# Supplementary material for: Mannose Inhibits NSCLC Growth and Inflammatory Microenvironment by Regulating Gut Microbiota and Targeting OGT/hnRNP R/JUN/IL-8 Axis
Source: Int J Biol Sci. 2025 Jan 27;21(4):1566–84. doi: 10.7150/ijbs.107256 (PMC11844275; doi:10.7150/ijbs.107256)
Supplement: Supplementary file 1 — Supplementary figures and tables. [file ijbsv21p1566s1.zip]

Archive with 9 entries (9 files):
- Supplementary figures.pdf
- Supplementary table 1.xlsx
- Supplementary table 2.xlsx
- Supplementary table 3.xlsx
- Supplementary table 4.xlsx
- Supplementary table 5.xlsx
- Supplementary table 6.xlsx
- Supplementary table 7.xlsx
- Supplementary legends.pdf
