# Supplementary material for: Mannose Inhibits NSCLC Growth and Inflammatory Microenvironment by Regulating Gut Microbiota and Targeting OGT/hnRNP R/JUN/IL-8 Axis
Source: Int J Biol Sci. 2025 Jan 27;21(4):1566–84. doi: 10.7150/ijbs.107256 (PMC11844275; doi:10.7150/ijbs.107256)
Supplement: Supplementary file 1 — Supplementary figures and tables. [file ijbsv21p1566s1.zip › Supplementary table 1.xlsx]

## Sheet: Supplementary table 1
Taxonomy	C_1	C_2	C_3	C_4	C_5	M_3	M_4	M_6	M_8	M_10
k__Archaea;p__Candidatus_Aenigmarchaeota;c__NA;o__NA;f__NA;g__NA;s__Candidatus_Aenigmarchaeota_archaeon	2.64131	0.57165	2.76182	0.320488	4.59171	0.157577	2.89251	3.53272	1.38438	0
k__Archaea;p__Candidatus_Altiarchaeota;c__NA;o__Candidatus_Altiarchaeales	0.314548	0	2.29843	1.46465	0.077856	0.012523	0.800178	0	1.13146	0
k__Archaea;p__Candidatus_Altiarchaeota;c__NA;o__Candidatus_Altiarchaeales;f__NA;g__NA;s__Candidatus_Altiarchaeales_archaeon	2.67812	0.319093	2.07367	2.1436	0.221832	0.015217	1.37298	0	0	0
k__Archaea;p__Candidatus_Altiarchaeota;c__NA;o__Candidatus_Altiarchaeales;f__NA;g__NA;s__Candidatus_Altiarchaeales_archaeon_A3	0.081783	0.0288	0.60818	0.96238	0	1.27677	1.489	0	3.32149	0
k__Archaea;p__Candidatus_Altiarchaeota;c__NA;o__Candidatus_Altiarchaeales;f__NA;g__NA;s__Candidatus_Altiarchaeales_archaeon_HGW-Altiarchaeales-1	0	0	0	0	0	0	0.368901	0.13692	0.964169	0
k__Archaea;p__Candidatus_Altiarchaeota;c__NA;o__Candidatus_Altiarchaeales;f__NA;g__NA;s__Candidatus_Altiarchaeales_archaeon_HGW-Altiarchaeales-2	0	0	0	0	0	0	0.654915	0	0.862974	0
k__Archaea;p__Candidatus_Altiarchaeota;c__NA;o__Candidatus_Altiarchaeales;f__NA;g__NA;s__Candidatus_Altiarchaeales_archaeon_IMC4	0.231577	0.493217	0.209196	0.417044	0	0	0	0	0	0
k__Archaea;p__Candidatus_Altiarchaeota;c__NA;o__Candidatus_Altiarchaeales;f__NA;g__NA;s__Candidatus_Altiarchaeales_archaeon_WOR_SM1_79	0	0	0	0	0	0.465774	0	2.28851	1.04479	0
k__Archaea;p__Candidatus_Altiarchaeota;c__NA;o__Candidatus_Altiarchaeales;f__NA;g__NA;s__Candidatus_Altiarchaeales_archaeon_WOR_SM1_86-2	0	0	0	0	0	0.077454	2.13827	0.082614	0	0
k__Archaea;p__Candidatus_Altiarchaeota;c__NA;o__Candidatus_Altiarchaeales;f__NA;g__NA;s__Candidatus_Altiarchaeales_archaeon_WOR_SM1_SCG	0.426652	1.4538	0.067863	0.81272	0	2.05261	4.77331	2.11154	2.2532	0
k__Archaea;p__Candidatus_Altiarchaeota;c__NA;o__Candidatus_Altiarchaeales;f__NA;g__NA;s__Candidatus_Altiarchaeales_archaeon_ex4484_43	0	0	0	0	0	0	0	1.78852	0	0
k__Archaea;p__Candidatus_Bathyarchaeota;c__NA;o__NA;f__NA;g__NA;s__Candidatus_Bathyarchaeota_archaeon	5.69291	7.62291	2.24769	7.59676	2.7306	6.01403	5.16963	4.29868	3.99944	0.40032
k__Archaea;p__Candidatus_Bathyarchaeota;c__NA;o__NA;f__NA;g__NA;s__Candidatus_Bathyarchaeota_archaeon_B24-2	0	0	0	0	0	0.061489	0.399445	0.215763	0.612403	0
k__Archaea;p__Candidatus_Bathyarchaeota;c__NA;o__NA;f__NA;g__NA;s__Candidatus_Bathyarchaeota_archaeon_BA2	0	0	0.076192	0.038688	0.043148	0	0.203529	1.12835	0.08456	0
k__Archaea;p__Candidatus_Bathyarchaeota;c__NA;o__NA;f__NA;g__NA;s__Candidatus_Bathyarchaeota_archaeon_RBG_16_57_9	0	0	0	0	0	0	0.530912	0	0	0
k__Archaea;p__Candidatus_Bathyarchaeota;c__NA;o__NA;f__NA;g__NA;s__miscellaneous_Crenarchaeota_group_archaeon_SMTZ-80	0	0	0	0	0	0	0	0	0.281695	0
k__Archaea;p__Candidatus_Diapherotrites;c__NA;o__NA;f__NA;g__NA;s__Candidatus_Diapherotrites_archaeon_CG08_land_8_20_14_0_20_30_16	0.08374	0.620356	0.915025	0	0.35887	0.398492	3.40052	1.78868	0.099543	0
k__Archaea;p__Candidatus_Heimdallarchaeota;c__NA;o__NA;f__NA;g__NA;s__Candidatus_Heimdallarchaeota_archaeon_LC_2	0	0	0	0	0	0	0	0	0.295497	0.569436
k__Archaea;p__Candidatus_Heimdallarchaeota;c__NA;o__NA;f__NA;g__NA;s__Candidatus_Heimdallarchaeota_archaeon_LC_3	0	0.035574	0.0189	0	0.021407	0.033796	0.654007	0.138554	1.84678	0
k__Archaea;p__Candidatus_Huberarchaea;c__NA;o__NA;f__NA;g__Candidatus_Huberarchaeum;s__Candidatus_Huberarchaeum_crystalense	0	0	0.382695	0	0.061435	0.028762	0.564397	0.329213	0	0
k__Archaea;p__Candidatus_Korarchaeota;c__NA;o__NA;f__NA;g__Candidatus_Methanodesulfokores;s__Candidatus_Methanodesulfokores_washburnensis	0.051651	0	0	0	0	0	0	4.58732	1.73698	0
k__Archaea;p__Candidatus_Korarchaeota;c__NA;o__NA;f__NA;g__NA;s__Candidatus_Korarchaeota_archaeon	1.15789	0	0.209196	0	0.235656	0	0.248067	0.664871	2.75236	0
k__Archaea;p__Candidatus_Micrarchaeota;c__Candidatus_Micrarchaeia;o__Candidatus_Micrarchaeales;f__Candidatus_Micrarchaeaceae;g__Candidatus_Micrarchaeum;s__Candidatus_Micrarchaeum_acidiphilum	0.212413	0.728228	0.924988	0.203512	0.115157	0.43426	4.21477	2.0442	0.24757	0
k__Archaea;p__Candidatus_Micrarchaeota;c__NA;o__NA;f__NA;g__NA;s__Candidatus_Micrarchaeota_archaeon	0	0	0	0	0	0.236365	0.174051	0	0	0
k__Archaea;p__Candidatus_Micrarchaeota;c__NA;o__NA;f__NA;g__NA;s__Candidatus_Micrarchaeota_archaeon_RBG_16_36_9	0	0	0	0	0	0	0	0	0.841408	0
k__Archaea;p__Candidatus_Parvarchaeota;c__NA;o__NA;f__NA;g__Candidatus_Parvarchaeum;s__Candidatus_Parvarchaeum_acidophilus	0.206605	0.262413	2.54128	0.737677	0.297875	0	0.056616	1.44298	0.272838	0.064891
k__Archaea;p__Candidatus_Thermoplasmatota;c__Candidatus_Poseidoniia;o__Candidatus_Poseidoniales;f__NA;g__NA;s__Candidatus_Poseidoniales_archaeon	0	0.190099	0.814789	0	0.148807	0	0.077542	3.55946	0.216368	0
k__Archaea;p__Candidatus_Thermoplasmatota;c__NA;o__NA;f__NA;g__Aciduliprofundum;s__Aciduliprofundum_sp	0	0	0	0	0	0	0.248153	0	3.52467	0
k__Archaea;p__Candidatus_Thermoplasmatota;c__Thermoplasmata	0	0	0.318605	0	0	0	0.256592	1.4111	0	0
k__Archaea;p__Candidatus_Thermoplasmatota;c__Thermoplasmata;o__Methanomassiliicoccales	0	0	0	0.372856	0	0	0.295763	0	0	0
k__Archaea;p__Candidatus_Thermoplasmatota;c__Thermoplasmata;o__Methanomassiliicoccales;f__Candidatus_Methanomethylophilaceae;g__Candidatus_Methanomethylophilus;s__Candidatus_Methanomethylophilus_alvus	0	0	0.679215	0.728054	0	0	1.53416	0	0.724912	0
k__Archaea;p__Candidatus_Thermoplasmatota;c__Thermoplasmata;o__Methanomassiliicoccales;f__Methanomassiliicoccaceae;g__Candidatus_Methanoplasma;s__Candidatus_Methanoplasma_termitum	0.929317	0.168851	0.998892	1.33584	0.181309	0.399755	0.782973	1.27906	1.20581	1.03733
k__Archaea;p__Candidatus_Thermoplasmatota;c__Thermoplasmata;o__Methanomassiliicoccales;f__Methanomassiliicoccaceae;g__Methanomassiliicoccus;s__Candidatus_Methanomassiliicoccus_intestinalis	0.688838	0.522279	2.62519	8.4802	2.51306	0.220917	5.26977	2.06354	1.75639	0
k__Archaea;p__Candidatus_Thermoplasmatota;c__Thermoplasmata;o__Methanomassiliicoccales;f__Methanomassiliicoccaceae;g__Methanomassiliicoccus;s__Methanomassiliicoccus_luminyensis	0	0	0	0	0	0	0.264037	0.0361	0	0
k__Archaea;p__Candidatus_Thermoplasmatota;c__Thermoplasmata;o__Methanomassiliicoccales;f__NA;g__NA;s__Methanomassiliicoccales_archaeon_PtaBBin134	0.297454	0.666399	1.29245	0.864698	2.38047	0.227562	0.660561	1.38598	4.75432	0
k__Archaea;p__Candidatus_Thermoplasmatota;c__Thermoplasmata;o__Methanomassiliicoccales;f__NA;g__NA;s__Methanomassiliicoccales_archaeon_RumEn_M1	6.18065	7.79597	4.90193	6.23771	4.05206	1.10457	6.0479	4.57536	5.15859	0
k__Archaea;p__Candidatus_Thermoplasmatota;c__Thermoplasmata;o__Methanomassiliicoccales;f__NA;g__NA;s__Methanomassiliicoccales_archaeon_RumEn_M2	22.3716	22.5155	13.3145	7.18736	19.2235	9.5193	4.4601	13.7223	4.64269	0
k__Archaea;p__Candidatus_Thermoplasmatota;c__Thermoplasmata;o__NA;f__NA;g__NA;s__Thermoplasmata_archaeon	0.769478	1.0653	0.640374	0.590143	1.33944	0.33743	2.64197	0.663405	7.94241	0
k__Archaea;p__Candidatus_Thermoplasmatota;c__Thermoplasmata;o__NA;f__NA;g__NA;s__Thermoplasmata_archaeon_HGW-Thermoplasmata-2	0	0	0	1.12274	0	0	0	0	0	0
k__Archaea;p__Candidatus_Thermoplasmatota;c__Thermoplasmata;o__NA;f__NA;g__NA;s__Thermoplasmata_archaeon_M8B2D	1.70312	1.24395	6.19556	7.55571	0.550367	0.033726	1.13701	3.82044	1.27785	0
k__Archaea;p__Candidatus_Thermoplasmatota;c__Thermoplasmata;o__NA;f__NA;g__NA;s__Thermoplasmata_archaeon_M9B1D	0	0	0	0	0	0	0.94671	0	0	0
k__Archaea;p__Candidatus_Thermoplasmatota;c__Thermoplasmata;o__Thermoplasmatales;f__NA;g__NA;s__Thermoplasmatales_archaeon_SG8-52-1	0	0	0	0	0	0.205827	0.386889	0.31651	0.502247	0
k__Archaea;p__Candidatus_Thermoplasmatota;c__Thermoplasmata;o__Thermoplasmatales;f__NA;g__NA;s__Thermoplasmatales_archaeon_SG8-52-4	0	0	0	0	0	0	0	0	1.77107	0
k__Archaea;p__Candidatus_Thermoplasmatota;c__Thermoplasmata;o__Thermoplasmatales;f__Thermoplasmataceae;g__Thermoplasma;s__Thermoplasma_sp_Kam2015	0	0	0	0	0	0	0	0.298412	0	0
k__Archaea;p__Candidatus_Thermoplasmatota;c__Thermoplasmata;o__Thermoplasmatales;f__Thermoplasmataceae;g__Thermoplasma;s__Thermoplasma_volcanium	0	0	0	0	0	0	0.055035	0.475497	0	0
k__Archaea;p__Candidatus_Thorarchaeota;c__NA;o__NA;f__NA;g__NA;s__Candidatus_Thorarchaeota_archaeon	0	0	0.369264	0.767951	0.433219	1.21211	6.19129	0.856477	0.48626	0
k__Archaea;p__Candidatus_Verstraetearchaeota;c__Candidatus_Methanomethylia;o__Candidatus_Methanomethyliales;f__Candidatus_Methanomethyliaceae;g__Candidatus_Methanosuratus;s__Candidatus_Methanosuratus_subterraneum	0	0	0	0	0	0	0.250842	0	0	0
k__Archaea;p__Candidatus_Verstraetearchaeota;c__NA;o__NA;f__NA;g__NA;s__Candidatus_Verstraetearchaeota_archaeon	0	0.11977	0	0	0	0	0.653217	0	0.366608	0
k__Archaea;p__Candidatus_Woesearchaeota	0.022377	0.241107	2.67178	0.888854	0.264038	0	0.025118	1.63463	0.013427	0
k__Archaea;p__Candidatus_Woesearchaeota;c__NA;o__NA;f__NA;g__NA;s__Candidatus_Woesearchaeota_archaeon	0.267275	1.31527	2.63172	0.58228	1.1413	3.421	5.68997	3.65368	16.0344	0
k__Archaea;p__Candidatus_Woesearchaeota;c__NA;o__NA;f__NA;g__NA;s__Candidatus_Woesearchaeota_archaeon_CG10_big_fil_rev_8_21_14_0_10_30_7	0.373567	0	0	0	0	0	0	0	0	0
k__Archaea;p__Candidatus_Woesearchaeota;c__NA;o__NA;f__NA;g__NA;s__Candidatus_Woesearchaeota_archaeon_CG10_big_fil_rev_8_21_14_0_10_32_9	0	0	0	0	0	0	0.666916	0.777489	0	0
k__Archaea;p__Candidatus_Woesearchaeota;c__NA;o__NA;f__NA;g__NA;s__Candidatus_Woesearchaeota_archaeon_CG10_big_fil_rev_8_21_14_0_10_33_12	0	0	0	0	0	0.388305	0	0.040629	0.046175	0
k__Archaea;p__Candidatus_Woesearchaeota;c__NA;o__NA;f__NA;g__NA;s__Candidatus_Woesearchaeota_archaeon_CG10_big_fil_rev_8_21_14_0_10_36_11	0	0.585792	1.33066	0	0.368002	0.420064	2.88356	1.54092	0.050108	0
k__Archaea;p__Candidatus_Woesearchaeota;c__NA;o__NA;f__NA;g__NA;s__Candidatus_Woesearchaeota_archaeon_CG10_big_fil_rev_8_21_14_0_10_37_12	0.257907	0.344971	0.919541	0.063998	0.789124	0	0.08717	3.4397	1.20391	0
k__Archaea;p__Candidatus_Woesearchaeota;c__NA;o__NA;f__NA;g__NA;s__Candidatus_Woesearchaeota_archaeon_CG10_big_fil_rev_8_21_14_0_10_45_16	0.955808	1.04696	1.76902	0	0.412225	0.418128	5.40247	6.52669	8.82658	0
k__Archaea;p__Candidatus_Woesearchaeota;c__NA;o__NA;f__NA;g__NA;s__Candidatus_Woesearchaeota_archaeon_CG11_big_fil_rev_8_21_14_0_20_43_8	1.68442	0.947353	1.91149	0.175983	2.4576	0.223825	0.563061	0.084347	0.332539	0
k__Archaea;p__Candidatus_Woesearchaeota;c__NA;o__NA;f__NA;g__NA;s__Candidatus_Woesearchaeota_archaeon_CG_4_10_14_0_2_um_filter_33_13	0	2.29901	0	0	1.29791	0.315476	1.95342	0.053498	1.58845	0
k__Archaea;p__Crenarchaeota;c__NA;o__NA;f__NA;g__NA;s__Crenarchaeota_archaeon	0	0	0	0	0	3.96029	1.69792	0.857776	0	0
k__Archaea;p__Crenarchaeota;c__Thermoprotei	0	0	0	0	0	0	0	0	1.56819	0.914622
k__Archaea;p__Crenarchaeota;c__Thermoprotei;o__Desulfurococcales;f__Desulfurococcaceae;g__Desulfurococcus;s__Desulfurococcus_amylolyticus	0	0	0	0	0	0.200798	0.050222	1.29328	0.071773	0
k__Archaea;p__Crenarchaeota;c__Thermoprotei;o__Desulfurococcales;f__Desulfurococcaceae;g__Ignicoccus;s__Ignicoccus_islandicus	0	0	0	0	0	0.140209	1.21039	0.086897	0.243916	0.033709
k__Archaea;p__Crenarchaeota;c__Thermoprotei;o__Desulfurococcales;f__Desulfurococcaceae;g__Ignisphaera;s__Ignisphaera_aggregans	0	0	0	0	0.134054	0.042478	1.4976	0.242617	0.36014	0
k__Archaea;p__Crenarchaeota;c__Thermoprotei;o__Desulfurococcales;f__NA;g__NA;s__Desulfurococcales_archaeon_ex4484_42	0.140852	0.160436	0.089302	0	0.150858	0.036746	0.65061	0.098687	0.397749	0
k__Archaea;p__Crenarchaeota;c__Thermoprotei;o__Desulfurococcales;f__Pyrodictiaceae;g__Pyrodictium;s__Pyrodictium_delaneyi	2.35081	5.58431	2.18916	1.59672	3.11319	2.02144	1.27616	2.59078	0	0
k__Archaea;p__Crenarchaeota;c__Thermoprotei;o__NA;f__NA;g__NA;s__Thermoprotei_archaeon	0.380284	1.30419	3.314	0.970464	0.524032	0.482297	2.30523	4.07657	1.45839	0
k__Archaea;p__Crenarchaeota;c__Thermoprotei;o__NA;f__NA;g__NA;s__Thermoprotei_archaeon_ex4572_64	0	0	0	0	0	0.384431	0	0	0	0
k__Archaea;p__Crenarchaeota;c__Thermoprotei;o__Sulfolobales;f__Sulfolobaceae	0.231577	0	1.25517	0	0.235656	0.406465	0.294396	0.377845	0.498994	0
k__Archaea;p__Crenarchaeota;c__Thermoprotei;o__Sulfolobales;f__Sulfolobaceae;g__Metallosphaera;s__Metallosphaera_cuprina	0	0	0	0	0	0	1.23782	0.303765	0	0
k__Archaea;p__Crenarchaeota;c__Thermoprotei;o__Sulfolobales;f__Sulfolobaceae;g__Sulfolobus	0.467686	0	0.063726	0	0	0	0	0	0	0
k__Archaea;p__Crenarchaeota;c__Thermoprotei;o__Thermofilales;f__Thermofilaceae;g__Thermofilum;s__Thermofilum_adornatum	0.717016	2.0003	0	0	1.31095	0	0	0.939465	1.59166	0
k__Archaea;p__Crenarchaeota;c__Thermoprotei;o__Thermofilales;f__Thermofilaceae;g__Thermofilum;s__Thermofilum_pendens	0	0.650432	0	0	0	0	0.354586	0	0	0
k__Archaea;p__Crenarchaeota;c__Thermoprotei;o__Thermoproteales;f__Thermoproteaceae;g__Caldivirga;s__Caldivirga_sp_JCHS_4	0	0.580346	0.075082	0	0	0	0	0.041765	0.070545	0
k__Archaea;p__Crenarchaeota;c__Thermoprotei;o__Thermoproteales;f__Thermoproteaceae;g__Pyrobaculum;s__Pyrobaculum_aerophilum	0	0	0.893866	0	0	0	0.255064	0	0	0
k__Archaea;p__Crenarchaeota;c__Thermoprotei;o__Thermoproteales;f__Thermoproteaceae;g__Pyrobaculum;s__Pyrobaculum_oguniense	0	0	0	0	0	0	0	1.10587	0	0
k__Archaea;p__Euryarchaeota	0.348411	0	0.580286	0.94407	3.1621	0.325539	2.23591	0.692963	0.675646	0
k__Archaea;p__Euryarchaeota;c__Archaeoglobi;o__Archaeoglobales	0	0.277665	0	0	0	0.159857	0.567761	0	0	0
k__Archaea;p__Euryarchaeota;c__Archaeoglobi;o__Archaeoglobales;f__Archaeoglobaceae;g__Archaeoglobus;s__Archaeoglobus_fulgidus	0	0	0.273351	0.809384	0	0	0	0	1.43487	0
k__Archaea;p__Euryarchaeota;c__Archaeoglobi;o__Archaeoglobales;f__Archaeoglobaceae;g__Ferroglobus;s__Ferroglobus_placidus	0	0	0	0	0	0	0.387807	0	0.131798	0
k__Archaea;p__Euryarchaeota;c__Archaeoglobi;o__Archaeoglobales;f__NA;g__NA;s__Archaeoglobales_archaeon	0.419358	0	2.76194	2.1483	0	0.274345	1.47684	0.779242	0.569786	0
k__Archaea;p__Euryarchaeota;c__Candidatus_Methanofastidiosa;o__NA;f__NA;g__Candidatus_Methanofastidiosum;s__Candidatus_Methanofastidiosum_methylthiophilus	0.932582	0.813495	10.0985	6.20345	0.363008	0.208949	0.702032	7.07171	3.77525	0
k__Archaea;p__Euryarchaeota;c__Candidatus_Methanoliparia;o__Candidatus_Methanoliparales;f__Candidatus_Methanoliparaceae;g__Candidatus_Methanoliparum;s__Candidatus_Methanoliparum_thermophilum	0.897606	0.092555	0	0.077667	0.784725	0	0.21837	0.125519	0.095151	0
k__Archaea;p__Euryarchaeota;c__Hadesarchaea;o__NA;f__NA;g__NA;s__Hadesarchaea_archaeon_DG-33-1	0	0	0	0	0	0.222466	0	0.348855	0.180267	0
k__Archaea;p__Euryarchaeota;c__Halobacteria	0	0	1.14636	0.702915	0	0	0.46653	0	0.397094	0
k__Archaea;p__Euryarchaeota;c__Halobacteria;o__Halobacteriales	0	0	0	0	0	0	0	0.351389	0.021974	0
k__Archaea;p__Euryarchaeota;c__Halobacteria;o__Halobacteriales;f__Haloarculaceae;g__Haloarcula	0	0	0	0	0	0	0.351917	0	0	0
k__Archaea;p__Euryarchaeota;c__Halobacteria;o__Halobacteriales;f__Haloarculaceae;g__Haloarcula;s__Haloarcula_sp_Atlit-47R	0.130555	0.247944	0.372289	1.91801	0.04662	0	0.048015	0	0.103379	0
k__Archaea;p__Euryarchaeota;c__Halobacteria;o__Halobacteriales;f__Haloarculaceae;g__Halosimplex;s__Halosimplex_salinum	0	0	0	0	0	0	0	0	0.304	0
k__Archaea;p__Euryarchaeota;c__Halobacteria;o__Halobacteriales;f__Halobacteriaceae;g__Halalkalicoccus;s__Halalkalicoccus_jeotgali	0	0	0	0	0	0	0	0	0	4.48542
k__Archaea;p__Euryarchaeota;c__Halobacteria;o__Halobacteriales;f__Halobacteriaceae;g__NA;s__uncultured_haloarchaeon	0	0.079322	1.12921	0.4907	0.298707	0	0	0	0	0
k__Archaea;p__Euryarchaeota;c__Halobacteria;o__Halobacteriales;f__NA;g__NA;s__Halobacteriales_archaeon_QS_5_70_17	0	0	0	0.221068	0	0	0.476823	0.696521	0.924882	0
k__Archaea;p__Euryarchaeota;c__Halobacteria;o__Haloferacales;f__Haloferacaceae;g__Halobellus;s__Halobellus_captivus	0	0.093528	0	0	0	0	0.422327	0	0	0
k__Archaea;p__Euryarchaeota;c__Halobacteria;o__Haloferacales;f__Haloferacaceae;g__Halobellus;s__Halobellus_sp_Atlit-38R	0	0	0	0	0	0	0	0	0.33634	0
k__Archaea;p__Euryarchaeota;c__Halobacteria;o__Haloferacales;f__Haloferacaceae;g__Haloferax	0	0	0	0	0	0.640209	4.40542	0	0	0
k__Archaea;p__Euryarchaeota;c__Halobacteria;o__Haloferacales;f__Haloferacaceae;g__Halogranum;s__Halogranum_gelatinilyticum	0	0	0	0	0	0	0.457901	0	0	0
k__Archaea;p__Euryarchaeota;c__Halobacteria;o__Haloferacales;f__Haloferacaceae;g__Haloplanus;s__Haloplanus_aerogenes	0.199802	0	0.183916	0	0	0	0.394589	0	0	0
k__Archaea;p__Euryarchaeota;c__Halobacteria;o__Haloferacales;f__Haloferacaceae;g__Haloprofundus;s__Haloprofundus_marisrubri	0	0	0	1.19587	0	0	0	1.89731	0	0
k__Archaea;p__Euryarchaeota;c__Halobacteria;o__Haloferacales;f__Halorubraceae;g__Halorubrum;s__Halorubrum_distributum	0	1.06363	1.61842	9.55403	0	0	3.12696	4.53269	3.96711	0
k__Archaea;p__Euryarchaeota;c__Halobacteria;o__Haloferacales;f__Halorubraceae;g__Halorubrum;s__Halorubrum_sp_BV1	0.101948	0	0	0	0	0	0.268559	0.051548	0.117671	0
k__Archaea;p__Euryarchaeota;c__Halobacteria;o__Natrialbales;f__Natrialbaceae;g__Halostagnicola;s__Halostagnicola_kamekurae	0	0	0	0	0	0	0	0.219973	0	0
k__Archaea;p__Euryarchaeota;c__Halobacteria;o__Natrialbales;f__Natrialbaceae;g__Natrarchaeobius;s__Natrarchaeobius_chitinivorans	0	0	0	0.234319	0	0	0.322445	0	0	0
k__Archaea;p__Euryarchaeota;c__Halobacteria;o__Natrialbales;f__Natrialbaceae;g__Natrinema;s__Natrinema_salaciae	0.193488	0.132461	1.37327	0.59968	0.165998	0.493272	0.431209	1.77284	0.06998	0
k__Archaea;p__Euryarchaeota;c__Halobacteria;o__Natrialbales;f__Natrialbaceae;g__Natronobacterium;s__Natronobacterium_texcoconense	0	0	0	0	0	0	0	0.62566	1.06149	0
k__Archaea;p__Euryarchaeota;c__Methanobacteria;o__Methanobacteriales;f__Methanobacteriaceae	1.10119	0.460453	0.034855	0	1.21951	0.225191	0.183255	0	0.977574	0
k__Archaea;p__Euryarchaeota;c__Methanobacteria;o__Methanobacteriales;f__Methanobacteriaceae;g__Methanobacterium	0	0	0.447189	0	0.746986	0	0.029052	0	1.10953	0
k__Archaea;p__Euryarchaeota;c__Methanobacteria;o__Methanobacteriales;f__Methanobacteriaceae;g__Methanobacterium;s__Methanobacterium_arcticum	0.120007	0.048148	0	0.0578	0.103052	0.289943	0	0.275029	0.14476	0
k__Archaea;p__Euryarchaeota;c__Methanobacteria;o__Methanobacteriales;f__Methanobacteriaceae;g__Methanobacterium;s__Methanobacterium_congolense	0	0	0	0	0	0	0	0	0.320078	0
k__Archaea;p__Euryarchaeota;c__Methanobacteria;o__Methanobacteriales;f__Methanobacteriaceae;g__Methanobacterium;s__Methanobacterium_formicicum	0	0	0	0	0	0	0	0.095562	0	0.749405
k__Archaea;p__Euryarchaeota;c__Methanobacteria;o__Methanobacteriales;f__Methanobacteriaceae;g__Methanobacterium;s__Methanobacterium_paludis	0	0.251284	0	0.637821	0	0	0	3.23815	2.06323	0
k__Archaea;p__Euryarchaeota;c__Methanobacteria;o__Methanobacteriales;f__Methanobacteriaceae;g__Methanobacterium;s__Methanobacterium_sp_BRmetb2	0	0	0	0	0	2.07785	0	0	0.01774	0
k__Archaea;p__Euryarchaeota;c__Methanobacteria;o__Methanobacteriales;f__Methanobacteriaceae;g__Methanobacterium;s__Methanobacterium_sp_MZ-A1	0	0	0	0	0	0	0.371345	0	0	0
k__Archaea;p__Euryarchaeota;c__Methanobacteria;o__Methanobacteriales;f__Methanobacteriaceae;g__Methanobacterium;s__Methanobacterium_sp_PtaBBin024	0.450547	1.17053	0.139598	4.17323	0.196511	0.283745	0.07514	1.36176	0.039716	0
k__Archaea;p__Euryarchaeota;c__Methanobacteria;o__Methanobacteriales;f__Methanobacteriaceae;g__Methanobacterium;s__Methanobacterium_sp_SMA-27	0	0	0	0	0	0	0.366545	0	0.52256	0
k__Archaea;p__Euryarchaeota;c__Methanobacteria;o__Methanobacteriales;f__Methanobacteriaceae;g__Methanobrevibacter	1.76397	2.39855	7.93112	5.77791	1.92652	0.60723	1.51328	2.50476	1.39999	0
k__Archaea;p__Euryarchaeota;c__Methanobacteria;o__Methanobacteriales;f__Methanobacteriaceae;g__Methanobrevibacter;s__Methanobrevibacter_arboriphilus	0	0	0	0	0	0.289661	0.039277	0.056218	0.168688	0
k__Archaea;p__Euryarchaeota;c__Methanobacteria;o__Methanobacteriales;f__Methanobacteriaceae;g__Methanobrevibacter;s__Methanobrevibacter_boviskoreani	0	0	0	0	0	0	0	0	0.411905	0
k__Archaea;p__Euryarchaeota;c__Methanobacteria;o__Methanobacteriales;f__Methanobacteriaceae;g__Methanobrevibacter;s__Methanobrevibacter_curvatus	0.091199	0.08382	1.14434	0.351819	0.176283	0.132942	0.14534	0.278708	0.529201	0
k__Archaea;p__Euryarchaeota;c__Methanobacteria;o__Methanobacteriales;f__Methanobacteriaceae;g__Methanobrevibacter;s__Methanobrevibacter_cuticularis	0	0.563557	0	0.249425	0.069672	0.032395	1.1686	0.828234	0	0
k__Archaea;p__Euryarchaeota;c__Methanobacteria;o__Methanobacteriales;f__Methanobacteriaceae;g__Methanobrevibacter;s__Methanobrevibacter_filiformis	0	1.13035	0	0	2.21763	0	0	0	0	0
k__Archaea;p__Euryarchaeota;c__Methanobacteria;o__Methanobacteriales;f__Methanobacteriaceae;g__Methanobrevibacter;s__Methanobrevibacter_millerae	0.209362	0.236428	1.49552	0	0.929024	0	0	3.21144	0.973169	0
k__Archaea;p__Euryarchaeota;c__Methanobacteria;o__Methanobacteriales;f__Methanobacteriaceae;g__Methanobrevibacter;s__Methanobrevibacter_olleyae	0	0	0	0	0	0.792511	0.67598	0	0.915505	0
k__Archaea;p__Euryarchaeota;c__Methanobacteria;o__Methanobacteriales;f__Methanobacteriaceae;g__Methanobrevibacter;s__Methanobrevibacter_oralis	0.638396	0	0	0	0	0.031646	0.747328	0.498436	0.559125	0
k__Archaea;p__Euryarchaeota;c__Methanobacteria;o__Methanobacteriales;f__Methanobacteriaceae;g__Methanobrevibacter;s__Methanobrevibacter_ruminantium	6.19154	0.881139	2.69139	2.92489	1.03136	0.216887	14.6933	4.58481	3.60021	0.034825
k__Archaea;p__Euryarchaeota;c__Methanobacteria;o__Methanobacteriales;f__Methanobacteriaceae;g__Methanobrevibacter;s__Methanobrevibacter_smithii	0	1.09593	8.27457	0	0.039154	0.051436	0.36045	0.181878	1.75672	0
k__Archaea;p__Euryarchaeota;c__Methanobacteria;o__Methanobacteriales;f__Methanobacteriaceae;g__Methanobrevibacter;s__Methanobrevibacter_sp_877	0.888132	1.74478	6.01464	4.95763	3.34613	0.060328	2.17738	1.58125	0.470078	0
k__Archaea;p__Euryarchaeota;c__Methanobacteria;o__Methanobacteriales;f__Methanobacteriaceae;g__Methanobrevibacter;s__Methanobrevibacter_sp_YE315	0.087103	0	9.37649	0.33125	0.186051	2.4947	0.484421	0.945891	2.60691	0
k__Archaea;p__Euryarchaeota;c__Methanobacteria;o__Methanobacteriales;f__Methanobacteriaceae;g__Methanobrevibacter;s__Methanobrevibacter_thaueri	0	0.519175	0.429427	0.898116	0	0	0.93547	0	2.8926	0.128029
k__Archaea;p__Euryarchaeota;c__Methanobacteria;o__Methanobacteriales;f__Methanobacteriaceae;g__Methanobrevibacter;s__Methanobrevibacter_woesei	0	0	0	0	0	0	0.364833	0.286045	0.02688	0
k__Archaea;p__Euryarchaeota;c__Methanobacteria;o__Methanobacteriales;f__Methanobacteriaceae;g__Methanobrevibacter;s__Methanobrevibacter_wolinii	0	0	0	0	0	0	15.4923	2.16453	4.75912	0
k__Archaea;p__Euryarchaeota;c__Methanobacteria;o__Methanobacteriales;f__Methanobacteriaceae;g__Methanosphaera	0	0	0	0	0	0	0	0.033724	1.22153	0
k__Archaea;p__Euryarchaeota;c__Methanobacteria;o__Methanobacteriales;f__Methanobacteriaceae;g__Methanosphaera;s__Methanosphaera_cuniculi	0	0	0	0	0	0	0	0	1.40142	0
k__Archaea;p__Euryarchaeota;c__Methanobacteria;o__Methanobacteriales;f__Methanobacteriaceae;g__Methanosphaera;s__Methanosphaera_sp_BMS	0	0	0	0	0	0	0.730538	0	0.580568	0
k__Archaea;p__Euryarchaeota;c__Methanobacteria;o__Methanobacteriales;f__Methanobacteriaceae;g__Methanosphaera;s__Methanosphaera_sp_SHI1033	0	0	0.121118	0	0.135927	0.063291	0.881978	0.329875	0.224167	0
k__Archaea;p__Euryarchaeota;c__Methanobacteria;o__Methanobacteriales;f__Methanobacteriaceae;g__Methanosphaera;s__Methanosphaera_sp_SHI613	0	0	0	0	0	0.267536	0.464128	0.594844	0.109318	0
k__Archaea;p__Euryarchaeota;c__Methanobacteria;o__Methanobacteriales;f__Methanobacteriaceae;g__Methanosphaera;s__Methanosphaera_sp_WGK6	0.045949	0.912619	0.779673	0	0.598601	0.349344	0.096431	0.75736	5.10056	0
k__Archaea;p__Euryarchaeota;c__Methanobacteria;o__Methanobacteriales;f__Methanobacteriaceae;g__Methanosphaera;s__Methanosphaera_sp_rholeuAM130	2.21413	4.6382	1.0877	0	6.84978	3.06371	2.66764	7.37708	14.0535	0
k__Archaea;p__Euryarchaeota;c__Methanobacteria;o__Methanobacteriales;f__Methanobacteriaceae;g__Methanosphaera;s__Methanosphaera_sp_rholeuAM270	7.8831	0.856601	1.55147	1.92989	6.9495	5.98001	7.33941	6.45582	8.32276	0.109946
k__Archaea;p__Euryarchaeota;c__Methanobacteria;o__Methanobacteriales;f__Methanobacteriaceae;g__Methanosphaera;s__Methanosphaera_sp_rholeuAM6	0.383475	0	0.474612	2.17705	1.60708	0.404268	1.64569	0.184091	7.69016	0.035881
k__Archaea;p__Euryarchaeota;c__Methanobacteria;o__Methanobacteriales;f__Methanobacteriaceae;g__Methanosphaera;s__Methanosphaera_sp_rholeuAM74	0.339588	0.109169	1.66653	2.17204	0.076895	0.616517	0.225328	0.619371	0.384806	0
k__Archaea;p__Euryarchaeota;c__Methanobacteria;o__Methanobacteriales;f__Methanobacteriaceae;g__Methanothermobacter;s__Methanothermobacter_defluvii	0.185552	0	1.48995	0.044423	0	0	0.153188	1.31973	0.496304	0
k__Archaea;p__Euryarchaeota;c__Methanobacteria;o__Methanobacteriales;f__Methanobacteriaceae;g__Methanothermobacter;s__Methanothermobacter_marburgensis	1.24583	0.121519	0.227061	0.076704	1.0926	0.226539	0.014882	0	2.30367	0
k__Archaea;p__Euryarchaeota;c__Methanobacteria;o__Methanobacteriales;f__Methanobacteriaceae;g__Methanothermobacter;s__Methanothermobacter_tenebrarum	0	0	0	0	0	0.21313	3.24488	0	0	0
k__Archaea;p__Euryarchaeota;c__Methanobacteria;o__Methanobacteriales;f__Methanothermaceae;g__Methanothermus;s__Methanothermus_fervidus	0	0	0	0	0	1.80614	0	0	0.238611	0
k__Archaea;p__Euryarchaeota;c__Methanobacteria;o__Methanobacteriales;f__NA;g__NA;s__Methanobacteriales_archaeon_HGW-Methanobacteriales-1	0.695369	0.949099	0.268927	1.34717	1.0481	0	0.244534	0	0	0
k__Archaea;p__Euryarchaeota;c__Methanococci;o__Methanococcales;f__Methanocaldococcaceae;g__Methanocaldococcus;s__Methanocaldococcus_bathoardescens	0	0	0	0	2.05685	0.147333	0.406389	2.9615	0.179789	0
k__Archaea;p__Euryarchaeota;c__Methanococci;o__Methanococcales;f__Methanocaldococcaceae;g__Methanocaldococcus;s__Methanocaldococcus_infernus	0	0	0	0	0	0	0	0.62315	0	0
k__Archaea;p__Euryarchaeota;c__Methanococci;o__Methanococcales;f__Methanocaldococcaceae;g__Methanocaldococcus;s__Methanocaldococcus_villosus	0	0	0	0	0	0	0.071501	0	0.236709	0
k__Archaea;p__Euryarchaeota;c__Methanococci;o__Methanococcales;f__Methanocaldococcaceae;g__Methanotorris;s__Methanotorris_igneus	0	0	0	0	0	0	0.144879	0.141755	4.1509	0
k__Archaea;p__Euryarchaeota;c__Methanococci;o__Methanococcales;f__Methanococcaceae;g__Methanococcus;s__Methanococcus_maripaludis	0.261308	0	0.265271	0.248438	0.279077	0.155898	0.030876	1.15547	1.6791	0
k__Archaea;p__Euryarchaeota;c__Methanomicrobia	0.806161	0	0	0	0	0.299074	1.42409	0.358153	0	0
k__Archaea;p__Euryarchaeota;c__Methanomicrobia;o__Methanocellales;f__Methanocellaceae;g__Methanocella;s__Methanocella_arvoryzae	2.77623	1.82524	1.42872	0	1.76412	0.700647	0.418661	0	0	0
k__Archaea;p__Euryarchaeota;c__Methanomicrobia;o__Methanocellales;f__Methanocellaceae;g__Methanocella;s__Methanocella_paludicola	0	0	0	0	0	0.015504	0	0	0.522347	0
k__Archaea;p__Euryarchaeota;c__Methanomicrobia;o__Methanomicrobiales	0	0.264205	2.71688	0.933521	0.298109	0	0.076594	0.219658	0.055021	0
k__Archaea;p__Euryarchaeota;c__Methanomicrobia;o__Methanomicrobiales;f__Methanocalculaceae;g__Methanocalculus;s__Methanocalculus_sp_MSAO_Arc1	1.89268	6.29539	1.50339	0	0.441612	8.95985	3.16334	0.841558	1.16553	1.03576
k__Archaea;p__Euryarchaeota;c__Methanomicrobia;o__Methanomicrobiales;f__Methanocalculaceae;g__Methanocalculus;s__Methanocalculus_sp_MSAO_Arc2	0.034028	0.331842	2.29087	0.900669	0.346883	0	0.009591	0.319933	0.010236	0
k__Archaea;p__Euryarchaeota;c__Methanomicrobia;o__Methanomicrobiales;f__Methanocorpusculaceae;g__Methanocorpusculum	0.08329	0.189856	0.13895	0.765581	0.15474	4.93518	1.26667	0.065902	5.69441	0
k__Archaea;p__Euryarchaeota;c__Methanomicrobia;o__Methanomicrobiales;f__Methanocorpusculaceae;g__Methanocorpusculum;s__Methanocorpusculum_labreanum	0	0.344794	0.868828	0.027961	0.538068	0	3.32069	1.19084	1.07947	0
k__Archaea;p__Euryarchaeota;c__Methanomicrobia;o__Methanomicrobiales;f__Methanocorpusculaceae;g__Methanocorpusculum;s__Methanocorpusculum_sp_MCE	0.221181	0.24938	0	0.62721	0.11768	0.015803	1.61038	1.70581	0.730451	0
k__Archaea;p__Euryarchaeota;c__Methanomicrobia;o__Methanomicrobiales;f__Methanomicrobiaceae;g__Methanoculleus;s__Methanoculleus_sediminis	1.45755	0.4443	0.337374	0.109125	2.10287	0.253464	0.091358	0.060917	1.84067	0
k__Archaea;p__Euryarchaeota;c__Methanomicrobia;o__Methanomicrobiales;f__Methanomicrobiaceae;g__Methanoculleus;s__Methanoculleus_sp_SDB	0	0	0	0	0	0.580158	0.405157	0	0	0
k__Archaea;p__Euryarchaeota;c__Methanomicrobia;o__Methanomicrobiales;f__Methanomicrobiaceae;g__Methanofollis;s__Methanofollis_liminatans	0.158904	0.760087	0.171279	0.436413	0.155843	0.186236	0.643009	0.229569	1.12339	0
k__Archaea;p__Euryarchaeota;c__Methanomicrobia;o__Methanomicrobiales;f__Methanomicrobiaceae;g__Methanolacinia;s__Methanolacinia_paynteri	0.074782	0.232076	1.98779	1.039	0.1604	0.067947	1.90356	0.487941	0	0
k__Archaea;p__Euryarchaeota;c__Methanomicrobia;o__Methanomicrobiales;f__Methanomicrobiaceae;g__Methanolacinia;s__Methanolacinia_petrolearia	0	0	0	1.04588	0	0	0	0.567328	0	0
k__Archaea;p__Euryarchaeota;c__Methanomicrobia;o__Methanomicrobiales;f__Methanomicrobiaceae;g__Methanomicrobium;s__Methanomicrobium_mobile	0.396512	0.395578	3.36654	1.02226	2.13452	0.293627	2.73706	1.74888	6.22439	0
k__Archaea;p__Euryarchaeota;c__Methanomicrobia;o__Methanomicrobiales;f__Methanoregulaceae;g__Methanoregula;s__Methanoregula_formicica	0	0	0	0	0	0	0	0.384291	0	0
k__Archaea;p__Euryarchaeota;c__Methanomicrobia;o__Methanomicrobiales;f__Methanoregulaceae;g__Methanosphaerula;s__Methanosphaerula_palustris	1.77869	9.86363	0.504013	2.46641	2.70974	3.63145	1.60381	3.71769	0.628562	0
k__Archaea;p__Euryarchaeota;c__Methanomicrobia;o__Methanomicrobiales;f__Methanospirillaceae;g__Methanospirillum;s__Methanospirillum_lacunae	0	0	0	0	0.031451	0	0.294644	1.07458	0	0
k__Archaea;p__Euryarchaeota;c__Methanomicrobia;o__Methanomicrobiales;f__NA;g__NA;s__Methanomicrobiales_archaeon_HGW-Methanomicrobiales-1	0.21266	0.228776	0.194333	0.579206	0	0	0.506279	1.31546	0	0
k__Archaea;p__Euryarchaeota;c__Methanomicrobia;o__Methanomicrobiales;f__NA;g__NA;s__Methanomicrobiales_archaeon_HGW-Methanomicrobiales-2	0.221288	0	0.105066	0.21226	0.079052	0.498573	0.255621	0.11713	1.33551	0
k__Archaea;p__Euryarchaeota;c__Methanomicrobia;o__Methanomicrobiales;f__NA;g__NA;s__methanogenic_archaeon_mixed_culture_ISO4-G1	0.861672	0.775871	0.741419	1.46027	0.650435	6.18975	1.13698	4.12431	1.77996	0
k__Archaea;p__Euryarchaeota;c__Methanomicrobia;o__Methanophagales;f__NA;g__NA;s__Methanophagales_archaeon	0.274739	0.153758	1.6081	1.04601	0.061892	0.586565	0.673362	0.944206	1.12774	0
k__Archaea;p__Euryarchaeota;c__Methanomicrobia;o__Methanosarcinales	0.166464	0.160774	0.99091	0.791646	0.424209	0	0.368782	0	2.93569	0
k__Archaea;p__Euryarchaeota;c__Methanomicrobia;o__Methanosarcinales;f__Candidatus_Methanoperedenaceae;g__Candidatus_Methanoperedens	0	0	0	0.527261	0.084538	0	0	0	0	0
k__Archaea;p__Euryarchaeota;c__Methanomicrobia;o__Methanosarcinales;f__Candidatus_Methanoperedenaceae;g__Candidatus_Methanoperedens;s__Candidatus_Methanoperedens_nitroreducens	0.032134	0.266645	0.026225	2.98781	0.668436	0.341084	0.450991	0.591726	1.32935	0
k__Archaea;p__Euryarchaeota;c__Methanomicrobia;o__Methanosarcinales;f__Candidatus_Methanoperedenaceae;g__NA;s__Candidatus_Methanoperedenaceae_archaeon_HGW-Methanoperedenaceae-1	0	0	0	0	0	0	0	0	0.481256	0
k__Archaea;p__Euryarchaeota;c__Methanomicrobia;o__Methanosarcinales;f__Methanosarcinaceae	0.399138	0.129644	0.063624	0.163392	0.365904	0.388786	0.190652	0.327013	0.201709	0
k__Archaea;p__Euryarchaeota;c__Methanomicrobia;o__Methanosarcinales;f__Methanosarcinaceae;g__Methanococcoides;s__Methanococcoides_burtonii	0	0	0	0	0.096236	0	2.73082	0	2.59351	0
k__Archaea;p__Euryarchaeota;c__Methanomicrobia;o__Methanosarcinales;f__Methanosarcinaceae;g__Methanococcoides;s__Methanococcoides_methylutens	0.335285	0	1.13357	0	0	0	0	0	0	0
k__Archaea;p__Euryarchaeota;c__Methanomicrobia;o__Methanosarcinales;f__Methanosarcinaceae;g__Methanohalophilus	0	0	0	0	0	0.191465	0.734265	0.352265	0.976034	0
k__Archaea;p__Euryarchaeota;c__Methanomicrobia;o__Methanosarcinales;f__Methanosarcinaceae;g__Methanohalophilus;s__Methanohalophilus_sp_RSK	0	0	0	0	0	0.130171	0	0	0.02167	0
k__Archaea;p__Euryarchaeota;c__Methanomicrobia;o__Methanosarcinales;f__Methanosarcinaceae;g__Methanolobus;s__Methanolobus_profundi	0.230557	0.157583	0.537643	1.64361	0.528767	0.256954	1.52139	0.616494	1.61598	0
k__Archaea;p__Euryarchaeota;c__Methanomicrobia;o__Methanosarcinales;f__Methanosarcinaceae;g__Methanolobus;s__Methanolobus_psychrotolerans	0.021447	0	0	0.061877	0	1.47512	0	4.65616	0.02575	0
k__Archaea;p__Euryarchaeota;c__Methanomicrobia;o__Methanosarcinales;f__Methanosarcinaceae;g__Methanolobus;s__Methanolobus_sp_T82-4	0	0	0	0	0	0	0.755292	0	0.038589	0
k__Archaea;p__Euryarchaeota;c__Methanomicrobia;o__Methanosarcinales;f__Methanosarcinaceae;g__Methanolobus;s__Methanolobus_tindarius	0	0	0	0	0	0.724177	0	0	0.113374	0
k__Archaea;p__Euryarchaeota;c__Methanomicrobia;o__Methanosarcinales;f__Methanosarcinaceae;g__Methanomethylovorans;s__Methanomethylovorans_hollandica	0.316239	0.239981	1.69889	0.504201	0.05643	0.079592	3.23609	1.78532	0.94732	0
k__Archaea;p__Euryarchaeota;c__Methanomicrobia;o__Methanosarcinales;f__Methanosarcinaceae;g__Methanosarcina	0.141774	0.991499	3.03813	0.858073	2.31293	2.75689	2.53889	3.42659	2.07	0
k__Archaea;p__Euryarchaeota;c__Methanomicrobia;o__Methanosarcinales;f__Methanosarcinaceae;g__Methanosarcina;s__Methanosarcina_acetivorans	0.997113	2.91185	3.21514	9.76555	1.02588	0.282666	4.32126	4.93381	5.50591	0.066706
k__Archaea;p__Euryarchaeota;c__Methanomicrobia;o__Methanosarcinales;f__Methanosarcinaceae;g__Methanosarcina;s__Methanosarcina_barkeri	0	0	0	0	1.27711	0	0	0	8.16387	0
k__Archaea;p__Euryarchaeota;c__Methanomicrobia;o__Methanosarcinales;f__Methanosarcinaceae;g__Methanosarcina;s__Methanosarcina_flavescens	0	0	0	0	0	0.65508	0.278714	0	0	0
k__Archaea;p__Euryarchaeota;c__Methanomicrobia;o__Methanosarcinales;f__Methanosarcinaceae;g__Methanosarcina;s__Methanosarcina_lacustris	0.042796	0.04877	0.162699	1.60634	0	0	0.070869	0	0.639845	0
k__Archaea;p__Euryarchaeota;c__Methanomicrobia;o__Methanosarcinales;f__Methanosarcinaceae;g__Methanosarcina;s__Methanosarcina_mazei	0.592818	0.176037	0.647397	1.20383	0.32404	0.031892	0.313837	0.125294	3.69328	0
k__Archaea;p__Euryarchaeota;c__Methanomicrobia;o__Methanosarcinales;f__Methanosarcinaceae;g__Methanosarcina;s__Methanosarcina_siciliae	1.55052	3.42737	1.46586	1.65627	1.77469	3.63979	9.17782	4.86743	4.56583	0.014774
k__Archaea;p__Euryarchaeota;c__Methanomicrobia;o__Methanosarcinales;f__Methanosarcinaceae;g__Methanosarcina;s__Methanosarcina_sp_1HA22	0	0	0.050986	0.051667	0	0	0.045102	0.458714	0	0
k__Archaea;p__Euryarchaeota;c__Methanomicrobia;o__Methanosarcinales;f__Methanosarcinaceae;g__Methanosarcina;s__Methanosarcina_sp_1HT1A1	0.221181	0.12469	0	0	0	0	0.176295	0.333554	0.063534	0
k__Archaea;p__Euryarchaeota;c__Methanomicrobia;o__Methanosarcinales;f__Methanosarcinaceae;g__Methanosarcina;s__Methanosarcina_sp_2HA1B4	0	0.083074	0.086044	0.964779	0.019499	0	0.168176	0.657727	0.248963	0
k__Archaea;p__Euryarchaeota;c__Methanomicrobia;o__Methanosarcinales;f__Methanosarcinaceae;g__Methanosarcina;s__Methanosarcina_sp_MTP4	0.056316	0.064286	0.729308	1.31945	0	0.256939	0.031458	1.65071	0.016848	0
k__Archaea;p__Euryarchaeota;c__Methanomicrobia;o__Methanosarcinales;f__Methanosarcinaceae;g__Methanosarcina;s__Methanosarcina_sp_WWM596	0.073066	0.083325	0.03469	0.105134	0.039154	0.074722	0.040537	0.386844	0.065311	0
k__Archaea;p__Euryarchaeota;c__Methanomicrobia;o__Methanosarcinales;f__Methanosarcinaceae;g__Methanosarcina;s__Methanosarcina_spelaei	0	0.409515	0	0	0	0	0	0	5.71897	0
k__Archaea;p__Euryarchaeota;c__Methanomicrobia;o__Methanosarcinales;f__Methanotrichaceae;g__Methanothrix	0	0.019794	0.016398	0.033335	0.37167	0	1.2614	0	0	0
k__Archaea;p__Euryarchaeota;c__Methanomicrobia;o__Methanosarcinales;f__NA;g__Candidatus_Argoarchaeum;s__Candidatus_Argoarchaeum_ethanivorans	0	1.03974	0.318644	0	0	0	0.494132	0	0.048558	0
k__Archaea;p__Euryarchaeota;c__Methanomicrobia;o__Methanosarcinales;f__NA;g__NA;s__ANME-2_cluster_archaeon	0.522829	2.61561	1.08558	0.239297	0.213617	5.76478	2.54498	0.85361	0.954179	0.154267
k__Archaea;p__Euryarchaeota;c__Methanomicrobia;o__Methanosarcinales;f__NA;g__NA;s__ANME-2_cluster_archaeon_HR1	0	0	1.06882	0	0.417159	0	0	0	0	0
k__Archaea;p__Euryarchaeota;c__Methanomicrobia;o__Methanosarcinales;f__NA;g__NA;s__Methanosarcinales_archaeon	1.24817	0.517746	1.59383	1.08552	0.809249	1.08879	4.90882	7.22531	9.82564	0
k__Archaea;p__Euryarchaeota;c__NA;o__NA;f__NA;g__NA;s__Euryarchaeota_archaeon	0	0	0.274759	0.376555	0	0.503059	1.43037	1.43385	0.499348	0
k__Archaea;p__Euryarchaeota;c__NA;o__NA;f__NA;g__NA;s__candidate_division_MSBL1_archaeon_SCGC-AAA259E19	0	0	0	0	0	0.097081	1.33974	0.078435	0	0
k__Archaea;p__Euryarchaeota;c__NA;o__NA;f__NA;g__NA;s__candidate_division_MSBL1_archaeon_SCGC-AAA259I09	0.252453	0	0	0	0	0	0	0.118432	0.269372	0
k__Archaea;p__Euryarchaeota;c__Theionarchaea;o__NA;f__NA;g__NA;s__Theionarchaea_archaeon_DG-70	0.246013	0.62943	0	0.058747	0	0	0	0	0	0
k__Archaea;p__Euryarchaeota;c__Theionarchaea;o__NA;f__NA;g__NA;s__Theionarchaea_archaeon_DG-70-1	2.16309	2.85953	6.15167	6.08828	2.69301	0	3.87334	0.014142	0.01588	0
k__Archaea;p__Euryarchaeota;c__Thermococci;o__NA;f__NA;g__NA;s__Thermococci_archaeon	0.341459	1.37907	3.47469	0	1.47468	1.65352	1.80153	1.82685	7.15453	0
k__Archaea;p__Euryarchaeota;c__Thermococci;o__Thermococcales;f__Thermococcaceae	0	0	0	1.81884	0	0	0	0	0	0
k__Archaea;p__Euryarchaeota;c__Thermococci;o__Thermococcales;f__Thermococcaceae;g__Palaeococcus;s__Palaeococcus_pacificus	0	0	0	0	0	0	0	1.08156	0	0
k__Archaea;p__Euryarchaeota;c__Thermococci;o__Thermococcales;f__Thermococcaceae;g__Pyrococcus;s__Pyrococcus_furiosus	0	0	0	0	0	0	0.330784	0	0	0
k__Archaea;p__Euryarchaeota;c__Thermococci;o__Thermococcales;f__Thermococcaceae;g__Pyrococcus;s__Pyrococcus_kukulkanii	0	0	0	0	0	0	0	0	0.472665	0
k__Archaea;p__Euryarchaeota;c__Thermococci;o__Thermococcales;f__Thermococcaceae;g__Thermococcus	0	0	0	0	0	0	0	1.46591	0	0
k__Archaea;p__Euryarchaeota;c__Thermococci;o__Thermococcales;f__Thermococcaceae;g__Thermococcus;s__Thermococcus_sibiricus	0	0	0	0	0	0	0	0	0.916378	0
k__Archaea;p__Euryarchaeota;c__Thermococci;o__Thermococcales;f__Thermococcaceae;g__Thermococcus;s__Thermococcus_sp_EP1	0.047647	0.027209	0	0.273739	0	0	0.147717	0.945537	0.029626	0
k__Archaea;p__NA;c__NA;o__NA;f__NA;g__NA;s__Candidatus_Pacearchaeota_archaeon_CG10_big_fil_rev_8_21_14_0_10_30_48	0	0	0	0	1.25148	0	0	0	0	0
k__Archaea;p__NA;c__NA;o__NA;f__NA;g__NA;s__Candidatus_Pacearchaeota_archaeon_CG10_big_fil_rev_8_21_14_0_10_31_9	0.123992	0.070493	0.827265	0.118425	0.331683	0	0	0	0	0
k__Archaea;p__NA;c__NA;o__NA;f__NA;g__NA;s__Candidatus_Pacearchaeota_archaeon_CG10_big_fil_rev_8_21_14_0_10_32_14	0	0.281388	0.237938	0	0.269885	0.707916	0.144839	0.626117	0	0
k__Archaea;p__NA;c__NA;o__NA;f__NA;g__NA;s__Candidatus_Pacearchaeota_archaeon_CG10_big_fil_rev_8_21_14_0_10_34_76	0	0	0	0	0	0	0	0	4.80429	0
k__Archaea;p__NA;c__NA;o__NA;f__NA;g__NA;s__Candidatus_Pacearchaeota_archaeon_CG1_02_31_27	0.155073	0	0	0	0	0	0	0.227544	0	0
k__Archaea;p__NA;c__NA;o__NA;f__NA;g__NA;s__Candidatus_Pacearchaeota_archaeon_CG_4_9_14_3_um_filter_35_19	0	0	0	0	0	0	0.415788	0	1.0641	0
k__Archaea;p__NA;c__NA;o__NA;f__NA;g__NA;s__Candidatus_Pacearchaeota_archaeon_ex4484_26	0	0	0	0	0	0.603281	0	0	0	0
k__Archaea;p__NA;c__NA;o__NA;f__NA;g__NA;s__archaeon	0	0	0	0	0	0.509477	0.298748	0	0	0
k__Archaea;p__NA;c__NA;o__NA;f__NA;g__NA;s__archaeon_BMS3Abin17	0	0	2.08381	0	0.355507	0	0.584556	5.15254	3.0348	0
k__Archaea;p__NA;c__NA;o__NA;f__NA;g__NA;s__archaeon_CG10_big_fil_rev_8_21_14_0_10_43_11	0	0	0	0	0	0	1.93432	0	0	0
k__Archaea;p__NA;c__NA;o__NA;f__NA;g__NA;s__archaeon_D22	0	0	0	0	0	0.768166	6.04837	0.716306	0	0
k__Archaea;p__NA;c__NA;o__NA;f__NA;g__NA;s__archaeon_GW2011_AR11	0	0	0	0	0	0	0	0.649076	0.476018	0
k__Archaea;p__NA;c__NA;o__NA;f__NA;g__NA;s__archaeon_GW2011_AR17	0	0	0	0	0	0	0.273285	0.667713	0	0
k__Archaea;p__NA;c__NA;o__NA;f__NA;g__NA;s__archaeon_GW2011_AR18	0	0	0.423805	0	0.094072	0	0	0.044966	0	0
k__Archaea;p__NA;c__NA;o__NA;f__NA;g__NA;s__archaeon_GW2011_AR4	0	0	0	0	0	0.019935	1.97763	0	0	0
k__Archaea;p__NA;c__NA;o__NA;f__NA;g__NA;s__archaeon_GW2011_AR5	0	0	0	0	0	0	0	0.368625	1.57892	0
k__Archaea;p__NA;c__NA;o__NA;f__NA;g__NA;s__archaeon_GW2011_AR6	0.47317	0.133737	1.58129	0	2.46069	0	0	1.01669	0.228505	0
k__Archaea;p__NA;c__NA;o__NA;f__NA;g__NA;s__archaeon_HR02	0	0	0	0	0	0	0.460148	0.138979	0	0
k__Archaea;p__NA;c__NA;o__NA;f__NA;g__NA;s__uncultured_archaeon	1.89475	5.4636	2.09474	0.061151	4.2742	0	1.02177	3.40328	2.0078	0
k__Archaea;p__Thaumarchaeota	0.114463	0	0.108713	0.256128	0	0.053615	0.528361	0.276445	0.544102	0.025529
k__Archaea;p__Thaumarchaeota;c__NA;o__NA;f__NA;g__Candidatus_Nitrosotalea;s__Candidatus_Nitrosotalea_sinensis	0.466236	2.015	0	0	2.66102	0	0.509877	0.12612	0.466136	0
k__Archaea;p__Thaumarchaeota;c__NA;o__NA;f__NA;g__Candidatus_Nitrosotenuis;s__Candidatus_Nitrosotenuis_uzonensis	0	0	0.356275	0	0.834318	0	0	0	0	0
k__Archaea;p__Thaumarchaeota;c__NA;o__NA;f__NA;g__NA;s__Aigarchaeota_archaeon_NZ13_MG1	0.061503	0	0.224414	0.293735	0.197435	0	0.267547	0.580771	0.144835	0
k__Archaea;p__Thaumarchaeota;c__NA;o__NA;f__NA;g__NA;s__Thaumarchaeota_archaeon	0.136798	0.154856	0.515735	0.15556	0.056612	0.100291	0.115706	0.10834	7.0824	0
k__Archaea;p__Thaumarchaeota;c__NA;o__NA;f__NA;g__NA;s__Thaumarchaeota_archaeon_13_1_40CM_3_38_6	0	0	0	0	0	0.026192	0.227924	0	0	0
k__Archaea;p__Thaumarchaeota;c__NA;o__Nitrosopumilales;f__NA;g__NA;s__Nitrosopumilales_archaeon	2.16989	0.136639	0	0	0.192855	0	1.64183	0	0	0
k__Archaea;p__Thaumarchaeota;c__NA;o__Nitrosopumilales;f__Nitrosopumilaceae;g__Nitrosarchaeum;s__Nitrosarchaeum_koreense	0.021933	0.485963	0.359763	1.07827	0.670016	0.161809	0	2.32768	0.092147	0.65904
k__Archaea;p__Thaumarchaeota;c__NA;o__Nitrosopumilales;f__Nitrosopumilaceae;g__Nitrosopumilus	0	0	0	0	0.132043	0.175956	0	0.062014	0	0
k__Archaea;p__Thaumarchaeota;c__NA;o__Nitrosopumilales;f__Nitrosopumilaceae;g__Nitrosopumilus;s__Nitrosopumilus_maritimus	0.129402	0.114421	0.091703	0.050894	0.036256	0.070326	1.20475	0.149456	0.754389	0
k__Bacteria;p__Abditibacteriota;c__Abditibacteria;o__Abditibacteriales;f__Abitibacteriaceae;g__Abditibacterium;s__Abditibacterium_utsteinense	0	0.419868	0	0	0	0.345256	0.329606	0	2.31098	0
k__Bacteria;p__Acidobacteria	2.46511	1.24582	0.356886	1.7451	1.0242	0.673885	0.878137	0.879917	1.83845	0
k__Bacteria;p__Acidobacteria;c__Acidobacteriia;o__Acidobacteriales	0	0.037125	0	0.031235	0.383702	0	1.59379	0	0	0
k__Bacteria;p__Acidobacteria;c__Acidobacteriia;o__Acidobacteriales;f__Acidobacteriaceae;g__Edaphobacter;s__Edaphobacter_aggregans	0.068517	0.313047	0.97497	0.06588	0.244987	0	0.038441	0.048852	0.027403	0
k__Bacteria;p__Acidobacteria;c__Acidobacteriia;o__Acidobacteriales;f__Acidobacteriaceae;g__Granulicella;s__Granulicella_mallensis	0.022184	0.050683	0	0.426654	0.285568	0	0	0	1.02539	0
k__Bacteria;p__Acidobacteria;c__Acidobacteriia;o__Acidobacteriales;f__Acidobacteriaceae;g__Granulicella;s__Granulicella_rosea	0	0.363894	2.74447	0	0	0	0	0.503632	0	0
k__Bacteria;p__Acidobacteria;c__Acidobacteriia;o__Acidobacteriales;f__Acidobacteriaceae;g__Occallatibacter;s__Occallatibacter_savannae	0.304588	0.168943	0.28736	0.567269	0.160047	0.420983	0	0.074603	0	0
k__Bacteria;p__Acidobacteria;c__Acidobacteriia;o__Acidobacteriales;f__Acidobacteriaceae;g__Terracidiphilus;s__Terracidiphilus_gabretensis	0	0	0	0	0	0	0.261633	0	0	0
k__Bacteria;p__Acidobacteria;c__Acidobacteriia;o__Acidobacteriales;f__Acidobacteriaceae;g__Terriglobus;s__Terriglobus_roseus	0	0	0	0	0	0	0	0.434263	0	0
k__Bacteria;p__Acidobacteria;c__Acidobacteriia;o__Acidobacteriales;f__NA;g__NA;s__Acidobacteriales_bacterium	0.066812	0.075926	0.063726	0.349751	0	0	0.108534	0.781948	0.510042	0
k__Bacteria;p__Acidobacteria;c__Blastocatellia;o__NA;f__NA;g__NA;s__Blastocatellia_bacterium	0.209477	0.951864	0	0	0	5.4362	0.264037	0.208141	3.9348	0
k__Bacteria;p__Acidobacteria;c__Holophagae;o__Holophagales;f__Holophagaceae;g__Holophaga;s__Holophaga_foetida	0.221918	0	0	0	0	0	0.866663	0.609901	0	0
k__Bacteria;p__Acidobacteria;c__NA;o__NA;f__NA;g__NA;s__Acidobacteria_bacterium	35.4266	32.31	32.4962	31.0683	35.6438	19.3124	52.117	36.6515	36.2025	0.490679
k__Bacteria;p__Acidobacteria;c__NA;o__NA;f__NA;g__NA;s__Acidobacteria_bacterium_13_1_20CM_3_53_8	0.791759	1.23325	5.01991	4.68092	1.5387	0.894164	1.23717	0.472544	4.28963	0
k__Bacteria;p__Acidobacteria;c__NA;o__NA;f__NA;g__NA;s__Acidobacteria_bacterium_RBG_13_68_16	0	0.045749	0	0	0.043002	0	0	0.336832	0.023874	0
k__Bacteria;p__Acidobacteria;c__NA;o__NA;f__NA;g__NA;s__Acidobacteria_bacterium_RBG_16_68_9	0	0	0.389853	0	0	0.079929	0.043674	0	0	0
k__Bacteria;p__Acidobacteria;c__NA;o__NA;f__NA;g__NA;s__Acidobacteria_bacterium_RBG_16_70_10	0	0	0	0	0	0	0	0.088733	0.711417	0
k__Bacteria;p__Acidobacteria;c__NA;o__NA;f__NA;g__NA;s__Acidobacteria_bacterium_RIFCSPLOWO2_02_FULL_60_20	0.085722	0.750365	0.108401	0.027447	0	0	0.031912	0.045648	0.017094	0
k__Bacteria;p__Actinobacteria	1.49932	4.90713	4.64764	4.66243	1.6099	3.86275	27.5621	4.5465	10.98	2.8034
k__Bacteria;p__Actinobacteria;c__Acidimicrobiia;o__Acidimicrobiales;f__Acidimicrobiaceae;g__Acidithrix	0	0	0	1.15039	0	0	0.908119	0	0	0
k__Bacteria;p__Actinobacteria;c__Acidimicrobiia;o__Acidimicrobiales;f__Acidimicrobiaceae;g__NA;s__Acidimicrobiaceae_bacterium	2.3721	1.10574	0.45709	0.957155	0	1.80259	4.90043	1.28614	3.69671	0
k__Bacteria;p__Actinobacteria;c__Acidimicrobiia;o__Acidimicrobiales;f__Ilumatobacteraceae	0	0	0	0	0	0.399155	0	0.433846	0.16327	0
k__Bacteria;p__Actinobacteria;c__Acidimicrobiia;o__Acidimicrobiales;f__Ilumatobacteraceae;g__Ilumatobacter;s__Ilumatobacter_coccineus	0.111659	0.212668	0.564172	0.021367	0.219641	0.058112	0.083817	0	0	0
k__Bacteria;p__Actinobacteria;c__Acidimicrobiia;o__Acidimicrobiales;f__Microthrixaceae;g__Candidatus_Microthrix;s__Candidatus_Microthrix_parvicella	0	0	0.537545	0	0.065295	0	0	0	0	0
k__Bacteria;p__Actinobacteria;c__Acidimicrobiia;o__Acidimicrobiales;f__NA;g__NA;s__Acidimicrobiales_bacterium	0.391704	0	0	0	0.691232	0.605006	0.400235	1.36761	0	0
k__Bacteria;p__Actinobacteria;c__Acidimicrobiia;o__NA;f__NA;g__NA;s__Acidimicrobiia_bacterium	0.167193	0	0.075563	0.075323	0	0.038831	0.270952	0	0.33328	0
k__Bacteria;p__Actinobacteria;c__Actinomycetia	27.0963	28.1701	24.3002	15.2804	25.0548	297.349	62.8501	32.0596	151.962	294.246
k__Bacteria;p__Actinobacteria;c__Actinomycetia;o__Actinomycetales	0	0	0	0	0	0.572886	0	0	0	0.279818
k__Bacteria;p__Actinobacteria;c__Actinomycetia;o__Actinomycetales;f__Actinomycetaceae	1.06355	1.69678	6.04393	2.60815	1.00955	15.9122	0.933261	0.978543	11.3259	1.81015
k__Bacteria;p__Actinobacteria;c__Actinomycetia;o__Actinomycetales;f__Actinomycetaceae;g__Actinobaculum	1.00984	0	0.250516	0	3.2538	1.68746	2.4244	8.76397	2.3479	1.25216
k__Bacteria;p__Actinobacteria;c__Actinomycetia;o__Actinomycetales;f__Actinomycetaceae;g__Actinobaculum;s__Actinobaculum_massiliense	2.12523	0	0	0	0	0	0.507191	0	0	0
k__Bacteria;p__Actinobacteria;c__Actinomycetia;o__Actinomycetales;f__Actinomycetaceae;g__Actinobaculum;s__Actinobaculum_sp_313	0	0.466265	0.197942	0	0	0	0.212602	0	0	0
k__Bacteria;p__Actinobacteria;c__Actinomycetia;o__Actinomycetales;f__Actinomycetaceae;g__Actinobaculum;s__Actinobaculum_sp_352	1.01074	0	0	0	0.4687	0	0	0	0.246889	0
k__Bacteria;p__Actinobacteria;c__Actinomycetia;o__Actinomycetales;f__Actinomycetaceae;g__Actinobaculum;s__Actinobaculum_suis	0	0	0	0	0	0	0	0	0.142311	0.648915
k__Bacteria;p__Actinobacteria;c__Actinomycetia;o__Actinomycetales;f__Actinomycetaceae;g__Actinomyces	1.21004	0.561387	0	0.698133	0.365932	78.4637	0.602841	2.26888	10.2349	45.259
k__Bacteria;p__Actinobacteria;c__Actinomycetia;o__Actinomycetales;f__Actinomycetaceae;g__Actinomyces;s__Actinomyces_bowdenii	0	0	0	0	0	1.27592	0	0	0.345826	0.390395
k__Bacteria;p__Actinobacteria;c__Actinomycetia;o__Actinomycetales;f__Actinomycetaceae;g__Actinomyces;s__Actinomyces_dentalis	1.66032	0.519175	1.28828	1.79623	0	1.62848	0.733603	1.33861	0.867625	2.80185
k__Bacteria;p__Actinobacteria;c__Actinomycetia;o__Actinomycetales;f__Actinomycetaceae;g__Actinomyces;s__Actinomyces_gaoshouyii	0	0.067984	0.11301	0.165754	0.063868	1.97932	0.565885	0.110923	0.160263	2.26264
k__Bacteria;p__Actinobacteria;c__Actinomycetia;o__Actinomycetales;f__Actinomycetaceae;g__Actinomyces;s__Actinomyces_gerencseriae	0	0	0	0	0	0.509477	0	0	0	0
k__Bacteria;p__Actinobacteria;c__Actinomycetia;o__Actinomycetales;f__Actinomycetaceae;g__Actinomyces;s__Actinomyces_glycerinitolerans	0	0	0	0	0	0.228458	0	0.08119	0	0
k__Bacteria;p__Actinobacteria;c__Actinomycetia;o__Actinomycetales;f__Actinomycetaceae;g__Actinomyces;s__Actinomyces_graevenitzii	0.09795	0.280223	0.302835	0	0.216518	6.5181	0.931994	1.42406	0.929671	2.88825
k__Bacteria;p__Actinobacteria;c__Actinomycetia;o__Actinomycetales;f__Actinomycetaceae;g__Actinomyces;s__Actinomyces_howellii	0	0	0	0	0	2.53123	0.122039	0.236863	0.067073	1.03812
k__Bacteria;p__Actinobacteria;c__Actinomycetia;o__Actinomycetales;f__Actinomycetaceae;g__Actinomyces;s__Actinomyces_israelii	0	0	0	0	0	1.21471	0	0.126381	0.164135	0.50281
k__Bacteria;p__Actinobacteria;c__Actinomycetia;o__Actinomycetales;f__Actinomycetaceae;g__Actinomyces;s__Actinomyces_johnsonii	0	0	0	0	0	0.219296	0	0	0.066156	0
k__Bacteria;p__Actinobacteria;c__Actinomycetia;o__Actinomycetales;f__Actinomycetaceae;g__Actinomyces;s__Actinomyces_massiliensis	0	0	0	0	0	2.06207	0.102794	0.176799	0.662157	0.707405
k__Bacteria;p__Actinobacteria;c__Actinomycetia;o__Actinomycetales;f__Actinomycetaceae;g__Actinomyces;s__Actinomyces_mediterranea	0	0.080767	0.135727	0.067811	0	1.61836	0.473946	0.339891	1.53671	0
k__Bacteria;p__Actinobacteria;c__Actinomycetia;o__Actinomycetales;f__Actinomycetaceae;g__Actinomyces;s__Actinomyces_minihominis	0	0	0	0	0	0	0	0	0.315611	0.178536
k__Bacteria;p__Actinobacteria;c__Actinomycetia;o__Actinomycetales;f__Actinomycetaceae;g__Actinomyces;s__Actinomyces_naeslundii	0.187889	0	1.15593	0	0.389589	2.17078	0.588959	2.98233	1.8328	0.633281
k__Bacteria;p__Actinobacteria;c__Actinomycetia;o__Actinomycetales;f__Actinomycetaceae;g__Actinomyces;s__Actinomyces_oricola	0.203897	0	1.63588	0	0.093026	0.559517	0.36573	0.258073	0	0
k__Bacteria;p__Actinobacteria;c__Actinomycetia;o__Actinomycetales;f__Actinomycetaceae;g__Actinomyces;s__Actinomyces_oris	0	0	0	0	0	1.54995	0	0	0.140092	1.75678
k__Bacteria;p__Actinobacteria;c__Actinomycetia;o__Actinomycetales;f__Actinomycetaceae;g__Actinomyces;s__Actinomyces_provencensis	0	0	0	0	0	0	0	0	0.226848	0.613912
k__Bacteria;p__Actinobacteria;c__Actinomycetia;o__Actinomycetales;f__Actinomycetaceae;g__Actinomyces;s__Actinomyces_qiguomingii	0	0	0	0	0	1.44732	0.034219	0.148425	0	0.442831
k__Bacteria;p__Actinobacteria;c__Actinomycetia;o__Actinomycetales;f__Actinomycetaceae;g__Actinomyces;s__Actinomyces_radicidentis	0	0	0	0	0	6.06498	0.022655	0.10663	1.00355	2.30535
k__Bacteria;p__Actinobacteria;c__Actinomycetia;o__Actinomycetales;f__Actinomycetaceae;g__Actinomyces;s__Actinomyces_ruminicola	0.306317	0.687467	0.937546	2.13212	0.456468	3.27335	1.12734	2.5843	1.78073	2.13402
k__Bacteria;p__Actinobacteria;c__Actinomycetia;o__Actinomycetales;f__Actinomycetaceae;g__Actinomyces;s__Actinomyces_slackii	0	0	0	0	0	0.682487	0.050656	0	0	0.122497
k__Bacteria;p__Actinobacteria;c__Actinomycetia;o__Actinomycetales;f__Actinomycetaceae;g__Actinomyces;s__Actinomyces_sp	0	0	0	0	0	1.51895	0	0	1.61835	0
k__Bacteria;p__Actinobacteria;c__Actinomycetia;o__Actinomycetales;f__Actinomycetaceae;g__Actinomyces;s__Actinomyces_sp_2119	0	0	0	0	0	0.362587	0	0	0	0
k__Bacteria;p__Actinobacteria;c__Actinomycetia;o__Actinomycetales;f__Actinomycetaceae;g__Actinomyces;s__Actinomyces_sp_CtC_72	0	0	0	0	0	1.09166	0	0.388745	0.222599	0.334754
k__Bacteria;p__Actinobacteria;c__Actinomycetia;o__Actinomycetales;f__Actinomycetaceae;g__Actinomyces;s__Actinomyces_sp_HMSC065F12	0	0	0	0	0	0	0	0	0.262057	0.778314
k__Bacteria;p__Actinobacteria;c__Actinomycetia;o__Actinomycetales;f__Actinomycetaceae;g__Actinomyces;s__Actinomyces_sp_HMSC08A09	0	0	0	0	0	0.210173	0	0	0.14156	0
k__Bacteria;p__Actinobacteria;c__Actinomycetia;o__Actinomycetales;f__Actinomycetaceae;g__Actinomyces;s__Actinomyces_sp_ICM47	0	0	0	0	0	0.583976	0	0	0	1.63764
k__Bacteria;p__Actinobacteria;c__Actinomycetia;o__Actinomycetales;f__Actinomycetaceae;g__Actinomyces;s__Actinomyces_sp_oral_taxon_170	0	0	0	0	0	0.31645	0	0.055592	0	0.2838
k__Bacteria;p__Actinobacteria;c__Actinomycetia;o__Actinomycetales;f__Actinomycetaceae;g__Actinomyces;s__Actinomyces_sp_oral_taxon_172	0	0	0	0	0	0.259912	0	0	0.027673	0.175444
k__Bacteria;p__Actinobacteria;c__Actinomycetia;o__Actinomycetales;f__Actinomycetaceae;g__Actinomyces;s__Actinomyces_sp_oral_taxon_181	0	0	0	0	0	0	0	0.829021	0	0
k__Bacteria;p__Actinobacteria;c__Actinomycetia;o__Actinomycetales;f__Actinomycetaceae;g__Actinomyces;s__Actinomyces_sp_oral_taxon_414	0	0	0	0.626909	0.070261	2.47725	0.560396	0.408378	0.495381	1.87712
k__Bacteria;p__Actinobacteria;c__Actinomycetia;o__Actinomycetales;f__Actinomycetaceae;g__Actinomyces;s__Actinomyces_sp_oral_taxon_448	0	0	0	0	0	1.15731	0	0	0.216228	0
k__Bacteria;p__Actinobacteria;c__Actinomycetia;o__Actinomycetales;f__Actinomycetaceae;g__Actinomyces;s__Actinomyces_sp_oral_taxon_848	0.151991	0.517586	0	0.579258	0.162478	0	0	0	0.044429	0
k__Bacteria;p__Actinobacteria;c__Actinomycetia;o__Actinomycetales;f__Actinomycetaceae;g__Actinomyces;s__Actinomyces_sp_oral_taxon_897	0	0	0	0	0	4.81698	0	0.281815	0.070983	3.11353
k__Bacteria;p__Actinobacteria;c__Actinomycetia;o__Actinomycetales;f__Actinomycetaceae;g__Actinomyces;s__Actinomyces_succiniciruminis	0	0	0	0	0	0.312483	0	0	0	0
k__Bacteria;p__Actinobacteria;c__Actinomycetia;o__Actinomycetales;f__Actinomycetaceae;g__Actinomyces;s__Actinomyces_timonensis	0	0	0	0	0	0.913902	0	0.063842	0.075331	0.724625
k__Bacteria;p__Actinobacteria;c__Actinomycetia;o__Actinomycetales;f__Actinomycetaceae;g__Actinomyces;s__Actinomyces_urogenitalis	0	2.61668	0	1.12967	0.425063	72.6453	1.56489	2.60215	23.4167	57.8722
k__Bacteria;p__Actinobacteria;c__Actinomycetia;o__Actinomycetales;f__Actinomycetaceae;g__Actinomyces;s__Actinomyces_viscosus	0	0	0	0	0	0.455185	0	0	0	0.808972
k__Bacteria;p__Actinobacteria;c__Actinomycetia;o__Actinomycetales;f__Actinomycetaceae;g__Actinomyces;s__Actinomyces_vulturis	0	0	0	0	0	1.51119	0.082659	0.087427	0.247054	0.605443
k__Bacteria;p__Actinobacteria;c__Actinomycetia;o__Actinomycetales;f__Actinomycetaceae;g__Actinomyces;s__Actinomyces_wuliandei	0	0	0	0	0	1.60868	0	0	0	1.1496
k__Bacteria;p__Actinobacteria;c__Actinomycetia;o__Actinomycetales;f__Actinomycetaceae;g__Actinotignum;s__Actinotignum_sanguinis	0.061018	0.208167	0.1163	0.207603	0.168537	0.030471	0.267166	1.24093	0.215721	0
k__Bacteria;p__Actinobacteria;c__Actinomycetia;o__Actinomycetales;f__Actinomycetaceae;g__Actinotignum;s__Actinotignum_schaalii	0	0	0	0	0	0.209207	2.77979	3.59048	0.78617	0
k__Bacteria;p__Actinobacteria;c__Actinomycetia;o__Actinomycetales;f__Actinomycetaceae;g__Actinotignum;s__Actinotignum_urinale	1.25556	2.08716	1.56422	1.6102	1.04969	4.00185	1.41288	1.03881	1.80738	0
k__Bacteria;p__Actinobacteria;c__Actinomycetia;o__Actinomycetales;f__Actinomycetaceae;g__Ancrocorticia;s__Ancrocorticia_populi	0	0	0.178715	0.775703	0.06687	0	0	0	0	0
k__Bacteria;p__Actinobacteria;c__Actinomycetia;o__Actinomycetales;f__Actinomycetaceae;g__Arcanobacterium;s__Arcanobacterium_haemolyticum	0	0	0	0	0	0.453114	0	0	0.044853	0.097611
k__Bacteria;p__Actinobacteria;c__Actinomycetia;o__Actinomycetales;f__Actinomycetaceae;g__Arcanobacterium;s__Arcanobacterium_phocae	0	0	0.434119	0.054464	0.243936	0.109189	0.776172	0.092903	0.369486	0.2332
k__Bacteria;p__Actinobacteria;c__Actinomycetia;o__Actinomycetales;f__Actinomycetaceae;g__Arcanobacterium;s__Arcanobacterium_urinimassiliense	1.22209	2.03198	1.24227	2.72934	1.39407	2.58267	1.44218	0.954143	1.40721	0
k__Bacteria;p__Actinobacteria;c__Actinomycetia;o__Actinomycetales;f__Actinomycetaceae;g__Boudabousia;s__Boudabousia_marimammalium	0	0.326626	0.326537	1.95397	0	2.13622	0.808397	0.179646	1.06857	1.46956
k__Bacteria;p__Actinobacteria;c__Actinomycetia;o__Actinomycetales;f__Actinomycetaceae;g__Bowdeniella;s__Bowdeniella_nasicola	0	0	0	0	0	0.4329	0	0	0.130521	0.438094
k__Bacteria;p__Actinobacteria;c__Actinomycetia;o__Actinomycetales;f__Actinomycetaceae;g__Buchananella;s__Buchananella_hordeovulneris	0	0	0	0	0	3.95121	0.468983	0	1.51806	1.95247
k__Bacteria;p__Actinobacteria;c__Actinomycetia;o__Actinomycetales;f__Actinomycetaceae;g__Fannyhessea;s__Fannyhessea_vaginae	0.383776	0.455024	0.129201	1.11007	0.148025	5.03526	0.172425	0.22038	4.10185	0
k__Bacteria;p__Actinobacteria;c__Actinomycetia;o__Actinomycetales;f__Actinomycetaceae;g__Flaviflexus;s__Flaviflexus_ciconiae	0	0	0	0	0	0	0	0	0.266208	1.48936
k__Bacteria;p__Actinobacteria;c__Actinomycetia;o__Actinomycetales;f__Actinomycetaceae;g__Gleimia;s__Gleimia_coleocanis	0	0	0	0	0	0	0	0.314055	0	0
k__Bacteria;p__Actinobacteria;c__Actinomycetia;o__Actinomycetales;f__Actinomycetaceae;g__Gleimia;s__Gleimia_europaea	0	0	0.466165	0	0	0.460056	0	0	0	0
k__Bacteria;p__Actinobacteria;c__Actinomycetia;o__Actinomycetales;f__Actinomycetaceae;g__Mobiluncus;s__Mobiluncus_holmesii	0.426098	0.038579	0	0.857851	6.40455	0	0	0	0	1.01048
k__Bacteria;p__Actinobacteria;c__Actinomycetia;o__Actinomycetales;f__Actinomycetaceae;g__Mobiluncus;s__Mobiluncus_mulieris	0.821041	2.97979	1.61008	3.40463	1.71183	0.73105	1.06615	2.07296	1.51538	0
k__Bacteria;p__Actinobacteria;c__Actinomycetia;o__Actinomycetales;f__Actinomycetaceae;g__Schaalia;s__Schaalia_canis	0	0	0	0	0	0	0	0	0.226424	1.5799
k__Bacteria;p__Actinobacteria;c__Actinomycetia;o__Actinomycetales;f__Actinomycetaceae;g__Schaalia;s__Schaalia_georgiae	0.030928	0.26541	0.043863	0.046546	0	0.028476	0.065885	0.426439	0.01402	0
k__Bacteria;p__Actinobacteria;c__Actinomycetia;o__Actinomycetales;f__Actinomycetaceae;g__Schaalia;s__Schaalia_meyeri	0	0	0.350522	0.346305	0.130084	0	0	0.122277	0.139931	0
k__Bacteria;p__Actinobacteria;c__Actinomycetia;o__Actinomycetales;f__Actinomycetaceae;g__Schaalia;s__Schaalia_odontolytica	0	0	0	0	0	0.368334	0	0	8.19091	0
k__Bacteria;p__Actinobacteria;c__Actinomycetia;o__Actinomycetales;f__Actinomycetaceae;g__Schaalia;s__Schaalia_turicensis	0.354461	0.115307	0.025316	0.339204	0.162666	0.66484	0.204695	0.240125	0.612087	2.55333
k__Bacteria;p__Actinobacteria;c__Actinomycetia;o__Actinomycetales;f__Actinomycetaceae;g__Schaalia;s__Schaalia_vaccimaxillae	0.087529	0.049868	0.562286	0.12579	0.140648	1.84655	0.27527	0.959971	0.451514	2.21573
k__Bacteria;p__Actinobacteria;c__Actinomycetia;o__Actinomycetales;f__Actinomycetaceae;g__Trueperella	0.032955	0.112792	0.156376	0.253051	0	0	0.310603	0.209915	0.472136	0
k__Bacteria;p__Actinobacteria;c__Actinomycetia;o__Actinomycetales;f__Actinomycetaceae;g__Trueperella;s__Trueperella_bernardiae	0	0	0	0	0	0.060675	0.213433	0.259023	0.116727	0
k__Bacteria;p__Actinobacteria;c__Actinomycetia;o__Actinomycetales;f__Actinomycetaceae;g__Trueperella;s__Trueperella_bialowiezensis	0.145432	0.049868	0.083202	0	0	0	0	0.299652	0.103951	0
k__Bacteria;p__Actinobacteria;c__Actinomycetia;o__Actinomycetales;f__Actinomycetaceae;g__Trueperella;s__Trueperella_pyogenes	0.125226	3.20288	0	0.058289	0	1.33841	1.23881	7.41998	0.975838	0.26928
k__Bacteria;p__Actinobacteria;c__Actinomycetia;o__Actinomycetales;f__Actinomycetaceae;g__Varibaculum	0	0	0	0	0	0.307757	0	0	0	0
k__Bacteria;p__Actinobacteria;c__Actinomycetia;o__Actinomycetales;f__Actinomycetaceae;g__Varibaculum;s__Varibaculum_cambriense	0.124498	0	0.237212	1.99171	1.00824	0.058652	1.03182	0.434095	0.369367	0
k__Bacteria;p__Actinobacteria;c__Actinomycetia;o__Actinomycetales;f__Actinomycetaceae;g__Varibaculum;s__Varibaculum_massiliense	0	0	0	0	0	0	0	12.0247	0	0
k__Bacteria;p__Actinobacteria;c__Actinomycetia;o__Actinomycetales;f__Actinomycetaceae;g__Varibaculum;s__Varibaculum_timonense	4.94428	13.6233	16.6711	12.3078	7.07973	5.59341	10.5325	19.5525	11.2575	2.35502
k__Bacteria;p__Actinobacteria;c__Actinomycetia;o__Actinomycetales;f__Actinomycetaceae;g__Varibaculum;s__Varibaculum_vaginae	0	0	0	0	0	0	0	1.89787	0.538744	0.614438
k__Bacteria;p__Actinobacteria;c__Actinomycetia;o__Actinomycetales;f__NA;g__NA;s__Actinomycetales_bacterium_JB111	0.051651	0.294005	0.098311	0.098839	0	0	0	3.21906	0.709828	0.176725
k__Bacteria;p__Actinobacteria;c__Actinomycetia;o__Bifidobacteriales	1.34019	0.168943	0	0.283634	0.160047	0	0	0	0	0.194196
k__Bacteria;p__Actinobacteria;c__Actinomycetia;o__Bifidobacteriales;f__Bifidobacteriaceae	8.66784	7.9573	6.74346	13.8679	3.11349	13.0714	8.40806	23.9354	4.56409	1.83582
k__Bacteria;p__Actinobacteria;c__Actinomycetia;o__Bifidobacteriales;f__Bifidobacteriaceae;g__Alloscardovia;s__Alloscardovia_criceti	0	0	0	0	0	0	0.220676	0	0.484142	0.47825
k__Bacteria;p__Actinobacteria;c__Actinomycetia;o__Bifidobacteriales;f__Bifidobacteriaceae;g__Alloscardovia;s__Alloscardovia_macacae	0	0	0	0	0	0	0.815206	0.416196	0	0
k__Bacteria;p__Actinobacteria;c__Actinomycetia;o__Bifidobacteriales;f__Bifidobacteriaceae;g__Alloscardovia;s__Alloscardovia_omnicolens	0.171385	0.474924	4.28711	3.97799	0.176483	0	0.061968	2.1541	1.02022	0
k__Bacteria;p__Actinobacteria;c__Actinomycetia;o__Bifidobacteriales;f__Bifidobacteriaceae;g__Bifidobacterium	109.001	46.0894	28.3375	57.2052	20.564	25.071	29.6969	38.6515	72.8817	18.9821
k__Bacteria;p__Actinobacteria;c__Actinomycetia;o__Bifidobacteriales;f__Bifidobacteriaceae;g__Bifidobacterium;s__Bifidobacterium_actinocoloniiforme	0.067986	0.077249	0	0	0.218155	3.58033	1.13538	0.070389	0.791563	0
k__Bacteria;p__Actinobacteria;c__Actinomycetia;o__Bifidobacteriales;f__Bifidobacteriaceae;g__Bifidobacterium;s__Bifidobacterium_adolescentis	11.7646	11.6874	6.84104	6.41429	17.8111	13.9336	32.1572	10.4927	19.9477	23.3328
k__Bacteria;p__Actinobacteria;c__Actinomycetia;o__Bifidobacteriales;f__Bifidobacteriaceae;g__Bifidobacterium;s__Bifidobacterium_adolescentis_CAG119	0.333776	0.234656	0	0.107593	0.088288	0.041944	0	0	0	0.377613
k__Bacteria;p__Actinobacteria;c__Actinomycetia;o__Bifidobacteriales;f__Bifidobacteriaceae;g__Bifidobacterium;s__Bifidobacterium_aemilianum	0.74428	0.354634	0.023473	0.047794	0.106518	0.051967	0.014039	0.313668	0.402287	1.21914
k__Bacteria;p__Actinobacteria;c__Actinomycetia;o__Bifidobacteriales;f__Bifidobacteriaceae;g__Bifidobacterium;s__Bifidobacterium_aesculapii	0	0	1.25566	0	0	0.446885	0	0.133543	0	0
k__Bacteria;p__Actinobacteria;c__Actinomycetia;o__Bifidobacteriales;f__Bifidobacteriaceae;g__Bifidobacterium;s__Bifidobacterium_angulatum	0.190393	0	0.253103	0	0.832758	0	0.128867	1.38272	0.619177	0
k__Bacteria;p__Actinobacteria;c__Actinomycetia;o__Bifidobacteriales;f__Bifidobacteriaceae;g__Bifidobacterium;s__Bifidobacterium_animalis	9.32485	6.19278	1.22847	1.42572	2.71319	0.912501	2.37496	1.12786	2.75324	2.4203
k__Bacteria;p__Actinobacteria;c__Actinomycetia;o__Bifidobacteriales;f__Bifidobacteriaceae;g__Bifidobacterium;s__Bifidobacterium_asteroides	1.21923	0.986177	2.09587	0.318234	3.75086	0.702457	2.84799	1.80386	1.08119	0
k__Bacteria;p__Actinobacteria;c__Actinomycetia;o__Bifidobacteriales;f__Bifidobacteriaceae;g__Bifidobacterium;s__Bifidobacterium_biavatii	0.135958	0.782664	1.12614	1.2364	0.374873	0.400013	1.90431	0.711856	4.17027	0
k__Bacteria;p__Actinobacteria;c__Actinomycetia;o__Bifidobacteriales;f__Bifidobacteriaceae;g__Bifidobacterium;s__Bifidobacterium_bifidum	2.36223	1.42712	3.67202	3.49487	2.92969	1.90997	57.6454	11.8936	31.3017	1.61836
k__Bacteria;p__Actinobacteria;c__Actinomycetia;o__Bifidobacteriales;f__Bifidobacteriaceae;g__Bifidobacterium;s__Bifidobacterium_boum	0	0	1.66874	0	2.08102	0.033665	3.721	1.87639	1.56389	0
k__Bacteria;p__Actinobacteria;c__Actinomycetia;o__Bifidobacteriales;f__Bifidobacteriaceae;g__Bifidobacterium;s__Bifidobacterium_breve	0	0.03226	0.104773	0.155335	0	1.04543	1.06088	12.6443	10.5217	0.035083
k__Bacteria;p__Actinobacteria;c__Actinomycetia;o__Bifidobacteriales;f__Bifidobacteriaceae;g__Bifidobacterium;s__Bifidobacterium_callimiconis	0	0.116693	0.098746	0.097838	0	0.347118	0	0.261262	0.418668	0
k__Bacteria;p__Actinobacteria;c__Actinomycetia;o__Bifidobacteriales;f__Bifidobacteriaceae;g__Bifidobacterium;s__Bifidobacterium_callitrichidarum	0.757405	0.577409	0.519509	0.545323	0.062356	1.02048	0.362752	0.305547	0.600154	0
k__Bacteria;p__Actinobacteria;c__Actinomycetia;o__Bifidobacteriales;f__Bifidobacteriaceae;g__Bifidobacterium;s__Bifidobacterium_callitrichos	0.49034	0.688457	0.577412	0.073903	0.337627	1.69795	0.902322	0	0.198796	0
k__Bacteria;p__Actinobacteria;c__Actinomycetia;o__Bifidobacteriales;f__Bifidobacteriaceae;g__Bifidobacterium;s__Bifidobacterium_castoris	0	0.265105	0.191904	0	0	0.143684	0.818849	0.091107	0.178496	0
k__Bacteria;p__Actinobacteria;c__Actinomycetia;o__Bifidobacteriales;f__Bifidobacteriaceae;g__Bifidobacterium;s__Bifidobacterium_catenulatum	3.89374	0.54104	5.7912	7.49299	1.06137	0.442923	1.27532	2.27846	0.836229	0
k__Bacteria;p__Actinobacteria;c__Actinomycetia;o__Bifidobacteriales;f__Bifidobacteriaceae;g__Bifidobacterium;s__Bifidobacterium_catulorum	0.067374	0.129103	0.074983	0.115279	0.158434	1.75101	20.1924	4.79956	8.82648	0
k__Bacteria;p__Actinobacteria;c__Actinomycetia;o__Bifidobacteriales;f__Bifidobacteriaceae;g__Bifidobacterium;s__Bifidobacterium_choerinum	0.305845	0.576286	0.436802	0.648879	0.356781	0	0.469666	0.154645	0.058835	0.136079
k__Bacteria;p__Actinobacteria;c__Actinomycetia;o__Bifidobacteriales;f__Bifidobacteriaceae;g__Bifidobacterium;s__Bifidobacterium_commune	0	0	0	0	0	0	0.453408	0.021829	0.024475	0
k__Bacteria;p__Actinobacteria;c__Actinomycetia;o__Bifidobacteriales;f__Bifidobacteriaceae;g__Bifidobacterium;s__Bifidobacterium_criceti	0	0	0	0	0	0.516126	0.193137	0.739325	0.212298	0
k__Bacteria;p__Actinobacteria;c__Actinomycetia;o__Bifidobacteriales;f__Bifidobacteriaceae;g__Bifidobacterium;s__Bifidobacterium_crudilactis	0.088668	0	0.158948	0	0.708641	0	0	0	0	0
k__Bacteria;p__Actinobacteria;c__Actinomycetia;o__Bifidobacteriales;f__Bifidobacteriaceae;g__Bifidobacterium;s__Bifidobacterium_cuniculi	2.57714	2.45015	13.1298	4.48069	2.10582	1.66569	4.58254	1.67829	3.12866	0
k__Bacteria;p__Actinobacteria;c__Actinomycetia;o__Bifidobacteriales;f__Bifidobacteriaceae;g__Bifidobacterium;s__Bifidobacterium_dentium	0.600421	3.43926	1.99767	1.53468	0.465071	7.03549	2.0139	1.08778	3.72129	0
k__Bacteria;p__Actinobacteria;c__Actinomycetia;o__Bifidobacteriales;f__Bifidobacteriaceae;g__Bifidobacterium;s__Bifidobacterium_eulemuris	1.11428	0.811709	3.27909	3.17577	4.34454	0.05094	0.555619	0.769496	1.58878	0.082375
k__Bacteria;p__Actinobacteria;c__Actinomycetia;o__Bifidobacteriales;f__Bifidobacteriaceae;g__Bifidobacterium;s__Bifidobacterium_felsineum	0	0.500869	0	0.08174	0.030415	0	0	0	0.339406	0
k__Bacteria;p__Actinobacteria;c__Actinomycetia;o__Bifidobacteriales;f__Bifidobacteriaceae;g__Bifidobacterium;s__Bifidobacterium_gallicum	0.362201	1.40396	1.47232	1.71043	0.524418	0.112908	3.52691	0.082283	1.94474	0
k__Bacteria;p__Actinobacteria;c__Actinomycetia;o__Bifidobacteriales;f__Bifidobacteriaceae;g__Bifidobacterium;s__Bifidobacterium_goeldii	1.01358	4.02097	4.52455	0.460754	0.334821	0.515898	2.65375	2.92777	0.721686	0
k__Bacteria;p__Actinobacteria;c__Actinomycetia;o__Bifidobacteriales;f__Bifidobacteriaceae;g__Bifidobacterium;s__Bifidobacterium_hapali	0.095642	0	0.136454	0	0	2.12229	0.157739	0.401815	0.350299	0
k__Bacteria;p__Actinobacteria;c__Actinomycetia;o__Bifidobacteriales;f__Bifidobacteriaceae;g__Bifidobacterium;s__Bifidobacterium_imperatoris	0.304369	0.115738	0	0	0.181255	0.556032	0.423795	0.102086	0.659172	0
k__Bacteria;p__Actinobacteria;c__Actinomycetia;o__Bifidobacteriales;f__Bifidobacteriaceae;g__Bifidobacterium;s__Bifidobacterium_lemurum	1.7756	0.459729	3.47671	2.05127	0.299388	1.21136	1.88216	2.3645	3.09273	0.370953
k__Bacteria;p__Actinobacteria;c__Actinomycetia;o__Bifidobacteriales;f__Bifidobacteriaceae;g__Bifidobacterium;s__Bifidobacterium_longum	5.74049	2.16747	6.34757	3.5968	1.6503	7.99601	2.82748	1.67296	3.3944	6.25571
k__Bacteria;p__Actinobacteria;c__Actinomycetia;o__Bifidobacteriales;f__Bifidobacteriaceae;g__Bifidobacterium;s__Bifidobacterium_longum_CAG69	0	0	0	0	0	0	0	0	0.132039	0.766841
k__Bacteria;p__Actinobacteria;c__Actinomycetia;o__Bifidobacteriales;f__Bifidobacteriaceae;g__Bifidobacterium;s__Bifidobacterium_magnum	0.105413	0.128172	0.735553	0	1.18655	0.138222	0.918166	2.45414	5.76952	0
k__Bacteria;p__Actinobacteria;c__Actinomycetia;o__Bifidobacteriales;f__Bifidobacteriaceae;g__Bifidobacterium;s__Bifidobacterium_margollesii	2.10297	1.17882	4.67565	5.55624	3.65774	0.315501	1.1793	2.57732	2.43688	0
k__Bacteria;p__Actinobacteria;c__Actinomycetia;o__Bifidobacteriales;f__Bifidobacteriaceae;g__Bifidobacterium;s__Bifidobacterium_merycicum	0.126764	0.091437	0.719799	1.27603	0.326807	0	0.58386	0.495413	3.16535	0
k__Bacteria;p__Actinobacteria;c__Actinomycetia;o__Bifidobacteriales;f__Bifidobacteriaceae;g__Bifidobacterium;s__Bifidobacterium_minimum	0.89062	0.072216	0	0.082423	1.22405	0	0	0	0.33625	0
k__Bacteria;p__Actinobacteria;c__Actinomycetia;o__Bifidobacteriales;f__Bifidobacteriaceae;g__Bifidobacterium;s__Bifidobacterium_moukalabense	0.205098	0.151234	7.11141	4.06363	1.54832	0	1.88542	0.368479	13.1441	0
k__Bacteria;p__Actinobacteria;c__Actinomycetia;o__Bifidobacteriales;f__Bifidobacteriaceae;g__Bifidobacterium;s__Bifidobacterium_myosotis	0.058704	0.267102	0.167777	0	0	0	0.188984	0	0.346075	0
k__Bacteria;p__Actinobacteria;c__Actinomycetia;o__Bifidobacteriales;f__Bifidobacteriaceae;g__Bifidobacterium;s__Bifidobacterium_parmae	1.52808	2.92329	15.1358	9.81904	2.9599	1.09547	9.84896	1.15034	9.37799	0.013098
k__Bacteria;p__Actinobacteria;c__Actinomycetia;o__Bifidobacteriales;f__Bifidobacteriaceae;g__Bifidobacterium;s__Bifidobacterium_porcinum	0.137176	0.077928	0.065436	0.45805	0.07336	0	0.111263	1.76952	3.23697	0
k__Bacteria;p__Actinobacteria;c__Actinomycetia;o__Bifidobacteriales;f__Bifidobacteriaceae;g__Bifidobacterium;s__Bifidobacterium_primatium	0.849486	0.235856	0.264104	0.484603	0.280861	0	0.581265	0.280525	1.30541	0
k__Bacteria;p__Actinobacteria;c__Actinomycetia;o__Bifidobacteriales;f__Bifidobacteriaceae;g__Bifidobacterium;s__Bifidobacterium_pseudocatenulatum	2.03986	2.86699	15.4146	7.6489	3.514	0.160219	11.8147	1.61494	10.81	0
k__Bacteria;p__Actinobacteria;c__Actinomycetia;o__Bifidobacteriales;f__Bifidobacteriaceae;g__Bifidobacterium;s__Bifidobacterium_pseudolongum	1988.49	525.597	56.5109	238.864	249.182	128.674	17.5035	29.4085	22.5483	218.921
k__Bacteria;p__Actinobacteria;c__Actinomycetia;o__Bifidobacteriales;f__Bifidobacteriaceae;g__Bifidobacterium;s__Bifidobacterium_psychraerophilum	0	0.027547	4.56771	0.046374	0	0.558849	1.76735	0	4.66595	0
k__Bacteria;p__Actinobacteria;c__Actinomycetia;o__Bifidobacteriales;f__Bifidobacteriaceae;g__Bifidobacterium;s__Bifidobacterium_pullorum	4.8882	3.50673	3.819	1.20698	4.64402	1.49099	2.04422	2.60514	4.36177	0.403698
k__Bacteria;p__Actinobacteria;c__Actinomycetia;o__Bifidobacteriales;f__Bifidobacteriaceae;g__Bifidobacterium;s__Bifidobacterium_reuteri	0.580858	0.705594	0.42898	0.280559	0.28468	0.594657	0.483019	0.115916	0.196019	0
k__Bacteria;p__Actinobacteria;c__Actinomycetia;o__Bifidobacteriales;f__Bifidobacteriaceae;g__Bifidobacterium;s__Bifidobacterium_ruminantium	0	0	0	0	0	0.645013	0	0	0.021472	0
k__Bacteria;p__Actinobacteria;c__Actinomycetia;o__Bifidobacteriales;f__Bifidobacteriaceae;g__Bifidobacterium;s__Bifidobacterium_saguini	0.935396	0.036871	0	0.255961	1.43838	0	0.185958	0.464347	0.948101	0
k__Bacteria;p__Actinobacteria;c__Actinomycetia;o__Bifidobacteriales;f__Bifidobacteriaceae;g__Bifidobacterium;s__Bifidobacterium_samirii	0.286146	1.42227	0.524733	5.28021	0.339414	0.041165	0.552195	2.43372	3.72739	1.80071
k__Bacteria;p__Actinobacteria;c__Actinomycetia;o__Bifidobacteriales;f__Bifidobacteriaceae;g__Bifidobacterium;s__Bifidobacterium_scaligerum	0	0.076581	0.128572	0.450166	0	0	0.061644	0.131982	0.079129	0
k__Bacteria;p__Actinobacteria;c__Actinomycetia;o__Bifidobacteriales;f__Bifidobacteriaceae;g__Bifidobacterium;s__Bifidobacterium_scardovii	0.323528	0.363894	0.924608	0.614868	0.214083	0.036746	0.982426	0.3996	1.36553	0
k__Bacteria;p__Actinobacteria;c__Actinomycetia;o__Bifidobacteriales;f__Bifidobacteriaceae;g__Bifidobacterium;s__Bifidobacterium_simiarum	0	0	0	1.77955	0.288061	0.393108	1.77731	2.13405	0.233107	0
k__Bacteria;p__Actinobacteria;c__Actinomycetia;o__Bifidobacteriales;f__Bifidobacteriaceae;g__Bifidobacterium;s__Bifidobacterium_sp_56_9_plus	7.49799	3.15763	13.7516	15.4782	14.7512	0.471194	2.41934	6.34455	4.22461	0
k__Bacteria;p__Actinobacteria;c__Actinomycetia;o__Bifidobacteriales;f__Bifidobacteriaceae;g__Bifidobacterium;s__Bifidobacterium_sp_7101	0	0	0	0	0	0	0.236391	0	0	0
k__Bacteria;p__Actinobacteria;c__Actinomycetia;o__Bifidobacteriales;f__Bifidobacteriaceae;g__Bifidobacterium;s__Bifidobacterium_sp_AGR2158	0	0	0	0	0	0.045679	2.01518	1.46206	0.832522	0
k__Bacteria;p__Actinobacteria;c__Actinomycetia;o__Bifidobacteriales;f__Bifidobacteriaceae;g__Bifidobacterium;s__Bifidobacterium_sp_MSTE12	0	0	0	0	0	0	0.4276	0.364428	0.480502	0
k__Bacteria;p__Actinobacteria;c__Actinomycetia;o__Bifidobacteriales;f__Bifidobacteriaceae;g__Bifidobacterium;s__Bifidobacterium_sp_wkB344	0	0	0	0	0	0.285308	0	0	0	0
k__Bacteria;p__Actinobacteria;c__Actinomycetia;o__Bifidobacteriales;f__Bifidobacteriaceae;g__Bifidobacterium;s__Bifidobacterium_stellenboschense	0	0	0	0	0	0.350223	0.196872	0.144418	1.10838	1.05905
k__Bacteria;p__Actinobacteria;c__Actinomycetia;o__Bifidobacteriales;f__Bifidobacteriaceae;g__Bifidobacterium;s__Bifidobacterium_thermacidophilum	0.154953	1.58763	0	0.867171	0.55304	0	0.939611	1.28083	1.33551	0
k__Bacteria;p__Actinobacteria;c__Actinomycetia;o__Bifidobacteriales;f__Bifidobacteriaceae;g__Bifidobacterium;s__Bifidobacterium_thermophilum	1.66843	2.70074	3.59361	4.51829	3.44487	0.416732	1.02429	1.12778	0.174861	0.717296
k__Bacteria;p__Actinobacteria;c__Actinomycetia;o__Bifidobacteriales;f__Bifidobacteriaceae;g__Bifidobacterium;s__Bifidobacterium_tissieri	0.091825	0.147558	0.58885	0.198416	0.259055	0.084704	0.221993	0.014583	0.311744	0
k__Bacteria;p__Actinobacteria;c__Actinomycetia;o__Bifidobacteriales;f__Bifidobacteriaceae;g__Bifidobacterium;s__Bifidobacterium_tsurumiense	0.131357	0.715394	0.100058	0.161802	0.29331	0.630036	0.517855	0.105666	0.30164	0.195755
k__Bacteria;p__Actinobacteria;c__Actinomycetia;o__Bifidobacteriales;f__Bifidobacteriaceae;g__Bifidobacterium;s__Bifidobacterium_vansinderenii	0.265432	0	0	0	0.561722	0.03382	3.3295	0.901021	0.25574	0.082019
k__Bacteria;p__Actinobacteria;c__Actinomycetia;o__Bifidobacteriales;f__Bifidobacteriaceae;g__Bombiscardovia;s__Bombiscardovia_coagulans	0	0	0	0	0	0.102748	0.09281	0.260177	0	0
k__Bacteria;p__Actinobacteria;c__Actinomycetia;o__Bifidobacteriales;f__Bifidobacteriaceae;g__Gardnerella	1.44593	0.370499	0.091991	4.54277	0.581754	0.015671	0.850494	5.66666	3.78975	0
k__Bacteria;p__Actinobacteria;c__Actinomycetia;o__Bifidobacteriales;f__Bifidobacteriaceae;g__Gardnerella;s__Gardnerella_vaginalis	19.1781	8.70004	7.12234	8.99276	3.38656	1.16134	10.87	2.944	4.12609	4.70135
k__Bacteria;p__Actinobacteria;c__Actinomycetia;o__Bifidobacteriales;f__Bifidobacteriaceae;g__NA;s__Bifidobacteriaceae_bacterium_NR026	0.802185	0.158644	0.133254	0.133204	2.44718	0.141901	1.06623	4.08905	0.71895	0
k__Bacteria;p__Actinobacteria;c__Actinomycetia;o__Bifidobacteriales;f__Bifidobacteriaceae;g__Parascardovia;s__Parascardovia_denticolens	0	0.12469	0	0	0.530687	0.420347	1.13801	0.389146	0.3093	0
k__Bacteria;p__Actinobacteria;c__Actinomycetia;o__Bifidobacteriales;f__Bifidobacteriaceae;g__Pseudoscardovia;s__Pseudoscardovia_radai	0.76695	0	0	0.896084	0.300564	0.399116	1.4467	1.0696	1.72916	0.02835
k__Bacteria;p__Actinobacteria;c__Actinomycetia;o__Bifidobacteriales;f__Bifidobacteriaceae;g__Scardovia;s__Scardovia_inopinata	0.606943	0.06885	0	1.51103	0	0.16743	3.53689	0.731865	0.099187	0.975222
k__Bacteria;p__Actinobacteria;c__Actinomycetia;o__Bifidobacteriales;f__Bifidobacteriaceae;g__Scardovia;s__Scardovia_wiggsiae	0.11349	0.72329	3.32848	3.08632	0.708844	2.67213	10.9288	8.71336	14.0336	0.050933
k__Bacteria;p__Actinobacteria;c__Actinomycetia;o__Candidatus_Actinomarinales;f__Candidatus_Actinomarinaceae;g__Candidatus_Actinomarina;s__Candidatus_Actinomarina_sp_HD9-500m-PIT-SAG01	0	0	0	0	0	0	0	0	4.12833	0
k__Bacteria;p__Actinobacteria;c__Actinomycetia;o__Candidatus_Nanopelagicales;f__Candidatus_Nanopelagicaceae;g__Candidatus_Planktophila;s__Candidatus_Planktophila_dulcis	0.157092	0.076903	0.042008	0	0.071842	1.10646	0.088163	0.132045	0	0
k__Bacteria;p__Actinobacteria;c__Actinomycetia;o__Candidatus_Nanopelagicales;f__Candidatus_Nanopelagicaceae;g__Candidatus_Planktophila;s__Candidatus_Planktophila_sulfonica	0	0	0	0	0	0.463506	0.031536	0	0.136419	0
k__Bacteria;p__Actinobacteria;c__Actinomycetia;o__Corynebacteriales	0	0.237966	0	0.906668	0	0	0.297053	0.057077	0.754187	3.90273
k__Bacteria;p__Actinobacteria;c__Actinomycetia;o__Corynebacteriales;f__Corynebacteriaceae;g__Corynebacterium	6.97182	142.037	4.19884	34.9631	8.72158	30.4177	37.6061	140.041	3119.05	6356.55
k__Bacteria;p__Actinobacteria;c__Actinomycetia;o__Corynebacteriales;f__Corynebacteriaceae;g__Corynebacterium;s__Corynebacterium_accolens	0	0	0	0	0	0.023765	0.025829	0.074015	1.86543	3.18618
k__Bacteria;p__Actinobacteria;c__Actinomycetia;o__Corynebacteriales;f__Corynebacteriaceae;g__Corynebacterium;s__Corynebacterium_alimapuense	0	0	0	0	0	0	0	0.167413	0.695562	1.78343
k__Bacteria;p__Actinobacteria;c__Actinomycetia;o__Corynebacteriales;f__Corynebacteriaceae;g__Corynebacterium;s__Corynebacterium_ammoniagenes	0	2.6759	0	1.18063	0	0.316782	0.83264	2.2059	55.4546	121.275
k__Bacteria;p__Actinobacteria;c__Actinomycetia;o__Corynebacteriales;f__Corynebacteriaceae;g__Corynebacterium;s__Corynebacterium_amycolatum	0	0.657645	0	0.091904	0	0	0	0.08408	1.3476	4.16378
k__Bacteria;p__Actinobacteria;c__Actinomycetia;o__Corynebacteriales;f__Corynebacteriaceae;g__Corynebacterium;s__Corynebacterium_aurimucosum	0	0	0	0	0	0	0	0	2.08258	7.51076
k__Bacteria;p__Actinobacteria;c__Actinomycetia;o__Corynebacteriales;f__Corynebacteriaceae;g__Corynebacterium;s__Corynebacterium_auriscanis	0	0	0	0	0	0	0	0.19466	11.2222	7.06365
k__Bacteria;p__Actinobacteria;c__Actinomycetia;o__Corynebacteriales;f__Corynebacteriaceae;g__Corynebacterium;s__Corynebacterium_bovis	0	0	0	0	0.4687	1.74739	0.282431	0.454962	0.309563	2.2469
k__Bacteria;p__Actinobacteria;c__Actinomycetia;o__Corynebacteriales;f__Corynebacteriaceae;g__Corynebacterium;s__Corynebacterium_callunae	0	0.019928	0	0	0	0.182642	0.009826	0.265758	34.3404	25.3134
k__Bacteria;p__Actinobacteria;c__Actinomycetia;o__Corynebacteriales;f__Corynebacteriaceae;g__Corynebacterium;s__Corynebacterium_camporealensis	0	0.357451	0	0.306908	0.345754	1.34065	0.165765	0.651569	0.365852	1.64075
k__Bacteria;p__Actinobacteria;c__Actinomycetia;o__Corynebacteriales;f__Corynebacteriaceae;g__Corynebacterium;s__Corynebacterium_capitovis	0	0.133737	0	0	0	0	0	0	0.068014	0.763064
k__Bacteria;p__Actinobacteria;c__Actinomycetia;o__Corynebacteriales;f__Corynebacteriaceae;g__Corynebacterium;s__Corynebacterium_casei	0	5.7484	0.0236	0.758115	0	1.04528	2.20308	4.90542	99.8953	223.163
k__Bacteria;p__Actinobacteria;c__Actinomycetia;o__Corynebacteriales;f__Corynebacteriaceae;g__Corynebacterium;s__Corynebacterium_choanae	0	0	0	0	0	1.07445	0.20066	0.159923	0.867286	1.59567
k__Bacteria;p__Actinobacteria;c__Actinomycetia;o__Corynebacteriales;f__Corynebacteriaceae;g__Corynebacterium;s__Corynebacterium_ciconiae	0.117162	0.263665	0	0.221022	0.248995	0	0.85427	0.117277	0	0
k__Bacteria;p__Actinobacteria;c__Actinomycetia;o__Corynebacteriales;f__Corynebacteriaceae;g__Corynebacterium;s__Corynebacterium_coyleae	0	0	0	0	0	0.021409	0	0.139904	11.4441	5.37972
k__Bacteria;p__Actinobacteria;c__Actinomycetia;o__Corynebacteriales;f__Corynebacteriaceae;g__Corynebacterium;s__Corynebacterium_dentalis	0	0.297675	0	0	0	0	0	0	2.72164	3.1261
k__Bacteria;p__Actinobacteria;c__Actinomycetia;o__Corynebacteriales;f__Corynebacteriaceae;g__Corynebacterium;s__Corynebacterium_deserti	0	0	0	0	0.046883	0.038831	0.212602	0.21039	5.1728	10.2025
k__Bacteria;p__Actinobacteria;c__Actinomycetia;o__Corynebacteriales;f__Corynebacteriaceae;g__Corynebacterium;s__Corynebacterium_diphtheriae	0.104681	0.237668	1.0556	0.771772	0.225292	3.09592	0.196793	1.37314	46.1449	35.4156
k__Bacteria;p__Actinobacteria;c__Actinomycetia;o__Corynebacteriales;f__Corynebacteriaceae;g__Corynebacterium;s__Corynebacterium_efficiens	0	0.705084	0.302371	0.31649	0.461571	0.588046	0.408134	0.732971	17.4771	35.4666
k__Bacteria;p__Actinobacteria;c__Actinomycetia;o__Corynebacteriales;f__Corynebacteriaceae;g__Corynebacterium;s__Corynebacterium_epidermidicanis	0.039897	0.045674	0.056603	0	0.021415	0.841712	0.141038	0.053843	0.114415	0.417826
k__Bacteria;p__Actinobacteria;c__Actinomycetia;o__Corynebacteriales;f__Corynebacteriaceae;g__Corynebacterium;s__Corynebacterium_falsenii	0	0	0	0	0	0	0	0.194362	0.37464	3.43843
k__Bacteria;p__Actinobacteria;c__Actinomycetia;o__Corynebacteriales;f__Corynebacteriaceae;g__Corynebacterium;s__Corynebacterium_flavescens	0	0.022171	0	0	0	0.018708	0.010917	0.074626	2.26198	8.7734
k__Bacteria;p__Actinobacteria;c__Actinomycetia;o__Corynebacteriales;f__Corynebacteriaceae;g__Corynebacterium;s__Corynebacterium_freiburgense	0	0	0	0	0	0	0.022313	0	0.23995	0.584089
k__Bacteria;p__Actinobacteria;c__Actinomycetia;o__Corynebacteriales;f__Corynebacteriaceae;g__Corynebacterium;s__Corynebacterium_genitalium	0	0.204758	0	0	0	0	0	0	0.413933	0.236312
k__Bacteria;p__Actinobacteria;c__Actinomycetia;o__Corynebacteriales;f__Corynebacteriaceae;g__Corynebacterium;s__Corynebacterium_gerontici	0.042328	0.048239	0	0.040564	0	0.602609	0.093494	0.06695	0.150915	0.47633
k__Bacteria;p__Actinobacteria;c__Actinomycetia;o__Corynebacteriales;f__Corynebacteriaceae;g__Corynebacterium;s__Corynebacterium_glaucum	0	0	0	0	0	0	0	0	2.97176	1.94607
k__Bacteria;p__Actinobacteria;c__Actinomycetia;o__Corynebacteriales;f__Corynebacteriaceae;g__Corynebacterium;s__Corynebacterium_glutamicum	23.4015	58.682	31.6473	28.2826	30.3897	13.4967	14.5072	5.2238	13.9868	32.1326
k__Bacteria;p__Actinobacteria;c__Actinomycetia;o__Corynebacteriales;f__Corynebacteriaceae;g__Corynebacterium;s__Corynebacterium_hadale	0	0.040335	0	0	0.044297	0.053596	0.05386	0.160092	4.55558	6.79793
k__Bacteria;p__Actinobacteria;c__Actinomycetia;o__Corynebacteriales;f__Corynebacteriaceae;g__Corynebacterium;s__Corynebacterium_halotolerans	0.038231	0.044823	0	0	0	0	0	0.01025	0.726439	2.57786
k__Bacteria;p__Actinobacteria;c__Actinomycetia;o__Corynebacteriales;f__Corynebacteriaceae;g__Corynebacterium;s__Corynebacterium_heidelbergense	2.46856	0.16815	0	0	0.187992	0.406828	1.129	0.267998	25.9095	20.3824
k__Bacteria;p__Actinobacteria;c__Actinomycetia;o__Corynebacteriales;f__Corynebacteriaceae;g__Corynebacterium;s__Corynebacterium_humireducens	0	0	0	1.05757	0	0	0.05134	2.1754	0.449433	1.07006
k__Bacteria;p__Actinobacteria;c__Actinomycetia;o__Corynebacteriales;f__Corynebacteriaceae;g__Corynebacterium;s__Corynebacterium_jeddahense	0	0.111674	0.046646	0	0.052509	1.73385	0.242369	0.151195	0.294983	0.922803
k__Bacteria;p__Actinobacteria;c__Actinomycetia;o__Corynebacteriales;f__Corynebacteriaceae;g__Corynebacterium;s__Corynebacterium_jeikeium	0	0.224686	0	0	0	0.022342	0	0.326573	21.3605	60.2018
k__Bacteria;p__Actinobacteria;c__Actinomycetia;o__Corynebacteriales;f__Corynebacteriaceae;g__Corynebacterium;s__Corynebacterium_kefirresidentii	0	0	0	0	0	0	0	0	1.42215	2.31912
k__Bacteria;p__Actinobacteria;c__Actinomycetia;o__Corynebacteriales;f__Corynebacteriaceae;g__Corynebacterium;s__Corynebacterium_kroppenstedtii	0	0	0	0	0	0	0	0.289231	25.7301	7.67289
k__Bacteria;p__Actinobacteria;c__Actinomycetia;o__Corynebacteriales;f__Corynebacteriaceae;g__Corynebacterium;s__Corynebacterium_kutscheri	0	0	0	0	0	0.055536	0.54246	0.268324	2.7342	3.69947
k__Bacteria;p__Actinobacteria;c__Actinomycetia;o__Corynebacteriales;f__Corynebacteriaceae;g__Corynebacterium;s__Corynebacterium_lactis	0	1.19456	0	0.686874	0	0	0.881538	0	0	0
k__Bacteria;p__Actinobacteria;c__Actinomycetia;o__Corynebacteriales;f__Corynebacteriaceae;g__Corynebacterium;s__Corynebacterium_liangguodongii	0	0	0	0	0.181005	0	0	0	1.20995	3.15256
k__Bacteria;p__Actinobacteria;c__Actinomycetia;o__Corynebacteriales;f__Corynebacteriaceae;g__Corynebacterium;s__Corynebacterium_lubricantis	0.031726	0.036267	0.04505	0	0	0.74325	0.071608	0.328974	20.3003	11.301
k__Bacteria;p__Actinobacteria;c__Actinomycetia;o__Corynebacteriales;f__Corynebacteriaceae;g__Corynebacterium;s__Corynebacterium_macginleyi	0	0	0	0	0	1.1889	0.114715	0	0.475306	5.14947
k__Bacteria;p__Actinobacteria;c__Actinomycetia;o__Corynebacteriales;f__Corynebacteriaceae;g__Corynebacterium;s__Corynebacterium_marinum	0	0.052218	0	0	0	0	0	0.024106	0.620268	0.689011
k__Bacteria;p__Actinobacteria;c__Actinomycetia;o__Corynebacteriales;f__Corynebacteriaceae;g__Corynebacterium;s__Corynebacterium_maris	0	0.535149	0	0	0	0.029807	0.128369	0.479005	9.11543	18.6838
k__Bacteria;p__Actinobacteria;c__Actinomycetia;o__Corynebacteriales;f__Corynebacteriaceae;g__Corynebacterium;s__Corynebacterium_massiliense	0	0	0	0	0	0	0.018413	0.017566	0.158041	0.53544
k__Bacteria;p__Actinobacteria;c__Actinomycetia;o__Corynebacteriales;f__Corynebacteriaceae;g__Corynebacterium;s__Corynebacterium_matruchotii	0	0	0	0	0	0.027788	0.030243	0.028909	2.10617	2.31442
k__Bacteria;p__Actinobacteria;c__Actinomycetia;o__Corynebacteriales;f__Corynebacteriaceae;g__Corynebacterium;s__Corynebacterium_minutissimum	0	0	0	0	0	0	0	0	2.71066	0.907899
k__Bacteria;p__Actinobacteria;c__Actinomycetia;o__Corynebacteriales;f__Corynebacteriaceae;g__Corynebacterium;s__Corynebacterium_mustelae	0	0	0	0.155458	0	1.38899	0.148177	0.028325	0.16006	0.681601
k__Bacteria;p__Actinobacteria;c__Actinomycetia;o__Corynebacteriales;f__Corynebacteriaceae;g__Corynebacterium;s__Corynebacterium_oculi	0.045302	0.192351	0.01847	0	0.020922	3.00522	0.416697	1.00601	23.2255	110.412
k__Bacteria;p__Actinobacteria;c__Actinomycetia;o__Corynebacteriales;f__Corynebacteriaceae;g__Corynebacterium;s__Corynebacterium_otitidis	0.050637	0	0	0.048458	0	1.27999	0.185438	0.070982	0.271577	1.47575
k__Bacteria;p__Actinobacteria;c__Actinomycetia;o__Corynebacteriales;f__Corynebacteriaceae;g__Corynebacterium;s__Corynebacterium_pacaense	0.663171	1.37147	0.316896	0.41814	0.235361	0.936229	0.05788	0.009552	0.481988	1.13357
k__Bacteria;p__Actinobacteria;c__Actinomycetia;o__Corynebacteriales;f__Corynebacteriaceae;g__Corynebacterium;s__Corynebacterium_pelargi	0	0	0	0	0	0	0.671458	0	1.04777	0
k__Bacteria;p__Actinobacteria;c__Actinomycetia;o__Corynebacteriales;f__Corynebacteriaceae;g__Corynebacterium;s__Corynebacterium_phocae	0	0	0	0	0	0	0.017964	0.034274	0.327567	1.00404
k__Bacteria;p__Actinobacteria;c__Actinomycetia;o__Corynebacteriales;f__Corynebacteriaceae;g__Corynebacterium;s__Corynebacterium_pilosum	0	0	0	0	0	0	0	0	0	1.42385
k__Bacteria;p__Actinobacteria;c__Actinomycetia;o__Corynebacteriales;f__Corynebacteriaceae;g__Corynebacterium;s__Corynebacterium_pollutisoli	0.930047	1.04445	1.44897	1.57606	1.81453	0	0	0.397065	0.574586	0.399256
k__Bacteria;p__Actinobacteria;c__Actinomycetia;o__Corynebacteriales;f__Corynebacteriaceae;g__Corynebacterium;s__Corynebacterium_provencense	0	0	0	0	0	0	0	0.114236	28.3415	13.6098
k__Bacteria;p__Actinobacteria;c__Actinomycetia;o__Corynebacteriales;f__Corynebacteriaceae;g__Corynebacterium;s__Corynebacterium_pseudodiphtheriticum	0	0	0	0	0	0	0	0.041428	0.376794	1.02868
k__Bacteria;p__Actinobacteria;c__Actinomycetia;o__Corynebacteriales;f__Corynebacteriaceae;g__Corynebacterium;s__Corynebacterium_pseudogenitalium	0	0.107607	0	0	0	0	0	0.11958	1.09903	3.46134
k__Bacteria;p__Actinobacteria;c__Actinomycetia;o__Corynebacteriales;f__Corynebacteriaceae;g__Corynebacterium;s__Corynebacterium_pseudopelargi	0	0	0	0	0	0	0	0.121944	10.0992	6.06834
k__Bacteria;p__Actinobacteria;c__Actinomycetia;o__Corynebacteriales;f__Corynebacteriaceae;g__Corynebacterium;s__Corynebacterium_pyruviciproducens	0	0	0	0	0	0	0	0	0.885672	7.38406
k__Bacteria;p__Actinobacteria;c__Actinomycetia;o__Corynebacteriales;f__Corynebacteriaceae;g__Corynebacterium;s__Corynebacterium_resistens	0	0	0	0.376555	0	0	0	0	0.991773	7.16681
k__Bacteria;p__Actinobacteria;c__Actinomycetia;o__Corynebacteriales;f__Corynebacteriaceae;g__Corynebacterium;s__Corynebacterium_senegalense	0	0	0	0	0	0.079807	0.110708	1.19616	39.829	146.664
k__Bacteria;p__Actinobacteria;c__Actinomycetia;o__Corynebacteriales;f__Corynebacteriaceae;g__Corynebacterium;s__Corynebacterium_simulans	0	0	0	0	0	0	0.017263	0	0.244487	1.09561
k__Bacteria;p__Actinobacteria;c__Actinomycetia;o__Corynebacteriales;f__Corynebacteriaceae;g__Corynebacterium;s__Corynebacterium_singulare	0	0.297675	0	0	0	0.291988	0.346696	0.133543	6.27311	16.405
k__Bacteria;p__Actinobacteria;c__Actinomycetia;o__Corynebacteriales;f__Corynebacteriaceae;g__Corynebacterium;s__Corynebacterium_sp_805_CJEI	0	0.043942	0	0.079312	0	0.038332	0.100004	0.35611	28.9013	15.1701
k__Bacteria;p__Actinobacteria;c__Actinomycetia;o__Corynebacteriales;f__Corynebacteriaceae;g__Corynebacterium;s__Corynebacterium_sp_BCW_4722	0	0	0	1.10285	0	0	0	0	0	0
k__Bacteria;p__Actinobacteria;c__Actinomycetia;o__Corynebacteriales;f__Corynebacteriaceae;g__Corynebacterium;s__Corynebacterium_sp_CNJ-954	0.038653	0	0.028473	0	0	0.110773	0.426182	1.2439	64.5621	34.0211
k__Bacteria;p__Actinobacteria;c__Actinomycetia;o__Corynebacteriales;f__Corynebacteriaceae;g__Corynebacterium;s__Corynebacterium_sp_HMSC034A01	0	0.666768	0	0	0	0	0.301182	0	3.75976	9.97565
k__Bacteria;p__Actinobacteria;c__Actinomycetia;o__Corynebacteriales;f__Corynebacteriaceae;g__Corynebacterium;s__Corynebacterium_sp_HMSC04H06	0.149065	0.169238	0.902438	0.28413	0.079684	0	0	0.061138	0.842151	0.554782
k__Bacteria;p__Actinobacteria;c__Actinomycetia;o__Corynebacteriales;f__Corynebacteriaceae;g__Corynebacterium;s__Corynebacterium_sp_HMSC055A01	0	0	0	0	0	0	0	0	0.027674	0.626626
k__Bacteria;p__Actinobacteria;c__Actinomycetia;o__Corynebacteriales;f__Corynebacteriaceae;g__Corynebacterium;s__Corynebacterium_sp_HMSC056E09	0	0	0	0	0	0	0	0	0.295685	0.270366
k__Bacteria;p__Actinobacteria;c__Actinomycetia;o__Corynebacteriales;f__Corynebacteriaceae;g__Corynebacterium;s__Corynebacterium_sp_HMSC059E07	0	0	0	0	0	0	0.038709	0	0.126131	0.819648
k__Bacteria;p__Actinobacteria;c__Actinomycetia;o__Corynebacteriales;f__Corynebacteriaceae;g__Corynebacterium;s__Corynebacterium_sp_HMSC05H05	0	0	0	0	0	0	0	0	0.359443	1.73187
k__Bacteria;p__Actinobacteria;c__Actinomycetia;o__Corynebacteriales;f__Corynebacteriaceae;g__Corynebacterium;s__Corynebacterium_sp_HMSC061H03	0	0	0	0.044689	0	0	0	0	0.083018	0.760258
k__Bacteria;p__Actinobacteria;c__Actinomycetia;o__Corynebacteriales;f__Corynebacteriaceae;g__Corynebacterium;s__Corynebacterium_sp_HMSC070E08	0	0	0	0	0	0	0	0.04686	0.55688	4.71188
k__Bacteria;p__Actinobacteria;c__Actinomycetia;o__Corynebacteriales;f__Corynebacteriaceae;g__Corynebacterium;s__Corynebacterium_sp_HMSC072A02	0	0	0.050168	0	0	0	0	0.042015	0.457026	2.26799
k__Bacteria;p__Actinobacteria;c__Actinomycetia;o__Corynebacteriales;f__Corynebacteriaceae;g__Corynebacterium;s__Corynebacterium_sp_HMSC074C01	0	0	0	0	0	0.006527	0.014106	0.033582	0.809168	0.80624
k__Bacteria;p__Actinobacteria;c__Actinomycetia;o__Corynebacteriales;f__Corynebacteriaceae;g__Corynebacterium;s__Corynebacterium_sp_HMSC078H07	0	0	0	0	0	0	0	0	0.069966	0.943806
k__Bacteria;p__Actinobacteria;c__Actinomycetia;o__Corynebacteriales;f__Corynebacteriaceae;g__Corynebacterium;s__Corynebacterium_sp_HMSC08A12	0	0.12469	0	0	0	0.046891	0	0.684354	32.0271	25.2286
k__Bacteria;p__Actinobacteria;c__Actinomycetia;o__Corynebacteriales;f__Corynebacteriaceae;g__Corynebacterium;s__Corynebacterium_sp_HMSC22B11	0.138842	0.635215	0	0.047232	0	0	0.045937	0.293362	10.2262	41.6642
k__Bacteria;p__Actinobacteria;c__Actinomycetia;o__Corynebacteriales;f__Corynebacteriaceae;g__Corynebacterium;s__Corynebacterium_sp_HMSC27B11	0.032676	0.488912	0	0.066014	0.056816	0	0	0.309704	6.81216	37.8494
k__Bacteria;p__Actinobacteria;c__Actinomycetia;o__Corynebacteriales;f__Corynebacteriaceae;g__Corynebacterium;s__Corynebacterium_sp_HMSC28B08	0	0	0	0	0	0	0	0	0.386977	2.17059
k__Bacteria;p__Actinobacteria;c__Actinomycetia;o__Corynebacteriales;f__Corynebacteriaceae;g__Corynebacterium;s__Corynebacterium_sp_J010B-136	0.026834	5.25835	0.046058	0.821058	0	1.46332	4.45966	6.68317	186.706	365.372
k__Bacteria;p__Actinobacteria;c__Actinomycetia;o__Corynebacteriales;f__Corynebacteriaceae;g__Corynebacterium;s__Corynebacterium_sp_KPL1818	0	0	0	0	0	0	0.249594	0	15.9555	8.94456
k__Bacteria;p__Actinobacteria;c__Actinomycetia;o__Corynebacteriales;f__Corynebacteriaceae;g__Corynebacterium;s__Corynebacterium_sp_KPL1824	0	0	0	0	0	0	0	0	1.66783	3.63807
k__Bacteria;p__Actinobacteria;c__Actinomycetia;o__Corynebacteriales;f__Corynebacteriaceae;g__Corynebacterium;s__Corynebacterium_sp_L2-79-05	0	0.619524	0	0	0	0	0.291787	0.581099	0.95394	2.78328
k__Bacteria;p__Actinobacteria;c__Actinomycetia;o__Corynebacteriales;f__Corynebacteriaceae;g__Corynebacterium;s__Corynebacterium_sp_MC3	0	0	0	0	0	0	0.065404	0	0.28312	0.454754
k__Bacteria;p__Actinobacteria;c__Actinomycetia;o__Corynebacteriales;f__Corynebacteriaceae;g__Corynebacterium;s__Corynebacterium_sp_NML140438	0	0	0	0	0	2.13673	0.175907	0	0.321926	1.43944
k__Bacteria;p__Actinobacteria;c__Actinomycetia;o__Corynebacteriales;f__Corynebacteriaceae;g__Corynebacterium;s__Corynebacterium_sp_YIM_101343	0	0	0	0	0	1.31905	0.228619	0.252264	3.93226	10.8767
k__Bacteria;p__Actinobacteria;c__Actinomycetia;o__Corynebacteriales;f__Corynebacteriaceae;g__Corynebacterium;s__Corynebacterium_stationis	1.51344	106.031	6.95751	16.2954	1.54283	25.6294	43.8348	139.741	2883.64	5392.19
k__Bacteria;p__Actinobacteria;c__Actinomycetia;o__Corynebacteriales;f__Corynebacteriaceae;g__Corynebacterium;s__Corynebacterium_striatum	0.076917	0.356636	0.024306	0.02464	1.47904	1.26254	3.96714	1.58212	36.9039	159.231
k__Bacteria;p__Actinobacteria;c__Actinomycetia;o__Corynebacteriales;f__Corynebacteriaceae;g__Corynebacterium;s__Corynebacterium_suranareeae	0	0	0	0	0	0	0.251095	1.57303	4.21138	10.31
k__Bacteria;p__Actinobacteria;c__Actinomycetia;o__Corynebacteriales;f__Corynebacteriaceae;g__Corynebacterium;s__Corynebacterium_terpenotabidum	0	0	0	0	0	0	0	0	1.06892	0
k__Bacteria;p__Actinobacteria;c__Actinomycetia;o__Corynebacteriales;f__Corynebacteriaceae;g__Corynebacterium;s__Corynebacterium_tuberculostearicum	0	0.061819	0	0.052026	0	0.013973	0.030274	0.043299	0.365464	0.740501
k__Bacteria;p__Actinobacteria;c__Actinomycetia;o__Corynebacteriales;f__Corynebacteriaceae;g__Corynebacterium;s__Corynebacterium_ulceribovis	0	0	0	0	0	0	0	0.289231	20.044	6.27383
k__Bacteria;p__Actinobacteria;c__Actinomycetia;o__Corynebacteriales;f__Corynebacteriaceae;g__Corynebacterium;s__Corynebacterium_urealyticum	3.57052	8.1633	0.148858	1.95704	0.731893	0.020655	0	4.97516	104.615	417.418
k__Bacteria;p__Actinobacteria;c__Actinomycetia;o__Corynebacteriales;f__Corynebacteriaceae;g__Corynebacterium;s__Corynebacterium_ureicelerivorans	0.191737	0.208557	0	0.175635	1.38931	0	0	0.030766	0.476355	1.31753
k__Bacteria;p__Actinobacteria;c__Actinomycetia;o__Corynebacteriales;f__Corynebacteriaceae;g__Corynebacterium;s__Corynebacterium_urinipleomorphum	0	0	0	0	0	0	0	0	0.062704	0.559636
k__Bacteria;p__Actinobacteria;c__Actinomycetia;o__Corynebacteriales;f__Corynebacteriaceae;g__Corynebacterium;s__Corynebacterium_variabile	0	0.041663	0	0	0	0.039719	0	0.192695	4.83212	10.5025
k__Bacteria;p__Actinobacteria;c__Actinomycetia;o__Corynebacteriales;f__Corynebacteriaceae;g__Corynebacterium;s__Corynebacterium_xerosis	0	0	0	0	0	2.08281	0.113008	0	2.33718	3.92859
k__Bacteria;p__Actinobacteria;c__Actinomycetia;o__Corynebacteriales;f__Dietziaceae;g__Dietzia	0	0	0	0	0	0	0	0	0.396378	1.21114
k__Bacteria;p__Actinobacteria;c__Actinomycetia;o__Corynebacteriales;f__Dietziaceae;g__Dietzia;s__Dietzia_alimentaria	0	0	0	0	0	0	0	0	0.269372	1.49479
k__Bacteria;p__Actinobacteria;c__Actinomycetia;o__Corynebacteriales;f__Dietziaceae;g__Dietzia;s__Dietzia_cinnamea	0	0	0	0	0	0	0	0	0.080156	0.726041
k__Bacteria;p__Actinobacteria;c__Actinomycetia;o__Corynebacteriales;f__Dietziaceae;g__Dietzia;s__Dietzia_maris	0	0	0	0	0	0.019189	0	0.039554	1.01952	1.71275
k__Bacteria;p__Actinobacteria;c__Actinomycetia;o__Corynebacteriales;f__Gordoniaceae;g__Gordonia	2.45847	3.97954	5.87588	2.75675	4.31929	0.403719	0.992525	2.3174	0.389935	0
k__Bacteria;p__Actinobacteria;c__Actinomycetia;o__Corynebacteriales;f__Gordoniaceae;g__Gordonia;s__Gordonia_alkanivorans	0	0	0	0	0	0.79215	0.116253	0.044398	0.125092	0.157894
k__Bacteria;p__Actinobacteria;c__Actinomycetia;o__Corynebacteriales;f__Gordoniaceae;g__Gordonia;s__Gordonia_araii	0	0	0	0	0	0	0	3.26728	6.23065	0
k__Bacteria;p__Actinobacteria;c__Actinomycetia;o__Corynebacteriales;f__Gordoniaceae;g__Gordonia;s__Gordonia_iterans	0	0	0	0	0	0	0	0	0.289131	0.446797
k__Bacteria;p__Actinobacteria;c__Actinomycetia;o__Corynebacteriales;f__Gordoniaceae;g__Gordonia;s__Gordonia_polyisoprenivorans	0	0	0	0	0	0	0	0	0	0.556444
k__Bacteria;p__Actinobacteria;c__Actinomycetia;o__Corynebacteriales;f__Gordoniaceae;g__Gordonia;s__Gordonia_rhizosphera	0	0	0	0	0	0	0.088743	0.473623	0	0
k__Bacteria;p__Actinobacteria;c__Actinomycetia;o__Corynebacteriales;f__Gordoniaceae;g__Gordonia;s__Gordonia_shandongensis	1.69878	0	0	0	1.03905	0	0	0	0	0
k__Bacteria;p__Actinobacteria;c__Actinomycetia;o__Corynebacteriales;f__Gordoniaceae;g__Gordonia;s__Gordonia_soli	0.295845	0	0.45222	0	0	0	0	0	0	0
k__Bacteria;p__Actinobacteria;c__Actinomycetia;o__Corynebacteriales;f__Gordoniaceae;g__Gordonia;s__Gordonia_sp	0	0	0	0	0	0	0	0.411752	0.858783	11.167
k__Bacteria;p__Actinobacteria;c__Actinomycetia;o__Corynebacteriales;f__Gordoniaceae;g__Gordonia;s__Gordonia_sp_KTR9	0	0	0	0	0	0.0069	0.052201	0.937222	0.755063	0
k__Bacteria;p__Actinobacteria;c__Actinomycetia;o__Corynebacteriales;f__Gordoniaceae;g__Gordonia;s__Gordonia_terrae	0	0	0	0	0	0	0	0	0.101508	0.696277
k__Bacteria;p__Actinobacteria;c__Actinomycetia;o__Corynebacteriales;f__Lawsonellaceae;g__Lawsonella;s__Lawsonella_clevelandensis	0	0	0	0	0	0	0	0	0.69635	1.25939
k__Bacteria;p__Actinobacteria;c__Actinomycetia;o__Corynebacteriales;f__Mycobacteriaceae	15.6024	16.6705	23.5214	78.9893	51.7228	3.49802	12.7258	7.0098	17.3174	36.415
k__Bacteria;p__Actinobacteria;c__Actinomycetia;o__Corynebacteriales;f__Mycobacteriaceae;g__Mycobacterium	0.728128	1.52746	0.374586	2.04359	0	0	0	0.405157	0.898026	1.09342
k__Bacteria;p__Actinobacteria;c__Actinomycetia;o__Corynebacteriales;f__Mycobacteriaceae;g__Mycobacterium;s__Mycobacterium_avium	34.9757	57.4369	41.4412	34.0241	73.8978	3.07673	1.13767	5.72605	2.90772	1.45287
k__Bacteria;p__Actinobacteria;c__Actinomycetia;o__Corynebacteriales;f__Mycobacteriaceae;g__Mycobacterium;s__Mycobacterium_gordonae	0.062452	0.035632	0.562914	0.059962	0.167338	0.01605	0.069596	0	0	0
k__Bacteria;p__Actinobacteria;c__Actinomycetia;o__Corynebacteriales;f__Mycobacteriaceae;g__Mycobacterium;s__Mycobacterium_intracellulare	0	0	0.138292	0	0	0	0.351459	0	0.929766	0
k__Bacteria;p__Actinobacteria;c__Actinomycetia;o__Corynebacteriales;f__Mycobacteriaceae;g__Mycobacterium;s__Mycobacterium_lentiflavum	0.252926	0	0.120415	0.237854	0	0.118463	0	0.125829	0.935598	0
k__Bacteria;p__Actinobacteria;c__Actinomycetia;o__Corynebacteriales;f__Mycobacteriaceae;g__Mycobacterium;s__Mycobacterium_marinum	1.08746	0.471806	0.315625	0.695209	0.772091	0.401518	0.770352	0.540592	0.844591	0.268469
k__Bacteria;p__Actinobacteria;c__Actinomycetia;o__Corynebacteriales;f__Mycobacteriaceae;g__Mycobacterium;s__Mycobacterium_sp_12451111	0	0	0	0	0	0.499958	0.122039	0.058639	0.201219	0
k__Bacteria;p__Actinobacteria;c__Actinomycetia;o__Corynebacteriales;f__Mycobacteriaceae;g__Mycobacterium;s__Mycobacterium_sp_12747566	0	0	0	0	0	0	0	0	0.126184	0.391952
k__Bacteria;p__Actinobacteria;c__Actinomycetia;o__Corynebacteriales;f__Mycobacteriaceae;g__Mycobacterium;s__Mycobacterium_sp_852002-51759_SCH5129042	0	0	0.120415	0	0.134054	0.059478	0	0.440403	0	0
k__Bacteria;p__Actinobacteria;c__Actinomycetia;o__Corynebacteriales;f__Mycobacteriaceae;g__Mycobacterium;s__Mycobacterium_sp_E3298	0	0	0	0	0	0	0.258213	0	0	0
k__Bacteria;p__Actinobacteria;c__Actinomycetia;o__Corynebacteriales;f__Mycobacteriaceae;g__Mycobacterium;s__Mycobacterium_sp_IS-1742	0.185988	0.070493	0.05909	1.36189	0.066337	0	0.235887	0.064459	0.03649	0
k__Bacteria;p__Actinobacteria;c__Actinomycetia;o__Corynebacteriales;f__Mycobacteriaceae;g__Mycobacterium;s__Mycobacterium_sp_Soil538	0	0	0	0	0	0.199432	0.748783	0.214557	0	0.559128
k__Bacteria;p__Actinobacteria;c__Actinomycetia;o__Corynebacteriales;f__Mycobacteriaceae;g__Mycobacterium;s__Mycobacterium_sp_djl-10	0	0	0	0	0	0	0	0	0.186529	0.508866
k__Bacteria;p__Actinobacteria;c__Actinomycetia;o__Corynebacteriales;f__Mycobacteriaceae;g__Mycobacterium;s__Mycobacterium_talmoniae	0.149508	0.019194	0	0	0	0	0	0.018039	0.231496	1.44023
k__Bacteria;p__Actinobacteria;c__Actinomycetia;o__Corynebacteriales;f__Mycobacteriaceae;g__Mycobacterium;s__Mycobacterium_tuberculosis	5.00841	8.66265	3.93538	3.59644	3.47459	30.6845	6.66378	11.7765	40.9541	17.4505
k__Bacteria;p__Actinobacteria;c__Actinomycetia;o__Corynebacteriales;f__Mycobacteriaceae;g__Mycobacterium;s__uncultured_Mycobacterium_sp	0.130251	0.222075	0.124204	1.74074	0.278689	0	0.447267	0	0.290784	0.786042
k__Bacteria;p__Actinobacteria;c__Actinomycetia;o__Corynebacteriales;f__Mycobacteriaceae;g__Mycobacteroides	0	0	0	0	0	0	0.33153	0	0	0
k__Bacteria;p__Actinobacteria;c__Actinomycetia;o__Corynebacteriales;f__Mycobacteriaceae;g__Mycobacteroides;s__Mycobacteroides_abscessus	75.4601	41.7588	29.0996	46.7089	35.6235	359.059	97.4881	31.6632	170.923	864.478
k__Bacteria;p__Actinobacteria;c__Actinomycetia;o__Corynebacteriales;f__Mycobacteriaceae;g__Mycobacteroides;s__Mycobacteroides_chelonae	0	0	0	0	0	1.28175	0	0	0	0
k__Bacteria;p__Actinobacteria;c__Actinomycetia;o__Corynebacteriales;f__Mycobacteriaceae;g__Mycobacteroides;s__Mycobacteroides_franklinii	0	0	0	0	0	1.89643	0	0	0	0
k__Bacteria;p__Actinobacteria;c__Actinomycetia;o__Corynebacteriales;f__Mycobacteriaceae;g__Mycolicibacter;s__Mycolicibacter_sinensis	0.044013	0.15045	0.125517	0.042167	0	0.044684	0.315522	0.069531	0.10453	0
k__Bacteria;p__Actinobacteria;c__Actinomycetia;o__Corynebacteriales;f__Mycobacteriaceae;g__Mycolicibacterium	0	0	0	0	0	0	0	0	0.625156	1.76015
k__Bacteria;p__Actinobacteria;c__Actinomycetia;o__Corynebacteriales;f__Mycobacteriaceae;g__Mycolicibacterium;s__Mycolicibacterium_aromaticivorans	0	0	0	0	0	0	0	0.186833	0.416771	0
k__Bacteria;p__Actinobacteria;c__Actinomycetia;o__Corynebacteriales;f__Mycobacteriaceae;g__Mycolicibacterium;s__Mycolicibacterium_canariasense	0	0	0	0	0	0	0	0	0.049628	0.978314
k__Bacteria;p__Actinobacteria;c__Actinomycetia;o__Corynebacteriales;f__Mycobacteriaceae;g__Mycolicibacterium;s__Mycolicibacterium_elephantis	0.036706	0.046714	1.22741	0.074494	0.131732	0.04173	0.063378	4.58047	1.14801	0
k__Bacteria;p__Actinobacteria;c__Actinomycetia;o__Corynebacteriales;f__Mycobacteriaceae;g__Mycolicibacterium;s__Mycolicibacterium_fortuitum	0	0	0	0	0	1.9365	0.165765	0	1.07639	2.66327
k__Bacteria;p__Actinobacteria;c__Actinomycetia;o__Corynebacteriales;f__Mycobacteriaceae;g__Mycolicibacterium;s__Mycolicibacterium_iranicum	0	0	0	0	0	0	0	0	0.248356	0.331728
k__Bacteria;p__Actinobacteria;c__Actinomycetia;o__Corynebacteriales;f__Mycobacteriaceae;g__Mycolicibacterium;s__Mycolicibacterium_malmesburyense	0	0	0	0.025568	0	0	0	0	0.111535	0.528068
k__Bacteria;p__Actinobacteria;c__Actinomycetia;o__Corynebacteriales;f__Mycobacteriaceae;g__Mycolicibacterium;s__Mycolicibacterium_moriokaense	0.415049	0	0	1.399	0	0	0	0	0	0
k__Bacteria;p__Actinobacteria;c__Actinomycetia;o__Corynebacteriales;f__Mycobacteriaceae;g__Mycolicibacterium;s__Mycolicibacterium_novocastrense	0	5.31813	0	0.883961	0	0	0	3.52543	39.192	68.1135
k__Bacteria;p__Actinobacteria;c__Actinomycetia;o__Corynebacteriales;f__Mycobacteriaceae;g__Mycolicibacterium;s__Mycolicibacterium_rhodesiae	0.146967	0	0	0	0	0	0	0.144418	0.496578	0
k__Bacteria;p__Actinobacteria;c__Actinomycetia;o__Corynebacteriales;f__Mycobacteriaceae;g__Mycolicibacterium;s__Mycolicibacterium_rutilum	0	0	0	1.62525	0	0.371308	0.442332	0	0	0
k__Bacteria;p__Actinobacteria;c__Actinomycetia;o__Corynebacteriales;f__Mycobacteriaceae;g__Mycolicibacterium;s__Mycolicibacterium_smegmatis	0	0	0	0.383975	0	0	0	0	0.686243	0
k__Bacteria;p__Actinobacteria;c__Actinomycetia;o__Corynebacteriales;f__Mycobacteriaceae;g__Mycolicibacterium;s__Mycolicibacterium_sp	0	0	0	0	0	0	0	1.02417	0.353351	0
k__Bacteria;p__Actinobacteria;c__Actinomycetia;o__Corynebacteriales;f__Mycobacteriaceae;g__Mycolicibacterium;s__Mycolicibacterium_sphagni	0	0	0	0	1.82379	0	0	0	0	0
k__Bacteria;p__Actinobacteria;c__Actinomycetia;o__Corynebacteriales;f__NA;g__Tomitella;s__Tomitella_biformata	0	0	0	0	0	0.083272	0.086198	0.63623	15.7434	59.8859
k__Bacteria;p__Actinobacteria;c__Actinomycetia;o__Corynebacteriales;f__Nocardiaceae;g__Nocardia	0	0	0	0	0	1.64178	0.348942	0.482737	0.558433	1.91539
k__Bacteria;p__Actinobacteria;c__Actinomycetia;o__Corynebacteriales;f__Nocardiaceae;g__Nocardia;s__Nocardia_altamirensis	0	0	0	0	0	1.24926	0.138137	0.039506	0.04434	0.305546
k__Bacteria;p__Actinobacteria;c__Actinomycetia;o__Corynebacteriales;f__Nocardiaceae;g__Nocardia;s__Nocardia_aurea	0	0	0.273993	0.068431	0.076743	0.248327	0.154838	0.407585	0.924934	0
k__Bacteria;p__Actinobacteria;c__Actinomycetia;o__Corynebacteriales;f__Nocardiaceae;g__Nocardia;s__Nocardia_concava	0	0	0	0	0	1.80165	0.430379	0	0.467546	0
k__Bacteria;p__Actinobacteria;c__Actinomycetia;o__Corynebacteriales;f__Nocardiaceae;g__Nocardia;s__Nocardia_farcinica	0	0	0	0	0	0	0	0	0.373674	2.37196
k__Bacteria;p__Actinobacteria;c__Actinomycetia;o__Corynebacteriales;f__Nocardiaceae;g__Nocardia;s__Nocardia_inohanensis	0	0	0	0	0	0.684922	0.050194	0.071907	0.081106	0.62783
k__Bacteria;p__Actinobacteria;c__Actinomycetia;o__Corynebacteriales;f__Nocardiaceae;g__Nocardia;s__Nocardia_jejuensis	0	0	0	0	0	0.243766	0.232348	0	0	0
k__Bacteria;p__Actinobacteria;c__Actinomycetia;o__Corynebacteriales;f__Nocardiaceae;g__Nocardia;s__Nocardia_mexicana	0	0	0	0	0	0.644062	0	0	0.16327	0
k__Bacteria;p__Actinobacteria;c__Actinomycetia;o__Corynebacteriales;f__Nocardiaceae;g__Nocardia;s__Nocardia_nova	0	0	0	0	0	0	0	0	1.46416	3.02961
k__Bacteria;p__Actinobacteria;c__Actinomycetia;o__Corynebacteriales;f__Nocardiaceae;g__Nocardia;s__Nocardia_otitidiscaviarum	0.354015	0.193964	0.330071	0	0	0	0	0	0.708017	0
k__Bacteria;p__Actinobacteria;c__Actinomycetia;o__Corynebacteriales;f__Nocardiaceae;g__Nocardia;s__Nocardia_pseudobrasiliensis	0	0	13.0673	1.81884	0	0	0	0	12.894	0
k__Bacteria;p__Actinobacteria;c__Actinomycetia;o__Corynebacteriales;f__Nocardiaceae;g__Nocardia;s__Nocardia_sienata	0	0	0.582998	0	0	0	0	0	0	0
k__Bacteria;p__Actinobacteria;c__Actinomycetia;o__Corynebacteriales;f__Nocardiaceae;g__Nocardia;s__Nocardia_tenerifensis	0.293933	0.98063	0.555811	0.274302	0.472932	0.267956	0.14986	0.420779	0.69932	0.187698
k__Bacteria;p__Actinobacteria;c__Actinomycetia;o__Corynebacteriales;f__Nocardiaceae;g__Rhodococcus	0.131294	0.349074	0.335376	0.386289	0.18973	2.47388	3.51777	9.41124	2.41265	3.11128
k__Bacteria;p__Actinobacteria;c__Actinomycetia;o__Corynebacteriales;f__Nocardiaceae;g__Rhodococcus;s__Rhodococcus_erythropolis	0	0	0	0	0	0	0	0	0.445198	1.17164
k__Bacteria;p__Actinobacteria;c__Actinomycetia;o__Corynebacteriales;f__Nocardiaceae;g__Rhodococcus;s__Rhodococcus_hoagii	0	0	0	1.46699	0	2.75176	0	0	1.37521	4.70355
k__Bacteria;p__Actinobacteria;c__Actinomycetia;o__Corynebacteriales;f__Nocardiaceae;g__Rhodococcus;s__Rhodococcus_pyridinivorans	0	0	0	0	0	0	0.407651	0	0	0
k__Bacteria;p__Actinobacteria;c__Actinomycetia;o__Corynebacteriales;f__Nocardiaceae;g__Rhodococcus;s__Rhodococcus_qingshengii	0	0	0	0	0	0	0	0	0.176435	0.623297
k__Bacteria;p__Actinobacteria;c__Actinomycetia;o__Corynebacteriales;f__Nocardiaceae;g__Rhodococcus;s__Rhodococcus_ruber	0.925621	1.39801	1.454	0	0	7.97586	1.45993	0.464393	19.8411	48.6133
k__Bacteria;p__Actinobacteria;c__Actinomycetia;o__Corynebacteriales;f__Nocardiaceae;g__Rhodococcus;s__Rhodococcus_sp_1168	0	0.375613	0	0	0	0	0	0	1.14545	0.89685
k__Bacteria;p__Actinobacteria;c__Actinomycetia;o__Corynebacteriales;f__Nocardiaceae;g__Rhodococcus;s__Rhodococcus_sp_14-1411-2a	1.6248	0.394923	0.335995	0.332335	0	0	0	0	0	0
k__Bacteria;p__Actinobacteria;c__Actinomycetia;o__Corynebacteriales;f__Nocardiaceae;g__Rhodococcus;s__Rhodococcus_sp_ACPA4	0	0	0.064856	0	0	0.033726	0.036779	0	0.310943	0
k__Bacteria;p__Actinobacteria;c__Actinomycetia;o__Corynebacteriales;f__Nocardiaceae;g__Rhodococcus;s__Rhodococcus_sp_MTM3W52	0	0	0	0	0	0	0	0	0	0.9902
k__Bacteria;p__Actinobacteria;c__Actinomycetia;o__Corynebacteriales;f__Nocardiaceae;g__Rhodococcus;s__Rhodococcus_sp_NCIMB_12038	0	0	0	0	0	0.184289	0.179943	0.171712	0.085887	0
k__Bacteria;p__Actinobacteria;c__Actinomycetia;o__Corynebacteriales;f__Nocardiaceae;g__Rhodococcus;s__Rhodococcus_sp_RD62	0	0	0	0	0	0	0	0.014736	0.643079	2.3968
k__Bacteria;p__Actinobacteria;c__Actinomycetia;o__Corynebacteriales;f__Nocardiaceae;g__Rhodococcus;s__Rhodococcus_wratislaviensis	0	0	0	0	0	0	0	0	3.9024	4.2863
k__Bacteria;p__Actinobacteria;c__Actinomycetia;o__Corynebacteriales;f__Nocardiaceae;g__Williamsia;s__Williamsia_herbipolensis	0	0	0	0	0	0	0	0	0.166449	0.753465
k__Bacteria;p__Actinobacteria;c__Actinomycetia;o__Corynebacteriales;f__Tsukamurellaceae;g__Tsukamurella;s__Tsukamurella_tyrosinosolvens	0	0	0	0	0	0.366536	0	0	0	0
k__Bacteria;p__Actinobacteria;c__Actinomycetia;o__Cryptosporangiales;f__Cryptosporangiaceae;g__Cryptosporangium;s__Cryptosporangium_aurantiacum	0.172415	1.04604	0.613181	0.082968	0.037002	5.98112	0.281813	0.882944	2.70708	0
k__Bacteria;p__Actinobacteria;c__Actinomycetia;o__Frankiales;f__Frankiaceae;g__Frankia	0	0	0	0	0	0.555108	0	0.694821	0.453843	0
k__Bacteria;p__Actinobacteria;c__Actinomycetia;o__Frankiales;f__Frankiaceae;g__Frankia;s__Frankia_inefficax	0.217225	0	1.09609	0.789269	0.286064	0.332626	0.206156	0	0.117803	0
k__Bacteria;p__Actinobacteria;c__Actinomycetia;o__Frankiales;f__Frankiaceae;g__Frankia;s__Frankia_sp_BMG536	0	0	0	0	0	0	0.386475	0.125741	0	0
k__Bacteria;p__Actinobacteria;c__Actinomycetia;o__Frankiales;f__Frankiaceae;g__Frankia;s__Frankia_sp_QA3	0.452686	2.18057	1.1609	0	1.67108	0.181243	0.204511	0	0	0
k__Bacteria;p__Actinobacteria;c__Actinomycetia;o__Geodermatophilales;f__Antricoccaceae;g__Antricoccus;s__Antricoccus_suffuscus	0	0.168943	0.14368	0	0.160047	0.070164	0.541575	0.969839	0.170993	0
k__Bacteria;p__Actinobacteria;c__Actinomycetia;o__Geodermatophilales;f__Geodermatophilaceae;g__Blastococcus;s__Blastococcus_endophyticus	0	0	0	0	0	1.44713	0	0.063842	0.2193	0
k__Bacteria;p__Actinobacteria;c__Actinomycetia;o__Geodermatophilales;f__Geodermatophilaceae;g__Blastococcus;s__Blastococcus_saxobsidens	0	0	0	0	0	0	0	0.349815	0.227713	0
k__Bacteria;p__Actinobacteria;c__Actinomycetia;o__Geodermatophilales;f__Geodermatophilaceae;g__Blastococcus;s__Blastococcus_sp_DSM_44205	0.067316	0	0.175251	0.113384	0	0.0825	0.085418	0.081404	0.986926	0
k__Bacteria;p__Actinobacteria;c__Actinomycetia;o__Geodermatophilales;f__Geodermatophilaceae;g__Geodermatophilus;s__Geodermatophilus_amargosae	0	0.146206	0.993479	0	0.276493	0	0.067338	0.259163	0.741997	0
k__Bacteria;p__Actinobacteria;c__Actinomycetia;o__Geodermatophilales;f__Geodermatophilaceae;g__Geodermatophilus;s__Geodermatophilus_sp_TF02-6	0.084656	0.048239	0.321817	0.162255	0.090696	0.043043	0.116867	0.022317	0.427591	0
k__Bacteria;p__Actinobacteria;c__Actinomycetia;o__Glycomycetales;f__Glycomycetaceae;g__Glycomyces;s__Glycomyces_artemisiae	0.5946	0.133737	0	0.112108	0.126315	0.16889	0	0	0	0
k__Bacteria;p__Actinobacteria;c__Actinomycetia;o__Glycomycetales;f__Glycomycetaceae;g__Haloglycomyces;s__Haloglycomyces_albus	0	0	0	0	0	0	0	0	0.069303	0.777154
k__Bacteria;p__Actinobacteria;c__Actinomycetia;o__Jatrophihabitantales;f__Jatrophihabitantaceae;g__Jatrophihabitans;s__Jatrophihabitans_sp_GAS493	0	0	0	0	0	0.107635	0	0	0.165219	0
k__Bacteria;p__Actinobacteria;c__Actinomycetia;o__Jiangellales;f__Jiangellaceae;g__Haloactinopolyspora;s__Haloactinopolyspora_alba	0	0	0	0	0	0	0.104271	0.393144	0.056057	0
k__Bacteria;p__Actinobacteria;c__Actinomycetia;o__Jiangellales;f__Jiangellaceae;g__Jiangella	0.120724	0.542764	0	0.227498	0	0.123103	0.374738	0.153428	1.04038	0
k__Bacteria;p__Actinobacteria;c__Actinomycetia;o__Jiangellales;f__Jiangellaceae;g__Jiangella;s__Jiangella_alkaliphila	0.073124	0	0	0	0.078186	0	0	0	0.256862	0
k__Bacteria;p__Actinobacteria;c__Actinomycetia;o__Jiangellales;f__Jiangellaceae;g__Phytoactinopolyspora;s__Phytoactinopolyspora_endophytica	0	0	0	0	0	0.122693	0.337687	0.024528	0.801939	0.546268
k__Bacteria;p__Actinobacteria;c__Actinomycetia;o__Kineosporiales;f__Kineosporiaceae;g__Kineosporia;s__Kineosporia_sp_A_224	0.037598	0.085744	0	0.03606	0.080585	0	0.416825	0.039781	0	0
k__Bacteria;p__Actinobacteria;c__Actinomycetia;o__Micrococcales	1.95054	1.89956	2.38813	1.24394	1.3873	22.9419	5.53266	4.18376	34.5674	34.0936
k__Bacteria;p__Actinobacteria;c__Actinomycetia;o__Micrococcales;f__Beutenbergiaceae;g__Beutenbergia;s__Beutenbergia_cavernae	0	0	0	0	0	0	0	0.230541	0.098887	0
k__Bacteria;p__Actinobacteria;c__Actinomycetia;o__Micrococcales;f__Beutenbergiaceae;g__Salana;s__Salana_multivorans	0.331771	0	0	0.41814	0	0	0	0	0	0
k__Bacteria;p__Actinobacteria;c__Actinomycetia;o__Micrococcales;f__Beutenbergiaceae;g__Serinibacter;s__Serinibacter_arcticus	0.253969	0.224515	0.522952	0	0.453481	2.55509	0.204772	0.19852	0.680765	1.81482
k__Bacteria;p__Actinobacteria;c__Actinomycetia;o__Micrococcales;f__Bogoriellaceae;g__Georgenia;s__Georgenia_soli	0	0	0	0	0	0.308615	0	0.108357	0.061894	0
k__Bacteria;p__Actinobacteria;c__Actinomycetia;o__Micrococcales;f__Brevibacteriaceae;g__Brevibacterium	0.034574	0.078876	0	0	0	1.17058	2.22033	0.966763	4.94232	17.4171
k__Bacteria;p__Actinobacteria;c__Actinomycetia;o__Micrococcales;f__Brevibacteriaceae;g__Brevibacterium;s__Brevibacterium_album	0	0	0	0	0	0.398287	0.137811	0.044026	0	0
k__Bacteria;p__Actinobacteria;c__Actinomycetia;o__Micrococcales;f__Brevibacteriaceae;g__Brevibacterium;s__Brevibacterium_aurantiacum	0.217225	0	0.197942	0.196832	0	0	0.212602	0	1.71986	3.74509
k__Bacteria;p__Actinobacteria;c__Actinomycetia;o__Micrococcales;f__Brevibacteriaceae;g__Brevibacterium;s__Brevibacterium_ihuae	0	0	0	0	0	0	0	0.025264	0.979711	6.57782
k__Bacteria;p__Actinobacteria;c__Actinomycetia;o__Micrococcales;f__Brevibacteriaceae;g__Brevibacterium;s__Brevibacterium_jeotgali	0	0	0	0	0	0.518992	0.114715	0	2.02174	4.57817
k__Bacteria;p__Actinobacteria;c__Actinomycetia;o__Micrococcales;f__Brevibacteriaceae;g__Brevibacterium;s__Brevibacterium_linens	0	0	0	0	0	0	0	0.141755	0.48057	0.726437
k__Bacteria;p__Actinobacteria;c__Actinomycetia;o__Micrococcales;f__Brevibacteriaceae;g__Brevibacterium;s__Brevibacterium_luteolum	0	0	0	0	0	0	0	0.079797	0.091442	1.04091
k__Bacteria;p__Actinobacteria;c__Actinomycetia;o__Micrococcales;f__Brevibacteriaceae;g__Brevibacterium;s__Brevibacterium_ravenspurgense	0	0	0	0	0	0	0	0	0.91499	4.57639
k__Bacteria;p__Actinobacteria;c__Actinomycetia;o__Micrococcales;f__Brevibacteriaceae;g__Brevibacterium;s__Brevibacterium_sandarakinum	0	0	0	0	0	0	0	0	0.200758	0.899199
k__Bacteria;p__Actinobacteria;c__Actinomycetia;o__Micrococcales;f__Brevibacteriaceae;g__Brevibacterium;s__Brevibacterium_senegalense	0	0	0	0	0	0	0	0	0.074264	0.676691
k__Bacteria;p__Actinobacteria;c__Actinomycetia;o__Micrococcales;f__Brevibacteriaceae;g__Brevibacterium;s__Brevibacterium_siliguriense	0	0	0.205495	0	0	0.923298	0.154838	0.037053	0.188372	2.49102
k__Bacteria;p__Actinobacteria;c__Actinomycetia;o__Micrococcales;f__Brevibacteriaceae;g__Brevibacterium;s__Brevibacterium_sp_239c	0	0	0	0	0	0	0	0	0.104667	0.691261
k__Bacteria;p__Actinobacteria;c__Actinomycetia;o__Micrococcales;f__Brevibacteriaceae;g__Brevibacterium;s__Brevibacterium_sp_Ap13	0	0	0	0	0	0	0	0.030369	0.24048	0.587544
k__Bacteria;p__Actinobacteria;c__Actinomycetia;o__Micrococcales;f__Brevibacteriaceae;g__Brevibacterium;s__Brevibacterium_sp_HMSC24B04	0	0	0	0	0	0	0.094822	0.181802	0.258795	0.864388
k__Bacteria;p__Actinobacteria;c__Actinomycetia;o__Micrococcales;f__Cellulomonadaceae	0	0	0	0	0	0	0.01084	0	0.784068	0
k__Bacteria;p__Actinobacteria;c__Actinomycetia;o__Micrococcales;f__Cellulomonadaceae;g__Actinotalea;s__Actinotalea_fermentans	0	0.117602	0	0.098839	0	0.052052	0.056616	0.216404	0	0
k__Bacteria;p__Actinobacteria;c__Actinomycetia;o__Micrococcales;f__Cellulomonadaceae;g__Cellulomonas	1.52928	2.66964	1.39715	0.547685	1.74206	0.258224	0.64871	0.165713	0	0
k__Bacteria;p__Actinobacteria;c__Actinomycetia;o__Micrococcales;f__Cellulomonadaceae;g__Cellulomonas;s__Cellulomonas_flavigena	0	0	0	0.044423	0	0	0	0	0.603823	0
k__Bacteria;p__Actinobacteria;c__Actinomycetia;o__Micrococcales;f__Cellulomonadaceae;g__Cellulomonas;s__Cellulomonas_gilvus	0	0	0.101401	0	0.113006	0.050806	0.111441	0.213991	0.061194	0
k__Bacteria;p__Actinobacteria;c__Actinomycetia;o__Micrococcales;f__Cellulomonadaceae;g__Cellulomonas;s__Cellulomonas_sp_KH9	0	0	0	0	0	0	0	0.388745	0	0
k__Bacteria;p__Actinobacteria;c__Actinomycetia;o__Micrococcales;f__Cellulomonadaceae;g__Cellulomonas;s__Cellulomonas_sp_KRMCY2	0	0	0	0	0	0.333305	0.122039	0	0.067073	0
k__Bacteria;p__Actinobacteria;c__Actinomycetia;o__Micrococcales;f__Cellulomonadaceae;g__Cellulomonas;s__Cellulomonas_sp_URHE0023	0	0	0	0	0	0	0	0	0.269683	1.84107
k__Bacteria;p__Actinobacteria;c__Actinomycetia;o__Micrococcales;f__Cellulomonadaceae;g__Sediminihabitans;s__Sediminihabitans_luteus	0.042191	0.048202	0.31977	1.25579	0.067893	0	0.106672	0.180724	0.504822	0
k__Bacteria;p__Actinobacteria;c__Actinomycetia;o__Micrococcales;f__Demequinaceae;g__Demequina	0	0	0.124803	0.377369	0.140648	0	0.144831	0	0.257941	0
k__Bacteria;p__Actinobacteria;c__Actinomycetia;o__Micrococcales;f__Demequinaceae;g__Demequina;s__Demequina_lutea	0	0	0	0	0	0.345785	0	0	0	0
k__Bacteria;p__Actinobacteria;c__Actinomycetia;o__Micrococcales;f__Demequinaceae;g__Demequina;s__Demequina_mangrovi	0	0	0	0	0	0.031646	0	0	0.373611	0
k__Bacteria;p__Actinobacteria;c__Actinomycetia;o__Micrococcales;f__Demequinaceae;g__Demequina;s__Demequina_maris	0	0	0	0.217921	0.12273	0.219296	0	0.600221	0.330781	0
k__Bacteria;p__Actinobacteria;c__Actinomycetia;o__Micrococcales;f__Demequinaceae;g__Demequina;s__Demequina_soli	0.364771	0.46981	0.961636	6.04141	0.347163	0.061965	0.1362	0.0426	0.21596	0
k__Bacteria;p__Actinobacteria;c__Actinomycetia;o__Micrococcales;f__Demequinaceae;g__Demequina;s__Demequina_sp_NBRC_110051	0	0	0	0	0	0	0	0	0.24347	0
k__Bacteria;p__Actinobacteria;c__Actinomycetia;o__Micrococcales;f__Demequinaceae;g__Demequina;s__Demequina_sp_NBRC_110055	0.73812	0.219206	0.228847	0.737076	0.051533	0	0	0	0.028513	0
k__Bacteria;p__Actinobacteria;c__Actinomycetia;o__Micrococcales;f__Demequinaceae;g__Demequina;s__Demequina_sp_NBRC_110056	0	0	0	0	0	0.574075	0	0	0.176196	0
k__Bacteria;p__Actinobacteria;c__Actinomycetia;o__Micrococcales;f__Demequinaceae;g__Demequina;s__Demequina_sp_NBRC_110057	0.087103	0	0.083263	0.496875	0.186051	0	0.046418	0.133473	0.202586	0
k__Bacteria;p__Actinobacteria;c__Actinomycetia;o__Micrococcales;f__Dermabacteraceae;g__Brachybacterium	0.206647	0.148233	0.062383	0.083192	0.139197	0.191121	0.018965	0.506175	21.01	17.3832
k__Bacteria;p__Actinobacteria;c__Actinomycetia;o__Micrococcales;f__Dermabacteraceae;g__Brachybacterium;s__Brachybacterium_alimentarium	0	0	0	0	0	0	0.60918	0	0.261528	0.481723
k__Bacteria;p__Actinobacteria;c__Actinomycetia;o__Micrococcales;f__Dermabacteraceae;g__Brachybacterium;s__Brachybacterium_avium	0	0	0	0	0	0	0	0	2.56274	1.89352
k__Bacteria;p__Actinobacteria;c__Actinomycetia;o__Micrococcales;f__Dermabacteraceae;g__Brachybacterium;s__Brachybacterium_endophyticum	0.452686	0.436114	0	0	0	0	0	0.011791	0.478928	1.60854
k__Bacteria;p__Actinobacteria;c__Actinomycetia;o__Micrococcales;f__Dermabacteraceae;g__Brachybacterium;s__Brachybacterium_faecium	0	0	0	0	0	0.208949	0	0	4.47792	2.12196
k__Bacteria;p__Actinobacteria;c__Actinomycetia;o__Micrococcales;f__Dermabacteraceae;g__Brachybacterium;s__Brachybacterium_fresconis	0	0	0	0	0	0	0	0.358153	0.738297	1.60037
k__Bacteria;p__Actinobacteria;c__Actinomycetia;o__Micrococcales;f__Dermabacteraceae;g__Brachybacterium;s__Brachybacterium_ginsengisoli	0	0	0	0	0	0	0	0	2.6679	2.20578
k__Bacteria;p__Actinobacteria;c__Actinomycetia;o__Micrococcales;f__Dermabacteraceae;g__Brachybacterium;s__Brachybacterium_massiliense	0	0	0	0	0	0	0	0.16998	32.1514	23.7522
k__Bacteria;p__Actinobacteria;c__Actinomycetia;o__Micrococcales;f__Dermabacteraceae;g__Brachybacterium;s__Brachybacterium_muris	0.041645	0.047464	0	0	0	0.264479	0	0.024964	0.236913	1.11795
k__Bacteria;p__Actinobacteria;c__Actinomycetia;o__Micrococcales;f__Dermabacteraceae;g__Brachybacterium;s__Brachybacterium_paraconglomeratum	0	0	0	0	0	0	0	0	0.675195	0
k__Bacteria;p__Actinobacteria;c__Actinomycetia;o__Micrococcales;f__Dermabacteraceae;g__Brachybacterium;s__Brachybacterium_phenoliresistens	0	0	0	0	0	0	0	0.031025	0.36386	0.973789
k__Bacteria;p__Actinobacteria;c__Actinomycetia;o__Micrococcales;f__Dermabacteraceae;g__Brachybacterium;s__Brachybacterium_saurashtrense	0	0	0	0	0	0	0	0	1.14035	1.44383
k__Bacteria;p__Actinobacteria;c__Actinomycetia;o__Micrococcales;f__Dermabacteraceae;g__Brachybacterium;s__Brachybacterium_sp_EE-P12	0	0	0	0	0	0	0	0	1.56863	0.823065
k__Bacteria;p__Actinobacteria;c__Actinomycetia;o__Micrococcales;f__Dermabacteraceae;g__Brachybacterium;s__Brachybacterium_sp_HMSC06H03	0	0	0	0	0	0	0	0	0.305967	0.51844
k__Bacteria;p__Actinobacteria;c__Actinomycetia;o__Micrococcales;f__Dermabacteraceae;g__Brachybacterium;s__Brachybacterium_sp_P6-10-X1	0	0	0	0	0.95608	3.01549	0.627914	0.503248	1.38036	5.917
k__Bacteria;p__Actinobacteria;c__Actinomycetia;o__Micrococcales;f__Dermabacteraceae;g__Brachybacterium;s__Brachybacterium_sp_SW0106-09	0	0	0	0.055682	0	0.029171	0	0	0.622052	1.97523
k__Bacteria;p__Actinobacteria;c__Actinomycetia;o__Micrococcales;f__Dermabacteraceae;g__Brachybacterium;s__Brachybacterium_sp_UMB0905	0	0	0	0	0	0	0	0	0.80833	0.148168
k__Bacteria;p__Actinobacteria;c__Actinomycetia;o__Micrococcales;f__Dermabacteraceae;g__Brachybacterium;s__Brachybacterium_sp_YJGR34	0	0	0	0	0	0	0	0	0.50903	0
k__Bacteria;p__Actinobacteria;c__Actinomycetia;o__Micrococcales;f__Dermabacteraceae;g__Brachybacterium;s__Brachybacterium_timonense	0	0	0	0	0	0	0	0	0.488935	0.965909
k__Bacteria;p__Actinobacteria;c__Actinomycetia;o__Micrococcales;f__Dermabacteraceae;g__Dermabacter	0.13952	0	0.132311	0.130574	0.14732	0	0.357505	0.137714	0.55232	0
k__Bacteria;p__Actinobacteria;c__Actinomycetia;o__Micrococcales;f__Dermacoccaceae;g__Branchiibius;s__Branchiibius_hedensis	0	0	0.087195	0	0	0	0.484467	0.046451	0	0
k__Bacteria;p__Actinobacteria;c__Actinomycetia;o__Micrococcales;f__Dermacoccaceae;g__Branchiibius;s__Branchiibius_sp_NY16-3462-2	0	0	0	0	0	0	0	0	0.450697	0.287887
k__Bacteria;p__Actinobacteria;c__Actinomycetia;o__Micrococcales;f__Dermacoccaceae;g__Calidifontibacter;s__Calidifontibacter_indicus	0	0	0	0	0.050902	0	0.299175	0	0.082164	0
k__Bacteria;p__Actinobacteria;c__Actinomycetia;o__Micrococcales;f__Dermacoccaceae;g__Dermacoccus	0	0	0	0.05111	0.114414	0.714598	0.116975	0	0.126325	0.537545
k__Bacteria;p__Actinobacteria;c__Actinomycetia;o__Micrococcales;f__Dermacoccaceae;g__Dermacoccus;s__Dermacoccus_sp_PE3	0	0	0	0	0	0.844691	0	0	0.129628	0
k__Bacteria;p__Actinobacteria;c__Actinomycetia;o__Micrococcales;f__Dermatophilaceae;g__Mobilicoccus;s__Mobilicoccus_massiliensis	0	0	0	0	0	0	0	0.094062	1.484	2.09403
k__Bacteria;p__Actinobacteria;c__Actinomycetia;o__Micrococcales;f__Dermatophilaceae;g__Piscicoccus;s__Piscicoccus_intestinalis	0	0	0	0	0	0	0	0	0.84486	1.79952
k__Bacteria;p__Actinobacteria;c__Actinomycetia;o__Micrococcales;f__Intrasporangiaceae	1.01806	0	1.06824	0	0	2.4863	1.92895	2.12486	0	0
k__Bacteria;p__Actinobacteria;c__Actinomycetia;o__Micrococcales;f__Intrasporangiaceae;g__Intrasporangium;s__Intrasporangium_oryzae	0	0	0	0	0	0.480201	0.306191	0.305424	0.33357	0.727614
k__Bacteria;p__Actinobacteria;c__Actinomycetia;o__Micrococcales;f__Intrasporangiaceae;g__Janibacter;s__Janibacter_anophelis	0	0	0	0	0	3.60329	0	0	0	1.00812
k__Bacteria;p__Actinobacteria;c__Actinomycetia;o__Micrococcales;f__Intrasporangiaceae;g__Janibacter;s__Janibacter_limosus	0	0	0	0	0	0	0	0	0.067073	0.751808
k__Bacteria;p__Actinobacteria;c__Actinomycetia;o__Micrococcales;f__Intrasporangiaceae;g__Janibacter;s__Janibacter_massiliensis	0	0	0	0	0	0	0	0	0	3.34985
k__Bacteria;p__Actinobacteria;c__Actinomycetia;o__Micrococcales;f__Intrasporangiaceae;g__Kribbia;s__Kribbia_dieselivorans	0	0	0	0	0	0	0	0	0.151861	0.653364
k__Bacteria;p__Actinobacteria;c__Actinomycetia;o__Micrococcales;f__Intrasporangiaceae;g__Phycicoccus;s__Phycicoccus_elongatus	5.4435	8.91368	20.5102	19.1475	13.4794	9.44316	21.471	24.5597	30.7546	2.36162
k__Bacteria;p__Actinobacteria;c__Actinomycetia;o__Micrococcales;f__Intrasporangiaceae;g__Tetrasphaera;s__Tetrasphaera_japonica	0	0	0	0	0	0	0	0	0.285454	0.103986
k__Bacteria;p__Actinobacteria;c__Actinomycetia;o__Micrococcales;f__Intrasporangiaceae;g__Tetrasphaera;s__Tetrasphaera_jenkinsii	0	2.2218	11.0627	7.29553	3.03253	0.368934	15.2068	14.5369	3.92683	0
k__Bacteria;p__Actinobacteria;c__Actinomycetia;o__Micrococcales;f__Kytococcaceae;g__Kytococcus;s__Kytococcus_aerolatus	0.106802	0.152421	0.227848	0.538772	0.572676	0.027571	0.059731	0.384421	0.047964	0
k__Bacteria;p__Actinobacteria;c__Actinomycetia;o__Micrococcales;f__Kytococcaceae;g__Kytococcus;s__Kytococcus_sedentarius	0	0.051016	0	0	0	0	0	0	0.106305	0.61664
k__Bacteria;p__Actinobacteria;c__Actinomycetia;o__Micrococcales;f__Kytococcaceae;g__Kytococcus;s__Kytococcus_sp_HMSC28H12	0	0.292216	1.20544	0	0.280612	0	0	0	0	0
k__Bacteria;p__Actinobacteria;c__Actinomycetia;o__Micrococcales;f__Microbacteriaceae	0.938272	0	15.5385	4.74046	2.12275	1.00731	0.475507	2.71392	28.0629	5.25151
k__Bacteria;p__Actinobacteria;c__Actinomycetia;o__Micrococcales;f__Microbacteriaceae;g__Amnibacterium;s__Amnibacterium_flavum	0.505369	0	0	0	0	0	0.619643	1.34031	0.521519	0
k__Bacteria;p__Actinobacteria;c__Actinomycetia;o__Micrococcales;f__Microbacteriaceae;g__Aurantimicrobium;s__Aurantimicrobium_minutum	0	0	0	0	0	1.41633	0.961671	0	1.50792	0
k__Bacteria;p__Actinobacteria;c__Actinomycetia;o__Micrococcales;f__Microbacteriaceae;g__Candidatus_Lumbricidophila;s__Candidatus_Lumbricidophila_eiseniae	0	0	0	0.097838	0	0.008774	0.114352	1.02011	1.6892	12.6642
k__Bacteria;p__Actinobacteria;c__Actinomycetia;o__Micrococcales;f__Microbacteriaceae;g__Clavibacter;s__Clavibacter_michiganensis	0	0	0	0	0	0	0	0	0.385033	1.40073
k__Bacteria;p__Actinobacteria;c__Actinomycetia;o__Micrococcales;f__Microbacteriaceae;g__Cnuibacter;s__Cnuibacter_physcomitrellae	0	0	0	0	0	0	0	0.015966	0.125602	0.44753
k__Bacteria;p__Actinobacteria;c__Actinomycetia;o__Micrococcales;f__Microbacteriaceae;g__Cryobacterium	0.66984	0	0	1.00347	10.0571	2.88865	0.13934	0.169473	1.01444	8.09543
k__Bacteria;p__Actinobacteria;c__Actinomycetia;o__Micrococcales;f__Microbacteriaceae;g__Cryobacterium;s__Cryobacterium_sp_Y11	0	0.452798	0	0	0	0	0.850408	0	0	0
k__Bacteria;p__Actinobacteria;c__Actinomycetia;o__Micrococcales;f__Microbacteriaceae;g__Curtobacterium	0	0	0	0	0	0	0	0	0.091223	0.832728
k__Bacteria;p__Actinobacteria;c__Actinomycetia;o__Micrococcales;f__Microbacteriaceae;g__Curtobacterium;s__Curtobacterium_sp_ER16	0	0	0	0	0.053181	0	0	0.019985	1.58602	6.43921
k__Bacteria;p__Actinobacteria;c__Actinomycetia;o__Micrococcales;f__Microbacteriaceae;g__Curtobacterium;s__Curtobacterium_sp_MCSS17_016	0	0	0	0.040345	0	1.09188	0.046501	0.044398	0.100074	0.894735
k__Bacteria;p__Actinobacteria;c__Actinomycetia;o__Micrococcales;f__Microbacteriaceae;g__Curtobacterium;s__Curtobacterium_sp_PhB137	0	0	0	0	0	0	0	0	0	0.556444
k__Bacteria;p__Actinobacteria;c__Actinomycetia;o__Micrococcales;f__Microbacteriaceae;g__Curtobacterium;s__Curtobacterium_sp_S6	0.35537	0.140883	0.078299	0	0.61761	2.79305	0.39821	0.499067	0.693986	2.20182
k__Bacteria;p__Actinobacteria;c__Actinomycetia;o__Micrococcales;f__Microbacteriaceae;g__Frigoribacterium;s__Frigoribacterium_sp_JB110	0.090748	1.3478	0	0.464666	0.389187	0.031126	0.702285	1.22803	0	0
k__Bacteria;p__Actinobacteria;c__Actinomycetia;o__Micrococcales;f__Microbacteriaceae;g__Frigoribacterium;s__Frigoribacterium_sp_PhB24	0	0	0	0	0	0	0	0.125741	0.285384	1.95019
k__Bacteria;p__Actinobacteria;c__Actinomycetia;o__Micrococcales;f__Microbacteriaceae;g__Gulosibacter	0	0	0	0	0	1.59173	0.189501	0	0.625156	1.1895
k__Bacteria;p__Actinobacteria;c__Actinomycetia;o__Micrococcales;f__Microbacteriaceae;g__Gulosibacter;s__Gulosibacter_faecalis	0	0	0	0	0	0	0	0	0.262057	2.67768
k__Bacteria;p__Actinobacteria;c__Actinomycetia;o__Micrococcales;f__Microbacteriaceae;g__Gulosibacter;s__Gulosibacter_molinativorax	0.610182	0.208167	1.17956	0.582887	0.195884	0.351007	0.970092	0.126974	1.63075	1.29341
k__Bacteria;p__Actinobacteria;c__Actinomycetia;o__Micrococcales;f__Microbacteriaceae;g__Gulosibacter;s__Gulosibacter_sp_10	0	0	0	0	0	0	0	0	2.1433	4.33574
k__Bacteria;p__Actinobacteria;c__Actinomycetia;o__Micrococcales;f__Microbacteriaceae;g__Gulosibacter;s__Gulosibacter_sp_Marseille-P7157	0	0	0	0	0	0	0	0	1.02549	2.80289
k__Bacteria;p__Actinobacteria;c__Actinomycetia;o__Micrococcales;f__Microbacteriaceae;g__Humibacter;s__Humibacter_albus	0	0	0	0	0	0	0	0	0.283639	0.251318
k__Bacteria;p__Actinobacteria;c__Actinomycetia;o__Micrococcales;f__Microbacteriaceae;g__Labedella	0	0	0	0	0	0	0	0	0	0.615202
k__Bacteria;p__Actinobacteria;c__Actinomycetia;o__Micrococcales;f__Microbacteriaceae;g__Labedella;s__Labedella_phragmitis	0.135905	0.926518	0	0.13021	0	5.29692	0.074866	0.120157	1.74784	0
k__Bacteria;p__Actinobacteria;c__Actinomycetia;o__Micrococcales;f__Microbacteriaceae;g__Leifsonia	0.112167	0	0	0	0	0.53416	0.2858	0	0.431027	0
k__Bacteria;p__Actinobacteria;c__Actinomycetia;o__Micrococcales;f__Microbacteriaceae;g__Leifsonia;s__Leifsonia_aquatica	0	0	0	0.517234	0	0.048898	1.24435	0.331809	1.83332	0.424615
k__Bacteria;p__Actinobacteria;c__Actinomycetia;o__Micrococcales;f__Microbacteriaceae;g__Leifsonia;s__Leifsonia_sp_Root4	0	0	0.379972	0	0	0	0.052685	0	0	0
k__Bacteria;p__Actinobacteria;c__Actinomycetia;o__Micrococcales;f__Microbacteriaceae;g__Leifsonia;s__Leifsonia_xyli	0.21008	0.510446	0.178999	0.233251	0.073874	7.96786	1.28058	0.122533	1.31442	4.38692
k__Bacteria;p__Actinobacteria;c__Actinomycetia;o__Micrococcales;f__Microbacteriaceae;g__Leucobacter	0	0	0	0	0	0.131386	0.335463	0.091891	1.87156	3.1331
k__Bacteria;p__Actinobacteria;c__Actinomycetia;o__Micrococcales;f__Microbacteriaceae;g__Leucobacter;s__Leucobacter_celer	0	0	0	0	0	0.135609	0	0	0.758988	1.34279
k__Bacteria;p__Actinobacteria;c__Actinomycetia;o__Micrococcales;f__Microbacteriaceae;g__Leucobacter;s__Leucobacter_chromiireducens	0	0	0	0	0	0	0	0	0.206967	0.945246
k__Bacteria;p__Actinobacteria;c__Actinomycetia;o__Micrococcales;f__Microbacteriaceae;g__Leucobacter;s__Leucobacter_chromiiresistens	0	0	0	0	0	0	0	0	0.339389	0.275858
k__Bacteria;p__Actinobacteria;c__Actinomycetia;o__Micrococcales;f__Microbacteriaceae;g__Leucobacter;s__Leucobacter_japonicus	0	0	0	0	0	0	0	0	0.503678	0
k__Bacteria;p__Actinobacteria;c__Actinomycetia;o__Micrococcales;f__Microbacteriaceae;g__Leucobacter;s__Leucobacter_muris	0	0	0	0	0	0	0	0	0.484309	0.536446
k__Bacteria;p__Actinobacteria;c__Actinomycetia;o__Micrococcales;f__Microbacteriaceae;g__Leucobacter;s__Leucobacter_salsicius	0	0	0	0	0	0	0	0	0.212118	0.827574
k__Bacteria;p__Actinobacteria;c__Actinomycetia;o__Micrococcales;f__Microbacteriaceae;g__Leucobacter;s__Leucobacter_sp_Ag1	0	0	0	0	0	0	0	0	0.246889	2.73134
k__Bacteria;p__Actinobacteria;c__Actinomycetia;o__Micrococcales;f__Microbacteriaceae;g__Leucobacter;s__Leucobacter_sp_OH1287	0.131357	0.149295	0.563708	0.376145	0.281044	0	0	0	0	0
k__Bacteria;p__Actinobacteria;c__Actinomycetia;o__Micrococcales;f__Microbacteriaceae;g__Leucobacter;s__Leucobacter_sp_OH2974_COT-288	0.168524	0.191074	0.080533	0.16032	0	2.09074	0.225021	0.043125	1.33816	0.859881
k__Bacteria;p__Actinobacteria;c__Actinomycetia;o__Micrococcales;f__Microbacteriaceae;g__Leucobacter;s__Leucobacter_sp_wl10	0	0	0	0	0.240228	1.96793	0.344146	0.111586	0.508707	1.45182
k__Bacteria;p__Actinobacteria;c__Actinomycetia;o__Micrococcales;f__Microbacteriaceae;g__Microbacterium	3.2469	4.65374	0.365579	3.3343	3.17348	5.17923	3.33785	8.2129	10.4981	4.10223
k__Bacteria;p__Actinobacteria;c__Actinomycetia;o__Micrococcales;f__Microbacteriaceae;g__Microbacterium;s__Microbacterium_agarici	0.885038	0.193964	0.330071	0.163171	0	0	0.088554	0	0	0
k__Bacteria;p__Actinobacteria;c__Actinomycetia;o__Micrococcales;f__Microbacteriaceae;g__Microbacterium;s__Microbacterium_aurum	0.019452	0.294931	3.21292	1.50252	0.44416	1.48632	0.277805	0.614292	0.236508	0.829222
k__Bacteria;p__Actinobacteria;c__Actinomycetia;o__Micrococcales;f__Microbacteriaceae;g__Microbacterium;s__Microbacterium_azadirachtae	0	0	0.165396	0.056001	0.020817	0	0.065499	0.457712	0.04664	0
k__Bacteria;p__Actinobacteria;c__Actinomycetia;o__Micrococcales;f__Microbacteriaceae;g__Microbacterium;s__Microbacterium_esteraromaticum	1.45272	0.313474	0.321863	2.05068	0.098501	1.22503	0.611429	0.046968	0.217753	0.65338
k__Bacteria;p__Actinobacteria;c__Actinomycetia;o__Micrococcales;f__Microbacteriaceae;g__Microbacterium;s__Microbacterium_foliorum	0	0	0	0	0	0	0	0	1.79722	0
k__Bacteria;p__Actinobacteria;c__Actinomycetia;o__Micrococcales;f__Microbacteriaceae;g__Microbacterium;s__Microbacterium_gubbeenense	0	0	0	0	0	0	0.064489	0.124027	0.682468	0.442632
k__Bacteria;p__Actinobacteria;c__Actinomycetia;o__Micrococcales;f__Microbacteriaceae;g__Microbacterium;s__Microbacterium_halotolerans	0	0	0	0	0	0	0	0	0.444232	1.2709
k__Bacteria;p__Actinobacteria;c__Actinomycetia;o__Micrococcales;f__Microbacteriaceae;g__Microbacterium;s__Microbacterium_humi	0.168844	0.137734	0.411505	3.59397	0.336325	0.012485	0.47694	0	0.368614	1.59906
k__Bacteria;p__Actinobacteria;c__Actinomycetia;o__Micrococcales;f__Microbacteriaceae;g__Microbacterium;s__Microbacterium_oxydans	0	0	0	0	0	0.042882	2.64051	1.4389	0.511967	0
k__Bacteria;p__Actinobacteria;c__Actinomycetia;o__Micrococcales;f__Microbacteriaceae;g__Microbacterium;s__Microbacterium_protaetiae	0	0	0	0	0	0.436198	0	0	0.229475	0
k__Bacteria;p__Actinobacteria;c__Actinomycetia;o__Micrococcales;f__Microbacteriaceae;g__Microbacterium;s__Microbacterium_pygmaeum	0	0	0	0.162051	0.181994	0.166327	0.318261	0.130713	0.247902	0
k__Bacteria;p__Actinobacteria;c__Actinomycetia;o__Micrococcales;f__Microbacteriaceae;g__Microbacterium;s__Microbacterium_sorbitolivorans	0	0	0	0	1.04445	0	0.494284	0	0	0
k__Bacteria;p__Actinobacteria;c__Actinomycetia;o__Micrococcales;f__Microbacteriaceae;g__Microbacterium;s__Microbacterium_sp	0.322836	0.061239	0.051223	0.25835	0	0.027056	0	0.408676	0.770826	0
k__Bacteria;p__Actinobacteria;c__Actinomycetia;o__Micrococcales;f__Microbacteriaceae;g__Microbacterium;s__Microbacterium_sp_67-17	0	0	0	0	0	0	0	0	1.41329	1.97965
k__Bacteria;p__Actinobacteria;c__Actinomycetia;o__Micrococcales;f__Microbacteriaceae;g__Microbacterium;s__Microbacterium_sp_69-10	0	0	0	0	0	1.81708	0.108733	0	0.299582	0.689497
k__Bacteria;p__Actinobacteria;c__Actinomycetia;o__Micrococcales;f__Microbacteriaceae;g__Microbacterium;s__Microbacterium_sp_70-16	0	0	0	0	0	0	0	0	0.33898	0
k__Bacteria;p__Actinobacteria;c__Actinomycetia;o__Micrococcales;f__Microbacteriaceae;g__Microbacterium;s__Microbacterium_sp_BH-3-3-3	0	0	0	0	0	0	0	0	0	1.42385
k__Bacteria;p__Actinobacteria;c__Actinomycetia;o__Micrococcales;f__Microbacteriaceae;g__Microbacterium;s__Microbacterium_sp_BR1	0.034886	0.079584	0	0	0	0.071671	0.969032	5.59429	0.083222	0
k__Bacteria;p__Actinobacteria;c__Actinomycetia;o__Micrococcales;f__Microbacteriaceae;g__Microbacterium;s__Microbacterium_sp_CH12i	0	0	0	0	0	0	0	0	0.148309	1.68708
k__Bacteria;p__Actinobacteria;c__Actinomycetia;o__Micrococcales;f__Microbacteriaceae;g__Microbacterium;s__Microbacterium_sp_CSI-V	0.029669	0	0.028144	0.028494	0	0.699892	0.099317	0.031573	0.195137	0.653574
k__Bacteria;p__Actinobacteria;c__Actinomycetia;o__Micrococcales;f__Microbacteriaceae;g__Microbacterium;s__Microbacterium_sp_Gd_4-13	0	0	0	0	0	0	0	0.053498	0.366608	0.136079
k__Bacteria;p__Actinobacteria;c__Actinomycetia;o__Micrococcales;f__Microbacteriaceae;g__Microbacterium;s__Microbacterium_sp_HM58-2	0	0	0	0	0	0	0	0.300898	0	0
k__Bacteria;p__Actinobacteria;c__Actinomycetia;o__Micrococcales;f__Microbacteriaceae;g__Microbacterium;s__Microbacterium_sp_HMWF026	0	0	0	0	0	0	0	0.703345	0.02735	0
k__Bacteria;p__Actinobacteria;c__Actinomycetia;o__Micrococcales;f__Microbacteriaceae;g__Microbacterium;s__Microbacterium_sp_LAM7116	0	0	0	0	0	0.025754	0.418329	0.186106	0.507309	0
k__Bacteria;p__Actinobacteria;c__Actinomycetia;o__Micrococcales;f__Microbacteriaceae;g__Microbacterium;s__Microbacterium_sp_LCT-H2	0	0	0	0	0.728592	0.291988	0	1.39305	0.378066	0
k__Bacteria;p__Actinobacteria;c__Actinomycetia;o__Micrococcales;f__Microbacteriaceae;g__Microbacterium;s__Microbacterium_sp_Leaf159	0.051309	0	0.146482	0.049095	0.054939	0	0	0.215022	0	0
k__Bacteria;p__Actinobacteria;c__Actinomycetia;o__Micrococcales;f__Microbacteriaceae;g__Microbacterium;s__Microbacterium_sp_Leaf288	0	0.025784	0	0	0	0.011702	0	0.036219	1.12411	1.2573
k__Bacteria;p__Actinobacteria;c__Actinomycetia;o__Micrococcales;f__Microbacteriaceae;g__Microbacterium;s__Microbacterium_sp_MRS-1	0	0	0	0.62138	0	0.285039	0	30.077	26.1716	0
k__Bacteria;p__Actinobacteria;c__Actinomycetia;o__Micrococcales;f__Microbacteriaceae;g__Microbacterium;s__Microbacterium_sp_MYb66	0	0	0	0	0	0	0	0	0.176506	1.09596
k__Bacteria;p__Actinobacteria;c__Actinomycetia;o__Micrococcales;f__Microbacteriaceae;g__Microbacterium;s__Microbacterium_sp_PAMC_28756	0	0	0	0	0	1.75266	0	0.488677	0.182926	0
k__Bacteria;p__Actinobacteria;c__Actinomycetia;o__Micrococcales;f__Microbacteriaceae;g__Microbacterium;s__Microbacterium_sp_Yaish_1	0	0	0	0	0	0.430557	0.797855	0	0.176196	0
k__Bacteria;p__Actinobacteria;c__Actinomycetia;o__Micrococcales;f__Microbacteriaceae;g__Microbacterium;s__Microbacterium_sp_cf046	0.197899	0.028249	0.093793	0.118887	0	0.285854	0.182518	0.473023	0.780282	0
k__Bacteria;p__Actinobacteria;c__Actinomycetia;o__Micrococcales;f__Microbacteriaceae;g__Microbacterium;s__Microbacterium_testaceum	0	0.059194	0	0	0	0	0.199434	0	0	0
k__Bacteria;p__Actinobacteria;c__Actinomycetia;o__Micrococcales;f__Microbacteriaceae;g__Microbacterium;s__Microbacterium_timonense	0	0	0	0	0	1.64902	0.020084	0.023033	0.607367	4.0626
k__Bacteria;p__Actinobacteria;c__Actinomycetia;o__Micrococcales;f__Microbacteriaceae;g__Microbacterium;s__uncultured_Microbacterium_sp	0	0	0	0	0	0.330579	0	0	0	0
k__Bacteria;p__Actinobacteria;c__Actinomycetia;o__Micrococcales;f__Microbacteriaceae;g__Microcella;s__Microcella_alkaliphila	0	0	0	0	0.818972	4.20268	0.393743	0	0.864912	0.399302
k__Bacteria;p__Actinobacteria;c__Actinomycetia;o__Micrococcales;f__Microbacteriaceae;g__Microterricola;s__Microterricola_viridarii	0	0	0	0	0	0	0	0	0.984106	0
k__Bacteria;p__Actinobacteria;c__Actinomycetia;o__Micrococcales;f__Microbacteriaceae;g__Mycetocola;s__Mycetocola_miduiensis	0	0	0	0	0	0	0	0	0.432168	0.324392
k__Bacteria;p__Actinobacteria;c__Actinomycetia;o__Micrococcales;f__Microbacteriaceae;g__Mycetocola;s__Mycetocola_saprophilus	0	0.469986	0.947244	0	0	0	1.54629	0.437784	0	0
k__Bacteria;p__Actinobacteria;c__Actinomycetia;o__Micrococcales;f__Microbacteriaceae;g__NA;s__Microbacteriaceae_bacterium	0	0	0	0	0	0	0	0	1.3479	2.41917
k__Bacteria;p__Actinobacteria;c__Actinomycetia;o__Micrococcales;f__Microbacteriaceae;g__Planctomonas;s__Planctomonas_deserti	0	0	0	0	0	0	0.224405	0	0	0
k__Bacteria;p__Actinobacteria;c__Actinomycetia;o__Micrococcales;f__Microbacteriaceae;g__Plantibacter	0	0.778696	0	0.186394	0	0	0	0	0	0
k__Bacteria;p__Actinobacteria;c__Actinomycetia;o__Micrococcales;f__Microbacteriaceae;g__Plantibacter;s__Plantibacter_flavus	0	0	0	0	0	0.115875	0.124215	0.739409	1.12004	0
k__Bacteria;p__Actinobacteria;c__Actinomycetia;o__Micrococcales;f__Microbacteriaceae;g__Pseudoclavibacter;s__Pseudoclavibacter_alba	0	0.055488	0	0	0	0.716742	0.160602	0	0.028863	0.366828
k__Bacteria;p__Actinobacteria;c__Actinomycetia;o__Micrococcales;f__Microbacteriaceae;g__Rathayibacter	0.677759	1.88424	0.067115	0	0.02532	0.95352	0.211763	0.357121	0.910967	3.18149
k__Bacteria;p__Actinobacteria;c__Actinomycetia;o__Micrococcales;f__Microbacteriaceae;g__Rathayibacter;s__Rathayibacter_sp_AY1D7	0	0	0	0	0.037562	0	0	0	0.062695	0.916782
k__Bacteria;p__Actinobacteria;c__Actinomycetia;o__Micrococcales;f__Microbacteriaceae;g__Rathayibacter;s__Rathayibacter_sp_PhB152	0	0	0	0	0	0	0	0.018585	0.227483	0.612812
k__Bacteria;p__Actinobacteria;c__Actinomycetia;o__Micrococcales;f__Microbacteriaceae;g__Rathayibacter;s__Rathayibacter_tanaceti	0	0	0	0	0	0	0	0	0.467546	1.00812
k__Bacteria;p__Actinobacteria;c__Actinomycetia;o__Micrococcales;f__Microbacteriaceae;g__Rathayibacter;s__Rathayibacter_toxicus	0	0	0	0	0	2.40822	0.434997	0.096174	0.435565	1.5365
k__Bacteria;p__Actinobacteria;c__Actinomycetia;o__Micrococcales;f__Microbacteriaceae;g__Rhodoluna;s__Rhodoluna_lacicola	0	0	0	0	0	0	0.069523	0.099744	0.262955	0
k__Bacteria;p__Actinobacteria;c__Actinomycetia;o__Micrococcales;f__Microbacteriaceae;g__Subtercola;s__Subtercola_boreus	0	0	0.184532	0	0.099967	0.023628	0.385192	0.24528	0.083018	0
k__Bacteria;p__Actinobacteria;c__Actinomycetia;o__Micrococcales;f__Microbacteriaceae;g__Yonghaparkia;s__Yonghaparkia_sp_Root332	0	0	0	0	0	0	0	0	1.11825	1.25753
k__Bacteria;p__Actinobacteria;c__Actinomycetia;o__Micrococcales;f__Micrococcaceae	1.06564	2.00316	0.657322	0.066735	0.780506	17.6404	5.84758	5.64797	65.5929	208.182
k__Bacteria;p__Actinobacteria;c__Actinomycetia;o__Micrococcales;f__Micrococcaceae;g__Arthrobacter	0.150636	0.061441	0.177042	1.75288	0.300089	7.43245	0.704802	0.344423	1.46836	7.50223
k__Bacteria;p__Actinobacteria;c__Actinomycetia;o__Micrococcales;f__Micrococcaceae;g__Arthrobacter;s__Arthrobacter_agilis	0	0	0	0	0	0	0	0	0.341048	0.072878
k__Bacteria;p__Actinobacteria;c__Actinomycetia;o__Micrococcales;f__Micrococcaceae;g__Arthrobacter;s__Arthrobacter_castelli	0	0	0	0	0	0	0	0	0.968617	3.13145
k__Bacteria;p__Actinobacteria;c__Actinomycetia;o__Micrococcales;f__Micrococcaceae;g__Arthrobacter;s__Arthrobacter_crystallopoietes	0	0	0	0	0	0	0	0	2.06816	7.19947
k__Bacteria;p__Actinobacteria;c__Actinomycetia;o__Micrococcales;f__Micrococcaceae;g__Arthrobacter;s__Arthrobacter_glacialis	0	0	0	0	0	0.124189	0	0	0	0.170066
k__Bacteria;p__Actinobacteria;c__Actinomycetia;o__Micrococcales;f__Micrococcaceae;g__Arthrobacter;s__Arthrobacter_globiformis	0	0	0.951758	1.43412	0	0	0	0.251483	0	0
k__Bacteria;p__Actinobacteria;c__Actinomycetia;o__Micrococcales;f__Micrococcaceae;g__Arthrobacter;s__Arthrobacter_koreensis	0	0	0	0	0	0	0	0	0	0.651052
k__Bacteria;p__Actinobacteria;c__Actinomycetia;o__Micrococcales;f__Micrococcaceae;g__Arthrobacter;s__Arthrobacter_luteolus	0	0	0	0	0	0	0	0	0.050647	1.63454
k__Bacteria;p__Actinobacteria;c__Actinomycetia;o__Micrococcales;f__Micrococcaceae;g__Arthrobacter;s__Arthrobacter_oryzae	0	0	0	0	0	0	0.637806	0	0	0
k__Bacteria;p__Actinobacteria;c__Actinomycetia;o__Micrococcales;f__Micrococcaceae;g__Arthrobacter;s__Arthrobacter_psychrolactophilus	0	0	0	0	0	0	0	0	0.070251	0.827104
k__Bacteria;p__Actinobacteria;c__Actinomycetia;o__Micrococcales;f__Micrococcaceae;g__Arthrobacter;s__Arthrobacter_saudimassiliensis	0	0	0	0	0	0	0	0	1.00071	0.727614
k__Bacteria;p__Actinobacteria;c__Actinomycetia;o__Micrococcales;f__Micrococcaceae;g__Arthrobacter;s__Arthrobacter_sp_31Y	0	0	0	0	0	2.92204	0.245732	0.232857	0.042022	0.401849
k__Bacteria;p__Actinobacteria;c__Actinomycetia;o__Micrococcales;f__Micrococcaceae;g__Arthrobacter;s__Arthrobacter_sp_4R501	0	0	0	0	0	0	0	0	0.063534	0.8514
k__Bacteria;p__Actinobacteria;c__Actinomycetia;o__Micrococcales;f__Micrococcaceae;g__Arthrobacter;s__Arthrobacter_sp_7749	0	0	0	0	0	0	0	0	0.05352	1.74126
k__Bacteria;p__Actinobacteria;c__Actinomycetia;o__Micrococcales;f__Micrococcaceae;g__Arthrobacter;s__Arthrobacter_sp_AFG20	0	0	0	0	0	0	0	0	0	0.55596
k__Bacteria;p__Actinobacteria;c__Actinomycetia;o__Micrococcales;f__Micrococcaceae;g__Arthrobacter;s__Arthrobacter_sp_AQ5-05	0	0	0	0	0	2.44702	0.182417	0.179646	0.602274	1.99927
k__Bacteria;p__Actinobacteria;c__Actinomycetia;o__Micrococcales;f__Micrococcaceae;g__Arthrobacter;s__Arthrobacter_sp_B0490	0.026518	0.060552	0.075427	0.025481	0	0.618184	0.088995	0	0.206436	0.164448
k__Bacteria;p__Actinobacteria;c__Actinomycetia;o__Micrococcales;f__Micrococcaceae;g__Arthrobacter;s__Arthrobacter_sp_B1805	0	0	0	0	0	0	0	0	0.170993	0.776784
k__Bacteria;p__Actinobacteria;c__Actinomycetia;o__Micrococcales;f__Micrococcaceae;g__Arthrobacter;s__Arthrobacter_sp_Bz4	0	0	0	0.024479	0	0	0.736012	0.054376	0.269372	1.36258
k__Bacteria;p__Actinobacteria;c__Actinomycetia;o__Micrococcales;f__Micrococcaceae;g__Arthrobacter;s__Arthrobacter_sp_EpRS71	0.069336	0	0.811502	0.133327	0.049582	0	0.055862	1.74861	0.970695	1.4247
k__Bacteria;p__Actinobacteria;c__Actinomycetia;o__Micrococcales;f__Micrococcaceae;g__Arthrobacter;s__Arthrobacter_sp_FB24	0	0	0	0.083208	0	1.1133	0.216359	0.039768	0.189161	0.640712
k__Bacteria;p__Actinobacteria;c__Actinomycetia;o__Micrococcales;f__Micrococcaceae;g__Arthrobacter;s__Arthrobacter_sp_GMC3	0	1.65861	0	0	0	0	0	0	0	0
k__Bacteria;p__Actinobacteria;c__Actinomycetia;o__Micrococcales;f__Micrococcaceae;g__Arthrobacter;s__Arthrobacter_sp_H14	0	0	0	0.100416	0	0.063445	0.519468	0	0.176847	0.813219
k__Bacteria;p__Actinobacteria;c__Actinomycetia;o__Micrococcales;f__Micrococcaceae;g__Arthrobacter;s__Arthrobacter_sp_H5	0.066241	0.075281	0	0	0	0.757038	0.107653	0.034333	0.116727	1.17371
k__Bacteria;p__Actinobacteria;c__Actinomycetia;o__Micrococcales;f__Micrococcaceae;g__Arthrobacter;s__Arthrobacter_sp_Hiyo1	0	0	0	0	0	0.221	0	0	0.135905	2.31792
k__Bacteria;p__Actinobacteria;c__Actinomycetia;o__Micrococcales;f__Micrococcaceae;g__Arthrobacter;s__Arthrobacter_sp_Hiyo6	0	0.405407	0	0	0	0	0	0.373682	0.625156	0
k__Bacteria;p__Actinobacteria;c__Actinomycetia;o__Micrococcales;f__Micrococcaceae;g__Arthrobacter;s__Arthrobacter_sp_Hiyo8	0	0	0	0	0	0	0.024076	0.54916	1.11197	2.50041
k__Bacteria;p__Actinobacteria;c__Actinomycetia;o__Micrococcales;f__Micrococcaceae;g__Arthrobacter;s__Arthrobacter_sp_Hz2	1.73736	0.873738	1.63477	1.46762	2.3188	0.362333	2.63804	2.15916	2.2283	0
k__Bacteria;p__Actinobacteria;c__Actinomycetia;o__Micrococcales;f__Micrococcaceae;g__Arthrobacter;s__Arthrobacter_sp_MA-N2	0	0	0	0	0	0	0	0	0.072028	0.973175
k__Bacteria;p__Actinobacteria;c__Actinomycetia;o__Micrococcales;f__Micrococcaceae;g__Arthrobacter;s__Arthrobacter_sp_MN05-02	0.060171	0.045833	0.037997	0.019294	0	1.0239	0.124062	0.128966	0.150279	0.520672
k__Bacteria;p__Actinobacteria;c__Actinomycetia;o__Micrococcales;f__Micrococcaceae;g__Arthrobacter;s__Arthrobacter_sp_MWB30	0	0.087111	0.179068	0	0	0.291894	1.08547	3.34142	2.97148	0
k__Bacteria;p__Actinobacteria;c__Actinomycetia;o__Micrococcales;f__Micrococcaceae;g__Arthrobacter;s__Arthrobacter_sp_MYb227	0	0	0	0	0	0	0	0.25884	0	2.62373
k__Bacteria;p__Actinobacteria;c__Actinomycetia;o__Micrococcales;f__Micrococcaceae;g__Arthrobacter;s__Arthrobacter_sp_NIO-1057	0	0	0	0	0	0	0	0	0.184794	0.428657
k__Bacteria;p__Actinobacteria;c__Actinomycetia;o__Micrococcales;f__Micrococcaceae;g__Arthrobacter;s__Arthrobacter_sp_OY3WO11	0	0	0	0.055832	0	0.818149	0.188344	0.038996	0.096055	0.464694
k__Bacteria;p__Actinobacteria;c__Actinomycetia;o__Micrococcales;f__Micrococcaceae;g__Arthrobacter;s__Arthrobacter_sp_PAMC_25486	0	0	0	0	0	0	0	0	0	0.415923
k__Bacteria;p__Actinobacteria;c__Actinomycetia;o__Micrococcales;f__Micrococcaceae;g__Arthrobacter;s__Arthrobacter_sp_RIT-PI-e	0	0	0.030792	0.031309	0.034904	0.841853	0.18332	0.026777	0.117458	0.543762
k__Bacteria;p__Actinobacteria;c__Actinomycetia;o__Micrococcales;f__Micrococcaceae;g__Arthrobacter;s__Arthrobacter_sp_SRS-W-1-2016	0.141929	0	0	0	0	1.26056	0.072613	0	0.320625	0
k__Bacteria;p__Actinobacteria;c__Actinomycetia;o__Micrococcales;f__Micrococcaceae;g__Arthrobacter;s__Arthrobacter_sp_Soil736	0	0	0	0	0	0	0.156872	0	0.050835	0
k__Bacteria;p__Actinobacteria;c__Actinomycetia;o__Micrococcales;f__Micrococcaceae;g__Arthrobacter;s__Arthrobacter_sp_Soil761	0	0	0	0	0	0.750833	0.459763	0	0	0
k__Bacteria;p__Actinobacteria;c__Actinomycetia;o__Micrococcales;f__Micrococcaceae;g__Arthrobacter;s__Arthrobacter_sp_Soil762	0	0	0	0	0	0	0.082113	0.378336	0.234267	0
k__Bacteria;p__Actinobacteria;c__Actinomycetia;o__Micrococcales;f__Micrococcaceae;g__Arthrobacter;s__Arthrobacter_sp_Soil763	0	0	0	0	0	0.873326	0	0.093978	1.31945	0.019608
k__Bacteria;p__Actinobacteria;c__Actinomycetia;o__Micrococcales;f__Micrococcaceae;g__Arthrobacter;s__Arthrobacter_sp_Soil764	0	0	0	0	0	0	0	0	0.388464	0.318885
k__Bacteria;p__Actinobacteria;c__Actinomycetia;o__Micrococcales;f__Micrococcaceae;g__Arthrobacter;s__Arthrobacter_sp_U41	0	0	0	0	0	0	0	0.23269	0.513653	1.70047
k__Bacteria;p__Actinobacteria;c__Actinomycetia;o__Micrococcales;f__Micrococcaceae;g__Arthrobacter;s__Arthrobacter_sp_UCD-GKA	0	0	0	0	0	0	0	0	0.264625	0
k__Bacteria;p__Actinobacteria;c__Actinomycetia;o__Micrococcales;f__Micrococcaceae;g__Arthrobacter;s__Arthrobacter_sp_UNC362MFTsu51	0	0	0	0	0	0	0.43568	0	0.320625	0
k__Bacteria;p__Actinobacteria;c__Actinomycetia;o__Micrococcales;f__Micrococcaceae;g__Arthrobacter;s__Arthrobacter_sp_ZXY-2	0	0	0	0.491795	0	1.70981	0.090128	0	0.099821	1.09888
k__Bacteria;p__Actinobacteria;c__Actinomycetia;o__Micrococcales;f__Micrococcaceae;g__Arthrobacter;s__Arthrobacter_sp_ok909	0	0	0	0	0	0	0	0	0.520477	0.744065
k__Bacteria;p__Actinobacteria;c__Actinomycetia;o__Micrococcales;f__Micrococcaceae;g__Arthrobacter;s__Arthrobacter_subterraneus	0.642427	0	0.122275	0	0	1.64493	0.862794	0.958282	0	0
k__Bacteria;p__Actinobacteria;c__Actinomycetia;o__Micrococcales;f__Micrococcaceae;g__Arthrobacter;s__Arthrobacter_woluwensis	0	0	0	0	0	1.81633	0.289757	0.141755	0	0.650064
k__Bacteria;p__Actinobacteria;c__Actinomycetia;o__Micrococcales;f__Micrococcaceae;g__Auritidibacter	0	0	0	0	0	0	0	0	3.87381	7.35668
k__Bacteria;p__Actinobacteria;c__Actinomycetia;o__Micrococcales;f__Micrococcaceae;g__Auritidibacter;s__Auritidibacter_sp_NML100628	0.120998	0.069044	0.344356	0.116192	0.097297	0	0	0	0.664624	1.7221
k__Bacteria;p__Actinobacteria;c__Actinomycetia;o__Micrococcales;f__Micrococcaceae;g__Auritidibacter;s__Auritidibacter_sp_NML120779	0	0	0	0	0	0	0	0	0.323218	2.45048
k__Bacteria;p__Actinobacteria;c__Actinomycetia;o__Micrococcales;f__Micrococcaceae;g__Citricoccus;s__Citricoccus_muralis	0	0	0.084213	0	0.094072	0.951135	0.240707	0.224828	5.85884	21.3213
k__Bacteria;p__Actinobacteria;c__Actinomycetia;o__Micrococcales;f__Micrococcaceae;g__Citricoccus;s__Citricoccus_sp_CH26A	0.427065	1.45062	0.28694	0.175279	0	1.17734	0.092095	0.062703	1.69923	9.58935
k__Bacteria;p__Actinobacteria;c__Actinomycetia;o__Micrococcales;f__Micrococcaceae;g__Enteractinococcus	0	0	0	0	0	0	0	0	2.65419	11.7226
k__Bacteria;p__Actinobacteria;c__Actinomycetia;o__Micrococcales;f__Micrococcaceae;g__Enteractinococcus;s__Enteractinococcus_helveticum	0.023462	0.026797	0	0	0	1.8439	0.037401	9.29316	534.013	1903.8
k__Bacteria;p__Actinobacteria;c__Actinomycetia;o__Micrococcales;f__Micrococcaceae;g__Galactobacter;s__Galactobacter_caseinivorans	0	0	0.696602	0	0	0	0	0	0	0
k__Bacteria;p__Actinobacteria;c__Actinomycetia;o__Micrococcales;f__Micrococcaceae;g__Galactobacter;s__Galactobacter_valiniphilus	0	0.12333	0.103168	0	0.116011	3.18662	0.267941	0	0.098572	0.227803
k__Bacteria;p__Actinobacteria;c__Actinomycetia;o__Micrococcales;f__Micrococcaceae;g__Glutamicibacter	0	0	0	0	0	0	0	0	0.177165	1.55287
k__Bacteria;p__Actinobacteria;c__Actinomycetia;o__Micrococcales;f__Micrococcaceae;g__Glutamicibacter;s__Glutamicibacter_arilaitensis	0	0	0	0	0	0	0	0	0.189488	3.12995
k__Bacteria;p__Actinobacteria;c__Actinomycetia;o__Micrococcales;f__Micrococcaceae;g__Glutamicibacter;s__Glutamicibacter_halophytocola	0	0	0	0	0	0	0	0	0	1.95118
k__Bacteria;p__Actinobacteria;c__Actinomycetia;o__Micrococcales;f__Micrococcaceae;g__Glutamicibacter;s__Glutamicibacter_sp_BW77	0	0	0	0	0	0	0	0	0	0.818818
k__Bacteria;p__Actinobacteria;c__Actinomycetia;o__Micrococcales;f__Micrococcaceae;g__Glutamicibacter;s__Glutamicibacter_sp_BW80	0.033096	0.113273	0	0	0.035477	2.83741	0.384626	0.175008	0.568219	2.50078
k__Bacteria;p__Actinobacteria;c__Actinomycetia;o__Micrococcales;f__Micrococcaceae;g__Haematomicrobium;s__Haematomicrobium_sanguinis	0	0	0	0	0	0.236587	0	0	0	0
k__Bacteria;p__Actinobacteria;c__Actinomycetia;o__Micrococcales;f__Micrococcaceae;g__Kocuria	0.505564	1.01545	0.707154	0.132085	0.127182	13.748	2.21767	0.896056	4.05406	16.6787
k__Bacteria;p__Actinobacteria;c__Actinomycetia;o__Micrococcales;f__Micrococcaceae;g__Kocuria;s__Kocuria_indica	0	0.027177	0.010612	0.732167	0	15.9457	1.91744	0.728443	1.78065	8.88811
k__Bacteria;p__Actinobacteria;c__Actinomycetia;o__Micrococcales;f__Micrococcaceae;g__Kocuria;s__Kocuria_marina	0	0.174748	0.29723	0	0	1.14053	0	0	0.353566	3.57648
k__Bacteria;p__Actinobacteria;c__Actinomycetia;o__Micrococcales;f__Micrococcaceae;g__Kocuria;s__Kocuria_palustris	0	0.326877	0	0	0	0.683661	0.07493	0	0.54308	6.03091
k__Bacteria;p__Actinobacteria;c__Actinomycetia;o__Micrococcales;f__Micrococcaceae;g__Kocuria;s__Kocuria_polaris	0	0	0	0	0	0.498271	0.557875	0.183213	0.859078	4.19249
k__Bacteria;p__Actinobacteria;c__Actinomycetia;o__Micrococcales;f__Micrococcaceae;g__Kocuria;s__Kocuria_rhizophila	0	0	0	0.099497	0	0.785766	0.227924	0.163353	0.217054	0.897673
k__Bacteria;p__Actinobacteria;c__Actinomycetia;o__Micrococcales;f__Micrococcaceae;g__Kocuria;s__Kocuria_rosea	0	0.398186	0.664276	0	1.54828	0	0.371916	0	0	0
k__Bacteria;p__Actinobacteria;c__Actinomycetia;o__Micrococcales;f__Micrococcaceae;g__Kocuria;s__Kocuria_soli	0	0	0	0	0	0	0	0	0.311249	1.90095
k__Bacteria;p__Actinobacteria;c__Actinomycetia;o__Micrococcales;f__Micrococcaceae;g__Kocuria;s__Kocuria_sp_257	0.035029	0.020018	0.033168	0	0.037587	0.930203	0.128303	0.028207	0.245769	0.518953
k__Bacteria;p__Actinobacteria;c__Actinomycetia;o__Micrococcales;f__Micrococcaceae;g__Kocuria;s__Kocuria_sp_36	0.068829	0.272686	0.297047	0.086394	0.261338	6.36977	1.1488	0.37027	1.58156	5.59054
k__Bacteria;p__Actinobacteria;c__Actinomycetia;o__Micrococcales;f__Micrococcaceae;g__Kocuria;s__Kocuria_sp_BT304	0.091605	0.106201	0.077845	0.034881	0.03897	2.2502	0.195341	0.056737	0.699814	0.983099
k__Bacteria;p__Actinobacteria;c__Actinomycetia;o__Micrococcales;f__Micrococcaceae;g__Kocuria;s__Kocuria_sp_CNJ-770	0.01509	0	0	0	0.032388	0.611172	0.174789	0.064921	0.118134	0.520973
k__Bacteria;p__Actinobacteria;c__Actinomycetia;o__Micrococcales;f__Micrococcaceae;g__Kocuria;s__Kocuria_sp_SM24M-10	0	0	0	0	0	0	0	0.270602	0.821019	3.43486
k__Bacteria;p__Actinobacteria;c__Actinomycetia;o__Micrococcales;f__Micrococcaceae;g__Kocuria;s__Kocuria_sp_WN036	0	0	0	0.031366	0	1.46697	0.218229	0.052046	0.078035	0.609857
k__Bacteria;p__Actinobacteria;c__Actinomycetia;o__Micrococcales;f__Micrococcaceae;g__Kocuria;s__Kocuria_tytonis	0	0	0	0	0	3.17307	0.567861	0.136861	0.506737	0.986669
k__Bacteria;p__Actinobacteria;c__Actinomycetia;o__Micrococcales;f__Micrococcaceae;g__Kocuria;s__Kocuria_varians	0	0	0	0	0	3.13957	0.666944	0.161478	0.581905	2.69805
k__Bacteria;p__Actinobacteria;c__Actinomycetia;o__Micrococcales;f__Micrococcaceae;g__Micrococcus	0.104681	0	0.200116	0	0.111525	1.43312	0.41034	0.052833	0.120656	3.07796
k__Bacteria;p__Actinobacteria;c__Actinomycetia;o__Micrococcales;f__Micrococcaceae;g__Micrococcus;s__Micrococcus_luteus	0	0.033605	0	0	0	0	0	0.047008	0.349873	1.96991
k__Bacteria;p__Actinobacteria;c__Actinomycetia;o__Micrococcales;f__Micrococcaceae;g__Micrococcus;s__Micrococcus_sp_RIT608	0	0	0	0	0	0	0	0	0.673355	1.4007
k__Bacteria;p__Actinobacteria;c__Actinomycetia;o__Micrococcales;f__Micrococcaceae;g__Micrococcus;s__Micrococcus_terreus	0	0	0	0	0	0	0	0	1.34533	1.07848
k__Bacteria;p__Actinobacteria;c__Actinomycetia;o__Micrococcales;f__Micrococcaceae;g__Nesterenkonia;s__Nesterenkonia_alba	0	0	0	0	0	0	0	0	0.250036	0.451039
k__Bacteria;p__Actinobacteria;c__Actinomycetia;o__Micrococcales;f__Micrococcaceae;g__Nesterenkonia;s__Nesterenkonia_jeotgali	0	0	0	0	0	0	0	0	0.689258	2.97684
k__Bacteria;p__Actinobacteria;c__Actinomycetia;o__Micrococcales;f__Micrococcaceae;g__Nesterenkonia;s__Nesterenkonia_massiliensis	0	0	0	0.077347	0	0.800498	0.200815	0.0213	0.095982	0.40908
k__Bacteria;p__Actinobacteria;c__Actinomycetia;o__Micrococcales;f__Micrococcaceae;g__Nesterenkonia;s__Nesterenkonia_muleiensis	0	0	0	0	0	0	0	0	0.748492	1.56545
k__Bacteria;p__Actinobacteria;c__Actinomycetia;o__Micrococcales;f__Micrococcaceae;g__Nesterenkonia;s__Nesterenkonia_natronophila	0	0	0	0	0	0	0	0	0.259076	2.34242
k__Bacteria;p__Actinobacteria;c__Actinomycetia;o__Micrococcales;f__Micrococcaceae;g__Nesterenkonia;s__Nesterenkonia_sandarakina	0	0	0	0	0	0	0	0	0.178294	0.76403
k__Bacteria;p__Actinobacteria;c__Actinomycetia;o__Micrococcales;f__Micrococcaceae;g__Nesterenkonia;s__Nesterenkonia_sp_F	0	0	0	0	0	0	0	0	0.224227	0.620309
k__Bacteria;p__Actinobacteria;c__Actinomycetia;o__Micrococcales;f__Micrococcaceae;g__Paenarthrobacter;s__Paenarthrobacter_aurescens	0	0	0	0	0	0	0	1.8512	0	0
k__Bacteria;p__Actinobacteria;c__Actinomycetia;o__Micrococcales;f__Micrococcaceae;g__Paenarthrobacter;s__Paenarthrobacter_nicotinovorans	0	0	0	0	0	0	0	0	0.123787	1.10376
k__Bacteria;p__Actinobacteria;c__Actinomycetia;o__Micrococcales;f__Micrococcaceae;g__Paeniglutamicibacter;s__Paeniglutamicibacter_antarcticus	0	0	0	0	0	0	0	0	0.091442	9.3162
k__Bacteria;p__Actinobacteria;c__Actinomycetia;o__Micrococcales;f__Micrococcaceae;g__Paeniglutamicibacter;s__Paeniglutamicibacter_gangotriensis	0.668146	0.619524	1.02328	0	0	0	0	0	0	0
k__Bacteria;p__Actinobacteria;c__Actinomycetia;o__Micrococcales;f__Micrococcaceae;g__Pseudarthrobacter;s__Pseudarthrobacter_phenanthrenivorans	0	0.026797	0.155648	0.610794	0.025166	2.92121	0.494284	0	0.53725	4.50203
k__Bacteria;p__Actinobacteria;c__Actinomycetia;o__Micrococcales;f__Micrococcaceae;g__Pseudoglutamicibacter	0	0	0	0	0	0	0	0	1.9512	4.89863
k__Bacteria;p__Actinobacteria;c__Actinomycetia;o__Micrococcales;f__Micrococcaceae;g__Rothia	4.78606	5.32397	2.33538	1.20392	1.17679	77.6812	13.0378	6.32585	12.5305	47.8115
k__Bacteria;p__Actinobacteria;c__Actinomycetia;o__Micrococcales;f__Micrococcaceae;g__Rothia;s__Rothia_aeria	0	0.06851	0.237521	0.178949	0.606733	3.96823	0.497908	0.109747	0.555842	1.91885
k__Bacteria;p__Actinobacteria;c__Actinomycetia;o__Micrococcales;f__Micrococcaceae;g__Rothia;s__Rothia_dentocariosa	0.099351	0.337029	0.540672	0	0.317818	4.76223	0.333413	0.050324	0.48904	5.71102
k__Bacteria;p__Actinobacteria;c__Actinomycetia;o__Micrococcales;f__Micrococcaceae;g__Rothia;s__Rothia_halotolerans	0.47317	0	0.075563	0.391391	0.883225	8.85928	1.07848	0.246159	1.06691	5.00737
k__Bacteria;p__Actinobacteria;c__Actinomycetia;o__Micrococcales;f__Micrococcaceae;g__Rothia;s__Rothia_koreensis	0.097393	0	0	0.070215	0.026115	1.00753	0.068217	0.013919	0.214704	1.11646
k__Bacteria;p__Actinobacteria;c__Actinomycetia;o__Micrococcales;f__Micrococcaceae;g__Rothia;s__Rothia_mucilaginosa	1.21031	0.689881	0.659652	1.03988	0.684911	14.4555	2.09797	1.1135	7.89303	27.4588
k__Bacteria;p__Actinobacteria;c__Actinomycetia;o__Micrococcales;f__Micrococcaceae;g__Rothia;s__Rothia_nasimurium	31.6072	53.9517	33.2324	17.3549	28.3369	845.086	142.864	51.4602	145.953	554.879
k__Bacteria;p__Actinobacteria;c__Actinomycetia;o__Micrococcales;f__Micrococcaceae;g__Rothia;s__Rothia_sp_HMSC061E04	0.23468	0.146961	1.57413	0.642361	0.14375	0	0.606569	1.55885	0	0.083465
k__Bacteria;p__Actinobacteria;c__Actinomycetia;o__Micrococcales;f__Micrococcaceae;g__Rothia;s__Rothia_sp_HMSC064D08	0	0.605478	0.994047	0.522941	0	1.95361	0.836852	0.145649	0.828156	0.714876
k__Bacteria;p__Actinobacteria;c__Actinomycetia;o__Micrococcales;f__Micrococcaceae;g__Rothia;s__Rothia_sp_HMSC066G02	0	0.394923	0	0.166167	0	1.46815	0.090128	0.087129	0.199641	1.13902
k__Bacteria;p__Actinobacteria;c__Actinomycetia;o__Micrococcales;f__Micrococcaceae;g__Rothia;s__Rothia_sp_HMSC067H10	0	0.127601	0.035248	0	0.079869	1.0123	0.220019	0.089841	0.201377	0.59451
k__Bacteria;p__Actinobacteria;c__Actinomycetia;o__Micrococcales;f__Micrococcaceae;g__Rothia;s__Rothia_sp_HMSC078H08	0.012525	0.028647	0.035553	0	0.053776	0.649262	0.155915	0.020246	0.151047	0.478136
k__Bacteria;p__Actinobacteria;c__Actinomycetia;o__Micrococcales;f__Micrococcaceae;g__Rothia;s__Rothia_sp_HSID18067	0.033526	0.115241	0.032241	0.064774	0.035938	1.5297	0.318407	0.094627	0.281921	1.41215
k__Bacteria;p__Actinobacteria;c__Actinomycetia;o__Micrococcales;f__Micrococcaceae;g__Rothia;s__Rothia_sp_HSID18069	0	0.041083	0	0	0	0.964619	0.119962	0.057237	0.215507	0.538769
k__Bacteria;p__Actinobacteria;c__Actinomycetia;o__Micrococcales;f__Micrococcaceae;g__Rothia;s__Rothia_sp_ND6WE1A	1.33243	2.18254	2.50182	0.274406	1.22476	33.093	6.5804	1.59683	4.92245	21.0988
k__Bacteria;p__Actinobacteria;c__Actinomycetia;o__Micrococcales;f__Micrococcaceae;g__Tersicoccus;s__Tersicoccus_sp_Bi-70	0	0	0	0	0	0	0	0	0.122203	1.91653
k__Bacteria;p__Actinobacteria;c__Actinomycetia;o__Micrococcales;f__Micrococcaceae;g__Yaniella;s__Yaniella_halotolerans	0	0	0	0	0	0	0	9.0801	320.48	993.649
k__Bacteria;p__Actinobacteria;c__Actinomycetia;o__Micrococcales;f__NA;g__Luteimicrobium;s__Luteimicrobium_xylanilyticum	0.014426	0	1.48779	0	0.142576	0.045563	1.57865	0.07023	0.06105	0
k__Bacteria;p__Actinobacteria;c__Actinomycetia;o__Micrococcales;f__NA;g__NA;s__Micrococcales_bacterium_73-13	0	0.112343	0.664951	0	0	0.076628	0.052447	0.059874	1.16368	1.57285
k__Bacteria;p__Actinobacteria;c__Actinomycetia;o__Micrococcales;f__Ornithinimicrobiaceae;g__Ornithinimicrobium;s__Ornithinimicrobium_avium	0	0	0	0	0	0	0	1.08448	0.31045	0
k__Bacteria;p__Actinobacteria;c__Actinomycetia;o__Micrococcales;f__Ornithinimicrobiaceae;g__Ornithinimicrobium;s__Ornithinimicrobium_sp_CNJ-824	0	0	0	0	0	0	0	0	0.251705	0.911395
k__Bacteria;p__Actinobacteria;c__Actinomycetia;o__Micrococcales;f__Ornithinimicrobiaceae;g__Serinicoccus;s__Serinicoccus_hydrothermalis	0	0	0	0	0	0.028364	0.216133	0.059034	0.066755	0
k__Bacteria;p__Actinobacteria;c__Actinomycetia;o__Micrococcales;f__Ornithinimicrobiaceae;g__Serinicoccus;s__Serinicoccus_sp_CUA-874	0	0	0	0	0	0	0	0	0.090678	0.375254
k__Bacteria;p__Actinobacteria;c__Actinomycetia;o__Micrococcales;f__Promicromonosporaceae	0.21266	1.37266	0	0.579206	0.436437	0.282717	0	0.505947	0.231193	0
k__Bacteria;p__Actinobacteria;c__Actinomycetia;o__Micrococcales;f__Promicromonosporaceae;g__Cellulosimicrobium;s__Cellulosimicrobium_cellulans	0.079917	0.272002	0.07635	0.380442	0	0	0	0	0	0
k__Bacteria;p__Actinobacteria;c__Actinomycetia;o__Micrococcales;f__Promicromonosporaceae;g__Cellulosimicrobium;s__Cellulosimicrobium_sp_I38E	0	0	0	0	0	1.02087	0.150374	0.087917	0.109244	0.267585
k__Bacteria;p__Actinobacteria;c__Actinomycetia;o__Micrococcales;f__Promicromonosporaceae;g__Isoptericola;s__Isoptericola_jiangsuensis	0	0	0	0	0	0	0.405337	0.024146	0	0
k__Bacteria;p__Actinobacteria;c__Actinomycetia;o__Micrococcales;f__Promicromonosporaceae;g__Isoptericola;s__Isoptericola_variabilis	0	0	0	0	0	0	0	0	0.854132	0.624743
k__Bacteria;p__Actinobacteria;c__Actinomycetia;o__Micrococcales;f__Promicromonosporaceae;g__Promicromonospora;s__Promicromonospora_sp_AC04	0.265432	0	0.669293	1.13294	0	0	0	0	0	0
k__Bacteria;p__Actinobacteria;c__Actinomycetia;o__Micrococcales;f__Sanguibacteraceae;g__Sanguibacter;s__Sanguibacter_antarcticus	0.081107	0.092452	0	0.038875	0.043452	0	0.079668	0	0.243199	0
k__Bacteria;p__Actinobacteria;c__Actinomycetia;o__Micromonosporales;f__Micromonosporaceae	0	0	0	0	0	0	0	0	0.2924	0
k__Bacteria;p__Actinobacteria;c__Actinomycetia;o__Micromonosporales;f__Micromonosporaceae;g__Actinoplanes;s__Actinoplanes_atraurantiacus	0	0	0	0.016726	0	0.835052	0.113282	0.084393	0.089113	0.341248
k__Bacteria;p__Actinobacteria;c__Actinomycetia;o__Micromonosporales;f__Micromonosporaceae;g__Actinoplanes;s__Actinoplanes_derwentensis	0	0	0	0	0	0	0	0	0.494603	0
k__Bacteria;p__Actinobacteria;c__Actinomycetia;o__Micromonosporales;f__Micromonosporaceae;g__Actinoplanes;s__Actinoplanes_globisporus	0	0	0	0	0	0	0	0	0.724009	0
k__Bacteria;p__Actinobacteria;c__Actinomycetia;o__Micromonosporales;f__Micromonosporaceae;g__Actinoplanes;s__Actinoplanes_sp_TFC3	0	0.117602	0	0	0.110608	0	1.13233	5.71425	0.213877	0
k__Bacteria;p__Actinobacteria;c__Actinomycetia;o__Micromonosporales;f__Micromonosporaceae;g__Asanoa;s__Asanoa_ferruginea	0.122949	0.513843	0.475389	0.235703	0.131732	0	0	0	0	0
k__Bacteria;p__Actinobacteria;c__Actinomycetia;o__Micromonosporales;f__Micromonosporaceae;g__Asanoa;s__Asanoa_hainanensis	0	0	0	0.234425	0	0	0.456154	0	0.279971	0
k__Bacteria;p__Actinobacteria;c__Actinomycetia;o__Micromonosporales;f__Micromonosporaceae;g__Micromonospora	0	0.058031	0	0	0	0	0	0.321007	0.922692	0.385601
k__Bacteria;p__Actinobacteria;c__Actinomycetia;o__Micromonosporales;f__Micromonosporaceae;g__Micromonospora;s__Micromonospora_arborensis	0.06713	0	0.021203	0.258205	0.048007	0	0.087912	0.359097	0.107419	0
k__Bacteria;p__Actinobacteria;c__Actinomycetia;o__Micromonosporales;f__Micromonosporaceae;g__Micromonospora;s__Micromonospora_coxensis	0.037416	0	4.35742	0	0	0	0	0	1.5238	0
k__Bacteria;p__Actinobacteria;c__Actinomycetia;o__Micromonosporales;f__Micromonosporaceae;g__Micromonospora;s__Micromonospora_cremea	0	0	0	0	0	0	2.53097	0	0	0
k__Bacteria;p__Actinobacteria;c__Actinomycetia;o__Micromonosporales;f__Micromonosporaceae;g__Micromonospora;s__Micromonospora_echinaurantiaca	0	0	0	0	0	0	0	0.267649	0.131639	0
k__Bacteria;p__Actinobacteria;c__Actinomycetia;o__Micromonosporales;f__Micromonosporaceae;g__Micromonospora;s__Micromonospora_echinofusca	0	0	0	0	0	0.326771	0.089098	0.160879	0.076447	0
k__Bacteria;p__Actinobacteria;c__Actinomycetia;o__Micromonosporales;f__Micromonosporaceae;g__Micromonospora;s__Micromonospora_endolithica	0	0	0	0	0	0	0	0	0.22187	0
k__Bacteria;p__Actinobacteria;c__Actinomycetia;o__Micromonosporales;f__Micromonosporaceae;g__Micromonospora;s__Micromonospora_globispora	0.340536	0	0.477907	0.314816	0.355507	0.077454	0	0	0	0
k__Bacteria;p__Actinobacteria;c__Actinomycetia;o__Micromonosporales;f__Micromonosporaceae;g__Micromonospora;s__Micromonospora_maris	0	0	0	0	0	0.496829	0	0	0	0
k__Bacteria;p__Actinobacteria;c__Actinomycetia;o__Micromonosporales;f__Micromonosporaceae;g__Micromonospora;s__Micromonospora_mirobrigensis	0	0	0	0	0	0	0	0.121289	0.427626	0
k__Bacteria;p__Actinobacteria;c__Actinomycetia;o__Micromonosporales;f__Micromonosporaceae;g__Micromonospora;s__Micromonospora_musae	0	0	0	0	0	0	0	0.68215	0	0
k__Bacteria;p__Actinobacteria;c__Actinomycetia;o__Micromonosporales;f__Micromonosporaceae;g__Micromonospora;s__Micromonospora_radicis	0.24853	0.116706	0.505543	0	0	0	0	0	0	0
k__Bacteria;p__Actinobacteria;c__Actinomycetia;o__Micromonosporales;f__Micromonosporaceae;g__Micromonospora;s__Micromonospora_saelicesensis	0	0	0	0	0	0	0	0	0.667423	0.98965
k__Bacteria;p__Actinobacteria;c__Actinomycetia;o__Micromonosporales;f__Micromonosporaceae;g__Micromonospora;s__Micromonospora_sp_A202	0	0	0	0	0	0.853227	0.055035	0	0.060328	0
k__Bacteria;p__Actinobacteria;c__Actinomycetia;o__Micromonosporales;f__Micromonosporaceae;g__Micromonospora;s__Micromonospora_sp_HK10	0	0	0.390028	0	0	0	0.441815	0	0	0
k__Bacteria;p__Actinobacteria;c__Actinomycetia;o__Micromonosporales;f__Micromonosporaceae;g__Micromonospora;s__Micromonospora_sp_Llam0	0	0.23954	0	0	1.01535	0	1.63486	2.89075	0.096333	0
k__Bacteria;p__Actinobacteria;c__Actinomycetia;o__Micromonosporales;f__Micromonosporaceae;g__Micromonospora;s__Micromonospora_sp_MH33	0	0	0	0	0	0	0	0	0.842333	1.53574
k__Bacteria;p__Actinobacteria;c__Actinomycetia;o__Micromonosporales;f__Micromonosporaceae;g__Micromonospora;s__Micromonospora_sp_NBS_11-29	0	0	0	0	0	0.615126	0.259183	0.248661	0.056728	0
k__Bacteria;p__Actinobacteria;c__Actinomycetia;o__Micromonosporales;f__Micromonosporaceae;g__Salinispora	0.09014	0.612638	0	0	0.096236	0	0	0	0	0
k__Bacteria;p__Actinobacteria;c__Actinomycetia;o__Micromonosporales;f__Micromonosporaceae;g__Salinispora;s__Salinispora_pacifica	0.078301	0	0.373963	0.149145	0.083689	0.076933	0.126048	0.241445	0.809796	0
k__Bacteria;p__Actinobacteria;c__Actinomycetia;o__NA;f__NA;g__Halopolyspora;s__Halopolyspora_algeriensis	0	0	0	0	0	0	0	0	0.641326	2.45525
k__Bacteria;p__Actinobacteria;c__Actinomycetia;o__NA;f__NA;g__NA;s__Actinobacteria_bacterium_66_15	2.95923	0.885732	5.24402	1.1095	1.57082	1.22148	2.87397	0.996789	2.97092	3.39926
k__Bacteria;p__Actinobacteria;c__Actinomycetia;o__NA;f__NA;g__NA;s__Actinobacteria_bacterium_69-20	0.042098	0	0.106599	0	0	0.019116	0.365176	0	0.464415	0
k__Bacteria;p__Actinobacteria;c__Actinomycetia;o__NA;f__NA;g__NA;s__Actinobacteria_bacterium_OK074	0	0	2.4293	0.687968	0.291852	0	0	0	0.615663	0
k__Bacteria;p__Actinobacteria;c__Actinomycetia;o__NA;f__NA;g__NA;s__Actinomycetia_bacterium	3.85029	22.0824	14.0899	12.6685	14.3701	11.752	19.7366	9.69716	12.5367	8.44919
k__Bacteria;p__Actinobacteria;c__Actinomycetia;o__NA;f__NA;g__NA;s__uncultured_actinobacterium_HF0130_15N16	1.04832	0	1.65804	0	0	4.59046	4.49027	3.12154	0	0
k__Bacteria;p__Actinobacteria;c__Actinomycetia;o__NA;f__NA;g__NA;s__uncultured_actinobacterium_HF0500_35G12	3.15342	2.04703	1.21357	11.3121	1.45039	7.25012	1.56578	4.29409	3.22646	4.74623
k__Bacteria;p__Actinobacteria;c__Actinomycetia;o__Nakamurellales;f__Nakamurellaceae;g__Nakamurella;s__Nakamurella_lactea	0	0	0	0	0	0.044267	0.387574	0	0.15876	0.1166
k__Bacteria;p__Actinobacteria;c__Actinomycetia;o__Propionibacteriales;f__Actinopolymorphaceae;g__Actinopolymorpha;s__Actinopolymorpha_alba	0.183596	0.187918	0.548334	0.802138	0.062244	0.02537	0.010965	0	0	0
k__Bacteria;p__Actinobacteria;c__Actinomycetia;o__Propionibacteriales;f__Nocardioidaceae	0	0.208721	0.722305	0.178949	0.932585	0.08758	1.1623	0.884393	0.935092	3.02437
k__Bacteria;p__Actinobacteria;c__Actinomycetia;o__Propionibacteriales;f__Nocardioidaceae;g__Aeromicrobium	0	0	0	0	0	0	0	0	0.170216	0.495461
k__Bacteria;p__Actinobacteria;c__Actinomycetia;o__Propionibacteriales;f__Nocardioidaceae;g__Aeromicrobium;s__Aeromicrobium_chenweiae	0.230903	0.389926	0.220391	0	0	0	0.361227	0.231389	0.661562	0
k__Bacteria;p__Actinobacteria;c__Actinomycetia;o__Propionibacteriales;f__Nocardioidaceae;g__Marmoricola;s__Marmoricola_ginsengisoli	0	0	0	0	0	0.173541	0.190764	0.061138	0.349828	0
k__Bacteria;p__Actinobacteria;c__Actinomycetia;o__Propionibacteriales;f__Nocardioidaceae;g__Nocardioides	0	0	0.851419	0.196832	0	0.254739	0.455964	0	0	0.735658
k__Bacteria;p__Actinobacteria;c__Actinomycetia;o__Propionibacteriales;f__Nocardioidaceae;g__Nocardioides;s__Nocardioides_alpinus	0.416339	0	0	0.528844	0.491527	0.155311	0.125991	0.45479	0.521951	0
k__Bacteria;p__Actinobacteria;c__Actinomycetia;o__Propionibacteriales;f__Nocardioidaceae;g__Nocardioides;s__Nocardioides_dokdonensis	0	0	0	0	0	1.13294	4.22431	1.47224	1.97326	0.034445
k__Bacteria;p__Actinobacteria;c__Actinomycetia;o__Propionibacteriales;f__Nocardioidaceae;g__Nocardioides;s__Nocardioides_exalbidus	0.089505	0	0.036601	0.331023	0.051232	2.07173	0.609069	0	0	0
k__Bacteria;p__Actinobacteria;c__Actinomycetia;o__Propionibacteriales;f__Nocardioidaceae;g__Nocardioides;s__Nocardioides_iriomotensis	0	0	0	0	0	0.210064	0.067217	0.256436	0.162108	0
k__Bacteria;p__Actinobacteria;c__Actinomycetia;o__Propionibacteriales;f__Nocardioidaceae;g__Nocardioides;s__Nocardioides_sp_Iso805N	0	0	0	0	0	0	0	0	0.421562	0.481431
k__Bacteria;p__Actinobacteria;c__Actinomycetia;o__Propionibacteriales;f__Nocardioidaceae;g__Nocardioides;s__Nocardioides_sp_J54	0	0	0.040007	0.040345	0	0.021409	0.3608	0	0.06978	0
k__Bacteria;p__Actinobacteria;c__Actinomycetia;o__Propionibacteriales;f__Nocardioidaceae;g__Nocardioides;s__Nocardioides_sp_Leaf307	0	0	0.102776	0	0.86147	0	2.49515	0	0	0
k__Bacteria;p__Actinobacteria;c__Actinomycetia;o__Propionibacteriales;f__Nocardioidaceae;g__Nocardioides;s__Nocardioides_sp_Soil797	1.9341	5.12099	8.67962	4.98815	7.88383	0.633518	1.28627	3.41444	0.259257	0
k__Bacteria;p__Actinobacteria;c__Actinomycetia;o__Propionibacteriales;f__Nocardioidaceae;g__Propionicicella;s__Propionicicella_superfundia	2.60069	0.420383	0	0.725931	0	0.350223	0	0	0	0
k__Bacteria;p__Actinobacteria;c__Actinomycetia;o__Propionibacteriales;f__Nocardioidaceae;g__Thermasporomyces;s__Thermasporomyces_composti	0	0	0	0	0	0	0	0	1.72595	0
k__Bacteria;p__Actinobacteria;c__Actinomycetia;o__Propionibacteriales;f__Propionibacteriaceae	0	0	0	0.019915	0	4.03345	0.267828	0.039039	0.885383	43.6013
k__Bacteria;p__Actinobacteria;c__Actinomycetia;o__Propionibacteriales;f__Propionibacteriaceae;g__Acidipropionibacterium;s__Acidipropionibacterium_acidipropionici	0.528513	0	0.412809	0	0	0	0	0.46538	0.432168	1.86898
k__Bacteria;p__Actinobacteria;c__Actinomycetia;o__Propionibacteriales;f__Propionibacteriaceae;g__Acidipropionibacterium;s__Acidipropionibacterium_jensenii	0	0	0	0	0	0.138767	0	0	0.055401	0
k__Bacteria;p__Actinobacteria;c__Actinomycetia;o__Propionibacteriales;f__Propionibacteriaceae;g__Arachnia;s__Arachnia_propionica	0.823353	0	0.308684	0.054464	0.686779	0.028562	0.375608	2.46414	1.60713	0
k__Bacteria;p__Actinobacteria;c__Actinomycetia;o__Propionibacteriales;f__Propionibacteriaceae;g__Auraticoccus;s__Auraticoccus_monumenti	0	1.35691	0	0.113749	0	0	0	0	0	0
k__Bacteria;p__Actinobacteria;c__Actinomycetia;o__Propionibacteriales;f__Propionibacteriaceae;g__Cutibacterium;s__Cutibacterium_acnes	0	0	0	0	0	0	0.407603	0	0	0
k__Bacteria;p__Actinobacteria;c__Actinomycetia;o__Propionibacteriales;f__Propionibacteriaceae;g__Cutibacterium;s__Cutibacterium_avidum	0	0	0	0	0	0.255873	0	0	0.04948	0.102589
k__Bacteria;p__Actinobacteria;c__Actinomycetia;o__Propionibacteriales;f__Propionibacteriaceae;g__Desertihabitans;s__Desertihabitans_aurantiacus	0	0	0	0	0	0	0	0	0.910712	0.981788
k__Bacteria;p__Actinobacteria;c__Actinomycetia;o__Propionibacteriales;f__Propionibacteriaceae;g__Granulicoccus;s__Granulicoccus_phenolivorans	0	0	0	0	0	0	0	2.03385	0.95394	0
k__Bacteria;p__Actinobacteria;c__Actinomycetia;o__Propionibacteriales;f__Propionibacteriaceae;g__Luteococcus;s__Luteococcus_japonicus	0	0.481429	0.202803	0.100416	0.565029	0	0	0.227253	0	0
k__Bacteria;p__Actinobacteria;c__Actinomycetia;o__Propionibacteriales;f__Propionibacteriaceae;g__Microlunatus;s__Microlunatus_phosphovorus	0	0	0.106165	0.697617	0	0.083933	0.060902	0.061396	0.065819	0
k__Bacteria;p__Actinobacteria;c__Actinomycetia;o__Propionibacteriales;f__Propionibacteriaceae;g__Propionibacterium	0.221918	0.10498	0.236386	0.012143	0.822241	0.385416	1.2693	0.450491	1.3484	0.217349
k__Bacteria;p__Actinobacteria;c__Actinomycetia;o__Propionibacteriales;f__Propionibacteriaceae;g__Propionibacterium;s__Propionibacterium_acidifaciens	0	0	0	0	0	0.04753	0	0.370076	0	0.882672
k__Bacteria;p__Actinobacteria;c__Actinomycetia;o__Propionibacteriales;f__Propionibacteriaceae;g__Propionibacterium;s__Propionibacterium_australiense	0	0	0	0	0	0.556329	1.12501	0	0	0
k__Bacteria;p__Actinobacteria;c__Actinomycetia;o__Propionibacteriales;f__Propionibacteriaceae;g__Propionibacterium;s__Propionibacterium_freudenreichii	0.302296	1.12696	0.301247	2.92285	0.166565	0.56036	1.58176	0.299318	1.46087	2.74547
k__Bacteria;p__Actinobacteria;c__Actinomycetia;o__Propionibacteriales;f__Propionibacteriaceae;g__Propionibacterium;s__Propionibacterium_sp	0.864386	0.728112	0.625465	3.93834	5.08099	0.130902	10.0777	0.292851	5.65234	0.711925
k__Bacteria;p__Actinobacteria;c__Actinomycetia;o__Propionibacteriales;f__Propionibacteriaceae;g__Propionibacterium;s__Propionibacterium_sp_JV5	1.52499	2.39999	0.508974	0.811769	0.256215	0.117604	1.5503	1.39407	1.26703	0
k__Bacteria;p__Actinobacteria;c__Actinomycetia;o__Propionibacteriales;f__Propionibacteriaceae;g__Tessaracoccus;s__Tessaracoccus_flavus	0	0	0	0	0	0	0	0	3.29058	0
k__Bacteria;p__Actinobacteria;c__Actinomycetia;o__Propionibacteriales;f__Propionibacteriaceae;g__Tessaracoccus;s__Tessaracoccus_sp_ZS01	0.241763	0	0.433981	0.867115	0	0	0	0	0	0
k__Bacteria;p__Actinobacteria;c__Actinomycetia;o__Pseudonocardiales;f__NA;g__NA;s__Pseudonocardiales_bacterium	0	0	0	0	0	0	0	0	0.613691	0.914622
k__Bacteria;p__Actinobacteria;c__Actinomycetia;o__Pseudonocardiales;f__Pseudonocardiaceae	0.157942	0.890535	0.594461	0	1.49065	2.43608	0	0.253162	1.11497	0.612329
k__Bacteria;p__Actinobacteria;c__Actinomycetia;o__Pseudonocardiales;f__Pseudonocardiaceae;g__Actinokineospora;s__Actinokineospora_alba	0	0	0	0	0	0.061552	0.316875	0.174967	0.569216	0
k__Bacteria;p__Actinobacteria;c__Actinomycetia;o__Pseudonocardiales;f__Pseudonocardiaceae;g__Actinokineospora;s__Actinokineospora_bangkokensis	0	0	0	0	1.5474	0.130002	0	0	0.207036	0
k__Bacteria;p__Actinobacteria;c__Actinomycetia;o__Pseudonocardiales;f__Pseudonocardiaceae;g__Actinosynnema;s__Actinosynnema_sp_ALI-144	0	0	0.171031	0	0	0	0	2.25616	0	0
k__Bacteria;p__Actinobacteria;c__Actinomycetia;o__Pseudonocardiales;f__Pseudonocardiaceae;g__Alloactinosynnema;s__Alloactinosynnema_sp_L-07	0	0	2.91816	0.62138	1.41877	0	0	0	0	0
k__Bacteria;p__Actinobacteria;c__Actinomycetia;o__Pseudonocardiales;f__Pseudonocardiaceae;g__Allokutzneria	0	0	0	0	0	0	0	0	0.737228	0
k__Bacteria;p__Actinobacteria;c__Actinomycetia;o__Pseudonocardiales;f__Pseudonocardiaceae;g__Amycolatopsis	0.258256	0.176403	0.590963	0.444775	0.221216	0.026026	0.48124	0.24585	0	0
k__Bacteria;p__Actinobacteria;c__Actinomycetia;o__Pseudonocardiales;f__Pseudonocardiaceae;g__Amycolatopsis;s__Amycolatopsis_eburnea	0	0	0	0	0	0	0	0	1.59068	3.31326
k__Bacteria;p__Actinobacteria;c__Actinomycetia;o__Pseudonocardiales;f__Pseudonocardiaceae;g__Amycolatopsis;s__Amycolatopsis_orientalis	0.357334	0.068851	0.35355	0.60178	0.259144	0.288157	0.045004	0	0.393014	0.21497
k__Bacteria;p__Actinobacteria;c__Actinomycetia;o__Pseudonocardiales;f__Pseudonocardiaceae;g__Amycolatopsis;s__Amycolatopsis_ruanii	0	0	0	0	0	0.231325	0	0	0.110802	0.122497
k__Bacteria;p__Actinobacteria;c__Actinomycetia;o__Pseudonocardiales;f__Pseudonocardiaceae;g__Amycolatopsis;s__Amycolatopsis_taiwanensis	0.051651	0.058801	0.196623	0.049419	0	0	0.284417	0	0	0
k__Bacteria;p__Actinobacteria;c__Actinomycetia;o__Pseudonocardiales;f__Pseudonocardiaceae;g__Amycolatopsis;s__Amycolatopsis_thermoflava	0	0	0	0	0	0	0.077368	0.298412	0.434644	0
k__Bacteria;p__Actinobacteria;c__Actinomycetia;o__Pseudonocardiales;f__Pseudonocardiaceae;g__Amycolatopsis;s__Amycolatopsis_tolypomycina	0	0	0	0	0	0.04582	0	0	0.177397	0.036859
k__Bacteria;p__Actinobacteria;c__Actinomycetia;o__Pseudonocardiales;f__Pseudonocardiaceae;g__Amycolatopsis;s__Amycolatopsis_xylanica	0	0.276153	0.233628	0	0	0	0.126346	0.492985	0	0
k__Bacteria;p__Actinobacteria;c__Actinomycetia;o__Pseudonocardiales;f__Pseudonocardiaceae;g__Kutzneria;s__Kutzneria_buriramensis	0.127683	0	0	0	0	0	0.258473	0	0.075864	0
k__Bacteria;p__Actinobacteria;c__Actinomycetia;o__Pseudonocardiales;f__Pseudonocardiaceae;g__Kutzneria;s__Kutzneria_sp_744	0.106548	1.39538	0	3.25329	0.155455	0	0	0	0	0
k__Bacteria;p__Actinobacteria;c__Actinomycetia;o__Pseudonocardiales;f__Pseudonocardiaceae;g__Lentzea;s__Lentzea_aerocolonigenes	0.160902	0.177754	0	0	0.168537	0	0.243834	0.078441	0.629261	0
k__Bacteria;p__Actinobacteria;c__Actinomycetia;o__Pseudonocardiales;f__Pseudonocardiaceae;g__Lentzea;s__Lentzea_waywayandensis	0.320564	0	0.992801	0	0	0	0	0	0	0
k__Bacteria;p__Actinobacteria;c__Actinomycetia;o__Pseudonocardiales;f__Pseudonocardiaceae;g__Pseudonocardia	0.670569	0	0	0	0	2.95073	2.09819	0.412433	2.30805	4.39878
k__Bacteria;p__Actinobacteria;c__Actinomycetia;o__Pseudonocardiales;f__Pseudonocardiaceae;g__Pseudonocardia;s__Pseudonocardia_acaciae	0	0	0	0	0	0	0	0	0.468229	1.96634
k__Bacteria;p__Actinobacteria;c__Actinomycetia;o__Pseudonocardiales;f__Pseudonocardiaceae;g__Pseudonocardia;s__Pseudonocardia_autotrophica	0	0	0	0	0	0	0	0	0.432456	0.963982
k__Bacteria;p__Actinobacteria;c__Actinomycetia;o__Pseudonocardiales;f__Pseudonocardiaceae;g__Pseudonocardia;s__Pseudonocardia_sp_Ae505_Ps2	0	0	0	0	0	0	0	0	0.332406	0.612496
k__Bacteria;p__Actinobacteria;c__Actinomycetia;o__Pseudonocardiales;f__Pseudonocardiaceae;g__Pseudonocardia;s__Pseudonocardia_sp_HH130630-07	0	0	0	0	0	0	0	0	0.055401	0.612483
k__Bacteria;p__Actinobacteria;c__Actinomycetia;o__Pseudonocardiales;f__Pseudonocardiaceae;g__Pseudonocardia;s__Pseudonocardia_sp_MH-G8	0	0	0	0	0	0.21313	0.244534	0	0.267425	0
k__Bacteria;p__Actinobacteria;c__Actinomycetia;o__Pseudonocardiales;f__Pseudonocardiaceae;g__Saccharopolyspora	0	0	0	0	0	0	0	0	0.056728	0.753955
k__Bacteria;p__Actinobacteria;c__Actinomycetia;o__Pseudonocardiales;f__Pseudonocardiaceae;g__Saccharopolyspora;s__Saccharopolyspora_shandongensis	0	0	0	0	0	0.582141	0.816963	3.80122	0.71722	0
k__Bacteria;p__Actinobacteria;c__Actinomycetia;o__Pseudonocardiales;f__Pseudonocardiaceae;g__Saccharothrix;s__Saccharothrix_carnea	0	0	0	0.817536	0	0	0	0	0	0
k__Bacteria;p__Actinobacteria;c__Actinomycetia;o__Pseudonocardiales;f__Pseudonocardiaceae;g__Saccharothrix;s__Saccharothrix_espanaensis	0.106802	0.548717	0.025316	0	0.085901	0.276609	0.074663	0.08618	0.191854	0
k__Bacteria;p__Actinobacteria;c__Actinomycetia;o__Pseudonocardiales;f__Pseudonocardiaceae;g__Saccharothrix;s__Saccharothrix_sp_CB00851	0	0	0.180779	0	0	0	0	0.288219	0	0
k__Bacteria;p__Actinobacteria;c__Actinomycetia;o__Pseudonocardiales;f__Pseudonocardiaceae;g__Saccharothrix;s__Saccharothrix_syringae	0	0	0	0	0	0	0.27672	0	0.009498	0
k__Bacteria;p__Actinobacteria;c__Actinomycetia;o__Pseudonocardiales;f__Pseudonocardiaceae;g__Saccharothrix;s__Saccharothrix_texasensis	0.099325	0	0.667289	0.522861	0.212725	0.025072	0.331686	0.026046	0	0
k__Bacteria;p__Actinobacteria;c__Actinomycetia;o__Pseudonocardiales;f__Pseudonocardiaceae;g__Sciscionella;s__Sciscionella_sp_SE31	0.350296	0.621243	5.41937	1.09458	0.417077	0	0.086208	3.07901	0	0.838355
k__Bacteria;p__Actinobacteria;c__Actinomycetia;o__Streptomycetales;f__Streptomycetaceae	0.274324	0.44115	0.458634	2.62127	0.977113	0.051632	0.26469	0.899103	2.05305	0
k__Bacteria;p__Actinobacteria;c__Actinomycetia;o__Streptomycetales;f__Streptomycetaceae;g__Embleya	0	0	0	0	0	0	0	0.240365	0	0
k__Bacteria;p__Actinobacteria;c__Actinomycetia;o__Streptomycetales;f__Streptomycetaceae;g__Kitasatospora	0	2.81988	0	0	0	0	2.12004	0	0	0
k__Bacteria;p__Actinobacteria;c__Actinomycetia;o__Streptomycetales;f__Streptomycetaceae;g__Kitasatospora;s__Kitasatospora_phosalacinea	0.1398	0.128722	0.5036	1.87889	0	0	0.313236	0.501572	0.57009	0
k__Bacteria;p__Actinobacteria;c__Actinomycetia;o__Streptomycetales;f__Streptomycetaceae;g__Kitasatospora;s__Kitasatospora_sp_MBT63	0	0	0	0	0	0.070937	0	0.177158	0.123122	0
k__Bacteria;p__Actinobacteria;c__Actinomycetia;o__Streptomycetales;f__Streptomycetaceae;g__Streptacidiphilus	0	0	0	0	0	0.101611	0.222882	0.481479	0.061101	0
k__Bacteria;p__Actinobacteria;c__Actinomycetia;o__Streptomycetales;f__Streptomycetaceae;g__Streptacidiphilus;s__Streptacidiphilus_albus	0	0	0	0	0	0	0	0	0.289	0
k__Bacteria;p__Actinobacteria;c__Actinomycetia;o__Streptomycetales;f__Streptomycetaceae;g__Streptacidiphilus;s__Streptacidiphilus_neutrinimicus	0	0	0	4.38104	0	0	0	0.048589	0	0
k__Bacteria;p__Actinobacteria;c__Actinomycetia;o__Streptomycetales;f__Streptomycetaceae;g__Streptomyces	3.24395	3.88849	7.08703	8.69282	6.2706	12.3319	10.4475	7.93586	21.5042	29.8609
k__Bacteria;p__Actinobacteria;c__Actinomycetia;o__Streptomycetales;f__Streptomycetaceae;g__Streptomyces;s__Streptomyces_afghaniensis	0	0	0	0	0	0	0	0	0.139992	0.64942
k__Bacteria;p__Actinobacteria;c__Actinomycetia;o__Streptomycetales;f__Streptomycetaceae;g__Streptomyces;s__Streptomyces_albus	0.256971	0	0.24455	0	0	0.883694	1.09427	0.765835	0	0
k__Bacteria;p__Actinobacteria;c__Actinomycetia;o__Streptomycetales;f__Streptomycetaceae;g__Streptomyces;s__Streptomyces_ambofaciens	0	0	0	0	0	0	0	0	0.2699	2.30259
k__Bacteria;p__Actinobacteria;c__Actinomycetia;o__Streptomycetales;f__Streptomycetaceae;g__Streptomyces;s__Streptomyces_aquilus	0	0	0.173947	0	0.191226	0	1.14298	0.798594	0.216228	0
k__Bacteria;p__Actinobacteria;c__Actinomycetia;o__Streptomycetales;f__Streptomycetaceae;g__Streptomyces;s__Streptomyces_aureocirculatus	0	0	0	0	0	0	0	0	2.32939	5.51458
k__Bacteria;p__Actinobacteria;c__Actinomycetia;o__Streptomycetales;f__Streptomycetaceae;g__Streptomyces;s__Streptomyces_avicenniae	0	0	0.664276	0	0	0	0	0.183213	0	0
k__Bacteria;p__Actinobacteria;c__Actinomycetia;o__Streptomycetales;f__Streptomycetaceae;g__Streptomyces;s__Streptomyces_bingchenggensis	0.848168	0	0.343727	0	0	0.860221	0	0.381044	0	0
k__Bacteria;p__Actinobacteria;c__Actinomycetia;o__Streptomycetales;f__Streptomycetaceae;g__Streptomyces;s__Streptomyces_bungoensis	0	0	0	0.07156	0	1.12147	0.139005	0.066257	0.104115	0.430543
k__Bacteria;p__Actinobacteria;c__Actinomycetia;o__Streptomycetales;f__Streptomycetaceae;g__Streptomyces;s__Streptomyces_caatingaensis	0.094475	0	0	0	0	0	0	0	0.079905	0.569419
k__Bacteria;p__Actinobacteria;c__Actinomycetia;o__Streptomycetales;f__Streptomycetaceae;g__Streptomyces;s__Streptomyces_cattleya	0	0.032496	0	0	0	0	0	0.030322	0.085159	3.27629
k__Bacteria;p__Actinobacteria;c__Actinomycetia;o__Streptomycetales;f__Streptomycetaceae;g__Streptomyces;s__Streptomyces_cellostaticus	0	0	0	0	0	0.106837	0.293178	0.056325	0	0
k__Bacteria;p__Actinobacteria;c__Actinomycetia;o__Streptomycetales;f__Streptomycetaceae;g__Streptomyces;s__Streptomyces_clavuligerus	0	0	0	0	0	0.307761	0	0.66121	0.205626	0
k__Bacteria;p__Actinobacteria;c__Actinomycetia;o__Streptomycetales;f__Streptomycetaceae;g__Streptomyces;s__Streptomyces_cyaneofuscatus	0	0	0	0	0	0	0	0.160099	0.260627	0
k__Bacteria;p__Actinobacteria;c__Actinomycetia;o__Streptomycetales;f__Streptomycetaceae;g__Streptomyces;s__Streptomyces_exfoliatus	0	0	0	0	0	0.422297	0.265456	0	0	0
k__Bacteria;p__Actinobacteria;c__Actinomycetia;o__Streptomycetales;f__Streptomycetaceae;g__Streptomyces;s__Streptomyces_gancidicus	0	0	0	0	0	0	0	0.015271	0.137251	0.427332
k__Bacteria;p__Actinobacteria;c__Actinomycetia;o__Streptomycetales;f__Streptomycetaceae;g__Streptomyces;s__Streptomyces_glauciniger	0	0	0	0	0	0.448199	0	0.048589	0	0
k__Bacteria;p__Actinobacteria;c__Actinomycetia;o__Streptomycetales;f__Streptomycetaceae;g__Streptomyces;s__Streptomyces_griseocarneus	524.17	674.153	381.017	536.423	849.117	348.607	279.87	410.093	251.669	45.4422
k__Bacteria;p__Actinobacteria;c__Actinomycetia;o__Streptomycetales;f__Streptomycetaceae;g__Streptomyces;s__Streptomyces_griseorubiginosus	0	0.350514	1.30961	0.821466	0	0.972603	0	0.372835	0.216084	0
k__Bacteria;p__Actinobacteria;c__Actinomycetia;o__Streptomycetales;f__Streptomycetaceae;g__Streptomyces;s__Streptomyces_guanduensis	0.632316	0	0	0	0	0	0	0	0	0
k__Bacteria;p__Actinobacteria;c__Actinomycetia;o__Streptomycetales;f__Streptomycetaceae;g__Streptomyces;s__Streptomyces_hirsutus	0	0	0	0	0	0	0.148892	0.28439	0	0
k__Bacteria;p__Actinobacteria;c__Actinomycetia;o__Streptomycetales;f__Streptomycetaceae;g__Streptomyces;s__Streptomyces_iranensis	0	0	0	0.054464	0	0	0	0.267529	0.033616	0
k__Bacteria;p__Actinobacteria;c__Actinomycetia;o__Streptomycetales;f__Streptomycetaceae;g__Streptomyces;s__Streptomyces_jeddahensis	0	0	0	0	0	0.167867	0.305096	0.116435	0.165802	0
k__Bacteria;p__Actinobacteria;c__Actinomycetia;o__Streptomycetales;f__Streptomycetaceae;g__Streptomyces;s__Streptomyces_kanamyceticus	0	0	0	0	0	1.30045	0	0	0.33357	0
k__Bacteria;p__Actinobacteria;c__Actinomycetia;o__Streptomycetales;f__Streptomycetaceae;g__Streptomyces;s__Streptomyces_katrae	0	0	0	0	0	0.826161	0	0	0.811059	0
k__Bacteria;p__Actinobacteria;c__Actinomycetia;o__Streptomycetales;f__Streptomycetaceae;g__Streptomyces;s__Streptomyces_leeuwenhoekii	0	0.066776	0	0	0	0	0	0	0.27686	0.148033
k__Bacteria;p__Actinobacteria;c__Actinomycetia;o__Streptomycetales;f__Streptomycetaceae;g__Streptomyces;s__Streptomyces_luteoverticillatus	0.183055	0.416376	0	0	0	0	0	0	0	0
k__Bacteria;p__Actinobacteria;c__Actinomycetia;o__Streptomycetales;f__Streptomycetaceae;g__Streptomyces;s__Streptomyces_lydicamycinicus	0	0	0	0	0	0.067979	0	0.794297	0.419435	0
k__Bacteria;p__Actinobacteria;c__Actinomycetia;o__Streptomycetales;f__Streptomycetaceae;g__Streptomyces;s__Streptomyces_malaysiense	0	0	0	0	0	0.09988	0	0.115976	0.851254	0
k__Bacteria;p__Actinobacteria;c__Actinomycetia;o__Streptomycetales;f__Streptomycetaceae;g__Streptomyces;s__Streptomyces_orinoci	0.455641	1.27774	4.97858	2.66001	1.02683	0	1.94323	0.021853	0.320072	0
k__Bacteria;p__Actinobacteria;c__Actinomycetia;o__Streptomycetales;f__Streptomycetaceae;g__Streptomyces;s__Streptomyces_pathocidini	0	0	0	0	0	0.037416	0.245119	0	0	0
k__Bacteria;p__Actinobacteria;c__Actinomycetia;o__Streptomycetales;f__Streptomycetaceae;g__Streptomyces;s__Streptomyces_rhizosphaericus	0	0	0	0	0	0.099815	0.457075	0.715172	0.151252	0
k__Bacteria;p__Actinobacteria;c__Actinomycetia;o__Streptomycetales;f__Streptomycetaceae;g__Streptomyces;s__Streptomyces_showdoensis	0	0	0	0	0	1.71566	0.357771	0.076117	0.216021	0.49683
k__Bacteria;p__Actinobacteria;c__Actinomycetia;o__Streptomycetales;f__Streptomycetaceae;g__Streptomyces;s__Streptomyces_sp_111WW2	0	0	0	0	0	0	0	0	0.374246	1.99458
k__Bacteria;p__Actinobacteria;c__Actinomycetia;o__Streptomycetales;f__Streptomycetaceae;g__Streptomyces;s__Streptomyces_sp_AA4	3.07002	2.43534	4.50269	24.8902	2.59953	0.315178	0.841984	0.787016	1.59569	0
k__Bacteria;p__Actinobacteria;c__Actinomycetia;o__Streptomycetales;f__Streptomycetaceae;g__Streptomyces;s__Streptomyces_sp_ADI93-02	0	0	0	0	0	0	0	0	0.038073	0.936748
k__Bacteria;p__Actinobacteria;c__Actinomycetia;o__Streptomycetales;f__Streptomycetaceae;g__Streptomyces;s__Streptomyces_sp_ADI96-15	0	0	0	0	0	0	0	0	0.175756	0.535222
k__Bacteria;p__Actinobacteria;c__Actinomycetia;o__Streptomycetales;f__Streptomycetaceae;g__Streptomyces;s__Streptomyces_sp_ADI97-07	0	0	0	0	0	0	0	0.041025	0.093264	0.758968
k__Bacteria;p__Actinobacteria;c__Actinomycetia;o__Streptomycetales;f__Streptomycetaceae;g__Streptomyces;s__Streptomyces_sp_C	0	0.129975	0	0.10896	0	0.109648	0.180614	0.520625	11.5659	30.1346
k__Bacteria;p__Actinobacteria;c__Actinomycetia;o__Streptomycetales;f__Streptomycetaceae;g__Streptomyces;s__Streptomyces_sp_CB02414	0.011283	0.077431	0	0.032611	0.024224	0.995819	0.10418	0.073021	0.204231	0.576886
k__Bacteria;p__Actinobacteria;c__Actinomycetia;o__Streptomycetales;f__Streptomycetaceae;g__Streptomyces;s__Streptomyces_sp_CS090A	0.188949	0	0.134776	0.145049	0	0	0	0.3313	0.168016	0
k__Bacteria;p__Actinobacteria;c__Actinomycetia;o__Streptomycetales;f__Streptomycetaceae;g__Streptomyces;s__Streptomyces_sp_CT34	0	0.395498	0	0	0.124498	0	0.427135	0.058639	0.067073	0
k__Bacteria;p__Actinobacteria;c__Actinomycetia;o__Streptomycetales;f__Streptomycetaceae;g__Streptomyces;s__Streptomyces_sp_Cmuel-A718b	0	0	0	0.149314	0	0	0	0	0.089894	1.22738
k__Bacteria;p__Actinobacteria;c__Actinomycetia;o__Streptomycetales;f__Streptomycetaceae;g__Streptomyces;s__Streptomyces_sp_Go-475	0	0	0	0	0	0	1.06139	0	0	0
k__Bacteria;p__Actinobacteria;c__Actinomycetia;o__Streptomycetales;f__Streptomycetaceae;g__Streptomyces;s__Streptomyces_sp_HCCB10043	0	0.02696	0	0	0	0	0	0	0.169873	0.526996
k__Bacteria;p__Actinobacteria;c__Actinomycetia;o__Streptomycetales;f__Streptomycetaceae;g__Streptomyces;s__Streptomyces_sp_IB2014_011-1	1.52243	2.04325	14.5256	1.78237	1.99803	0	0.336608	8.06437	0.04059	0
k__Bacteria;p__Actinobacteria;c__Actinomycetia;o__Streptomycetales;f__Streptomycetaceae;g__Streptomyces;s__Streptomyces_sp_LAM7114	0	0	0.279601	0	0	0	0	0.150551	1.01126	0
k__Bacteria;p__Actinobacteria;c__Actinomycetia;o__Streptomycetales;f__Streptomycetaceae;g__Streptomyces;s__Streptomyces_sp_MUSC_14	0	0	0.61624	0	0	0	0.252825	0.214557	0.6119	0
k__Bacteria;p__Actinobacteria;c__Actinomycetia;o__Streptomycetales;f__Streptomycetaceae;g__Streptomyces;s__Streptomyces_sp_NBRC_110028	0	0	0	0	0	0	0.14986	0.288835	0	0
k__Bacteria;p__Actinobacteria;c__Actinomycetia;o__Streptomycetales;f__Streptomycetaceae;g__Streptomyces;s__Streptomyces_sp_NBS_1410	0	0	0	0	0	0.106811	0	0.341444	1.03703	0
k__Bacteria;p__Actinobacteria;c__Actinomycetia;o__Streptomycetales;f__Streptomycetaceae;g__Streptomyces;s__Streptomyces_sp_NRRL_B-1347	0	0	0	0	0.530687	0	0.510129	0.758614	0	0
k__Bacteria;p__Actinobacteria;c__Actinomycetia;o__Streptomycetales;f__Streptomycetaceae;g__Streptomyces;s__Streptomyces_sp_NRRL_F-5122	0	0	0	0	0	0.119161	0	0	0	0
k__Bacteria;p__Actinobacteria;c__Actinomycetia;o__Streptomycetales;f__Streptomycetaceae;g__Streptomyces;s__Streptomyces_sp_NRRL_S-1022	1.30181	0	0.749173	0	2.31066	0.090825	1.18946	0	0.222722	0
k__Bacteria;p__Actinobacteria;c__Actinomycetia;o__Streptomycetales;f__Streptomycetaceae;g__Streptomyces;s__Streptomyces_sp_NRRL_WC-3742	0	0	0	0	0	0	0	0	0.10539	0.722147
k__Bacteria;p__Actinobacteria;c__Actinomycetia;o__Streptomycetales;f__Streptomycetaceae;g__Streptomyces;s__Streptomyces_sp_PCS3-D2	0	0	0.028144	0	0	0	0.016553	0.236801	0.01774	0
k__Bacteria;p__Actinobacteria;c__Actinomycetia;o__Streptomycetales;f__Streptomycetaceae;g__Streptomyces;s__Streptomyces_sp_PRh5	0.016433	0.009401	0.233074	0.079197	0.035286	0	5.46808	0.302799	0	0
k__Bacteria;p__Actinobacteria;c__Actinomycetia;o__Streptomycetales;f__Streptomycetaceae;g__Streptomyces;s__Streptomyces_sp_RTd22	0	0	0	0	0	0	0.309148	0.026208	0	0
k__Bacteria;p__Actinobacteria;c__Actinomycetia;o__Streptomycetales;f__Streptomycetaceae;g__Streptomyces;s__Streptomyces_sp_SCSIO_3032	0	0	0	0	0	0.350223	0	0.388724	1.08114	0
k__Bacteria;p__Actinobacteria;c__Actinomycetia;o__Streptomycetales;f__Streptomycetaceae;g__Streptomyces;s__Streptomyces_sp_TP-A0356	0	0.199641	0	0.669887	0	0	0	0	0.051197	0
k__Bacteria;p__Actinobacteria;c__Actinomycetia;o__Streptomycetales;f__Streptomycetaceae;g__Streptomyces;s__Streptomyces_sp_TP-A0875	0.09014	0.102106	0.258535	0.085644	0	0.262772	0.047923	0.045946	0.052333	0
k__Bacteria;p__Actinobacteria;c__Actinomycetia;o__Streptomycetales;f__Streptomycetaceae;g__Streptomyces;s__Streptomyces_sp_TSRI0107	0	0	0	0	0	0.337974	0.093399	0	0.103483	0
k__Bacteria;p__Actinobacteria;c__Actinomycetia;o__Streptomycetales;f__Streptomycetaceae;g__Streptomyces;s__Streptomyces_sp_TSRI0281	0.115146	0.131431	0.354934	0.248852	0.123466	0.014832	0.337357	0.122614	0.172192	0
k__Bacteria;p__Actinobacteria;c__Actinomycetia;o__Streptomycetales;f__Streptomycetaceae;g__Streptomyces;s__Streptomyces_sp_Tu_6176	0	0	0	0	0	0	0	0	0.063534	0.993299
k__Bacteria;p__Actinobacteria;c__Actinomycetia;o__Streptomycetales;f__Streptomycetaceae;g__Streptomyces;s__Streptomyces_sp_V2	0	0	0	0.205294	0.076743	0.035475	0.232257	0	0.042044	0
k__Bacteria;p__Actinobacteria;c__Actinomycetia;o__Streptomycetales;f__Streptomycetaceae;g__Streptomyces;s__Streptomyces_sp_WAC05292	0	0	0	0	0	0	0	0.137094	0.211955	0
k__Bacteria;p__Actinobacteria;c__Actinomycetia;o__Streptomycetales;f__Streptomycetaceae;g__Streptomyces;s__Streptomyces_sp_YIM_130001	0	0	0	0	0	0	0.204511	0	0.67343	0
k__Bacteria;p__Actinobacteria;c__Actinomycetia;o__Streptomycetales;f__Streptomycetaceae;g__Streptomyces;s__Streptomyces_sp_e14	0.752014	0.703511	0	0.605324	0	2.27312	0.658757	0.329722	1.43777	5.46145
k__Bacteria;p__Actinobacteria;c__Actinomycetia;o__Streptomycetales;f__Streptomycetaceae;g__Streptomyces;s__Streptomyces_sulphureus	0	0	0	0	0	0	0	0.057077	0.130521	0.584126
k__Bacteria;p__Actinobacteria;c__Actinomycetia;o__Streptomycetales;f__Streptomycetaceae;g__Streptomyces;s__Streptomyces_turgidiscabies	0	0	0	0.522429	0	0	0	0	0	0
k__Bacteria;p__Actinobacteria;c__Actinomycetia;o__Streptomycetales;f__Streptomycetaceae;g__Streptomyces;s__Streptomyces_venezuelae	0.035725	0.095334	0.045065	0.068828	0.026892	0	0.040449	2.01859	0.083718	0
k__Bacteria;p__Actinobacteria;c__Actinomycetia;o__Streptomycetales;f__Streptomycetaceae;g__Streptomyces;s__Streptomyces_viridochromogenes	0.054565	0.062097	0.311705	0.313088	0.058413	0	0.179011	0.057034	0.354549	0
k__Bacteria;p__Actinobacteria;c__Actinomycetia;o__Streptomycetales;f__Streptomycetaceae;g__Streptomyces;s__Streptomyces_viridosporus	1.06049	3.20384	6.95499	12.2561	4.49818	1.0955	5.35003	13.3916	10.5768	0
k__Bacteria;p__Actinobacteria;c__Actinomycetia;o__Streptomycetales;f__Streptomycetaceae;g__Streptomyces;s__Streptomyces_yeochonensis	0	0	0.134479	0.403204	0.075353	0	1.20475	0	0	0
k__Bacteria;p__Actinobacteria;c__Actinomycetia;o__Streptomycetales;f__Streptomycetaceae;g__Streptomyces;s__Streptomyces_yokosukanensis	0	0.224686	0.189986	0.753538	0.211878	0	0	0	0	0
k__Bacteria;p__Actinobacteria;c__Actinomycetia;o__Streptosporangiales	0	0.330854	1.67976	4.0509	0.46679	0	0	0	0	0
k__Bacteria;p__Actinobacteria;c__Actinomycetia;o__Streptosporangiales;f__Nocardiopsaceae;g__Nocardiopsis	0	0	0	0	0	0.036609	0.079491	0.91483	0.894278	3.63512
k__Bacteria;p__Actinobacteria;c__Actinomycetia;o__Streptosporangiales;f__Nocardiopsaceae;g__Nocardiopsis;s__Nocardiopsis_alba	0	0	0	0	0	0	0	1.24378	0.3655	0.464251
k__Bacteria;p__Actinobacteria;c__Actinomycetia;o__Streptosporangiales;f__Nocardiopsaceae;g__Nocardiopsis;s__Nocardiopsis_alkaliphila	0	0	0	0	0	0	0	0.823993	0.870839	1.59906
k__Bacteria;p__Actinobacteria;c__Actinomycetia;o__Streptosporangiales;f__Nocardiopsaceae;g__Nocardiopsis;s__Nocardiopsis_baichengensis	0	0	0.511386	0	0	0.125593	0	0	0.616661	0
k__Bacteria;p__Actinobacteria;c__Actinomycetia;o__Streptosporangiales;f__Nocardiopsaceae;g__Nocardiopsis;s__Nocardiopsis_dassonvillei	0	0	0	0	0	0	0	0	0.172179	0.131721
k__Bacteria;p__Actinobacteria;c__Actinomycetia;o__Streptosporangiales;f__Nocardiopsaceae;g__Nocardiopsis;s__Nocardiopsis_gilva	2.19782	0.216343	0.735665	0	1.65722	0	0	9.12891	4.76059	0
k__Bacteria;p__Actinobacteria;c__Actinomycetia;o__Streptosporangiales;f__Nocardiopsaceae;g__Nocardiopsis;s__Nocardiopsis_halotolerans	0.055909	0	0.053021	0	0.029976	0.104648	0.249887	0.029786	0.133827	0
k__Bacteria;p__Actinobacteria;c__Actinomycetia;o__Streptosporangiales;f__Nocardiopsaceae;g__Nocardiopsis;s__Nocardiopsis_listeri	0	0	0	0	0	0	0	0	0.309468	1.10376
k__Bacteria;p__Actinobacteria;c__Actinomycetia;o__Streptosporangiales;f__Nocardiopsaceae;g__Nocardiopsis;s__Nocardiopsis_sp_CNR-923	0	0	0	0	0	0	0	0	0.36714	1.11826
k__Bacteria;p__Actinobacteria;c__Actinomycetia;o__Streptosporangiales;f__Nocardiopsaceae;g__Nocardiopsis;s__Nocardiopsis_sp_Huas11	0	0	0	0	0	0.219441	0.115274	0.270247	0.061869	0
k__Bacteria;p__Actinobacteria;c__Actinomycetia;o__Streptosporangiales;f__Nocardiopsaceae;g__Nocardiopsis;s__Nocardiopsis_sp_JB363	0	0	0	0	0	0	0	0	0.035932	0.385548
k__Bacteria;p__Actinobacteria;c__Actinomycetia;o__Streptosporangiales;f__Nocardiopsaceae;g__Nocardiopsis;s__Nocardiopsis_trehalosi	0	0	0	0	0	0	0	0	0.6647	0
k__Bacteria;p__Actinobacteria;c__Actinomycetia;o__Streptosporangiales;f__Nocardiopsaceae;g__Thermobifida	0	0	0	0	0	0.38992	0.422391	0	0	0
k__Bacteria;p__Actinobacteria;c__Actinomycetia;o__Streptosporangiales;f__Nocardiopsaceae;g__Thermobifida;s__Thermobifida_cellulosilytica	0	0	0	0	0	0	0	2.0606	0	0
k__Bacteria;p__Actinobacteria;c__Actinomycetia;o__Streptosporangiales;f__Nocardiopsaceae;g__Thermobifida;s__Thermobifida_fusca	0	0	0	0	0	0	0.498611	0.325704	0	0
k__Bacteria;p__Actinobacteria;c__Actinomycetia;o__Streptosporangiales;f__Streptosporangiaceae;g__Microbispora;s__Microbispora_rosea	0	0	0	0.597395	0.11098	0	0.008343	0.007947	0.587253	0
k__Bacteria;p__Actinobacteria;c__Actinomycetia;o__Streptosporangiales;f__Streptosporangiaceae;g__Microbispora;s__Microbispora_sp_GMKU363	0.549481	0	0.146927	0.101526	1.31805	0.160197	0.922514	3.48855	0.751434	0
k__Bacteria;p__Actinobacteria;c__Actinomycetia;o__Streptosporangiales;f__Streptosporangiaceae;g__Nonomuraea;s__Nonomuraea_coxensis	0	0	0	0	0	0	0	0.560166	0	0
k__Bacteria;p__Actinobacteria;c__Actinomycetia;o__Streptosporangiales;f__Streptosporangiaceae;g__Nonomuraea;s__Nonomuraea_pusilla	0	0	0	0	0	0	0	0.460367	0	0
k__Bacteria;p__Actinobacteria;c__Actinomycetia;o__Streptosporangiales;f__Streptosporangiaceae;g__Nonomuraea;s__Nonomuraea_solani	0	0.410241	0	0.106969	0	0	0	0	0	0
k__Bacteria;p__Actinobacteria;c__Actinomycetia;o__Streptosporangiales;f__Streptosporangiaceae;g__Nonomuraea;s__Nonomuraea_sp_SBT364	0.990035	1.00056	1.54128	0	0	0	0.454969	0.471554	0.49453	0
k__Bacteria;p__Actinobacteria;c__Actinomycetia;o__Streptosporangiales;f__Streptosporangiaceae;g__Nonomuraea;s__Nonomuraea_sp_WAC_01424	0	0.128615	0.357066	0.252418	0.040293	0.019205	0.020841	0.019891	0.044787	0
k__Bacteria;p__Actinobacteria;c__Actinomycetia;o__Streptosporangiales;f__Streptosporangiaceae;g__Spongiactinospora;s__Spongiactinospora_gelatinilytica	0	0	0	0	0	0	0	0.497883	0	0
k__Bacteria;p__Actinobacteria;c__Actinomycetia;o__Streptosporangiales;f__Streptosporangiaceae;g__Streptosporangium;s__Streptosporangium_roseum	0.434095	1.28021	1.34312	0.68304	0.187732	0.005256	0.340265	1.30429	0.006124	0
k__Bacteria;p__Actinobacteria;c__Actinomycetia;o__Streptosporangiales;f__Thermomonosporaceae;g__Actinomadura;s__Actinomadura_formosensis	0	0	0	0	0	0.083933	0	0.121726	0.065819	0
k__Bacteria;p__Actinobacteria;c__Actinomycetia;o__Streptosporangiales;f__Thermomonosporaceae;g__Actinomadura;s__Actinomadura_harenae	0.01125	0.025735	0	0.715202	0.144921	0	0	0	0.217216	0
k__Bacteria;p__Actinobacteria;c__Actinomycetia;o__Streptosporangiales;f__Thermomonosporaceae;g__Actinomadura;s__Actinomadura_latina	0.965795	0.271382	5.96935	1.25124	1.53811	0	0	0.120568	0.137952	0
k__Bacteria;p__Actinobacteria;c__Actinomycetia;o__Streptosporangiales;f__Thermomonosporaceae;g__Actinomadura;s__Actinomadura_meyerae	0	0	0	0	0	0	0.409918	0.049154	0	0
k__Bacteria;p__Actinobacteria;c__Actinomycetia;o__Streptosporangiales;f__Thermomonosporaceae;g__Actinomadura;s__Actinomadura_rubrobrunea	0.122302	0	0.387346	0.865495	0.262081	0	0.208418	0.150626	0	0
k__Bacteria;p__Actinobacteria;c__Actinomycetia;o__Streptosporangiales;f__Thermomonosporaceae;g__Thermomonospora;s__Thermomonospora_umbrina	0	0	0	0	0	0	1.4609	0.186833	0.208385	0
k__Bacteria;p__Actinobacteria;c__Coriobacteriia	31.8433	43.7138	22.4466	20.6342	21.7625	18.2354	45.1989	33.0086	71.166	11.94
k__Bacteria;p__Actinobacteria;c__Coriobacteriia;o__Coriobacteriales	2.73376	2.68195	6.09361	0.946392	0.994944	1.89858	4.68314	1.39131	5.49011	0.383333
k__Bacteria;p__Actinobacteria;c__Coriobacteriia;o__Coriobacteriales;f__Atopobiaceae	20.8812	21.9624	28.1454	14.2643	14.441	7.51354	16.4608	23.9708	24.1207	6.14315
k__Bacteria;p__Actinobacteria;c__Coriobacteriia;o__Coriobacteriales;f__Atopobiaceae;g__Atopobium	0	0.316148	0.615418	0.958852	0.401867	1.1494	8.86871	3.24402	2.20109	0.84389
k__Bacteria;p__Actinobacteria;c__Coriobacteriia;o__Coriobacteriales;f__Atopobiaceae;g__Atopobium;s__Atopobium_fossor	0	0	0	0	0	1.87405	0	0.048589	0.387807	0
k__Bacteria;p__Actinobacteria;c__Coriobacteriia;o__Coriobacteriales;f__Atopobiaceae;g__Atopobium;s__Atopobium_massiliense	0	0.067797	0	0.455645	0	0	0.244534	5.40948	0	0
k__Bacteria;p__Actinobacteria;c__Coriobacteriia;o__Coriobacteriales;f__Atopobiaceae;g__Atopobium;s__Atopobium_minutum	0.241449	0.271493	0	0	0.384529	0	0	0	0.390087	0
k__Bacteria;p__Actinobacteria;c__Coriobacteriia;o__Coriobacteriales;f__Atopobiaceae;g__Atopobium;s__Atopobium_sp_BS2	0	0	0	0	0	0	0	0	0.961204	0
k__Bacteria;p__Actinobacteria;c__Coriobacteriia;o__Coriobacteriales;f__Atopobiaceae;g__Atopobium;s__Atopobium_sp_BV3Ac4	0	0	0.489109	0.105973	0.11932	0	0.644992	0.191527	0	0
k__Bacteria;p__Actinobacteria;c__Coriobacteriia;o__Coriobacteriales;f__Atopobiaceae;g__Atopobium;s__Atopobium_sp_HMSC064B08	0.226696	0.98809	0.434758	1.38556	0.231199	0.455947	1.13045	1.38191	0.51939	0
k__Bacteria;p__Actinobacteria;c__Coriobacteriia;o__Coriobacteriales;f__Atopobiaceae;g__Atopobium;s__Atopobium_sp_ICM42b	0	0	0	0	0	0	0.200775	0	0	0.057072
k__Bacteria;p__Actinobacteria;c__Coriobacteriia;o__Coriobacteriales;f__Atopobiaceae;g__Atopobium;s__Atopobium_sp_oral_taxon_199	1.47155	0	0	0	0	0.702639	0.034219	0.613968	0.114746	0
k__Bacteria;p__Actinobacteria;c__Coriobacteriia;o__Coriobacteriales;f__Atopobiaceae;g__Atopobium;s__Atopobium_sp_oral_taxon_810	0.059798	0.34123	0.277816	0	2.98463	0.368299	0.109668	0	0.43739	0
k__Bacteria;p__Actinobacteria;c__Coriobacteriia;o__Coriobacteriales;f__Atopobiaceae;g__Lancefieldella;s__Lancefieldella_parvula	0.445696	0.68727	0.74796	0.845869	0.473002	0.043795	1.1039	0.599004	0.611741	0
k__Bacteria;p__Actinobacteria;c__Coriobacteriia;o__Coriobacteriales;f__Atopobiaceae;g__Lancefieldella;s__Lancefieldella_rimae	0.252926	1.0818	0.294393	0	1.17538	2.48572	1.52166	7.57634	4.00222	0
k__Bacteria;p__Actinobacteria;c__Coriobacteriia;o__Coriobacteriales;f__Atopobiaceae;g__Olsenella	6.87188	3.11644	2.80996	2.40138	2.19331	2.98834	5.18012	5.27615	11.0097	0.728179
k__Bacteria;p__Actinobacteria;c__Coriobacteriia;o__Coriobacteriales;f__Atopobiaceae;g__Olsenella;s__Olsenella_massiliensis	0	0	0	0	0	0	0.258748	0.018993	0	0
k__Bacteria;p__Actinobacteria;c__Coriobacteriia;o__Coriobacteriales;f__Atopobiaceae;g__Olsenella;s__Olsenella_phocaeensis	0.095691	0.267622	0.088137	0.089417	0	0.012045	0.195602	0.062148	0.624012	0
k__Bacteria;p__Actinobacteria;c__Coriobacteriia;o__Coriobacteriales;f__Atopobiaceae;g__Olsenella;s__Olsenella_profusa	0.146967	1.37357	1.53037	0.206025	1.5376	0.82001	1.0698	1.36239	3.29548	0
k__Bacteria;p__Actinobacteria;c__Coriobacteriia;o__Coriobacteriales;f__Atopobiaceae;g__Olsenella;s__Olsenella_sp_AM05-17	0.058262	0	0.119367	0.040128	0.169571	0	0.862881	0.132495	0.024886	0
k__Bacteria;p__Actinobacteria;c__Coriobacteriia;o__Coriobacteriales;f__Atopobiaceae;g__Olsenella;s__Olsenella_sp_AM30-3LB	0	0	0	0	0	1.13577	0.203921	0.150024	0.145753	0
k__Bacteria;p__Actinobacteria;c__Coriobacteriia;o__Coriobacteriales;f__Atopobiaceae;g__Olsenella;s__Olsenella_sp_An188	0.186013	1.95799	1.34491	2.05088	0.442898	0.069058	1.20188	3.37227	0.502839	0
k__Bacteria;p__Actinobacteria;c__Coriobacteriia;o__Coriobacteriales;f__Atopobiaceae;g__Olsenella;s__Olsenella_sp_An270	0	0.892687	0.111852	0.973859	1.13054	0.918398	8.1602	3.91966	5.333	0
k__Bacteria;p__Actinobacteria;c__Coriobacteriia;o__Coriobacteriales;f__Atopobiaceae;g__Olsenella;s__Olsenella_sp_An285	5.344	12.2914	25.2162	10.0566	9.48716	0.339666	1.6311	13.6167	2.11214	0
k__Bacteria;p__Actinobacteria;c__Coriobacteriia;o__Coriobacteriales;f__Atopobiaceae;g__Olsenella;s__Olsenella_sp_An290	0.888777	0.225603	1.07924	3.30004	0	1.2755	2.13921	8.55311	1.68538	0
k__Bacteria;p__Actinobacteria;c__Coriobacteriia;o__Coriobacteriales;f__Atopobiaceae;g__Olsenella;s__Olsenella_sp_An293	0.468257	0.527781	0.112795	1.54	0.238641	0.510155	18.221	2.5173	0.986275	0.178574
k__Bacteria;p__Actinobacteria;c__Coriobacteriia;o__Coriobacteriales;f__Atopobiaceae;g__Olsenella;s__Olsenella_sp_GAM18	1.40387	0.678598	0.85048	0.142598	2.59052	0.121276	0.750265	0.48667	0.073835	0.11252
k__Bacteria;p__Actinobacteria;c__Coriobacteriia;o__Coriobacteriales;f__Atopobiaceae;g__Olsenella;s__Olsenella_sp_HMSC062G07	0	0	0	0	0	0.354568	1.36856	0.735567	0.131066	0
k__Bacteria;p__Actinobacteria;c__Coriobacteriia;o__Coriobacteriales;f__Atopobiaceae;g__Olsenella;s__Olsenella_sp_KH3B4	1.74107	0.527729	5.01336	1.38746	1.86858	2.22133	6.50923	4.63087	2.52077	0
k__Bacteria;p__Actinobacteria;c__Coriobacteriia;o__Coriobacteriales;f__Atopobiaceae;g__Olsenella;s__Olsenella_sp_Marseille-P4518	0	0	0.14368	0.283634	0.096237	0.045742	1.5459	0.618294	1.19695	0
k__Bacteria;p__Actinobacteria;c__Coriobacteriia;o__Coriobacteriales;f__Atopobiaceae;g__Olsenella;s__Olsenella_sp_kh2p3	0.331972	1.60976	0.479834	1.03752	0.501908	1.43147	2.34706	3.87587	1.14167	0
k__Bacteria;p__Actinobacteria;c__Coriobacteriia;o__Coriobacteriales;f__Atopobiaceae;g__Olsenella;s__Olsenella_sp_oral_taxon_807	5.38272	2.16018	22.1747	8.94085	6.40937	7.04495	2.27648	5.01899	14.7431	1.11781
k__Bacteria;p__Actinobacteria;c__Coriobacteriia;o__Coriobacteriales;f__Atopobiaceae;g__Olsenella;s__Olsenella_sp_oral_taxon_809	0	0	0	0	0	0	0.052447	0.352265	0	0
k__Bacteria;p__Actinobacteria;c__Coriobacteriia;o__Coriobacteriales;f__Atopobiaceae;g__Olsenella;s__Olsenella_timonensis	1.02526	0.290717	1.64151	1.64738	0.26097	0.528047	7.36224	2.2436	2.20759	0
k__Bacteria;p__Actinobacteria;c__Coriobacteriia;o__Coriobacteriales;f__Atopobiaceae;g__Olsenella;s__Olsenella_uli	0.315281	1.81273	0.923256	2.14108	1.0637	0.274586	0.525013	1.62788	0.313988	0
k__Bacteria;p__Actinobacteria;c__Coriobacteriia;o__Coriobacteriales;f__Atopobiaceae;g__Olsenella;s__Olsenella_urininfantis	0	0	0	0	0	0	0	0.267085	6.03705	0
k__Bacteria;p__Actinobacteria;c__Coriobacteriia;o__Coriobacteriales;f__Atopobiaceae;g__Parafannyhessea;s__Parafannyhessea_umbonata	1.34676	5.35801	1.76469	5.13022	1.54719	0.824721	1.71638	4.33253	1.07843	0
k__Bacteria;p__Actinobacteria;c__Coriobacteriia;o__Coriobacteriales;f__Atopobiaceae;g__Paratractidigestivibacter;s__Paratractidigestivibacter_faecalis	0.194786	0.083418	0.273938	2.91222	0.026115	0	0.475347	0.890074	0.610594	0
k__Bacteria;p__Actinobacteria;c__Coriobacteriia;o__Coriobacteriales;f__Atopobiaceae;g__Parolsenella	0	0.367617	0.019048	0.096719	0.021574	0	0	0.643645	0.237577	0
k__Bacteria;p__Actinobacteria;c__Coriobacteriia;o__Coriobacteriales;f__Atopobiaceae;g__Parolsenella;s__Parolsenella_catena	0.337882	0.131199	0.212268	1.47521	1.03009	0.182221	0.300991	0.815392	1.44623	0
k__Bacteria;p__Actinobacteria;c__Coriobacteriia;o__Coriobacteriales;f__Atopobiaceae;g__Parolsenella;s__Parolsenella_massiliensis	0.513942	2.69131	0	0.035985	0.020064	0.058387	1.11818	0.398085	0.986406	0.365772
k__Bacteria;p__Actinobacteria;c__Coriobacteriia;o__Coriobacteriales;f__Atopobiaceae;g__Thermophilibacter	0	0	0	0.097548	0	0.115049	0.462973	0.804446	1.01169	0
k__Bacteria;p__Actinobacteria;c__Coriobacteriia;o__Coriobacteriales;f__Atopobiaceae;g__Thermophilibacter;s__Thermophilibacter_mediterraneus	6.91644	2.89327	1.75788	2.82102	5.015	1.89692	1.62633	1.34226	5.04652	0
k__Bacteria;p__Actinobacteria;c__Coriobacteriia;o__Coriobacteriales;f__Atopobiaceae;g__Thermophilibacter;s__Thermophilibacter_provencensis	0.559405	1.80078	2.40651	3.6201	2.15356	1.50821	2.3922	5.76584	4.66173	0.795105
k__Bacteria;p__Actinobacteria;c__Coriobacteriia;o__Coriobacteriales;f__Atopobiaceae;g__Tractidigestivibacter;s__Tractidigestivibacter_scatoligenes	0.584991	0	0	0	0	1.33607	0.027951	0.25884	0	0
k__Bacteria;p__Actinobacteria;c__Coriobacteriia;o__Coriobacteriales;f__Coriobacteriaceae	1.33261	1.43694	1.76771	1.80585	1.94375	1.59193	3.96994	3.83861	4.05459	0.1419
k__Bacteria;p__Actinobacteria;c__Coriobacteriia;o__Coriobacteriales;f__Coriobacteriaceae;g__Collinsella	16.6127	12.069	18.222	18.6109	13.5639	23.6205	25.4997	26.2085	32.9497	6.85921
k__Bacteria;p__Actinobacteria;c__Coriobacteriia;o__Coriobacteriales;f__Coriobacteriaceae;g__Collinsella;s__Collinsella_aerofaciens	14.7725	11.9152	12.6408	21.1668	12.6663	41.579	16.0097	36.9341	44.4252	8.09049
k__Bacteria;p__Actinobacteria;c__Coriobacteriia;o__Coriobacteriales;f__Coriobacteriaceae;g__Collinsella;s__Collinsella_bouchesdurhonensis	1.89305	0.894671	5.45317	1.24438	1.09053	0	0.737794	2.47664	1.32074	0
k__Bacteria;p__Actinobacteria;c__Coriobacteriia;o__Coriobacteriales;f__Coriobacteriaceae;g__Collinsella;s__Collinsella_ihumii	4.03291	2.04966	0.936307	1.99238	1.16935	1.49937	3.25673	2.82911	4.32445	0.182407
k__Bacteria;p__Actinobacteria;c__Coriobacteriia;o__Coriobacteriales;f__Coriobacteriaceae;g__Collinsella;s__Collinsella_intestinalis	6.43263	10.5268	29.8327	18.8681	6.78748	3.04781	34.5209	2.3136	38.5534	0
k__Bacteria;p__Actinobacteria;c__Coriobacteriia;o__Coriobacteriales;f__Coriobacteriaceae;g__Collinsella;s__Collinsella_phocaeensis	0.155073	2.3628	0.890056	1.14934	0.931887	0.306877	0.507191	1.27511	1.45203	0
k__Bacteria;p__Actinobacteria;c__Coriobacteriia;o__Coriobacteriales;f__Coriobacteriaceae;g__Collinsella;s__Collinsella_provencensis	6.69803	3.90028	12.8026	12.3506	4.5164	3.83534	4.77807	6.2045	9.4124	0.16989
k__Bacteria;p__Actinobacteria;c__Coriobacteriia;o__Coriobacteriales;f__Coriobacteriaceae;g__Collinsella;s__Collinsella_sp_4_8_47FAA	0.759018	0.801267	5.22716	5.99578	1.91507	0	0.626249	1.46152	5.16303	0
k__Bacteria;p__Actinobacteria;c__Coriobacteriia;o__Coriobacteriales;f__Coriobacteriaceae;g__Collinsella;s__Collinsella_sp_AF08-23	0.586297	0.962158	0.486957	0.649403	0.682251	0.349322	2.78742	2.11719	1.92782	0.711332
k__Bacteria;p__Actinobacteria;c__Coriobacteriia;o__Coriobacteriales;f__Coriobacteriaceae;g__Collinsella;s__Collinsella_sp_AF14-35	0	0	0	0	0	0	0	0	0.373533	0
k__Bacteria;p__Actinobacteria;c__Coriobacteriia;o__Coriobacteriales;f__Coriobacteriaceae;g__Collinsella;s__Collinsella_sp_AF16-8	0	0.141844	0.120415	0.230593	0.268108	0	0.440231	0.708591	0	0
k__Bacteria;p__Actinobacteria;c__Coriobacteriia;o__Coriobacteriales;f__Coriobacteriaceae;g__Collinsella;s__Collinsella_sp_AF20-14LB	0	0	0	0.071032	0	0.362047	0.040113	0.325854	0	0
k__Bacteria;p__Actinobacteria;c__Coriobacteriia;o__Coriobacteriales;f__Coriobacteriaceae;g__Collinsella;s__Collinsella_sp_AF29-7AC	0	0	0.984318	1.84085	0.14732	0	1.25619	0	0.798564	0
k__Bacteria;p__Actinobacteria;c__Coriobacteriia;o__Coriobacteriales;f__Coriobacteriaceae;g__Collinsella;s__Collinsella_sp_AF31-11	0.304125	0	0.10858	0	0	0	0	0	0	0
k__Bacteria;p__Actinobacteria;c__Coriobacteriia;o__Coriobacteriales;f__Coriobacteriaceae;g__Collinsella;s__Collinsella_sp_AF33-16	0.038326	0.065692	0.018318	0	0.04112	0.179417	0.291155	0.030824	0.14972	0
k__Bacteria;p__Actinobacteria;c__Coriobacteriia;o__Coriobacteriales;f__Coriobacteriaceae;g__Collinsella;s__Collinsella_sp_AF37-9	0	0	0	0	0.752466	0	3.66249	2.00945	1.48052	0
k__Bacteria;p__Actinobacteria;c__Coriobacteriia;o__Coriobacteriales;f__Coriobacteriaceae;g__Collinsella;s__Collinsella_sp_AF38-3AC	0.657573	0.434398	1.94076	0.48275	0.54379	0	0	0.323069	0.349541	0
k__Bacteria;p__Actinobacteria;c__Coriobacteriia;o__Coriobacteriales;f__Coriobacteriaceae;g__Collinsella;s__Collinsella_sp_AM15-2	0	0	0	0	0	0.144933	0.554215	0	0.088391	0
k__Bacteria;p__Actinobacteria;c__Coriobacteriia;o__Coriobacteriales;f__Coriobacteriaceae;g__Collinsella;s__Collinsella_sp_AM16-21	0.160833	0.103488	0.03803	0	0	0.387189	0.062693	0.016278	0	0
k__Bacteria;p__Actinobacteria;c__Coriobacteriia;o__Coriobacteriales;f__Coriobacteriaceae;g__Collinsella;s__Collinsella_sp_AM18-10	0	0	0	0	0	0.30112	0	0	0	0
k__Bacteria;p__Actinobacteria;c__Coriobacteriia;o__Coriobacteriales;f__Coriobacteriaceae;g__Collinsella;s__Collinsella_sp_AM20-15AC	0	0	0.960356	1.08495	0.06687	0.032915	0.760541	0.034333	2.52233	0
k__Bacteria;p__Actinobacteria;c__Coriobacteriia;o__Coriobacteriales;f__Coriobacteriaceae;g__Collinsella;s__Collinsella_sp_AM23-17	0	0	0	0	0	0	0	0	0.429307	0
k__Bacteria;p__Actinobacteria;c__Coriobacteriia;o__Coriobacteriales;f__Coriobacteriaceae;g__Collinsella;s__Collinsella_sp_AM33-4BH	0	0.097632	0	0.573368	0	0	0	0	0	0
k__Bacteria;p__Actinobacteria;c__Coriobacteriia;o__Coriobacteriales;f__Coriobacteriaceae;g__Collinsella;s__Collinsella_sp_AM36-4AA	0	0	0	0	0	0	3.16103	0.21039	1.39864	0
k__Bacteria;p__Actinobacteria;c__Coriobacteriia;o__Coriobacteriales;f__Coriobacteriaceae;g__Collinsella;s__Collinsella_sp_AM43-1	4.11157	0	0	0	0	0.196257	0.887531	0.34278	0.971702	0.545703
k__Bacteria;p__Actinobacteria;c__Coriobacteriia;o__Coriobacteriales;f__Coriobacteriaceae;g__Collinsella;s__Collinsella_sp_An2	0.187127	0.56139	2.27279	3.19671	0.931683	0.512582	1.74015	6.36912	2.68083	0.12729
k__Bacteria;p__Actinobacteria;c__Coriobacteriia;o__Coriobacteriales;f__Coriobacteriaceae;g__Collinsella;s__Collinsella_sp_An268	0.025387	1.30086	0.19018	0.960509	0.179423	0.572153	0.018088	0.037914	0.187089	0
k__Bacteria;p__Actinobacteria;c__Coriobacteriia;o__Coriobacteriales;f__Coriobacteriaceae;g__Collinsella;s__Collinsella_sp_An271	0.253906	2.47596	0.325274	0.806416	1.22292	0	2.19658	0.062947	1.97666	0.744209
k__Bacteria;p__Actinobacteria;c__Coriobacteriia;o__Coriobacteriales;f__Coriobacteriaceae;g__Collinsella;s__Collinsella_sp_An307	3.17418	2.9658	0.743501	0.385856	2.90912	0.19165	0.320789	0.267991	1.13278	0
k__Bacteria;p__Actinobacteria;c__Coriobacteriia;o__Coriobacteriales;f__Coriobacteriaceae;g__Collinsella;s__Collinsella_sp_An7	2.86375	3.66761	0.187456	2.36632	15.1581	0.5289	2.99217	2.00062	1.3616	2.521
k__Bacteria;p__Actinobacteria;c__Coriobacteriia;o__Coriobacteriales;f__Coriobacteriaceae;g__Collinsella;s__Collinsella_sp_CAG166	0	0	0	0	0	0.205385	0.027801	0.0872	0.074368	0
k__Bacteria;p__Actinobacteria;c__Coriobacteriia;o__Coriobacteriales;f__Coriobacteriaceae;g__Collinsella;s__Collinsella_sp_CAG289	1.27557	0.117602	0	0.049419	0.055304	1.91105	0.646033	0.421989	0.883531	0
k__Bacteria;p__Actinobacteria;c__Coriobacteriia;o__Coriobacteriales;f__Coriobacteriaceae;g__Collinsella;s__Collinsella_sp_CAG398	0.327167	0.396325	0.126836	0.378304	0.657271	0.716914	0.907476	1.2055	0.845401	0.32576
k__Bacteria;p__Actinobacteria;c__Coriobacteriia;o__Coriobacteriales;f__Coriobacteriaceae;g__Collinsella;s__Collinsella_sp_OM06-18AC	0.733292	1.69925	0.109211	2.57061	0.642152	0	0.204959	0	0	0
k__Bacteria;p__Actinobacteria;c__Coriobacteriia;o__Coriobacteriales;f__Coriobacteriaceae;g__Collinsella;s__Collinsella_sp_OM07-12	0	0.293648	1.45591	4.97228	0.947836	0.032141	0	0	4.18607	0
k__Bacteria;p__Actinobacteria;c__Coriobacteriia;o__Coriobacteriales;f__Coriobacteriaceae;g__Collinsella;s__Collinsella_sp_TF05-9AC	0.115653	0	0	0.05527	0	0	0.443152	0.335456	0	0
k__Bacteria;p__Actinobacteria;c__Coriobacteriia;o__Coriobacteriales;f__Coriobacteriaceae;g__Collinsella;s__Collinsella_sp_TF07-1	0	0	0	0	0	0.095732	0.262237	0.050324	0	0
k__Bacteria;p__Actinobacteria;c__Coriobacteriia;o__Coriobacteriales;f__Coriobacteriaceae;g__Collinsella;s__Collinsella_sp_TF08-11AT	0	0	0	0	0	0.128906	0.366823	0.066647	0	0
k__Bacteria;p__Actinobacteria;c__Coriobacteriia;o__Coriobacteriales;f__Coriobacteriaceae;g__Collinsella;s__Collinsella_sp_TF10-11AT	1.30449	0.605478	0	0	0	0.977185	0	0	0.621757	1.3597
k__Bacteria;p__Actinobacteria;c__Coriobacteriia;o__Coriobacteriales;f__Coriobacteriaceae;g__Collinsella;s__Collinsella_sp_TF12-2AT	0.036706	1.16034	0.06971	0.352293	0.280459	0	0.549766	0.994553	0.024285	0
k__Bacteria;p__Actinobacteria;c__Coriobacteriia;o__Coriobacteriales;f__Coriobacteriaceae;g__Collinsella;s__Collinsella_sp_TM09-10AT	0.024999	0.041791	0.086788	0.219348	0.265443	0.010345	0.047439	0.157496	0.012147	0
k__Bacteria;p__Actinobacteria;c__Coriobacteriia;o__Coriobacteriales;f__Coriobacteriaceae;g__Collinsella;s__Collinsella_sp_TM10-22	0	0	0	0.663065	0	0	0.061019	0.528401	0	0
k__Bacteria;p__Actinobacteria;c__Coriobacteriia;o__Coriobacteriales;f__Coriobacteriaceae;g__Collinsella;s__Collinsella_stercoris	10.3682	8.62274	28.7723	31.0386	22.68	1.17739	13.0709	13.7005	6.2867	0
k__Bacteria;p__Actinobacteria;c__Coriobacteriia;o__Coriobacteriales;f__Coriobacteriaceae;g__Collinsella;s__Collinsella_tanakaei	33.5389	42.008	111.323	116.379	50.3368	56.0003	83.8373	123.799	116.758	0.112265
k__Bacteria;p__Actinobacteria;c__Coriobacteriia;o__Coriobacteriales;f__Coriobacteriaceae;g__Collinsella;s__Collinsella_vaginalis	1.78018	1.05882	1.89396	0.61951	1.1154	1.06922	0.8302	3.67613	2.41721	0
k__Bacteria;p__Actinobacteria;c__Coriobacteriia;o__Coriobacteriales;f__Coriobacteriaceae;g__Collinsella;s__uncultured_Collinsella_sp	0	0.12641	0.642703	0	0	1.10397	1.43469	0.863048	1.21736	0.150362
k__Bacteria;p__Actinobacteria;c__Coriobacteriia;o__Coriobacteriales;f__Coriobacteriaceae;g__Coriobacterium;s__Coriobacterium_glomerans	0.95369	0.083352	8.80983	4.21729	2.78494	0	0.791176	0	6.57061	0
k__Bacteria;p__Actinobacteria;c__Coriobacteriia;o__Coriobacteriales;f__Coriobacteriaceae;g__Enorma	1.03519	2.00727	2.93567	1.83981	0.892824	0.607223	4.11605	8.89298	2.79279	0
k__Bacteria;p__Actinobacteria;c__Coriobacteriia;o__Coriobacteriales;f__Coriobacteriaceae;g__Enorma;s__Enorma_massiliensis	5.17812	14.872	14.3663	8.75557	11.5355	0.280541	0.530822	1.86927	5.51281	0
k__Bacteria;p__Actinobacteria;c__Coriobacteriia;o__Coriobacteriales;f__Coriobacteriaceae;g__Enorma;s__Enorma_phocaeensis	3.49657	1.48974	9.65208	3.14923	2.05897	2.9409	1.88355	2.3766	2.25103	0.119479
k__Bacteria;p__Actinobacteria;c__Coriobacteriia;o__Coriobacteriales;f__Coriobacteriaceae;g__Enorma;s__Collinsella_massiliensis	0.378151	1.77832	0.536703	0.95488	0.657562	0.29515	0.930459	1.72953	0.922895	0
k__Bacteria;p__Actinobacteria;c__Coriobacteriia;o__Coriobacteriales;f__Coriobacteriaceae;g__NA;s__Coriobacteriaceae_bacterium	4.27221	2.12874	12.3197	10.3595	10.9954	1.96796	6.36389	5.02278	10.1642	0.093766
k__Bacteria;p__Actinobacteria;c__Coriobacteriia;o__Coriobacteriales;f__Coriobacteriaceae;g__NA;s__Coriobacteriaceae_bacterium_BV3Ac1	0	0	0	0	0	0.410368	0	0	0	0
k__Bacteria;p__Actinobacteria;c__Coriobacteriia;o__Coriobacteriales;f__Coriobacteriaceae;g__NA;s__Coriobacteriaceae_bacterium_CHKCI002	2.54564	0.591096	0	0	0	0.477789	1.74542	0.350362	2.4921	0.249955
k__Bacteria;p__Actinobacteria;c__Coriobacteriia;o__Coriobacteriales;f__Coriobacteriaceae;g__NA;s__Coriobacteriaceae_bacterium_EMTCatB1	0	2.41927	0	0	0.811942	0	0	0	0.840059	0
k__Bacteria;p__Actinobacteria;c__Coriobacteriia;o__Coriobacteriales;f__Coriobacteriaceae;g__Olegusella;s__Olegusella_massiliensis	2.58636	0.427795	0.568743	0.969307	0.995953	1.63544	3.04596	1.65681	1.94218	0
k__Bacteria;p__Actinobacteria;c__Coriobacteriia;o__Coriobacteriales;f__Coriobacteriaceae;g__Parvibacter;s__Parvibacter_caecicola	12.1216	17.7177	7.21237	8.58197	12.6106	6.85073	14.6297	14.1574	29.1075	3.62799
k__Bacteria;p__Actinobacteria;c__Coriobacteriia;o__Coriobacteriales;f__Coriobacteriaceae;g__Senegalimassilia	0	0	0	0	0	0	1.22755	0.645607	0.854665	0
k__Bacteria;p__Actinobacteria;c__Coriobacteriia;o__Coriobacteriales;f__Coriobacteriaceae;g__Senegalimassilia;s__Senegalimassilia_anaerobia	0.79827	1.6308	2.70481	0.599284	0.490759	1.16459	4.96516	1.02859	4.35805	0.768335
k__Bacteria;p__Actinobacteria;c__Coriobacteriia;o__Coriobacteriales;f__Coriobacteriaceae;g__Senegalimassilia;s__Senegalimassilia_faecalis	2.39097	4.62887	3.96101	17.2826	1.98523	5.07043	8.32742	1.70543	17.7091	0.712019
k__Bacteria;p__Actinobacteria;c__Coriobacteriia;o__Coriobacteriales;f__NA;g__NA;s__Coriobacteriales_bacterium_DNF00809	0	0	0	0	0	0.382242	0.433428	0	0	0
k__Bacteria;p__Actinobacteria;c__Coriobacteriia;o__Eggerthellales	1.09645	4.34928	1.45391	1.97381	1.12371	0.899907	2.14424	0.121279	3.74417	0.06445
k__Bacteria;p__Actinobacteria;c__Coriobacteriia;o__Eggerthellales;f__Eggerthellaceae	36.2418	52.7383	24.3297	32.6176	40.2052	29.1457	82.0878	51.0294	96.1081	17.1069
k__Bacteria;p__Actinobacteria;c__Coriobacteriia;o__Eggerthellales;f__Eggerthellaceae;g__Adlercreutzia	51.6633	60.2201	27.3733	38.9141	46.0685	80.0775	200.256	196.11	191.246	170.336
k__Bacteria;p__Actinobacteria;c__Coriobacteriia;o__Eggerthellales;f__Eggerthellaceae;g__Adlercreutzia;s__Adlercreutzia_caecimuris	11.0953	21.2771	14.6073	18.6012	10.2222	12.0431	23.5821	19.9829	20.8962	15.3147
k__Bacteria;p__Actinobacteria;c__Coriobacteriia;o__Eggerthellales;f__Eggerthellaceae;g__Adlercreutzia;s__Adlercreutzia_equolifaciens	68.2772	91.0677	47.1211	56.2994	67.1239	223.512	554.871	552.641	515.017	528.542
k__Bacteria;p__Actinobacteria;c__Coriobacteriia;o__Eggerthellales;f__Eggerthellaceae;g__Adlercreutzia;s__Adlercreutzia_mucosicola	5.02625	9.0926	6.44641	10.2727	7.23308	10.1239	25.3322	23.17	36.7803	13.5236
k__Bacteria;p__Actinobacteria;c__Coriobacteriia;o__Eggerthellales;f__Eggerthellaceae;g__Adlercreutzia;s__Adlercreutzia_sp_Marseille-P7992	0.28064	2.80617	0.885808	0.159517	0.085606	0.652707	0.596431	2.57275	1.08925	0
k__Bacteria;p__Actinobacteria;c__Coriobacteriia;o__Eggerthellales;f__Eggerthellaceae;g__Arabia;s__Arabia_massiliensis	7.91251	4.19857	6.75213	6.37072	4.32127	1.45605	6.49433	6.39928	8.38656	0.748317
k__Bacteria;p__Actinobacteria;c__Coriobacteriia;o__Eggerthellales;f__Eggerthellaceae;g__Berryella;s__Berryella_intestinalis	0	0	0.051223	1.49653	0.057603	0.229975	2.17852	1.47343	2.628	0.451147
k__Bacteria;p__Actinobacteria;c__Coriobacteriia;o__Eggerthellales;f__Eggerthellaceae;g__Cryptobacterium;s__Cryptobacterium_curtum	0.115452	0.524898	0	0	0.498151	0.224464	5.19468	0.354584	0.594298	0
k__Bacteria;p__Actinobacteria;c__Coriobacteriia;o__Eggerthellales;f__Eggerthellaceae;g__Cryptobacterium;s__Cryptobacterium_sp_CAG338	2.24587	2.89168	2.02762	2.20041	1.94182	0.432689	3.19367	1.35134	3.67576	0
k__Bacteria;p__Actinobacteria;c__Coriobacteriia;o__Eggerthellales;f__Eggerthellaceae;g__Denitrobacterium;s__Denitrobacterium_detoxificans	1.20506	1.63673	1.18074	0.83321	0.98832	2.01726	5.51164	4.10336	10.763	3.449
k__Bacteria;p__Actinobacteria;c__Coriobacteriia;o__Eggerthellales;f__Eggerthellaceae;g__Eggerthella	4.16534	11.1592	2.58554	4.13063	4.88317	12.77	14.488	11.5882	24.4232	0.837464
k__Bacteria;p__Actinobacteria;c__Coriobacteriia;o__Eggerthellales;f__Eggerthellaceae;g__Eggerthella;s__Eggerthella_lenta	6.98773	13.4269	12.5324	15.364	10.3623	7.19282	9.03526	8.28407	21.0537	2.43722
k__Bacteria;p__Actinobacteria;c__Coriobacteriia;o__Eggerthellales;f__Eggerthellaceae;g__Eggerthella;s__Eggerthella_sinensis	5.07155	9.0568	4.96531	3.78806	2.72709	2.78597	14.1914	12.4625	27.6391	1.16382
k__Bacteria;p__Actinobacteria;c__Coriobacteriia;o__Eggerthellales;f__Eggerthellaceae;g__Eggerthella;s__Eggerthella_sp_51_9	3.95787	9.91857	11.3683	15.0097	10.8418	0.926689	31.2968	16.4046	39.3381	0
k__Bacteria;p__Actinobacteria;c__Coriobacteriia;o__Eggerthellales;f__Eggerthellaceae;g__Eggerthella;s__Eggerthella_sp_CAG1427	375.345	405.584	291.359	164.488	406.147	77.6644	99.3053	171.872	64.7347	1.1936
k__Bacteria;p__Actinobacteria;c__Coriobacteriia;o__Eggerthellales;f__Eggerthellaceae;g__Eggerthella;s__Eggerthella_sp_CAG209	0	0	0	0	0	5.66901	0.098616	5.68507	0.665029	0.751808
k__Bacteria;p__Actinobacteria;c__Coriobacteriia;o__Eggerthellales;f__Eggerthellaceae;g__Eggerthella;s__Eggerthella_sp_CAG298	6.44109	10.7026	4.26821	13.7332	7.38514	17.6703	18.2111	12.9508	31.3723	1.39155
k__Bacteria;p__Actinobacteria;c__Coriobacteriia;o__Eggerthellales;f__Eggerthellaceae;g__Eggerthella;s__Eggerthella_sp_CAG368	0.806392	4.27604	0.819373	1.61268	2.67738	0.709435	3.08803	4.78401	2.96791	0.507499
k__Bacteria;p__Actinobacteria;c__Coriobacteriia;o__Eggerthellales;f__Eggerthellaceae;g__Eggerthella;s__Eggerthella_sp_HGA1	0	0	0	0	0	0	0.614315	0	0	0
k__Bacteria;p__Actinobacteria;c__Coriobacteriia;o__Eggerthellales;f__Eggerthellaceae;g__Eggerthella;s__Eggerthella_sp_YY7918	6.66973	9.3691	7.08607	8.70573	6.53972	9.0818	11.8411	9.87604	15.6487	1.31217
k__Bacteria;p__Actinobacteria;c__Coriobacteriia;o__Eggerthellales;f__Eggerthellaceae;g__Eggerthella;s__Eggerthella_timonensis	4.51545	2.29906	1.68724	1.6364	1.71846	2.27523	6.00881	8.92123	8.70354	0.456516
k__Bacteria;p__Actinobacteria;c__Coriobacteriia;o__Eggerthellales;f__Eggerthellaceae;g__Enteroscipio;s__Enteroscipio_rubneri	5.69912	5.4916	3.3593	3.47453	3.16378	4.73815	4.91817	5.61951	8.16192	0.1909
k__Bacteria;p__Actinobacteria;c__Coriobacteriia;o__Eggerthellales;f__Eggerthellaceae;g__Gordonibacter	3.81165	6.30511	11.1548	3.31404	3.22563	1.96112	10.1362	4.05985	15.5321	1.25059
k__Bacteria;p__Actinobacteria;c__Coriobacteriia;o__Eggerthellales;f__Eggerthellaceae;g__Gordonibacter;s__Gordonibacter_massiliensis	0	0	0	0	0	0	0.265663	0	0.196096	0
k__Bacteria;p__Actinobacteria;c__Coriobacteriia;o__Eggerthellales;f__Eggerthellaceae;g__Gordonibacter;s__Gordonibacter_pamelaeae	3.20899	3.88313	4.77416	4.27295	3.20491	3.91357	8.37195	5.93801	8.95266	1.5494
k__Bacteria;p__Actinobacteria;c__Coriobacteriia;o__Eggerthellales;f__Eggerthellaceae;g__Gordonibacter;s__Gordonibacter_sp_28C	3.92177	7.47853	2.98225	1.13092	3.77947	2.6818	7.60628	9.36243	15.8247	2.98882
k__Bacteria;p__Actinobacteria;c__Coriobacteriia;o__Eggerthellales;f__Eggerthellaceae;g__Gordonibacter;s__Gordonibacter_sp_An230	6.77092	10.469	4.25779	3.39757	2.22612	15.3652	6.84218	10.534	13.646	0.587998
k__Bacteria;p__Actinobacteria;c__Coriobacteriia;o__Eggerthellales;f__Eggerthellaceae;g__Gordonibacter;s__Gordonibacter_sp_Marseille-P4307	0.360546	0.72353	0.211264	0.376542	0.305825	1.56189	2.11131	4.22384	3.25026	1.04935
k__Bacteria;p__Actinobacteria;c__Coriobacteriia;o__Eggerthellales;f__Eggerthellaceae;g__Gordonibacter;s__Gordonibacter_urolithinfaciens	2.40375	4.44719	2.97403	4.40798	1.82302	2.58481	10.5793	7.31065	12.8302	3.87171
k__Bacteria;p__Actinobacteria;c__Coriobacteriia;o__Eggerthellales;f__Eggerthellaceae;g__Paraeggerthella	1.45983	0.768327	0.639014	1.6309	7.30732	0.107684	1.96481	0.648969	4.35011	1.15076
k__Bacteria;p__Actinobacteria;c__Coriobacteriia;o__Eggerthellales;f__Eggerthellaceae;g__Paraeggerthella;s__Paraeggerthella_hongkongensis	6.5332	6.62327	6.88305	18.4557	17.8032	1.33249	6.50715	6.64377	11.02	1.94465
k__Bacteria;p__Actinobacteria;c__Coriobacteriia;o__Eggerthellales;f__Eggerthellaceae;g__Phoenicibacter;s__Phoenicibacter_congonensis	4.4802	3.89717	1.84763	5.33546	3.97861	1.51114	5.57515	4.78766	5.73454	0.482966
k__Bacteria;p__Actinobacteria;c__Coriobacteriia;o__Eggerthellales;f__Eggerthellaceae;g__Raoultibacter	0.074532	1.71248	7.4401	3.72458	3.339	1.00579	1.69589	2.36732	3.99527	0.262384
k__Bacteria;p__Actinobacteria;c__Coriobacteriia;o__Eggerthellales;f__Eggerthellaceae;g__Raoultibacter;s__Raoultibacter_massiliensis	5.11889	5.96553	3.87491	3.74411	2.99453	2.67173	11.114	10.0317	13.6499	1.99204
k__Bacteria;p__Actinobacteria;c__Coriobacteriia;o__Eggerthellales;f__Eggerthellaceae;g__Raoultibacter;s__Raoultibacter_timonensis	3.37012	4.92188	7.32349	7.61181	3.36472	11.5637	28.727	24.2044	20.4828	1.20947
k__Bacteria;p__Actinobacteria;c__Coriobacteriia;o__Eggerthellales;f__Eggerthellaceae;g__Rubneribacter;s__Rubneribacter_badeniensis	0	0.452798	0	0	0	1.05244	2.86698	4.24062	2.30296	1.39974
k__Bacteria;p__Actinobacteria;c__Coriobacteriia;o__Eggerthellales;f__Eggerthellaceae;g__Slackia	1.86135	1.5404	0.075687	1.15393	0.085606	1.56174	1.93424	1.83589	4.84157	0
k__Bacteria;p__Actinobacteria;c__Coriobacteriia;o__Eggerthellales;f__Eggerthellaceae;g__Slackia;s__Slackia_equolifaciens	0.792772	0.571123	3.30801	3.22845	1.3291	2.52004	12.9036	7.78371	5.95919	2.91797
k__Bacteria;p__Actinobacteria;c__Coriobacteriia;o__Eggerthellales;f__Eggerthellaceae;g__Slackia;s__Slackia_exigua	0	0.014073	0.023286	0.011854	0.039627	0.724012	4.59823	0.475754	1.39799	0
k__Bacteria;p__Actinobacteria;c__Coriobacteriia;o__Eggerthellales;f__Eggerthellaceae;g__Slackia;s__Slackia_faecicanis	3.74837	6.61608	2.18851	1.13814	4.75214	1.16448	3.04788	2.40702	5.86539	0.143077
k__Bacteria;p__Actinobacteria;c__Coriobacteriia;o__Eggerthellales;f__Eggerthellaceae;g__Slackia;s__Slackia_heliotrinireducens	8.09484	6.72523	9.14722	12.5624	7.3349	5.72648	13.4339	11.9305	25.4213	3.6952
k__Bacteria;p__Actinobacteria;c__Coriobacteriia;o__Eggerthellales;f__Eggerthellaceae;g__Slackia;s__Slackia_isoflavoniconvertens	0.289167	1.82211	1.85164	1.59422	0.452397	1.25935	10.7387	5.0888	6.69612	1.31198
k__Bacteria;p__Actinobacteria;c__Coriobacteriia;o__Eggerthellales;f__Eggerthellaceae;g__Slackia;s__Slackia_piriformis	1.54875	1.07709	1.59823	0.773542	0.205236	2.04501	4.2873	2.2402	6.17726	1.02342
k__Bacteria;p__Actinobacteria;c__Coriobacteriia;o__Eggerthellales;f__Eggerthellaceae;g__Slackia;s__Slackia_sp_CM382	1.95674	1.71829	0.497023	0	0	0.12697	0.471711	0.421123	1.69772	1.07298
k__Bacteria;p__Actinobacteria;c__Coriobacteriia;o__Eggerthellales;f__NA;g__NA;s__Eggerthellales_bacterium	2.85027	3.46919	1.24588	0.500987	0.984837	0.498784	0.739722	0	4.44286	0
k__Bacteria;p__Actinobacteria;c__Coriobacteriia;o__NA;f__NA;g__NA;s__Coriobacteriia_bacterium	20.118	33.1642	22.2105	20.2489	20.4667	12.0563	24.254	27.257	65.126	4.40303
k__Bacteria;p__Actinobacteria;c__NA;o__NA;f__NA;g__NA;s__Actinobacteria_bacterium_13_1_20CM_3_68_10	0	0	0	0	0	0	0	0	0.303563	0
k__Bacteria;p__Actinobacteria;c__NA;o__NA;f__NA;g__NA;s__Actinobacteria_bacterium_CG08_land_8_20_14_0_20_35_9	0	0	0	0	0	0.213897	0	0	0	0
k__Bacteria;p__Actinobacteria;c__NA;o__NA;f__NA;g__NA;s__Actinobacteria_bacterium_CG2_30_50_142	0	0.12469	0	0	0	0	0	0	0.44474	0
k__Bacteria;p__Actinobacteria;c__NA;o__NA;f__NA;g__NA;s__Actinobacteria_bacterium_HGW-Actinobacteria-1	0	0	0.628814	0	0.03657	0.808845	0.81224	4.73539	0.569034	0
k__Bacteria;p__Actinobacteria;c__NA;o__NA;f__NA;g__NA;s__Actinobacteria_bacterium_HGW-Actinobacteria-3	0	0	0	0.635616	0	0	0	0	0	0
k__Bacteria;p__Actinobacteria;c__NA;o__NA;f__NA;g__NA;s__Actinobacteria_bacterium_HGW-Actinobacteria-4	0	0	0	0	0	0	0.424577	0	0	0
k__Bacteria;p__Actinobacteria;c__NA;o__NA;f__NA;g__NA;s__Actinobacteria_bacterium_HGW-Actinobacteria-6	0	0	0.055083	0.773779	0.061892	0	0.220755	0	0	0
k__Bacteria;p__Actinobacteria;c__NA;o__NA;f__NA;g__NA;s__Actinobacteria_bacterium_HGW-Actinobacteria-7	0	0	0	0	0	0	0.02693	0.408918	0.493363	0
k__Bacteria;p__Actinobacteria;c__NA;o__NA;f__NA;g__NA;s__Actinobacteria_bacterium_RBG_16_64_13	0.412909	0.287732	0.49863	5.56366	0.378443	1.49318	0.995202	0.24927	0.749934	0
k__Bacteria;p__Actinobacteria;c__NA;o__NA;f__NA;g__NA;s__Actinobacteria_bacterium_RBG_16_68_12	0	0	0	0	0	0	0.346696	2.26647	0.756132	0
k__Bacteria;p__Actinobacteria;c__NA;o__NA;f__NA;g__NA;s__Actinobacteria_bacterium_RBG_19FT_COMBO_36_27	0.769723	2.2319	7.05265	1.47741	1.31874	0.552754	7.225	2.36731	8.70184	0
k__Bacteria;p__Actinobacteria;c__Rubrobacteria;o__Rubrobacterales;f__Rubrobacteraceae;g__Rubrobacter;s__Rubrobacter_radiotolerans	0	0	0.141298	0.139454	0.157361	0	0.692672	0	0	0
k__Bacteria;p__Actinobacteria;c__Rubrobacteria;o__Rubrobacterales;f__Rubrobacteraceae;g__Rubrobacter;s__Rubrobacter_xylanophilus	0.203897	0.617977	0.101668	0.263391	0.709346	0	0.053804	0	0	0
k__Bacteria;p__Actinobacteria;c__Thermoleophilia;o__Solirubrobacterales;f__Solirubrobacteraceae;g__Solirubrobacter;s__Solirubrobacter_pauli	0.807628	1.3414	3.07656	2.66005	2.16139	0.007957	0.911903	0	0.009176	0
k__Bacteria;p__Actinobacteria;c__Thermoleophilia;o__Solirubrobacterales;f__Solirubrobacteraceae;g__Solirubrobacter;s__Solirubrobacter_sp_URHD0082	0	0	0	1.37998	0	0	0	0	0	0
k__Bacteria;p__Aquificae;c__Aquificae;o__Aquificales;f__Aquificaceae;g__Aquifex	0	0	0	0	1.77256	0	0	0	0	0
k__Bacteria;p__Aquificae;c__Aquificae;o__Aquificales;f__Aquificaceae;g__Aquifex;s__Aquifex_aeolicus	0	0	0	0	0	0	0	0.344569	2.68343	0
k__Bacteria;p__Aquificae;c__Aquificae;o__Aquificales;f__Aquificaceae;g__Aquifex;s__Aquifex_sp	0.050637	0	0	0	0	0.02554	0.388853	0.369831	0	0
k__Bacteria;p__Aquificae;c__Aquificae;o__Aquificales;f__Aquificaceae;g__Hydrogenivirga;s__Hydrogenivirga_sp_128-5-R1-1	0	0	0	0	0	0	0.511929	0	0	0
k__Bacteria;p__Aquificae;c__Aquificae;o__Aquificales;f__Aquificaceae;g__Hydrogenobacter;s__Hydrogenobacter_hydrogenophilus	0	0	0	0	0	0.224493	0	0	0.044429	0
k__Bacteria;p__Aquificae;c__Aquificae;o__Aquificales;f__Aquificaceae;g__Hydrogenobacter;s__Hydrogenobacter_thermophilus	0	1.30086	0	0	0	0.520355	0.612381	0	0	0
k__Bacteria;p__Aquificae;c__Aquificae;o__Aquificales;f__Aquificaceae;g__Thermocrinis;s__Thermocrinis_albus	0	1.18457	0.083263	0	0.930255	0	0.336782	0	0	0
k__Bacteria;p__Aquificae;c__Aquificae;o__Aquificales;f__Hydrogenothermaceae;g__Hydrogenothermus;s__Hydrogenothermus_marinus	0	0.466772	1.31501	0	0.66047	0.396706	2.60056	0.914237	0	0
k__Bacteria;p__Aquificae;c__Aquificae;o__Aquificales;f__Hydrogenothermaceae;g__Hydrogenothermus;s__Hydrogenothermus_sp	0.565249	0	0	0	0	0.240971	0.735851	2.75072	1.88442	0
k__Bacteria;p__Aquificae;c__Aquificae;o__Aquificales;f__Hydrogenothermaceae;g__Persephonella	0	0.121371	0.102776	0	0.572623	0	0.701932	0	0	0
k__Bacteria;p__Aquificae;c__Aquificae;o__Aquificales;f__Hydrogenothermaceae;g__Persephonella;s__Persephonella_marina	0.487555	0.145587	1.43725	0.965039	0.765679	0.059478	1.37606	0.536928	1.77517	0
k__Bacteria;p__Aquificae;c__Aquificae;o__Aquificales;f__Hydrogenothermaceae;g__Persephonella;s__Persephonella_sp	0	0	0	0	0	0.028965	0.094609	4.04771	0.08028	0
k__Bacteria;p__Aquificae;c__Aquificae;o__Aquificales;f__Hydrogenothermaceae;g__Persephonella;s__Persephonella_sp_KM09-Lau-8	0	0	0	0	0	0.140757	0.096386	0.11019	0.684116	0
k__Bacteria;p__Aquificae;c__Aquificae;o__Aquificales;f__Hydrogenothermaceae;g__Sulfurihydrogenibium	0.043765	0	0.041601	0.293509	0.093765	0	0.147661	0.173524	0	0
k__Bacteria;p__Aquificae;c__Aquificae;o__Aquificales;f__Hydrogenothermaceae;g__Sulfurihydrogenibium;s__Sulfurihydrogenibium_azorense	0.265432	1.33632	2.27043	0	0.421291	0.062094	1.98187	0.460367	1.2053	0
k__Bacteria;p__Aquificae;c__Aquificae;o__Aquificales;f__Hydrogenothermaceae;g__Sulfurihydrogenibium;s__Sulfurihydrogenibium_sp	0	0	0	0.046067	0	0.413587	0.052894	0	0	0
k__Bacteria;p__Aquificae;c__Aquificae;o__Aquificales;f__Hydrogenothermaceae;g__Sulfurihydrogenibium;s__Sulfurihydrogenibium_yellowstonense	0.63641	0	0	0.986695	1.10987	2.36104	0	0.280812	1.01251	0
k__Bacteria;p__Aquificae;c__Aquificae;o__Aquificales;f__NA;g__Thermosulfidibacter;s__Thermosulfidibacter_takaii	0	0	0	0	1.01601	0	1.44251	0.503632	0.52256	0
k__Bacteria;p__Aquificae;c__Aquificae;o__Desulfurobacteriales;f__Desulfurobacteriaceae;g__Desulfurobacterium;s__Desulfurobacterium_atlanticum	0.267312	0.504752	0.340741	0	1.23724	0.085466	0	0.543612	0.190448	0
k__Bacteria;p__Aquificae;c__Aquificae;o__Desulfurobacteriales;f__Desulfurobacteriaceae;g__Desulfurobacterium;s__Desulfurobacterium_indicum	0	0	0	0	0	0	1.19309	0	0.0547	0
k__Bacteria;p__Aquificae;c__Aquificae;o__Desulfurobacteriales;f__Desulfurobacteriaceae;g__Desulfurobacterium;s__Desulfurobacterium_sp_TC5-1	0	0	0	0	0	0.708081	0.232091	0.266945	0.202586	0
k__Bacteria;p__Aquificae;c__Aquificae;o__Desulfurobacteriales;f__Desulfurobacteriaceae;g__Desulfurobacterium;s__Desulfurobacterium_thermolithotrophum	0	0	0.289609	0	0	0	2.01859	0.313257	0.258727	0
k__Bacteria;p__Aquificae;c__Aquificae;o__Desulfurobacteriales;f__Desulfurobacteriaceae;g__Thermovibrio;s__Thermovibrio_sp	0	0	0	0	0	0	0.12256	0.773935	0.044429	0
k__Bacteria;p__Aquificae;c__NA;o__NA;f__NA;g__NA;s__Aquificae_bacterium	0.097449	0.110975	0.289261	0	0.619473	0.046688	0	0.392671	0.390578	0
k__Bacteria;p__Armatimonadetes	0.948513	1.82847	0.107117	1.50536	0.704423	0.570947	2.0359	0.034089	0.059097	0
k__Bacteria;p__Armatimonadetes;c__Chthonomonadetes;o__Chthonomonadales;f__Chthonomonadaceae;g__Chthonomonas;s__Chthonomonas_calidirosea	0	0.077928	0.719795	0	0	0	0	0	0	0
k__Bacteria;p__Armatimonadetes;c__Fimbriimonadia;o__Fimbriimonadales;f__Fimbriimonadaceae;g__Fimbriimonas;s__Fimbriimonas_ginsengisoli	1.88031	1.5597	0.330586	2.2607	2.33186	0.054824	0.180614	0	0	0
k__Bacteria;p__Armatimonadetes;c__NA;o__NA;f__NA;g__NA;s__Armatimonadetes_bacterium	0	0.958843	0.795064	0.414335	0.4687	0	0.225327	0	0	0
k__Bacteria;p__Armatimonadetes;c__NA;o__NA;f__NA;g__NA;s__Armatimonadetes_bacterium_13_1_40CM_3_65_7	0	0	0	0	0	0	0	0.801256	0	0
k__Bacteria;p__Armatimonadetes;c__NA;o__NA;f__NA;g__NA;s__Armatimonadetes_bacterium_CG2_30_59_28	0	1.16475	0	0	0.222445	0	0	0.103167	0	0
k__Bacteria;p__Armatimonadetes;c__NA;o__NA;f__NA;g__NA;s__Armatimonadetes_bacterium_CG2_30_66_41	0	0.16615	0	0.16839	0.096919	0	0.648508	0.162807	0	0
k__Bacteria;p__Armatimonadetes;c__NA;o__NA;f__NA;g__NA;s__Armatimonadetes_bacterium_CG_4_8_14_3_um_filter_66_20	0	0.251284	0	0.637821	0	0	0.458862	0	0	0
k__Bacteria;p__Armatimonadetes;c__NA;o__NA;f__NA;g__NA;s__Armatimonadetes_bacterium_DC	0	0	0	0.577175	0	0	0	0	0	0
k__Bacteria;p__Armatimonadetes;c__NA;o__NA;f__NA;g__NA;s__Armatimonadetes_bacterium_RBG_16_58_9	0	0	0	0	0	0.879153	0.27868	0	1.22798	0
k__Bacteria;p__Armatimonadetes;c__NA;o__NA;f__NA;g__NA;s__Armatimonadetes_bacterium_RBG_16_67_12	0	0	0	0.956487	0	0.135943	0.065476	0.109277	0.228032	0
k__Bacteria;p__Atribacterota	0.44276	0	1.17936	1.03587	0	0.304685	0.892531	0.5245	1.08064	0
k__Bacteria;p__Atribacterota;c__NA;o__NA;f__NA;g__NA;s__Candidatus_Atribacteria_bacterium_1244-E10-H5-B2	0.14995	0.782458	0.939532	0.40412	0.834318	0.133318	0.772161	2.7083	3.78815	0
k__Bacteria;p__Atribacterota;c__NA;o__NA;f__NA;g__NA;s__Candidatus_Atribacteria_bacterium_HGW-Atribacteria-1	0.287779	0.055612	1.4352	1.01185	0	0.970283	0.332588	1.91007	2.52585	0
k__Bacteria;p__Atribacterota;c__NA;o__NA;f__NA;g__NA;s__Candidatus_Atribacteria_bacterium_RBG_16_35_8	0.069129	0.184238	0.503811	0	0	0.03582	0	0.369831	0.317921	0
k__Bacteria;p__Atribacterota;c__NA;o__NA;f__NA;g__NA;s__Candidatus_Atribacteria_bacterium_RBG_19FT_COMBO_35_14	0.36056	0.408425	0.086178	0.171289	0.192473	0	0	0	0	0
k__Bacteria;p__Atribacterota;c__NA;o__NA;f__NA;g__NA;s__uncultured_Atribacterota_bacterium	0	0	0	0	0	0.266103	0.147717	0.144615	8.78939	0
k__Bacteria;p__Bacteroidetes	1450.82	1652.88	1004.23	907.088	1801.43	543.523	540.322	835.985	312.599	7.40673
k__Bacteria;p__Bacteroidetes;c__Bacteroidia	422.726	355.367	215.873	207.104	274.51	113.242	94.5177	98.7559	51.3056	1.79049
k__Bacteria;p__Bacteroidetes;c__Bacteroidia;o__Bacteroidales	64655	62714.3	41034.5	32954.4	56955.1	21802.6	19024.1	28366.7	10069.3	266.257
k__Bacteria;p__Bacteroidetes;c__Bacteroidia;o__Bacteroidales;f__Bacteroidaceae	49407.8	19730.1	11803.6	12708.6	17351.9	3205.27	3667.76	6400.08	1485.1	27.0898
k__Bacteria;p__Bacteroidetes;c__Bacteroidia;o__Bacteroidales;f__Bacteroidaceae;g__Bacteroides	62541.3	44219.3	30204.8	19314.9	34811.9	7144.96	6098.76	27830.9	3343.54	45.7623
k__Bacteria;p__Bacteroidetes;c__Bacteroidia;o__Bacteroidales;f__Bacteroidaceae;g__Bacteroides;s__Bacteroides_acidifaciens	2655.63	4663.61	5815.87	4480.27	5763.63	756.044	869.624	9504.63	815.317	12.0214
k__Bacteria;p__Bacteroidetes;c__Bacteroidia;o__Bacteroidales;f__Bacteroidaceae;g__Bacteroides;s__Bacteroides_bouchesdurhonensis	257.52	247.754	185.64	131.233	189.009	35.7294	47.9764	95.9733	21.8474	0.279043
k__Bacteria;p__Bacteroidetes;c__Bacteroidia;o__Bacteroidales;f__Bacteroidaceae;g__Bacteroides;s__Bacteroides_caccae	192.612	205.576	203.055	177.432	258.839	50.8132	48.212	300.838	25.9194	1.63626
k__Bacteria;p__Bacteroidetes;c__Bacteroidia;o__Bacteroidales;f__Bacteroidaceae;g__Bacteroides;s__Bacteroides_caccae_CAG21	4.2153	6.14534	11.089	4.34966	9.93136	2.58521	0	14.4936	3.46435	0
k__Bacteria;p__Bacteroidetes;c__Bacteroidia;o__Bacteroidales;f__Bacteroidaceae;g__Bacteroides;s__Bacteroides_caecimuris	452.222	529.825	462	392.65	557.883	101.044	96.5194	667.322	45.2275	0.479533
k__Bacteria;p__Bacteroidetes;c__Bacteroidia;o__Bacteroidales;f__Bacteroidaceae;g__Bacteroides;s__Bacteroides_cellulosilyticus	2204.94	1698.28	1078.68	573.719	1447.21	261.016	276.996	625.673	116.356	1.60423
k__Bacteria;p__Bacteroidetes;c__Bacteroidia;o__Bacteroidales;f__Bacteroidaceae;g__Bacteroides;s__Bacteroides_cellulosilyticus_CAG158	70.623	42.906	23.6033	12.7049	19.403	3.10917	2.24921	18.4125	0.996357	0
k__Bacteria;p__Bacteroidetes;c__Bacteroidia;o__Bacteroidales;f__Bacteroidaceae;g__Bacteroides;s__Bacteroides_clarus	232.496	237.493	154.66	316.56	165.26	119.685	65.9873	136.759	55.8363	0.690227
k__Bacteria;p__Bacteroidetes;c__Bacteroidia;o__Bacteroidales;f__Bacteroidaceae;g__Bacteroides;s__Bacteroides_clarus_CAG160	35.8642	35.2939	20.2066	10.0077	30.0661	12.4698	5.85334	18.148	3.7788	0
k__Bacteria;p__Bacteroidetes;c__Bacteroidia;o__Bacteroidales;f__Bacteroidaceae;g__Bacteroides;s__Bacteroides_congonensis	148.844	201.036	183.841	118.644	217.707	15.7322	36.204	174.894	12.6906	0.30614
k__Bacteria;p__Bacteroidetes;c__Bacteroidia;o__Bacteroidales;f__Bacteroidaceae;g__Bacteroides;s__Bacteroides_coprocola_CAG162	17.5354	18.7296	10.6643	16.5136	17.3488	8.41632	3.20225	8.64098	4.56183	0.068654
k__Bacteria;p__Bacteroidetes;c__Bacteroidia;o__Bacteroidales;f__Bacteroidaceae;g__Bacteroides;s__Bacteroides_coprophilus_CAG333	7.49319	6.91175	4.03756	3.68601	5.68129	1.96282	1.20261	2.87656	0.639257	0
k__Bacteria;p__Bacteroidetes;c__Bacteroidia;o__Bacteroidales;f__Bacteroidaceae;g__Bacteroides;s__Bacteroides_coprosuis	15.5475	11.8705	9.54374	8.0626	10.6724	2.87577	3.70748	2.16285	3.1258	0
k__Bacteria;p__Bacteroidetes;c__Bacteroidia;o__Bacteroidales;f__Bacteroidaceae;g__Bacteroides;s__Bacteroides_cutis	39.3097	20.9962	13.6789	11.6895	18.4109	5.23215	2.93343	13.2608	5.99415	0
k__Bacteria;p__Bacteroidetes;c__Bacteroidia;o__Bacteroidales;f__Bacteroidaceae;g__Bacteroides;s__Bacteroides_eggerthii	411.961	271.329	165.249	106.98	202.847	62.0117	44.2943	110.793	33.2639	0.511523
k__Bacteria;p__Bacteroidetes;c__Bacteroidia;o__Bacteroidales;f__Bacteroidaceae;g__Bacteroides;s__Bacteroides_faecalis	285.498	287.407	207.539	170.124	252.874	53.6572	77.9089	110.924	22.0527	0.312986
k__Bacteria;p__Bacteroidetes;c__Bacteroidia;o__Bacteroidales;f__Bacteroidaceae;g__Bacteroides;s__Bacteroides_faecichinchillae	1572.59	1857.02	1266.4	1209.61	1048.24	347.25	400.288	843.714	89.8395	1.64101
k__Bacteria;p__Bacteroidetes;c__Bacteroidia;o__Bacteroidales;f__Bacteroidaceae;g__Bacteroides;s__Bacteroides_faecis	191.708	178.264	139.312	122.749	189.949	104.185	99.6234	135.638	68.0153	0.250746
k__Bacteria;p__Bacteroidetes;c__Bacteroidia;o__Bacteroidales;f__Bacteroidaceae;g__Bacteroides;s__Bacteroides_faecis_CAG32	12.1304	11.5129	7.47574	4.9494	7.91531	0	0.612381	4.30282	0.33357	0
k__Bacteria;p__Bacteroidetes;c__Bacteroidia;o__Bacteroidales;f__Bacteroidaceae;g__Bacteroides;s__Bacteroides_finegoldii	439.36	340.353	222.508	186.307	323.597	82.4771	62.5894	230.947	38.2145	0.573455
k__Bacteria;p__Bacteroidetes;c__Bacteroidia;o__Bacteroidales;f__Bacteroidaceae;g__Bacteroides;s__Bacteroides_finegoldii_CAG203	0	0	0	0	0	0.445336	5.37815	0	0	0
k__Bacteria;p__Bacteroidetes;c__Bacteroidia;o__Bacteroidales;f__Bacteroidaceae;g__Bacteroides;s__Bacteroides_fluxus	392.43	251.953	149.429	84.7509	181.53	46.993	37.454	172.91	20.1459	0.06636
k__Bacteria;p__Bacteroidetes;c__Bacteroidia;o__Bacteroidales;f__Bacteroidaceae;g__Bacteroides;s__Bacteroides_fragilis	2895.15	1923.14	1267.02	1031.39	1897.37	459.406	444.462	878.971	233.403	3.27296
k__Bacteria;p__Bacteroidetes;c__Bacteroidia;o__Bacteroidales;f__Bacteroidaceae;g__Bacteroides;s__Bacteroides_fragilis_CAG558	24.2776	9.06391	7.40172	6.56844	7.4338	0.824483	1.82756	3.61049	0.978082	0
k__Bacteria;p__Bacteroidetes;c__Bacteroidia;o__Bacteroidales;f__Bacteroidaceae;g__Bacteroides;s__Bacteroides_galacturonicus	6.00434	2.99533	4.84752	10.7253	3.11965	2.8079	11.7055	17.0982	12.6277	0
k__Bacteria;p__Bacteroidetes;c__Bacteroidia;o__Bacteroidales;f__Bacteroidaceae;g__Bacteroides;s__Bacteroides_gallinarum	241.649	153.074	105.744	59.9738	151.856	19.3632	28.0561	41.6619	11.2142	0.017188
k__Bacteria;p__Bacteroidetes;c__Bacteroidia;o__Bacteroidales;f__Bacteroidaceae;g__Bacteroides;s__Bacteroides_graminisolvens	58.3459	41.2329	25.2617	18.1433	32.0537	14.8988	8.62752	19.5827	4.49618	0.299575
k__Bacteria;p__Bacteroidetes;c__Bacteroidia;o__Bacteroidales;f__Bacteroidaceae;g__Bacteroides;s__Bacteroides_helcogenes	367.333	216.915	136.046	93.6641	187.799	60.0193	37.2351	129.686	27.1484	0.44739
k__Bacteria;p__Bacteroidetes;c__Bacteroidia;o__Bacteroidales;f__Bacteroidaceae;g__Bacteroides;s__Bacteroides_heparinolyticus	349.343	261.363	142.727	147.169	258.243	38.9101	23.1248	113.14	21.9404	0.171646
k__Bacteria;p__Bacteroidetes;c__Bacteroidia;o__Bacteroidales;f__Bacteroidaceae;g__Bacteroides;s__Bacteroides_ihuae	171.61	140.606	73.7167	70.4615	107.522	35.1988	32.6882	57.2442	17.5354	0.411799
k__Bacteria;p__Bacteroidetes;c__Bacteroidia;o__Bacteroidales;f__Bacteroidaceae;g__Bacteroides;s__Bacteroides_ilei	373.775	404.266	283.235	145.515	405.847	37.0148	102.561	63.1122	20.6827	0.393515
k__Bacteria;p__Bacteroidetes;c__Bacteroidia;o__Bacteroidales;f__Bacteroidaceae;g__Bacteroides;s__Bacteroides_intestinalis	2115.27	1285.43	783.729	485.665	908.747	210.888	174.593	570.194	87.1983	1.23447
k__Bacteria;p__Bacteroidetes;c__Bacteroidia;o__Bacteroidales;f__Bacteroidaceae;g__Bacteroides;s__Bacteroides_intestinalis_CAG315	14.9033	10.0902	5.5019	3.59905	6.26069	1.02992	0.87632	3.85092	0.39184	0
k__Bacteria;p__Bacteroidetes;c__Bacteroidia;o__Bacteroidales;f__Bacteroidaceae;g__Bacteroides;s__Bacteroides_intestinalis_CAG564	19.2243	11.3051	6.73318	4.25115	7.04256	2.98402	1.9638	4.95645	0.356735	0
k__Bacteria;p__Bacteroidetes;c__Bacteroidia;o__Bacteroidales;f__Bacteroidaceae;g__Bacteroides;s__Bacteroides_luti	70.9987	64.8754	41.318	28.6438	55.3881	31.8087	19.6791	38.2074	10.3351	0
k__Bacteria;p__Bacteroidetes;c__Bacteroidia;o__Bacteroidales;f__Bacteroidaceae;g__Bacteroides;s__Bacteroides_mediterraneensis	93.4597	82.663	56.8296	39.2522	83.4232	17.3481	22.316	23.1584	7.39361	0.313783
k__Bacteria;p__Bacteroidetes;c__Bacteroidia;o__Bacteroidales;f__Bacteroidaceae;g__Bacteroides;s__Bacteroides_ndongoniae	285.137	261.666	156.986	111.595	190.374	55.7139	53.356	104.29	25.1528	0.213892
k__Bacteria;p__Bacteroidetes;c__Bacteroidia;o__Bacteroidales;f__Bacteroidaceae;g__Bacteroides;s__Bacteroides_neonati	94.2313	66.9516	36.528	25.2445	51.1882	29.6927	30.0485	38.5848	11.8584	0.256146
k__Bacteria;p__Bacteroidetes;c__Bacteroidia;o__Bacteroidales;f__Bacteroidaceae;g__Bacteroides;s__Bacteroides_nordii	193.601	240.096	195.025	96.2128	250.741	42.4465	92.0215	38.8699	23.7966	0.496378
k__Bacteria;p__Bacteroidetes;c__Bacteroidia;o__Bacteroidales;f__Bacteroidaceae;g__Bacteroides;s__Bacteroides_oleiciplenus	4111.28	2426.31	1460.5	809.456	1611.15	308.376	263.853	1091.96	134.794	0.821892
k__Bacteria;p__Bacteroidetes;c__Bacteroidia;o__Bacteroidales;f__Bacteroidaceae;g__Bacteroides;s__Bacteroides_ovatus	277.391	320.648	246.409	169.102	280.975	55.1053	78.1412	190.376	35.7375	3.061
k__Bacteria;p__Bacteroidetes;c__Bacteroidia;o__Bacteroidales;f__Bacteroidaceae;g__Bacteroides;s__Bacteroides_ovatus_CAG22	3.69413	2.01342	1.6603	1.58735	1.58596	0.052737	0.338902	1.11124	0.069029	0
k__Bacteria;p__Bacteroidetes;c__Bacteroidia;o__Bacteroidales;f__Bacteroidaceae;g__Bacteroides;s__Bacteroides_pectinophilus_CAG437	19.3696	19.3349	63.7243	101.885	548.256	33.9877	2964.02	1620.55	1463.12	1.74327
k__Bacteria;p__Bacteroidetes;c__Bacteroidia;o__Bacteroidales;f__Bacteroidaceae;g__Bacteroides;s__Bacteroides_plebeius_CAG211	147.393	156.824	97.7428	42.6871	197.367	17.5795	30.376	30.2154	7.918	0
k__Bacteria;p__Bacteroidetes;c__Bacteroidia;o__Bacteroidales;f__Bacteroidaceae;g__Bacteroides;s__Bacteroides_propionicifaciens	17.7127	22.2145	11.9127	14.4414	13.1371	10.333	9.94692	8.97305	3.9512	0.139328
k__Bacteria;p__Bacteroidetes;c__Bacteroidia;o__Bacteroidales;f__Bacteroidaceae;g__Bacteroides;s__Bacteroides_pyogenes	1197.42	1009.26	621.896	352.711	1001.34	348.925	225.751	589.208	134.105	0.759443
k__Bacteria;p__Bacteroidetes;c__Bacteroidia;o__Bacteroidales;f__Bacteroidaceae;g__Bacteroides;s__Bacteroides_reticulotermitis	71.2857	88.1013	57.1386	52.585	81.1659	32.3063	39.9649	62.6543	26.6653	0.960779
k__Bacteria;p__Bacteroidetes;c__Bacteroidia;o__Bacteroidales;f__Bacteroidaceae;g__Bacteroides;s__Bacteroides_rodentium	775.396	360.795	234.754	201.19	277.311	114.882	83.7027	193.642	37.7689	1.80818
k__Bacteria;p__Bacteroidetes;c__Bacteroidia;o__Bacteroidales;f__Bacteroidaceae;g__Bacteroides;s__Bacteroides_salyersiae	324.897	239.571	473.726	1766.98	219.454	174.511	105.891	140.926	30.1236	0.953707
k__Bacteria;p__Bacteroidetes;c__Bacteroidia;o__Bacteroidales;f__Bacteroidaceae;g__Bacteroides;s__Bacteroides_sp_14A	25.3217	16.0165	14.3534	15.4388	18.2027	2.27958	3.72614	4.06386	1.29618	0
k__Bacteria;p__Bacteroidetes;c__Bacteroidia;o__Bacteroidales;f__Bacteroidaceae;g__Bacteroides;s__Bacteroides_sp_1_1_14	125.642	107.035	67.9124	37.669	121.482	32.8025	20.5063	80.9666	11.5605	0
k__Bacteria;p__Bacteroidetes;c__Bacteroidia;o__Bacteroidales;f__Bacteroidaceae;g__Bacteroides;s__Bacteroides_sp_1_1_30	0	0	0	0	0	0	0.629072	0	0	0
k__Bacteria;p__Bacteroidetes;c__Bacteroidia;o__Bacteroidales;f__Bacteroidaceae;g__Bacteroides;s__Bacteroides_sp_2_1_33B	51.8779	70.2013	50.64	28.5444	69.3316	20.2255	24.2596	12.2026	2.42726	0.655909
k__Bacteria;p__Bacteroidetes;c__Bacteroidia;o__Bacteroidales;f__Bacteroidaceae;g__Bacteroides;s__Bacteroides_sp_2_2_4	4.94394	9.04467	11.7268	10.4267	7.23394	0.100288	0.305919	22.2567	0.304445	0
k__Bacteria;p__Bacteroidetes;c__Bacteroidia;o__Bacteroidales;f__Bacteroidaceae;g__Bacteroides;s__Bacteroides_sp_3_1_13	114.998	121.972	110.476	58.1638	140.712	10.7054	29.5575	26.9335	5.88839	0
k__Bacteria;p__Bacteroidetes;c__Bacteroidia;o__Bacteroidales;f__Bacteroidaceae;g__Bacteroides;s__Bacteroides_sp_3_1_23	121.579	31.1944	35.525	37.8261	34.6944	1.01928	2.77193	41.4886	1.41994	0
k__Bacteria;p__Bacteroidetes;c__Bacteroidia;o__Bacteroidales;f__Bacteroidaceae;g__Bacteroides;s__Bacteroides_sp_3_1_33FAA	181.68	154.067	110.538	59.7072	161.071	41.9014	33.7307	44.3725	11.3082	0.025257
k__Bacteria;p__Bacteroidetes;c__Bacteroidia;o__Bacteroidales;f__Bacteroidaceae;g__Bacteroides;s__Bacteroides_sp_3_1_40A	13.6578	7.50277	7.32844	6.09551	6.94947	0.26795	0.408958	8.73168	0.275802	0
k__Bacteria;p__Bacteroidetes;c__Bacteroidia;o__Bacteroidales;f__Bacteroidaceae;g__Bacteroides;s__Bacteroides_sp_41_26	0.27265	2.20101	0.86014	0.250274	0.348967	4.50592	1.14518	0.74775	0.634439	0.053663
k__Bacteria;p__Bacteroidetes;c__Bacteroidia;o__Bacteroidales;f__Bacteroidaceae;g__Bacteroides;s__Bacteroides_sp_43_108	268.487	357.42	242.143	145.281	355.116	77.0464	114.385	101.975	37.6582	0.659379
k__Bacteria;p__Bacteroidetes;c__Bacteroidia;o__Bacteroidales;f__Bacteroidaceae;g__Bacteroides;s__Bacteroides_sp_43_46	0.128003	0.445042	0.231047	0.169805	0.177991	0.032872	0.106917	0.20398	0	0
k__Bacteria;p__Bacteroidetes;c__Bacteroidia;o__Bacteroidales;f__Bacteroidaceae;g__Bacteroides;s__Bacteroides_sp_4_1_36	0.934089	1.23487	0.306888	0.334505	0.436621	0	0.007175	0.058041	0.935092	0
k__Bacteria;p__Bacteroidetes;c__Bacteroidia;o__Bacteroidales;f__Bacteroidaceae;g__Bacteroides;s__Bacteroides_sp_4_3_47FAA	0	0	0	0	0	0	0	0.206281	0	0
k__Bacteria;p__Bacteroidetes;c__Bacteroidia;o__Bacteroidales;f__Bacteroidaceae;g__Bacteroides;s__Bacteroides_sp_AF16-49	0.15287	2.16853	0.17874	0.797019	0.501924	0.844433	1.57741	1.56161	0.376322	0
k__Bacteria;p__Bacteroidetes;c__Bacteroidia;o__Bacteroidales;f__Bacteroidaceae;g__Bacteroides;s__Bacteroides_sp_AF18-33	46.3152	26.7998	19.7545	8.13002	24.5201	3.34388	3.04848	13.1626	1.87897	0
k__Bacteria;p__Bacteroidetes;c__Bacteroidia;o__Bacteroidales;f__Bacteroidaceae;g__Bacteroides;s__Bacteroides_sp_AF20-13LB	0.077411	0	0.073276	0.119239	0.099689	3.99782	2.36618	0	2.2165	0.076702
k__Bacteria;p__Bacteroidetes;c__Bacteroidia;o__Bacteroidales;f__Bacteroidaceae;g__Bacteroides;s__Bacteroides_sp_AF25-17LB	0	0	0	0	0	2.92082	1.20395	0	0	0
k__Bacteria;p__Bacteroidetes;c__Bacteroidia;o__Bacteroidales;f__Bacteroidaceae;g__Bacteroides;s__Bacteroides_sp_AF25-18	13.4665	4.13309	1.82961	3.85732	4.40894	0.367534	0.519067	0.823622	0.125976	0
k__Bacteria;p__Bacteroidetes;c__Bacteroidia;o__Bacteroidales;f__Bacteroidaceae;g__Bacteroides;s__Bacteroides_sp_AF25-38AC	0	0	0	0	0	0.361904	0	0.442831	0	0
k__Bacteria;p__Bacteroidetes;c__Bacteroidia;o__Bacteroidales;f__Bacteroidaceae;g__Bacteroides;s__Bacteroides_sp_AF29-11	5.81141	0	0	0.045625	0	0	0	0.33967	0.028532	0
k__Bacteria;p__Bacteroidetes;c__Bacteroidia;o__Bacteroidales;f__Bacteroidaceae;g__Bacteroides;s__Bacteroides_sp_AF32-8BH	1.28245	3.3132	4.10205	2.98759	3.85175	0.058776	0.091448	7.91002	0.232809	0
k__Bacteria;p__Bacteroidetes;c__Bacteroidia;o__Bacteroidales;f__Bacteroidaceae;g__Bacteroides;s__Bacteroides_sp_AF33-23	42.5488	74.3959	59.031	45.3951	56.8512	14.0551	19.6614	20.177	7.42407	0.024924
k__Bacteria;p__Bacteroidetes;c__Bacteroidia;o__Bacteroidales;f__Bacteroidaceae;g__Bacteroides;s__Bacteroides_sp_AF34-31BH	125.164	115.115	89.3714	57.3011	100.68	50.8217	31.3984	77.0691	25.4777	1.03863
k__Bacteria;p__Bacteroidetes;c__Bacteroidia;o__Bacteroidales;f__Bacteroidaceae;g__Bacteroides;s__Bacteroides_sp_AF36-11BH	0	0	0	0	0	0.503961	0	0	0.476046	0
k__Bacteria;p__Bacteroidetes;c__Bacteroidia;o__Bacteroidales;f__Bacteroidaceae;g__Bacteroides;s__Bacteroides_sp_AF37-16AC	0	0	0	0	0	2.69754	6.7635	1.76966	4.13273	0.068146
k__Bacteria;p__Bacteroidetes;c__Bacteroidia;o__Bacteroidales;f__Bacteroidaceae;g__Bacteroides;s__Bacteroides_sp_AF39-10AT	0.461656	0.153934	1.02495	0.129422	0.762922	0.464463	0.024815	0.094797	0.053455	0
k__Bacteria;p__Bacteroidetes;c__Bacteroidia;o__Bacteroidales;f__Bacteroidaceae;g__Bacteroides;s__Bacteroides_sp_AF39-11AC	116.92	55.0732	27.7539	20.2524	35.2685	5.46662	4.60066	24.9945	5.55601	0
k__Bacteria;p__Bacteroidetes;c__Bacteroidia;o__Bacteroidales;f__Bacteroidaceae;g__Bacteroides;s__Bacteroides_sp_AF39-16AC	63.8781	35.1149	23.6963	17.7214	26.7059	4.65749	5.04504	22.2409	2.00872	0
k__Bacteria;p__Bacteroidetes;c__Bacteroidia;o__Bacteroidales;f__Bacteroidaceae;g__Bacteroides;s__Bacteroides_sp_AM16-13	11.2052	2.90818	1.66126	3.39031	1.6154	0.24298	0.687953	0.881085	0.111497	0
k__Bacteria;p__Bacteroidetes;c__Bacteroidia;o__Bacteroidales;f__Bacteroidaceae;g__Bacteroides;s__Bacteroides_sp_AM16-15	642.86	194.349	113.413	136.583	161.736	21.0537	49.9834	45.9508	16.3756	0.697235
k__Bacteria;p__Bacteroidetes;c__Bacteroidia;o__Bacteroidales;f__Bacteroidaceae;g__Bacteroides;s__Bacteroides_sp_AM16-24	299.659	206.406	139.115	78.9193	189.018	51.3141	36.5783	108.768	19.5088	0.036433
k__Bacteria;p__Bacteroidetes;c__Bacteroidia;o__Bacteroidales;f__Bacteroidaceae;g__Bacteroides;s__Bacteroides_sp_AM22-3LB	211.736	37.2794	20.973	37.3744	39.9009	3.19956	7.68033	10.1381	1.2198	0
k__Bacteria;p__Bacteroidetes;c__Bacteroidia;o__Bacteroidales;f__Bacteroidaceae;g__Bacteroides;s__Bacteroides_sp_AM23-12	0.575691	0	0.251131	1.01359	0.286064	0.123196	0.273285	0.934798	0	0
k__Bacteria;p__Bacteroidetes;c__Bacteroidia;o__Bacteroidales;f__Bacteroidaceae;g__Bacteroides;s__Bacteroides_sp_AM23-18	24.6787	6.33763	3.7557	5.37027	4.23096	0.348389	1.22138	3.16266	0.425402	0
k__Bacteria;p__Bacteroidetes;c__Bacteroidia;o__Bacteroidales;f__Bacteroidaceae;g__Bacteroides;s__Bacteroides_sp_AM25-34	64.3692	13.873	7.3769	14.1127	9.96579	0.821325	2.3899	3.50918	0.29284	0
k__Bacteria;p__Bacteroidetes;c__Bacteroidia;o__Bacteroidales;f__Bacteroidaceae;g__Bacteroides;s__Bacteroides_sp_AM26-11	12.9849	9.29481	6.21004	2.71089	6.09759	1.09961	0.973013	3.6585	0.270008	0
k__Bacteria;p__Bacteroidetes;c__Bacteroidia;o__Bacteroidales;f__Bacteroidaceae;g__Bacteroides;s__Bacteroides_sp_AM27-13	0	0	0	0	0	0.84767	1.63994	10.6573	0.897535	0.02794
k__Bacteria;p__Bacteroidetes;c__Bacteroidia;o__Bacteroidales;f__Bacteroidaceae;g__Bacteroides;s__Bacteroides_sp_AM30-16	0.114296	0.032616	0.363992	0.521493	0.091917	0.331767	0.026135	0.015216	0.068375	0
k__Bacteria;p__Bacteroidetes;c__Bacteroidia;o__Bacteroidales;f__Bacteroidaceae;g__Bacteroides;s__Bacteroides_sp_AM32-11AC	0	0	0.023299	0	0	1.6341	0.378128	0.328186	2.95354	0.051487
k__Bacteria;p__Bacteroidetes;c__Bacteroidia;o__Bacteroidales;f__Bacteroidaceae;g__Bacteroides;s__Bacteroides_sp_AM41-16	29.0915	37.4002	30.4226	15.2522	41.9706	1.23377	10.4125	3.71568	0.676867	0
k__Bacteria;p__Bacteroidetes;c__Bacteroidia;o__Bacteroidales;f__Bacteroidaceae;g__Bacteroides;s__Bacteroides_sp_AM56-10ce	1.44808	2.83007	2.58561	3.41873	3.36152	0.045335	0.291147	6.68029	0.034105	0
k__Bacteria;p__Bacteroidetes;c__Bacteroidia;o__Bacteroidales;f__Bacteroidaceae;g__Bacteroides;s__Bacteroides_sp_AR20	8.45761	2.52491	1.07882	1.71243	2.6156	1.85325	1.67643	10.8628	3.61	0.154938
k__Bacteria;p__Bacteroidetes;c__Bacteroidia;o__Bacteroidales;f__Bacteroidaceae;g__Bacteroides;s__Bacteroides_sp_AR29	0	0	0	0	0	1.78889	0.635046	0	0.122649	0.01251
k__Bacteria;p__Bacteroidetes;c__Bacteroidia;o__Bacteroidales;f__Bacteroidaceae;g__Bacteroides;s__Bacteroides_sp_An19	71.1364	51.4907	27.8241	15.7072	38.7028	14.4731	9.05073	19.5302	6.34749	0.309355
k__Bacteria;p__Bacteroidetes;c__Bacteroidia;o__Bacteroidales;f__Bacteroidaceae;g__Bacteroides;s__Bacteroides_sp_An269	21.6918	14.2622	6.63165	8.68304	22.5657	18.3436	12.862	5.95575	6.18626	0.172845
k__Bacteria;p__Bacteroidetes;c__Bacteroidia;o__Bacteroidales;f__Bacteroidaceae;g__Bacteroides;s__Bacteroides_sp_An279	35.8451	22.8154	12.8663	7.26794	14.737	2.95487	1.71923	10.7122	0.965669	0
k__Bacteria;p__Bacteroidetes;c__Bacteroidia;o__Bacteroidales;f__Bacteroidaceae;g__Bacteroides;s__Bacteroides_sp_An322	314.225	300.773	190.85	149.192	298.928	81.3453	72.7692	106.877	42.2283	1.0065
k__Bacteria;p__Bacteroidetes;c__Bacteroidia;o__Bacteroidales;f__Bacteroidaceae;g__Bacteroides;s__Bacteroides_sp_An51A	63.9441	86.1291	44.9576	38.8783	60.5501	45.2242	29.415	31.4496	14.2661	0.343448
k__Bacteria;p__Bacteroidetes;c__Bacteroidia;o__Bacteroidales;f__Bacteroidaceae;g__Bacteroides;s__Bacteroides_sp_CAG1060	67.7599	66.4955	48.9646	27.4801	71.8128	31.1896	28.5287	9.97957	6.79388	1.08107
k__Bacteria;p__Bacteroidetes;c__Bacteroidia;o__Bacteroidales;f__Bacteroidaceae;g__Bacteroides;s__Bacteroides_sp_CAG1060_57_27	40.4091	92.3708	46.4588	54.4817	54.1542	31.2883	28.1973	19.2058	10.7999	0.519863
k__Bacteria;p__Bacteroidetes;c__Bacteroidia;o__Bacteroidales;f__Bacteroidaceae;g__Bacteroides;s__Bacteroides_sp_CAG1076	21.4044	28.1381	16.8787	22.1641	17.235	20.4094	24.053	12.7519	20.7208	0.503995
k__Bacteria;p__Bacteroidetes;c__Bacteroidia;o__Bacteroidales;f__Bacteroidaceae;g__Bacteroides;s__Bacteroides_sp_CAG144	187.112	192.929	129.65	74.676	195.426	77.4757	51.254	136.574	42.6004	1.75701
k__Bacteria;p__Bacteroidetes;c__Bacteroidia;o__Bacteroidales;f__Bacteroidaceae;g__Bacteroides;s__Bacteroides_sp_CAG189	70.6022	54.1832	36.2066	19.5702	42.203	21.1018	12.8607	27.9066	7.08179	0.065095
k__Bacteria;p__Bacteroidetes;c__Bacteroidia;o__Bacteroidales;f__Bacteroidaceae;g__Bacteroides;s__Bacteroides_sp_CAG20	4.25774	2.55984	3.58126	2.59341	1.96525	3.78209	3.02824	1.80902	0.914312	0
k__Bacteria;p__Bacteroidetes;c__Bacteroidia;o__Bacteroidales;f__Bacteroidaceae;g__Bacteroides;s__Bacteroides_sp_CAG443	95.4496	117.964	80.3731	58.9663	128.846	27.0643	36.0442	97.6293	22.5728	0.489357
k__Bacteria;p__Bacteroidetes;c__Bacteroidia;o__Bacteroidales;f__Bacteroidaceae;g__Bacteroides;s__Bacteroides_sp_CAG462	47.2689	52.7942	38.5378	27.8688	59.9598	28.4952	22.7561	19.0064	19.3498	0.037829
k__Bacteria;p__Bacteroidetes;c__Bacteroidia;o__Bacteroidales;f__Bacteroidaceae;g__Bacteroides;s__Bacteroides_sp_CAG530	698.644	646.181	380.151	340.614	605.578	153.042	122.307	265.67	77.2035	0.785067
k__Bacteria;p__Bacteroidetes;c__Bacteroidia;o__Bacteroidales;f__Bacteroidaceae;g__Bacteroides;s__Bacteroides_sp_CAG545	2.86839	4.3811	2.9284	3.35348	3.87053	14.4129	12.7156	8.15532	4.30477	0.243604
k__Bacteria;p__Bacteroidetes;c__Bacteroidia;o__Bacteroidales;f__Bacteroidaceae;g__Bacteroides;s__Bacteroides_sp_CAG598	75.7859	45.6834	27.617	20.4276	34.1955	4.40006	5.55229	18.6267	4.71304	0.089139
k__Bacteria;p__Bacteroidetes;c__Bacteroidia;o__Bacteroidales;f__Bacteroidaceae;g__Bacteroides;s__Bacteroides_sp_CAG633	277.368	165.769	109.571	55.8804	126.913	22.0967	26.2724	64.6729	14.9317	0.228131
k__Bacteria;p__Bacteroidetes;c__Bacteroidia;o__Bacteroidales;f__Bacteroidaceae;g__Bacteroides;s__Bacteroides_sp_CAG661	98.5842	46.6982	40.4655	20.2955	37.4417	13.4248	7.41098	23.4469	4.76435	0.1909
k__Bacteria;p__Bacteroidetes;c__Bacteroidia;o__Bacteroidales;f__Bacteroidaceae;g__Bacteroides;s__Bacteroides_sp_CAG702	3.24213	10.0654	3.00075	2.14911	3.24376	7.5679	3.25435	3.11356	2.56788	0.058341
k__Bacteria;p__Bacteroidetes;c__Bacteroidia;o__Bacteroidales;f__Bacteroidaceae;g__Bacteroides;s__Bacteroides_sp_CAG709	15.4928	32.9139	22.4658	15.7132	24.2116	18.5622	13.8632	4.1941	14.9226	0.087559
k__Bacteria;p__Bacteroidetes;c__Bacteroidia;o__Bacteroidales;f__Bacteroidaceae;g__Bacteroides;s__Bacteroides_sp_CAG714	44.4723	56.5356	38.241	36.9654	40.286	29.8478	15.4165	18.3682	19.841	0.60692
k__Bacteria;p__Bacteroidetes;c__Bacteroidia;o__Bacteroidales;f__Bacteroidaceae;g__Bacteroides;s__Bacteroides_sp_CAG754	73.7357	107.118	137.636	98.8597	147.07	16.7585	11.174	231.189	9.59323	0.104824
k__Bacteria;p__Bacteroidetes;c__Bacteroidia;o__Bacteroidales;f__Bacteroidaceae;g__Bacteroides;s__Bacteroides_sp_CAG770	50.0718	73.6156	59.2937	34.7422	77.4616	25.1508	21.8777	14.5641	9.31174	0.721131
k__Bacteria;p__Bacteroidetes;c__Bacteroidia;o__Bacteroidales;f__Bacteroidaceae;g__Bacteroides;s__Bacteroides_sp_CAG875	73.083	68.737	51.3149	28.0484	75.3894	32.5836	19.458	50.0322	19.1247	0.312774
k__Bacteria;p__Bacteroidetes;c__Bacteroidia;o__Bacteroidales;f__Bacteroidaceae;g__Bacteroides;s__Bacteroides_sp_CAG927	3483.59	5597.98	2787.18	3284.83	4601.09	3770.45	3601.71	3026.51	3764.7	136.82
k__Bacteria;p__Bacteroidetes;c__Bacteroidia;o__Bacteroidales;f__Bacteroidaceae;g__Bacteroides;s__Bacteroides_sp_CAG98	530.868	115.176	54.4706	112.805	93.7272	11.7784	19.7194	24.7153	4.11435	0.024161
k__Bacteria;p__Bacteroidetes;c__Bacteroidia;o__Bacteroidales;f__Bacteroidaceae;g__Bacteroides;s__Bacteroides_sp_D2	48.1122	43.9513	29.28	22.5603	30.3607	25.5181	12.7761	23.0408	9.54195	0.557397
k__Bacteria;p__Bacteroidetes;c__Bacteroidia;o__Bacteroidales;f__Bacteroidaceae;g__Bacteroides;s__Bacteroides_sp_D20	71.4745	47.8237	34.231	17.2	44.6037	4.91129	12.6061	12.7988	1.34091	0
k__Bacteria;p__Bacteroidetes;c__Bacteroidia;o__Bacteroidales;f__Bacteroidaceae;g__Bacteroides;s__Bacteroides_sp_D22	8.11506	5.04028	2.99756	3.8149	4.36514	0.397285	1.70008	6.26228	0.454645	0
k__Bacteria;p__Bacteroidetes;c__Bacteroidia;o__Bacteroidales;f__Bacteroidaceae;g__Bacteroides;s__Bacteroides_sp_HMSC067B03	0.416114	0.297526	0.291046	0.175028	0.05212	0.142128	0.037048	0.097684	0.281167	0
k__Bacteria;p__Bacteroidetes;c__Bacteroidia;o__Bacteroidales;f__Bacteroidaceae;g__Bacteroides;s__Bacteroides_sp_HMSC068A09	1.07934	3.96697	2.81915	3.11212	4.22333	0	0	5.9667	0.076492	0
k__Bacteria;p__Bacteroidetes;c__Bacteroidia;o__Bacteroidales;f__Bacteroidaceae;g__Bacteroides;s__Bacteroides_sp_HPS0048	84.7942	76.5021	61.5955	33.4573	78.1351	28.4526	47.0472	33.312	15.8417	0.490679
k__Bacteria;p__Bacteroidetes;c__Bacteroidia;o__Bacteroidales;f__Bacteroidaceae;g__Bacteroides;s__Bacteroides_sp_KFT8	95.4163	105.193	46.8608	65.3271	119.314	49.4901	26.6165	83.5994	17.846	0.148644
k__Bacteria;p__Bacteroidetes;c__Bacteroidia;o__Bacteroidales;f__Bacteroidaceae;g__Bacteroides;s__Bacteroides_sp_Marseille-P3684	20.8463	28.6598	9.66249	22.9609	30.2747	15.8304	6.24437	17.678	11.324	0.292468
k__Bacteria;p__Bacteroidetes;c__Bacteroidia;o__Bacteroidales;f__Bacteroidaceae;g__Bacteroides;s__Bacteroides_sp_NMBE5	198.331	96.1998	53.5763	36.6739	64.483	9.5645	7.64429	36.4997	3.77101	0
k__Bacteria;p__Bacteroidetes;c__Bacteroidia;o__Bacteroidales;f__Bacteroidaceae;g__Bacteroides;s__Bacteroides_sp_OF04-15BH	129.445	147.303	142.164	76.9988	169.524	39.3416	69.231	67.0152	26.5118	0.374009
k__Bacteria;p__Bacteroidetes;c__Bacteroidia;o__Bacteroidales;f__Bacteroidaceae;g__Bacteroides;s__Bacteroides_sp_OM05-12	27.3784	42.9517	34.067	23.1097	45.5594	2.35697	2.98842	1.40197	3.40327	0.018389
k__Bacteria;p__Bacteroidetes;c__Bacteroidia;o__Bacteroidales;f__Bacteroidaceae;g__Bacteroides;s__Bacteroides_sp_OM08-17BH	47.1772	42.0969	25.9152	10.8275	43.4004	14.5676	7.69688	26.643	5.52567	0
k__Bacteria;p__Bacteroidetes;c__Bacteroidia;o__Bacteroidales;f__Bacteroidaceae;g__Bacteroides;s__Bacteroides_sp_SM1_62	14.6958	3.60826	1.68635	3.80144	2.5465	0.119225	0.464695	0.476151	0.071863	0
k__Bacteria;p__Bacteroidetes;c__Bacteroidia;o__Bacteroidales;f__Bacteroidaceae;g__Bacteroides;s__Bacteroides_sp_SM23_62	2.67948	7.71229	8.47119	9.16618	8.07724	0.513192	3.26309	17.3909	0.671927	0
k__Bacteria;p__Bacteroidetes;c__Bacteroidia;o__Bacteroidales;f__Bacteroidaceae;g__Bacteroides;s__Bacteroides_sp_SM23_62_1	0	0	0	0	0	0	0.715797	0.176144	8.19115	0.441824
k__Bacteria;p__Bacteroidetes;c__Bacteroidia;o__Bacteroidales;f__Bacteroidaceae;g__Bacteroides;s__Bacteroides_stercorirosoris	1686.25	1047.82	625.508	330.64	695.778	159.171	122.004	478.041	63.9404	0.380169
k__Bacteria;p__Bacteroidetes;c__Bacteroidia;o__Bacteroidales;f__Bacteroidaceae;g__Bacteroides;s__Bacteroides_stercoris	773.741	645.602	438.47	249.741	554.406	121.395	146.7	200.671	53.2509	0.874067
k__Bacteria;p__Bacteroidetes;c__Bacteroidia;o__Bacteroidales;f__Bacteroidaceae;g__Bacteroides;s__Bacteroides_stercoris_CAG120	53.0991	31.5044	17.7674	10.1114	19.2351	3.64521	2.95256	15.7745	1.32956	0
k__Bacteria;p__Bacteroidetes;c__Bacteroidia;o__Bacteroidales;f__Bacteroidaceae;g__Bacteroides;s__Bacteroides_thetaiotaomicron	1294.71	930.187	563.322	372.064	799.056	247.274	227.058	411.952	111.051	1.1209
k__Bacteria;p__Bacteroidetes;c__Bacteroidia;o__Bacteroidales;f__Bacteroidaceae;g__Bacteroides;s__Bacteroides_thetaiotaomicron_CAG40	0.843837	1.55339	1.48339	0.146367	0.408871	0	0	0.283511	0	0
k__Bacteria;p__Bacteroidetes;c__Bacteroidia;o__Bacteroidales;f__Bacteroidaceae;g__Bacteroides;s__Bacteroides_timonensis	1006.53	563.307	370.592	213.817	438.35	78.8216	75.3349	274.079	29.6563	1.09114
k__Bacteria;p__Bacteroidetes;c__Bacteroidia;o__Bacteroidales;f__Bacteroidaceae;g__Bacteroides;s__Bacteroides_togonis	87.4607	99.4101	45.0995	66.2921	127.372	28.7872	24.7252	56.1411	10.0439	0
k__Bacteria;p__Bacteroidetes;c__Bacteroidia;o__Bacteroidales;f__Bacteroidaceae;g__Bacteroides;s__Bacteroides_uniformis	4499.49	3243.81	2038.21	1362.79	2752.03	1196.82	702.846	1743.16	484.218	11.1971
k__Bacteria;p__Bacteroidetes;c__Bacteroidia;o__Bacteroidales;f__Bacteroidaceae;g__Bacteroides;s__Bacteroides_uniformis_CAG3	14.9466	42.3581	23.6952	23.1508	24.186	11.4895	13.7568	5.0599	3.79869	0.739894
k__Bacteria;p__Bacteroidetes;c__Bacteroidia;o__Bacteroidales;f__Bacteroidaceae;g__Bacteroides;s__Bacteroides_xylanisolvens	406.811	354.23	254.93	186.084	384.512	100.98	79.7419	245.94	58.448	2.43023
k__Bacteria;p__Bacteroidetes;c__Bacteroidia;o__Bacteroidales;f__Bacteroidaceae;g__Bacteroides;s__Bacteroides_zoogleoformans	476.404	602.394	460.426	276.174	579.743	36.6719	89.316	77.7516	28.5394	0.079655
k__Bacteria;p__Bacteroidetes;c__Bacteroidia;o__Bacteroidales;f__Bacteroidaceae;g__Bacteroides;s__uncultured_Bacteroides_sp	739.284	643.542	425.977	376.344	660.921	140.049	150.206	317.318	76.1756	0.969217
k__Bacteria;p__Bacteroidetes;c__Bacteroidia;o__Bacteroidales;f__Bacteroidaceae;g__Mediterranea;s__Mediterranea_massiliensis	196.939	160.942	129.462	59.8164	184.182	26.0382	34.7313	61.0737	10.9212	0.125659
k__Bacteria;p__Bacteroidetes;c__Bacteroidia;o__Bacteroidales;f__Bacteroidaceae;g__Mediterranea;s__Mediterranea_sp_An20	179.984	185.164	93.6289	130.129	205.287	70.3023	50.9343	95.338	32.1768	0.510384
k__Bacteria;p__Bacteroidetes;c__Bacteroidia;o__Bacteroidales;f__Bacteroidaceae;g__Phocaeicola	714.677	517.369	333.868	252.649	450.918	113.84	99.3556	240.481	47.0105	0.384809
k__Bacteria;p__Bacteroidetes;c__Bacteroidia;o__Bacteroidales;f__Bacteroidaceae;g__Phocaeicola;s__Phocaeicola_abscessus	83.1099	91.6737	89.3629	34.1036	102.311	6.18896	25.7516	11.208	3.36177	0.128292
k__Bacteria;p__Bacteroidetes;c__Bacteroidia;o__Bacteroidales;f__Bacteroidaceae;g__Phocaeicola;s__Phocaeicola_barnesiae	78.4249	102.055	52.109	54.5957	116.466	19.1831	21.9477	33.9743	10.3628	0.238119
k__Bacteria;p__Bacteroidetes;c__Bacteroidia;o__Bacteroidales;f__Bacteroidaceae;g__Phocaeicola;s__Phocaeicola_coprocola	830.559	539.872	374.156	276.296	539.278	107.357	130.786	205.902	70.599	2.4222
k__Bacteria;p__Bacteroidetes;c__Bacteroidia;o__Bacteroidales;f__Bacteroidaceae;g__Phocaeicola;s__Phocaeicola_coprophilus	166.002	116.756	89.3854	57.8019	123.068	32.4937	27.4965	63.8444	25.2142	0.131432
k__Bacteria;p__Bacteroidetes;c__Bacteroidia;o__Bacteroidales;f__Bacteroidaceae;g__Phocaeicola;s__Phocaeicola_dorei	1404.95	802.048	488.291	393.922	639.269	137.296	132.305	415.301	87.7637	1.22266
k__Bacteria;p__Bacteroidetes;c__Bacteroidia;o__Bacteroidales;f__Bacteroidaceae;g__Phocaeicola;s__Phocaeicola_massiliensis	955.662	257.589	154.419	214.101	217.491	19.7544	41.8059	56.9407	5.98101	0
k__Bacteria;p__Bacteroidetes;c__Bacteroidia;o__Bacteroidales;f__Bacteroidaceae;g__Phocaeicola;s__Phocaeicola_paurosaccharolyticus	152.646	143.166	110.728	78.7864	154.788	32.5521	26.7006	36.6136	15.598	0.252696
k__Bacteria;p__Bacteroidetes;c__Bacteroidia;o__Bacteroidales;f__Bacteroidaceae;g__Phocaeicola;s__Phocaeicola_plebeius	747.946	611.876	436.338	300.208	588.091	169.188	161.723	319.928	76.8952	1.85844
k__Bacteria;p__Bacteroidetes;c__Bacteroidia;o__Bacteroidales;f__Bacteroidaceae;g__Phocaeicola;s__Phocaeicola_salanitronis	600.973	418.349	241.465	179.906	350.917	95.207	83.984	150.887	38.8323	1.32831
k__Bacteria;p__Bacteroidetes;c__Bacteroidia;o__Bacteroidales;f__Bacteroidaceae;g__Phocaeicola;s__Phocaeicola_sartorii	1060.78	623.494	364.814	345.143	585.252	305.241	204.618	188.442	77.6273	3.87901
k__Bacteria;p__Bacteroidetes;c__Bacteroidia;o__Bacteroidales;f__Bacteroidaceae;g__Phocaeicola;s__Phocaeicola_vulgatus	2299.45	2092.69	1395.6	928.828	1980.51	585.909	562.089	866.559	265.489	9.10042
k__Bacteria;p__Bacteroidetes;c__Bacteroidia;o__Bacteroidales;f__Balneicellaceae;g__Balneicella;s__Balneicella_halophila	2.29053	2.69003	3.76656	1.80616	2.83208	0.487356	1.03988	1.27841	0.203197	0
k__Bacteria;p__Bacteroidetes;c__Bacteroidia;o__Bacteroidales;f__Barnesiellaceae	0	0	0	0	0	0.11676	0.217391	1.82803	0.117984	0.006793
k__Bacteria;p__Bacteroidetes;c__Bacteroidia;o__Bacteroidales;f__Barnesiellaceae;g__Barnesiella	65.1103	78.4328	53.585	45.5743	66.1849	51.4228	53.9843	28.3478	30.0033	0.666911
k__Bacteria;p__Bacteroidetes;c__Bacteroidia;o__Bacteroidales;f__Barnesiellaceae;g__Barnesiella;s__Barnesiella_intestinihominis	545.652	626.048	403.462	303.136	622.361	231.642	185.759	266.986	119.393	3.05024
k__Bacteria;p__Bacteroidetes;c__Bacteroidia;o__Bacteroidales;f__Barnesiellaceae;g__Barnesiella;s__Barnesiella_sp_An22	223.904	303.057	199.476	134.742	252.89	246.066	158.263	107.283	101.719	2.78427
k__Bacteria;p__Bacteroidetes;c__Bacteroidia;o__Bacteroidales;f__Barnesiellaceae;g__Barnesiella;s__Barnesiella_sp_An55	146.298	173.023	131.208	69.3074	181.767	57.2834	68.8342	68.5349	48.719	0.837836
k__Bacteria;p__Bacteroidetes;c__Bacteroidia;o__Bacteroidales;f__Barnesiellaceae;g__Barnesiella;s__Barnesiella_sp_CU968	0.741182	1.56244	4.88105	2.49538	4.77002	0.187786	0.158588	0.1514	0.097477	0
k__Bacteria;p__Bacteroidetes;c__Bacteroidia;o__Bacteroidales;f__Barnesiellaceae;g__Barnesiella;s__Barnesiella_viscericola	120.624	177.451	123.363	104.448	167.556	54.6931	57.1773	47.4145	35.4875	1.1527
k__Bacteria;p__Bacteroidetes;c__Bacteroidia;o__Bacteroidales;f__Barnesiellaceae;g__Coprobacter;s__Coprobacter_fastidiosus	135.784	98.973	54.2711	31.9026	108.886	41.3211	17.1722	72.3459	15.0449	0.067766
k__Bacteria;p__Bacteroidetes;c__Bacteroidia;o__Bacteroidales;f__Barnesiellaceae;g__Coprobacter;s__Coprobacter_secundus	1.82589	3.71004	1.60269	2.12421	2.66821	8.86148	5.47645	3.74844	3.15229	0.123216
k__Bacteria;p__Bacteroidetes;c__Bacteroidia;o__Bacteroidales;f__Barnesiellaceae;g__Coprobacter;s__Coprobacter_sp	24.7703	33.5167	30.7214	6.03991	39.8421	4.32157	10.1275	5.04941	2.08837	0
k__Bacteria;p__Bacteroidetes;c__Bacteroidia;o__Bacteroidales;f__Dysgonomonadaceae	0.223597	0.338477	0.071161	0.071032	0.159368	0.220475	0	0.657409	0	0
k__Bacteria;p__Bacteroidetes;c__Bacteroidia;o__Bacteroidales;f__Dysgonomonadaceae;g__Dysgonomonas	64.1262	79.9129	56.3202	49.9305	97.2119	14.8302	22.7891	30.1498	6.02439	0.080287
k__Bacteria;p__Bacteroidetes;c__Bacteroidia;o__Bacteroidales;f__Dysgonomonadaceae;g__Dysgonomonas;s__Dysgonomonas_alginatilytica	24.6724	19.8005	5.63917	21.7262	28.3629	5.22565	6.36649	14.0455	2.5167	0.143436
k__Bacteria;p__Bacteroidetes;c__Bacteroidia;o__Bacteroidales;f__Dysgonomonadaceae;g__Dysgonomonas;s__Dysgonomonas_capnocytophagoides	0.293933	3.7141	0.416849	1.40937	0.464289	0.552679	72.9261	16.4589	30.313	0
k__Bacteria;p__Bacteroidetes;c__Bacteroidia;o__Bacteroidales;f__Dysgonomonadaceae;g__Dysgonomonas;s__Dysgonomonas_gadei	1.50949	1.9478	0.962393	1.4277	2.15893	0.362445	1.08454	0.820785	1.90799	0.056535
k__Bacteria;p__Bacteroidetes;c__Bacteroidia;o__Bacteroidales;f__Dysgonomonadaceae;g__Dysgonomonas;s__Dysgonomonas_macrotermitis	121.855	100.252	64.7566	48.213	101.365	7.9232	14.7391	35.1902	9.87024	0.274507
k__Bacteria;p__Bacteroidetes;c__Bacteroidia;o__Bacteroidales;f__Dysgonomonadaceae;g__Dysgonomonas;s__Dysgonomonas_massiliensis	31.0486	41.4615	27.8472	19.399	43.3616	4.6775	13.1471	12.8338	2.82958	0
k__Bacteria;p__Bacteroidetes;c__Bacteroidia;o__Bacteroidales;f__Dysgonomonadaceae;g__Dysgonomonas;s__Dysgonomonas_mossii	39.6334	54.0465	35.974	25.7133	48.8906	7.94058	14.4605	14.4772	3.85143	0.023857
k__Bacteria;p__Bacteroidetes;c__Bacteroidia;o__Bacteroidales;f__Dysgonomonadaceae;g__Dysgonomonas;s__Dysgonomonas_sp_37-18	3.88699	2.69181	2.76822	2.86647	2.12743	0.048656	0.810018	29.3685	1.3715	0.131125
k__Bacteria;p__Bacteroidetes;c__Bacteroidia;o__Bacteroidales;f__Dysgonomonadaceae;g__Dysgonomonas;s__Dysgonomonas_sp_BGC7	55.677	64.9314	42.2769	27.4858	69.5939	23.5332	24.9654	28.8228	20.1343	0.046399
k__Bacteria;p__Bacteroidetes;c__Bacteroidia;o__Bacteroidales;f__Dysgonomonadaceae;g__Dysgonomonas;s__Dysgonomonas_sp_HGC4	0.709652	0.591266	0.974108	0.563973	0.469517	0.976331	1.56245	0.572805	0.517597	0
k__Bacteria;p__Bacteroidetes;c__Bacteroidia;o__Bacteroidales;f__Dysgonomonadaceae;g__Dysgonomonas;s__Dysgonomonas_sp_Marseille-P4361	10.9191	13.2955	8.70409	7.14772	14.2906	7.77704	7.73064	3.52436	3.31616	0.050391
k__Bacteria;p__Bacteroidetes;c__Bacteroidia;o__Bacteroidales;f__Dysgonomonadaceae;g__Dysgonomonas;s__uncultured_Dysgonomonas_sp	36.5319	61.6546	34.8222	31.0417	40.5996	25.1175	15.318	14.5721	22.7397	0.321618
k__Bacteria;p__Bacteroidetes;c__Bacteroidia;o__Bacteroidales;f__Dysgonomonadaceae;g__Petrimonas;s__Petrimonas_mucosa	10.5518	26.2299	12.1481	12.9759	13.5559	5.28993	6.2465	2.63289	1.37313	0.04712
k__Bacteria;p__Bacteroidetes;c__Bacteroidia;o__Bacteroidales;f__Dysgonomonadaceae;g__Petrimonas;s__Petrimonas_sp_IBARAKI	19.2915	24.686	20.1223	10.3833	25.9758	4.27642	7.66543	2.65722	0.972731	0
k__Bacteria;p__Bacteroidetes;c__Bacteroidia;o__Bacteroidales;f__Dysgonomonadaceae;g__Proteiniphilum	12.8986	8.39337	3.67909	1.9638	5.98978	1.49537	1.78012	6.80491	1.55199	0
k__Bacteria;p__Bacteroidetes;c__Bacteroidia;o__Bacteroidales;f__Dysgonomonadaceae;g__Proteiniphilum;s__Proteiniphilum_acetatigenes	95.7033	105.996	61.8513	52.4116	65.7868	33.2754	28.7325	30.2166	26.3907	0.85229
k__Bacteria;p__Bacteroidetes;c__Bacteroidia;o__Bacteroidales;f__Dysgonomonadaceae;g__Proteiniphilum;s__Proteiniphilum_saccharofermentans	86.6658	48.1339	39.5545	32.5166	59.8623	19.9964	13.3234	34.7795	11.6671	1.19011
k__Bacteria;p__Bacteroidetes;c__Bacteroidia;o__Bacteroidales;f__Dysgonomonadaceae;g__Proteiniphilum;s__Proteiniphilum_sp_X52	43.4719	43.775	15.7234	33.4806	50.5348	9.83932	5.48604	26.6773	4.36163	0
k__Bacteria;p__Bacteroidetes;c__Bacteroidia;o__Bacteroidales;f__Muribaculaceae	34135	44322.8	22878.7	31706.4	59632.1	13638	9003.82	23923.8	8910.21	243.054
k__Bacteria;p__Bacteroidetes;c__Bacteroidia;o__Bacteroidales;f__Muribaculaceae;g__Candidatus_Amulumruptor;s__Candidatus_Amulumruptor_caecigallinarius	1796.3	2033.14	1265.38	1028.19	1867.78	1195.88	861.95	1099.85	736.656	17.6685
k__Bacteria;p__Bacteroidetes;c__Bacteroidia;o__Bacteroidales;f__Muribaculaceae;g__Duncaniella	599.148	691.941	132.107	675.721	1192.13	232.585	110.616	607.619	142.493	3.48848
k__Bacteria;p__Bacteroidetes;c__Bacteroidia;o__Bacteroidales;f__Muribaculaceae;g__Duncaniella;s__Duncaniella_muris	3113.42	3754.15	1111.07	3500.63	6114.52	2101.15	1157.22	3156.87	1149.93	35.3049
k__Bacteria;p__Bacteroidetes;c__Bacteroidia;o__Bacteroidales;f__Muribaculaceae;g__Duncaniella;s__Duncaniella_sp_C9	0	0	0	0	0	0	0	1.13129	0.279863	0
k__Bacteria;p__Bacteroidetes;c__Bacteroidia;o__Bacteroidales;f__Muribaculaceae;g__Heminiphilus;s__Heminiphilus_faecis	1.10454	4.68505	0.603246	0.507637	0.817219	0.54373	0.034662	0.454022	0	0
k__Bacteria;p__Bacteroidetes;c__Bacteroidia;o__Bacteroidales;f__Muribaculaceae;g__Muribaculum	82.767	85.0751	57.1154	29.5004	90.0557	33.9468	27.0367	38.6298	11.032	0.039307
k__Bacteria;p__Bacteroidetes;c__Bacteroidia;o__Bacteroidales;f__Muribaculaceae;g__Muribaculum;s__Muribaculum_intestinale	1288.39	1446.88	893.535	817.411	1174.31	611.046	551.28	541.918	383.806	11.9545
k__Bacteria;p__Bacteroidetes;c__Bacteroidia;o__Bacteroidales;f__Muribaculaceae;g__Muribaculum;s__Muribaculum_sp_An287	67.4452	51.017	33.785	18.8122	57.0106	21.7975	10.9352	33.7425	12.3406	0.06816
k__Bacteria;p__Bacteroidetes;c__Bacteroidia;o__Bacteroidales;f__Muribaculaceae;g__NA;s__Muribaculaceae_bacterium_Isolate-001_NCI	31.8634	77.6549	52.5668	43.7513	41.6187	56.7766	43.6736	16.1241	20.5761	0.802492
k__Bacteria;p__Bacteroidetes;c__Bacteroidia;o__Bacteroidales;f__Muribaculaceae;g__NA;s__Muribaculaceae_bacterium_Isolate-002_NCI	21.201	47.4962	31.0008	15.8938	16.3281	62.7058	27.374	25.0686	28.132	0.298283
k__Bacteria;p__Bacteroidetes;c__Bacteroidia;o__Bacteroidales;f__Muribaculaceae;g__NA;s__Muribaculaceae_bacterium_Isolate-004_NCI	8.1367	5.16698	10.9983	7.20183	8.31523	1.75074	2.1769	10.851	3.50399	0.04971
k__Bacteria;p__Bacteroidetes;c__Bacteroidia;o__Bacteroidales;f__Muribaculaceae;g__NA;s__Muribaculaceae_bacterium_Isolate-007_NCI	7.87173	8.69045	5.16137	2.26852	2.1329	16.872	6.38836	7.69814	2.43371	0.338951
k__Bacteria;p__Bacteroidetes;c__Bacteroidia;o__Bacteroidales;f__Muribaculaceae;g__NA;s__Muribaculaceae_bacterium_Isolate-013_NCI	57.911	100.984	41.8935	75.8402	66.6405	120.323	68.4196	82.628	72.7153	3.4784
k__Bacteria;p__Bacteroidetes;c__Bacteroidia;o__Bacteroidales;f__Muribaculaceae;g__NA;s__Muribaculaceae_bacterium_Isolate-036_Harlan	587.131	1187.69	740.544	637.728	840.618	512.312	437.083	216.263	143.543	9.3639
k__Bacteria;p__Bacteroidetes;c__Bacteroidia;o__Bacteroidales;f__Muribaculaceae;g__NA;s__Muribaculaceae_bacterium_Isolate-037_Harlan	68.8593	150.147	84.4231	78.8752	98.2246	92.1096	60.0869	37.5422	33.2254	2.01292
k__Bacteria;p__Bacteroidetes;c__Bacteroidia;o__Bacteroidales;f__Muribaculaceae;g__NA;s__Muribaculaceae_bacterium_Isolate-039_Harlan	169.719	193.112	89.9345	126.261	241.624	74.1796	50.3886	100.146	35.1145	1.27232
k__Bacteria;p__Bacteroidetes;c__Bacteroidia;o__Bacteroidales;f__Muribaculaceae;g__NA;s__Muribaculaceae_bacterium_Isolate-042_Harlan	51.2229	87.5794	34.9267	62.8074	91.9631	30.0069	17.1406	50.4337	15.1761	0.407295
k__Bacteria;p__Bacteroidetes;c__Bacteroidia;o__Bacteroidales;f__Muribaculaceae;g__NA;s__Muribaculaceae_bacterium_Isolate-043_Harlan	19.7985	2.01887	2.15432	0.846883	14.8771	0.977495	0.550806	2.47573	0.446574	0
k__Bacteria;p__Bacteroidetes;c__Bacteroidia;o__Bacteroidales;f__Muribaculaceae;g__NA;s__Muribaculaceae_bacterium_Isolate-077_Janvier	1.37843	1.02795	0.761744	1.18158	0.409048	0.961063	3.32283	0.871918	0.30203	0
k__Bacteria;p__Bacteroidetes;c__Bacteroidia;o__Bacteroidales;f__Muribaculaceae;g__NA;s__Muribaculaceae_bacterium_Isolate-080_Janvier	48.6601	58.7419	9.18302	58.1455	99.0603	21.7828	7.35265	76.7399	14.275	0.074034
k__Bacteria;p__Bacteroidetes;c__Bacteroidia;o__Bacteroidales;f__Muribaculaceae;g__NA;s__Muribaculaceae_bacterium_Isolate-083_Janvier	11.1884	12.7149	1.54164	12.7835	22.5486	3.19222	1.90579	18.4637	3.2077	0
k__Bacteria;p__Bacteroidetes;c__Bacteroidia;o__Bacteroidales;f__Muribaculaceae;g__NA;s__Muribaculaceae_bacterium_Isolate-084_Janvier	4.24056	0.455135	0.87245	0.29952	5.63506	0.283713	0.148616	0.57361	0.118792	0
k__Bacteria;p__Bacteroidetes;c__Bacteroidia;o__Bacteroidales;f__Muribaculaceae;g__NA;s__Muribaculaceae_bacterium_Isolate-100_HZI	20.1446	11.7674	10.9998	6.25188	4.22264	4.35121	9.28308	4.0699	3.98647	0.175179
k__Bacteria;p__Bacteroidetes;c__Bacteroidia;o__Bacteroidales;f__Muribaculaceae;g__NA;s__Muribaculaceae_bacterium_Isolate-102_HZI	23.2447	31.722	30.3626	12.0529	39.6084	0	0	0	0.480568	0
k__Bacteria;p__Bacteroidetes;c__Bacteroidia;o__Bacteroidales;f__Muribaculaceae;g__NA;s__Muribaculaceae_bacterium_Isolate-104_HZI	1.21065	1.20665	1.60323	1.43375	1.61561	0.053602	0.174426	2.3181	0.377116	0
k__Bacteria;p__Bacteroidetes;c__Bacteroidia;o__Bacteroidales;f__Muribaculaceae;g__NA;s__Muribaculaceae_bacterium_Isolate-105_HZI	10.0606	16.1603	9.32504	8.80002	12.6668	15.8169	17.2292	14.7258	14.0634	0.476363
k__Bacteria;p__Bacteroidetes;c__Bacteroidia;o__Bacteroidales;f__Muribaculaceae;g__NA;s__Muribaculaceae_bacterium_Isolate-110_HZI	115.778	135.677	28.8403	103.122	176.175	35.1209	21.123	90.8584	11.6524	0.668937
k__Bacteria;p__Bacteroidetes;c__Bacteroidia;o__Bacteroidales;f__Muribaculaceae;g__NA;s__Muribaculaceae_bacterium_Isolate-113_HZI	8.52097	19.3263	14.2429	14.2523	11.5444	9.85759	7.46202	2.93326	2.30355	0
k__Bacteria;p__Bacteroidetes;c__Bacteroidia;o__Bacteroidales;f__Muribaculaceae;g__NA;s__Muribaculaceae_bacterium_Isolate-114_HZI	46.7608	85.2312	31.7202	73.9075	102.47	43.1083	24.2029	45.5533	13.8276	0.146243
k__Bacteria;p__Bacteroidetes;c__Bacteroidia;o__Bacteroidales;f__Muribaculaceae;g__Paramuribaculum;s__Paramuribaculum_intestinale	485.431	741.977	559.076	532.868	813.593	365.19	331.912	752.153	304.674	9.9966
k__Bacteria;p__Bacteroidetes;c__Bacteroidia;o__Bacteroidales;f__NA;g__Candidatus_Symbiothrix;s__Candidatus_Symbiothrix_dinenymphae	9.42187	13.0001	13.0958	14.2153	13.0135	13.5599	14.4982	10.4642	9.91688	0
k__Bacteria;p__Bacteroidetes;c__Bacteroidia;o__Bacteroidales;f__NA;g__NA;s__Bacteroidales_bacterium	4685.37	6921.22	3444.15	4759.89	7352.89	3432.09	2384.68	3795.44	1956.9	56.4971
k__Bacteria;p__Bacteroidetes;c__Bacteroidia;o__Bacteroidales;f__NA;g__NA;s__Bacteroidales_bacterium_36-12	65.2956	56.7405	48.1574	33.0954	51.493	23.1132	18.0413	24.6003	9.97025	0.146627
k__Bacteria;p__Bacteroidetes;c__Bacteroidia;o__Bacteroidales;f__NA;g__NA;s__Bacteroidales_bacterium_43_36	2301.81	5405.87	2228.09	3982.32	5465.74	1796.52	1120.61	1153.29	644.75	33.9837
k__Bacteria;p__Bacteroidetes;c__Bacteroidia;o__Bacteroidales;f__NA;g__NA;s__Bacteroidales_bacterium_43_8	29.3473	20.9415	12.991	9.46541	12.4229	7.84037	5.181	8.34873	3.34925	0.091795
k__Bacteria;p__Bacteroidetes;c__Bacteroidia;o__Bacteroidales;f__NA;g__NA;s__Bacteroidales_bacterium_45-6	0.921585	1.39271	0.955553	1.13642	2.69161	7.96826	3.72526	9.7934	4.60846	0.356244
k__Bacteria;p__Bacteroidetes;c__Bacteroidia;o__Bacteroidales;f__NA;g__NA;s__Bacteroidales_bacterium_52_46	2827.69	4363.42	2200.73	2659.98	4078.22	6252.61	2633.7	2205.14	2248.18	74.9945
k__Bacteria;p__Bacteroidetes;c__Bacteroidia;o__Bacteroidales;f__NA;g__NA;s__Bacteroidales_bacterium_55_9	18.8945	35.5324	31.8592	26.3249	30.7706	19.7458	17.8864	19.8593	7.67971	0.229392
k__Bacteria;p__Bacteroidetes;c__Bacteroidia;o__Bacteroidales;f__NA;g__NA;s__Bacteroidales_bacterium_6E	0	0.727787	0	0	0	0	0	0	0	0
k__Bacteria;p__Bacteroidetes;c__Bacteroidia;o__Bacteroidales;f__NA;g__NA;s__Bacteroidales_bacterium_Barb7	70.1735	79.6907	58.5414	34.9756	81.8937	9.3464	31.866	16.4268	8.7417	1.19875
k__Bacteria;p__Bacteroidetes;c__Bacteroidia;o__Bacteroidales;f__NA;g__NA;s__Bacteroidales_bacterium_CF	2.58714	4.64111	4.8036	3.81923	3.52995	2.0989	1.19916	6.26674	1.13019	0
k__Bacteria;p__Bacteroidetes;c__Bacteroidia;o__Bacteroidales;f__NA;g__NA;s__Bacteroidales_bacterium_KA00344	0.497393	0.516229	0.471948	0.817355	0.243097	0.161428	0	0.464854	0.192248	0
k__Bacteria;p__Bacteroidetes;c__Bacteroidia;o__Bacteroidales;f__NA;g__NA;s__Bacteroidales_bacterium_KHT7	27.8252	25.2673	18.6267	11.5456	30.7678	10.2044	5.64694	19.4712	4.17187	0
k__Bacteria;p__Bacteroidetes;c__Bacteroidia;o__Bacteroidales;f__NA;g__NA;s__Bacteroidales_bacterium_WCE2004	4.59366	9.32321	6.2713	5.18622	12.6017	2.26598	0.925638	2.29728	0.529364	0
k__Bacteria;p__Bacteroidetes;c__Bacteroidia;o__Bacteroidales;f__NA;g__NA;s__Bacteroidales_bacterium_WCE2008	0	0	0	0	0	0.279771	0.058563	0.269659	0.010418	0
k__Bacteria;p__Bacteroidetes;c__Bacteroidia;o__Bacteroidales;f__Odoribacteraceae	210.885	109.426	65.0607	63.6009	75.9271	31.9181	28.1281	67.3502	29.5086	0.685072
k__Bacteria;p__Bacteroidetes;c__Bacteroidia;o__Bacteroidales;f__Odoribacteraceae;g__Butyricimonas	1050.51	854.348	558.574	372.762	815.28	152.481	158.188	338.352	67.5412	1.43464
k__Bacteria;p__Bacteroidetes;c__Bacteroidia;o__Bacteroidales;f__Odoribacteraceae;g__Butyricimonas;s__Butyricimonas_faecalis	3.02989	0	0.789305	0.857898	0.985377	1.63865	0.516195	1.45949	0.327123	0
k__Bacteria;p__Bacteroidetes;c__Bacteroidia;o__Bacteroidales;f__Odoribacteraceae;g__Butyricimonas;s__Butyricimonas_faecihominis	18.4235	13.5691	21.3487	14.7331	18.5346	1.13807	3.69192	11.3277	1.9854	0
k__Bacteria;p__Bacteroidetes;c__Bacteroidia;o__Bacteroidales;f__Odoribacteraceae;g__Butyricimonas;s__Butyricimonas_sp_Marseille-P3923	156.013	121.354	84.7604	51.4233	100.514	34.0945	31.8031	62.3367	12.254	0.137961
k__Bacteria;p__Bacteroidetes;c__Bacteroidia;o__Bacteroidales;f__Odoribacteraceae;g__Butyricimonas;s__Butyricimonas_synergistica	72.868	93.3288	44.0038	59.2065	95.2178	29.9477	31.6793	53.6222	19.0243	0.448783
k__Bacteria;p__Bacteroidetes;c__Bacteroidia;o__Bacteroidales;f__Odoribacteraceae;g__Butyricimonas;s__Butyricimonas_vaginalis	93.4044	77.8975	42.0653	20.5433	73.0803	20.4038	11.6183	42.0745	6.41013	0
k__Bacteria;p__Bacteroidetes;c__Bacteroidia;o__Bacteroidales;f__Odoribacteraceae;g__Butyricimonas;s__Butyricimonas_virosa	222.597	218.659	149.543	126.321	214.738	90.4235	82.2018	114.728	49.4522	1.23107
k__Bacteria;p__Bacteroidetes;c__Bacteroidia;o__Bacteroidales;f__Odoribacteraceae;g__Culturomica;s__Culturomica_massiliensis	1.46534	1.70739	0.695341	0.391124	1.10043	0.021866	0	0.045355	0	0
k__Bacteria;p__Bacteroidetes;c__Bacteroidia;o__Bacteroidales;f__Odoribacteraceae;g__Odoribacter	71.1035	84.4977	63.0559	54.3968	73.474	45.0497	45.0189	60.7832	25.9438	0.55656
k__Bacteria;p__Bacteroidetes;c__Bacteroidia;o__Bacteroidales;f__Odoribacteraceae;g__Odoribacter;s__Odoribacter_laneus	80.3003	40.7582	30.3536	25.027	43.5163	13.0902	11.7284	23.9978	4.02567	0.152831
k__Bacteria;p__Bacteroidetes;c__Bacteroidia;o__Bacteroidales;f__Odoribacteraceae;g__Odoribacter;s__Odoribacter_laneus_CAG561	5.0003	7.34527	5.44259	5.11613	7.826	0.565804	1.07466	1.95221	0.383525	0
k__Bacteria;p__Bacteroidetes;c__Bacteroidia;o__Bacteroidales;f__Odoribacteraceae;g__Odoribacter;s__Odoribacter_sp_43_10	1.00484	0.712951	1.0752	0.394826	3.90074	2.15952	3.45944	0.22095	3.65854	0.228431
k__Bacteria;p__Bacteroidetes;c__Bacteroidia;o__Bacteroidales;f__Odoribacteraceae;g__Odoribacter;s__Odoribacter_sp_AF15-53	27.6382	27.666	26.2039	29.0913	46.9185	8.50096	7.71923	28.4254	3.87773	0.044062
k__Bacteria;p__Bacteroidetes;c__Bacteroidia;o__Bacteroidales;f__Odoribacteraceae;g__Odoribacter;s__Odoribacter_sp_CAG788	76.5838	67.3887	24.1938	49.0487	122.96	39.7162	28.8784	64.4851	16.4663	1.08772
k__Bacteria;p__Bacteroidetes;c__Bacteroidia;o__Bacteroidales;f__Odoribacteraceae;g__Odoribacter;s__Odoribacter_sp_OF09-27XD	84.6423	47.2778	31.1196	12.5949	27.5392	3.77687	5.89549	24.8209	3.21034	0
k__Bacteria;p__Bacteroidetes;c__Bacteroidia;o__Bacteroidales;f__Odoribacteraceae;g__Odoribacter;s__Odoribacter_splanchnicus	380.898	369.068	290.86	148.023	367.285	87.3888	97.4341	117.027	32.492	0.870895
k__Bacteria;p__Bacteroidetes;c__Bacteroidia;o__Bacteroidales;f__Odoribacteraceae;g__Odoribacter;s__Odoribacter_splanchnicus_CAG14	4.73508	5.73742	5.39489	3.46262	5.6009	0.249152	0.505657	3.88355	0.202435	0
k__Bacteria;p__Bacteroidetes;c__Bacteroidia;o__Bacteroidales;f__Paludibacteraceae;g__Paludibacter	2.76733	4.12579	1.8361	2.14292	3.05511	0.454976	0.683946	0.110507	0.159658	0
k__Bacteria;p__Bacteroidetes;c__Bacteroidia;o__Bacteroidales;f__Paludibacteraceae;g__Paludibacter;s__Paludibacter_jiangxiensis	3.72661	6.04031	5.46429	3.69003	5.6293	3.4872	2.84562	0.226406	1.5962	0.168307
k__Bacteria;p__Bacteroidetes;c__Bacteroidia;o__Bacteroidales;f__Paludibacteraceae;g__Paludibacter;s__Paludibacter_propionicigenes	19.3538	22.6963	13.9159	13.9484	27.623	10.0287	10.5047	4.32978	6.03955	0.049074
k__Bacteria;p__Bacteroidetes;c__Bacteroidia;o__Bacteroidales;f__Paludibacteraceae;g__Paludibacter;s__Paludibacter_sp	0	0	0	0	0	0.399733	0.265778	0	0	0
k__Bacteria;p__Bacteroidetes;c__Bacteroidia;o__Bacteroidales;f__Paludibacteraceae;g__Paludibacter;s__Paludibacter_sp_47-17	20.7066	25.4752	22.5099	11.0988	30.6726	4.83685	9.87402	2.98266	3.20719	0.170691
k__Bacteria;p__Bacteroidetes;c__Bacteroidia;o__Bacteroidales;f__Porphyromonadaceae	0	0	0	0	0	1.42525	3.14592	8.85045	2.21091	0
k__Bacteria;p__Bacteroidetes;c__Bacteroidia;o__Bacteroidales;f__Porphyromonadaceae;g__Lascolabacillus;s__Lascolabacillus_massiliensis	0.93864	1.20138	1.47118	1.0632	2.1628	2.55668	1.13424	3.13629	0.459527	0.046882
k__Bacteria;p__Bacteroidetes;c__Bacteroidia;o__Bacteroidales;f__Porphyromonadaceae;g__Macellibacteroides	0	0	0	0	0	4.77377	1.68839	0	2.48731	0.034954
k__Bacteria;p__Bacteroidetes;c__Bacteroidia;o__Bacteroidales;f__Porphyromonadaceae;g__Macellibacteroides;s__Macellibacteroides_sp_HH-ZS	22.3299	21.5055	15.6243	11.0093	16.2574	3.25498	3.04351	6.04655	2.33683	0.044268
k__Bacteria;p__Bacteroidetes;c__Bacteroidia;o__Bacteroidales;f__Porphyromonadaceae;g__Massilibacteroides;s__Massilibacteroides_vaginae	54.5315	31.3635	26.167	17.9831	27.4692	3.71972	2.66885	16.1492	2.34688	0
k__Bacteria;p__Bacteroidetes;c__Bacteroidia;o__Bacteroidales;f__Porphyromonadaceae;g__NA;s__Porphyromonadaceae_bacterium_CG2_30_38_12	22.0062	28.981	24.2632	12.6624	32.0286	1.6486	7.41801	2.83362	0.696425	0
k__Bacteria;p__Bacteroidetes;c__Bacteroidia;o__Bacteroidales;f__Porphyromonadaceae;g__NA;s__Porphyromonadaceae_bacterium_KH3CP3RA	0.197035	0.223943	0.062634	0.313454	0.843133	0.097958	0.071192	0.170276	0	0
k__Bacteria;p__Bacteroidetes;c__Bacteroidia;o__Bacteroidales;f__Porphyromonadaceae;g__NA;s__Porphyromonadaceae_bacterium_KH3R12	3.08853	1.79344	1.56434	1.26659	1.62599	0.065146	0.155682	0.850413	0.278793	0
k__Bacteria;p__Bacteroidetes;c__Bacteroidia;o__Bacteroidales;f__Porphyromonadaceae;g__Porphyromonas	42.6701	54.4301	25.6188	28.9336	63.0755	37.9172	23.4452	34.5958	19.4089	0.382035
k__Bacteria;p__Bacteroidetes;c__Bacteroidia;o__Bacteroidales;f__Porphyromonadaceae;g__Porphyromonas;s__Porphyromonas_asaccharolytica	24.0056	30.2012	25.3181	13.0617	30.3345	5.26328	9.07459	4.64725	3.00459	0.099199
k__Bacteria;p__Bacteroidetes;c__Bacteroidia;o__Bacteroidales;f__Porphyromonadaceae;g__Porphyromonas;s__Porphyromonas_bennonis	0.147781	0.337333	0.140179	0.425787	0.348594	0.045651	0.255608	0.316901	0.140541	0
k__Bacteria;p__Bacteroidetes;c__Bacteroidia;o__Bacteroidales;f__Porphyromonadaceae;g__Porphyromonas;s__Porphyromonas_cangingivalis	108.599	163.587	85.7932	91.9056	146.969	61.0875	61.7482	69.2964	43.6693	1.46133
k__Bacteria;p__Bacteroidetes;c__Bacteroidia;o__Bacteroidales;f__Porphyromonadaceae;g__Porphyromonas;s__Porphyromonas_canoris	3.09256	5.74371	2.79288	3.56508	3.47775	6.77832	4.20036	6.43527	3.20578	0.090034
k__Bacteria;p__Bacteroidetes;c__Bacteroidia;o__Bacteroidales;f__Porphyromonadaceae;g__Porphyromonas;s__Porphyromonas_crevioricanis	2.85138	5.93933	1.69556	3.65858	1.47755	12.4079	19.9809	7.88773	10.5508	0.604254
k__Bacteria;p__Bacteroidetes;c__Bacteroidia;o__Bacteroidales;f__Porphyromonadaceae;g__Porphyromonas;s__Porphyromonas_endodontalis	0.996901	0.592335	0.886226	0.821169	0.737143	1.05215	1.80815	0	0	0
k__Bacteria;p__Bacteroidetes;c__Bacteroidia;o__Bacteroidales;f__Porphyromonadaceae;g__Porphyromonas;s__Porphyromonas_gingivalis	30.7581	30.2461	192.273	942.843	20.7878	54.5944	34.6403	20.2663	12.2976	0.061527
k__Bacteria;p__Bacteroidetes;c__Bacteroidia;o__Bacteroidales;f__Porphyromonadaceae;g__Porphyromonas;s__Porphyromonas_gingivicanis	21.196	15.3736	9.91762	13.8611	12.0249	17.5423	8.98217	7.94276	12.3078	0.052631
k__Bacteria;p__Bacteroidetes;c__Bacteroidia;o__Bacteroidales;f__Porphyromonadaceae;g__Porphyromonas;s__Porphyromonas_gulae	174.682	158.75	83.226	50.1825	155.15	55.3741	37.6498	89.344	28.3982	0.654874
k__Bacteria;p__Bacteroidetes;c__Bacteroidia;o__Bacteroidales;f__Porphyromonadaceae;g__Porphyromonas;s__Porphyromonas_levii	0.5416	0.592384	0.335995	0.166167	0.938553	1.11213	1.44112	0.871287	0.341264	0
k__Bacteria;p__Bacteroidetes;c__Bacteroidia;o__Bacteroidales;f__Porphyromonadaceae;g__Porphyromonas;s__Porphyromonas_loveana	2.80826	5.32603	2.45417	2.69322	3.1493	8.24281	4.29759	7.22956	5.24822	0.204264
k__Bacteria;p__Bacteroidetes;c__Bacteroidia;o__Bacteroidales;f__Porphyromonadaceae;g__Porphyromonas;s__Porphyromonas_macacae	6.46829	11.504	7.02656	4.66468	12.2395	2.07375	0.934269	2.17767	0.901946	0.030853
k__Bacteria;p__Bacteroidetes;c__Bacteroidia;o__Bacteroidales;f__Porphyromonadaceae;g__Porphyromonas;s__Porphyromonas_somerae	20.511	49.5376	24.0834	25.7184	29.6468	15.9921	16.7498	7.81078	4.06118	0
k__Bacteria;p__Bacteroidetes;c__Bacteroidia;o__Bacteroidales;f__Porphyromonadaceae;g__Porphyromonas;s__Porphyromonas_sp	3.89438	6.44867	3.00824	3.36018	3.41543	4.17936	0.941024	3.05226	2.82432	0.119479
k__Bacteria;p__Bacteroidetes;c__Bacteroidia;o__Bacteroidales;f__Porphyromonadaceae;g__Porphyromonas;s__Porphyromonas_sp_CAG1061	0	0	0	0	0	0.01355	1.48778	0	0	0
k__Bacteria;p__Bacteroidetes;c__Bacteroidia;o__Bacteroidales;f__Porphyromonadaceae;g__Porphyromonas;s__Porphyromonas_sp_COT-108_OH1349	0.285973	0.17892	0.446718	0.18061	0.2689	0	0	0	0	0
k__Bacteria;p__Bacteroidetes;c__Bacteroidia;o__Bacteroidales;f__Porphyromonadaceae;g__Porphyromonas;s__Porphyromonas_sp_COT-239_OH1446	6.52373	18.8691	10.0451	11.7794	11.7403	7.30712	6.0657	5.05667	1.79675	0.034825
k__Bacteria;p__Bacteroidetes;c__Bacteroidia;o__Bacteroidales;f__Porphyromonadaceae;g__Porphyromonas;s__Porphyromonas_sp_COT-290_OH3588	0	0	0	0	0	0.628299	0.656778	0	1.3953	0.083573
k__Bacteria;p__Bacteroidetes;c__Bacteroidia;o__Bacteroidales;f__Porphyromonadaceae;g__Porphyromonas;s__Porphyromonas_sp_HMSC065F10	0.516804	0.966975	0	0	0	0	1.42588	0	0.251732	0
k__Bacteria;p__Bacteroidetes;c__Bacteroidia;o__Bacteroidales;f__Porphyromonadaceae;g__Porphyromonas;s__Porphyromonas_sp_HMSC077F02	0.679028	2.54196	0.29966	0.692339	0.733875	1.765	0.85244	1.31446	0.387733	0.11695
k__Bacteria;p__Bacteroidetes;c__Bacteroidia;o__Bacteroidales;f__Porphyromonadaceae;g__Porphyromonas;s__Porphyromonas_sp_oral_taxon_278	0	0	0	0	0	0.343017	0	0.058021	0.061494	0
k__Bacteria;p__Bacteroidetes;c__Bacteroidia;o__Bacteroidales;f__Porphyromonadaceae;g__Porphyromonas;s__Porphyromonas_sp_oral_taxon_279	0	0.338555	0.284558	2.24704	0	0	0	0.76782	0.172913	0
k__Bacteria;p__Bacteroidetes;c__Bacteroidia;o__Bacteroidales;f__Porphyromonadaceae;g__Porphyromonas;s__Porphyromonas_uenonis	0.08075	0.112357	0.151089	0.07687	0.086403	2.83879	1.1331	0	2.77358	0.178536
k__Bacteria;p__Bacteroidetes;c__Bacteroidia;o__Bacteroidales;f__Porphyromonadaceae;g__Sanguibacteroides;s__Sanguibacteroides_justesenii	82.9912	74.052	55.1561	32.7179	78.9953	31.181	22.2548	50.3371	15.8355	0.136079
k__Bacteria;p__Bacteroidetes;c__Bacteroidia;o__Bacteroidales;f__Prevotellaceae	2281.79	2491.52	1739.64	907.667	2602.49	633.958	945.142	889.185	300.217	1.63041
k__Bacteria;p__Bacteroidetes;c__Bacteroidia;o__Bacteroidales;f__Prevotellaceae;g__Alloprevotella	0	0	0	0	0	0.13867	30.8263	0	0	0
k__Bacteria;p__Bacteroidetes;c__Bacteroidia;o__Bacteroidales;f__Prevotellaceae;g__Alloprevotella;s__Alloprevotella_rava	174.762	146.587	101.254	46.4545	150.054	61.1522	111.727	100.141	26.0856	0.367393
k__Bacteria;p__Bacteroidetes;c__Bacteroidia;o__Bacteroidales;f__Prevotellaceae;g__Alloprevotella;s__Alloprevotella_sp	61.7888	63.6734	34.9434	25.143	50.1206	24.9095	30.7057	29.0708	16.4926	0.026305
k__Bacteria;p__Bacteroidetes;c__Bacteroidia;o__Bacteroidales;f__Prevotellaceae;g__Alloprevotella;s__Alloprevotella_sp_OH1205_COT-284	41.5421	48.0145	35.1559	18.7812	50.9072	21.1747	58.8343	19.7328	14.095	0.088835
k__Bacteria;p__Bacteroidetes;c__Bacteroidia;o__Bacteroidales;f__Prevotellaceae;g__Alloprevotella;s__Alloprevotella_sp_oral_taxon_473	2.62506	5.06344	3.75411	5.42382	1.86597	7.79975	16.7895	1.20903	2.40375	0
k__Bacteria;p__Bacteroidetes;c__Bacteroidia;o__Bacteroidales;f__Prevotellaceae;g__Alloprevotella;s__Alloprevotella_tannerae	200.956	119.901	68.2072	47.2407	89.4879	42.3664	91.3015	66.7477	14.9449	0.374679
k__Bacteria;p__Bacteroidetes;c__Bacteroidia;o__Bacteroidales;f__Prevotellaceae;g__Hallella;s__Hallella_seregens	42.2981	49.9887	38.5608	17.4439	52.8169	10.0412	16.1432	17.2796	8.65571	0
k__Bacteria;p__Bacteroidetes;c__Bacteroidia;o__Bacteroidales;f__Prevotellaceae;g__Metaprevotella;s__Metaprevotella_massiliensis	0.197162	0.290808	0.413661	0.293365	0.058476	0	0	0	0	0
k__Bacteria;p__Bacteroidetes;c__Bacteroidia;o__Bacteroidales;f__Prevotellaceae;g__NA;s__Prevotellaceae_bacterium	220.548	249.434	190.596	158.049	290.738	54.0861	82.1622	89.1588	57.8581	0.265568
k__Bacteria;p__Bacteroidetes;c__Bacteroidia;o__Bacteroidales;f__Prevotellaceae;g__NA;s__Prevotellaceae_bacterium_HUN156	136.113	198.466	117.794	108.506	215.139	44.7724	48.9156	77.8417	18.8887	0.26566
k__Bacteria;p__Bacteroidetes;c__Bacteroidia;o__Bacteroidales;f__Prevotellaceae;g__NA;s__Prevotellaceae_bacterium_MN60	92.8486	84.5679	47.9053	25.2174	86.6581	39.2233	20.2109	50.5895	11.1961	0.039054
k__Bacteria;p__Bacteroidetes;c__Bacteroidia;o__Bacteroidales;f__Prevotellaceae;g__Paraprevotella	201.667	217.201	130.624	80.5259	207.457	77.1477	63.7057	113.194	35.9029	0.439113
k__Bacteria;p__Bacteroidetes;c__Bacteroidia;o__Bacteroidales;f__Prevotellaceae;g__Paraprevotella;s__Paraprevotella_clara	528.349	510.795	348.953	188.498	520.375	209.657	141.015	282.52	84.7918	0.667854
k__Bacteria;p__Bacteroidetes;c__Bacteroidia;o__Bacteroidales;f__Prevotellaceae;g__Paraprevotella;s__Paraprevotella_clara_CAG116	63.4001	67.7386	41.4691	21.0913	68.1554	32.5095	21.5556	40.5416	11.9641	0.028877
k__Bacteria;p__Bacteroidetes;c__Bacteroidia;o__Bacteroidales;f__Prevotellaceae;g__Paraprevotella;s__Paraprevotella_xylaniphila	694.224	659.345	469.63	253.242	711.495	260.836	183.951	424.412	116.434	0.72486
k__Bacteria;p__Bacteroidetes;c__Bacteroidia;o__Bacteroidales;f__Prevotellaceae;g__Prevotella	57901.2	63132.8	45797.1	22472.9	66306.2	12798.2	14624.5	20280.3	5334	24.6378
k__Bacteria;p__Bacteroidetes;c__Bacteroidia;o__Bacteroidales;f__Prevotellaceae;g__Prevotella;s__Prevotella_aff_ruminicola_Tc2-24	76.4599	70.9537	47.0578	21.4473	72.5346	30.5377	15.2507	46.7059	11.7852	0
k__Bacteria;p__Bacteroidetes;c__Bacteroidia;o__Bacteroidales;f__Prevotellaceae;g__Prevotella;s__Prevotella_albensis	310.273	337.692	238.084	114.176	347.926	69.8585	83.4952	88.4276	29.2955	0.270237
k__Bacteria;p__Bacteroidetes;c__Bacteroidia;o__Bacteroidales;f__Prevotellaceae;g__Prevotella;s__Prevotella_amnii	40.1606	53.6135	38.8958	25.3083	49.5679	19.5859	35.3418	13.3058	12.7301	0.121779
k__Bacteria;p__Bacteroidetes;c__Bacteroidia;o__Bacteroidales;f__Prevotellaceae;g__Prevotella;s__Prevotella_aurantiaca	7.89473	16.2066	10.1123	9.13447	9.5275	6.24063	6.30719	3.21746	2.70835	0.034105
k__Bacteria;p__Bacteroidetes;c__Bacteroidia;o__Bacteroidales;f__Prevotellaceae;g__Prevotella;s__Prevotella_baroniae	27.3925	26.66	18.8093	10.7076	25.111	15.0953	8.76384	15.8342	5.95594	0
k__Bacteria;p__Bacteroidetes;c__Bacteroidia;o__Bacteroidales;f__Prevotellaceae;g__Prevotella;s__Prevotella_bergensis	148.746	150.235	125.301	64.1909	177.842	15.6078	45.1617	26.7938	7.05416	0
k__Bacteria;p__Bacteroidetes;c__Bacteroidia;o__Bacteroidales;f__Prevotellaceae;g__Prevotella;s__Prevotella_bivia	170.543	161.074	108.309	94.4882	170.377	42.7334	41.0823	54.5031	21.6958	0.217577
k__Bacteria;p__Bacteroidetes;c__Bacteroidia;o__Bacteroidales;f__Prevotellaceae;g__Prevotella;s__Prevotella_brevis	496.909	525.622	385.416	198.174	521.7	111.467	120.646	169.186	56.5064	0.326428
k__Bacteria;p__Bacteroidetes;c__Bacteroidia;o__Bacteroidales;f__Prevotellaceae;g__Prevotella;s__Prevotella_bryantii	621.508	693.06	478.727	234.701	707.074	115.084	154.613	183.367	66.5156	0.77443
k__Bacteria;p__Bacteroidetes;c__Bacteroidia;o__Bacteroidales;f__Prevotellaceae;g__Prevotella;s__Prevotella_buccae	163.216	173.613	119.257	63.7379	177.967	58.8044	45.3438	102.172	27.0667	0.125919
k__Bacteria;p__Bacteroidetes;c__Bacteroidia;o__Bacteroidales;f__Prevotellaceae;g__Prevotella;s__Prevotella_buccalis	136.092	107.229	57.4034	36.2832	106.72	47.5638	27.748	73.348	23.2547	0.586911
k__Bacteria;p__Bacteroidetes;c__Bacteroidia;o__Bacteroidales;f__Prevotellaceae;g__Prevotella;s__Prevotella_colorans	69.3364	79.3537	66.4135	27.5103	80.3517	2.488	19.9969	9.43579	3.64962	0
k__Bacteria;p__Bacteroidetes;c__Bacteroidia;o__Bacteroidales;f__Prevotellaceae;g__Prevotella;s__Prevotella_conceptionensis	34.0881	22.8512	12.8743	8.75936	13.2078	4.74461	4.23681	10.759	3.53777	0.055813
k__Bacteria;p__Bacteroidetes;c__Bacteroidia;o__Bacteroidales;f__Prevotellaceae;g__Prevotella;s__Prevotella_copri	1625.05	1741.06	1160.68	734.472	1694.36	508.428	462.898	646.232	232.836	4.7313
k__Bacteria;p__Bacteroidetes;c__Bacteroidia;o__Bacteroidales;f__Prevotellaceae;g__Prevotella;s__Prevotella_copri_CAG164	3.72644	0.493063	0.654093	0.175834	4.01515	0.851875	1.3928	4.08262	0.783534	0
k__Bacteria;p__Bacteroidetes;c__Bacteroidia;o__Bacteroidales;f__Prevotellaceae;g__Prevotella;s__Prevotella_corporis	103.151	108.77	64.4079	34.7028	73.0843	42.5138	22.6822	37.3435	14.2223	0.417985
k__Bacteria;p__Bacteroidetes;c__Bacteroidia;o__Bacteroidales;f__Prevotellaceae;g__Prevotella;s__Prevotella_dentalis	85.2069	104.654	69.812	39.6028	95.9693	31.6375	25.1947	40.4897	13.1615	0.039971
k__Bacteria;p__Bacteroidetes;c__Bacteroidia;o__Bacteroidales;f__Prevotellaceae;g__Prevotella;s__Prevotella_dentasini	92.2332	100.029	77.913	40.3807	112.328	23.1531	29.832	40.4608	10.5889	0.231942
k__Bacteria;p__Bacteroidetes;c__Bacteroidia;o__Bacteroidales;f__Prevotellaceae;g__Prevotella;s__Prevotella_denticola	327.654	300.806	193.141	114.95	297.358	81.8645	66.096	131.405	35.6833	0.146827
k__Bacteria;p__Bacteroidetes;c__Bacteroidia;o__Bacteroidales;f__Prevotellaceae;g__Prevotella;s__Prevotella_disiens	245.095	327.887	270.735	160.331	341.005	40.4306	62.707	103.162	15.7544	0.525079
k__Bacteria;p__Bacteroidetes;c__Bacteroidia;o__Bacteroidales;f__Prevotellaceae;g__Prevotella;s__Prevotella_enoeca	209.952	234.969	162.78	76.4065	251.258	48.5125	57.0141	64.7907	25.5271	0.513711
k__Bacteria;p__Bacteroidetes;c__Bacteroidia;o__Bacteroidales;f__Prevotellaceae;g__Prevotella;s__Prevotella_falsenii	11.3359	3.23816	1.21329	3.35999	2.10358	1.53763	0.992724	1.17298	0.931296	0
k__Bacteria;p__Bacteroidetes;c__Bacteroidia;o__Bacteroidales;f__Prevotellaceae;g__Prevotella;s__Prevotella_fusca	10.8747	19.5164	12.1491	10.9597	16.0523	4.34531	1.89043	5.62622	5.47925	0.231327
k__Bacteria;p__Bacteroidetes;c__Bacteroidia;o__Bacteroidales;f__Prevotellaceae;g__Prevotella;s__Prevotella_histicola	67.6055	90.2709	70.9858	33.4414	96.4042	11.5456	24.4736	11.9114	4.12108	0.84213
k__Bacteria;p__Bacteroidetes;c__Bacteroidia;o__Bacteroidales;f__Prevotellaceae;g__Prevotella;s__Prevotella_ihumii	68.0585	54.3081	32.9548	13.6874	49.3193	23.032	11.3207	28.6305	5.16888	0
k__Bacteria;p__Bacteroidetes;c__Bacteroidia;o__Bacteroidales;f__Prevotellaceae;g__Prevotella;s__Prevotella_intermedia	122.67	139.329	83.7889	75.2937	136.291	69.7099	63.9024	84.5768	45.8875	0.710664
k__Bacteria;p__Bacteroidetes;c__Bacteroidia;o__Bacteroidales;f__Prevotellaceae;g__Prevotella;s__Prevotella_jejuni	0.747477	1.24957	0.443484	0.355183	1.05681	5.01482	6.94313	2.19008	0.611084	0
k__Bacteria;p__Bacteroidetes;c__Bacteroidia;o__Bacteroidales;f__Prevotellaceae;g__Prevotella;s__Prevotella_koreensis	201.6	266.026	189.022	99.6752	269.753	43.1969	65.6075	48.0758	14.6704	0.108234
k__Bacteria;p__Bacteroidetes;c__Bacteroidia;o__Bacteroidales;f__Prevotellaceae;g__Prevotella;s__Prevotella_lascolaii	147.96	146.185	100.7	54.8888	152.55	65.1928	43.3149	75.8969	21.2043	0.259461
k__Bacteria;p__Bacteroidetes;c__Bacteroidia;o__Bacteroidales;f__Prevotellaceae;g__Prevotella;s__Prevotella_loescheii	8.03108	1.27158	1.05496	0.379499	4.51653	4.45504	4.75293	1.3248	0.091902	0
k__Bacteria;p__Bacteroidetes;c__Bacteroidia;o__Bacteroidales;f__Prevotellaceae;g__Prevotella;s__Prevotella_maculosa	85.7157	110.395	70.7379	42.1127	98.1333	45.5922	28.7298	40.6959	13.2689	0.411089
k__Bacteria;p__Bacteroidetes;c__Bacteroidia;o__Bacteroidales;f__Prevotellaceae;g__Prevotella;s__Prevotella_marseillensis	368.14	438.981	298.875	179.45	443.608	84.1607	99.4165	86.0975	37.41	0.451138
k__Bacteria;p__Bacteroidetes;c__Bacteroidia;o__Bacteroidales;f__Prevotellaceae;g__Prevotella;s__Prevotella_marshii	43.2763	49.3326	40.3033	19.2244	51.9033	13.6913	20.9338	26.7014	9.82989	0.078941
k__Bacteria;p__Bacteroidetes;c__Bacteroidia;o__Bacteroidales;f__Prevotellaceae;g__Prevotella;s__Prevotella_melaninogenica	126.429	109.962	83.553	42.1769	111.256	8.91546	23.672	23.2402	5.77834	0.051748
k__Bacteria;p__Bacteroidetes;c__Bacteroidia;o__Bacteroidales;f__Prevotellaceae;g__Prevotella;s__Prevotella_micans	74.5394	99.6075	68.9106	30.4952	102.807	18.1565	23.9706	24.4252	7.83273	0.298814
k__Bacteria;p__Bacteroidetes;c__Bacteroidia;o__Bacteroidales;f__Prevotellaceae;g__Prevotella;s__Prevotella_multiformis	33.8004	40.8867	31.243	17.3995	40.6304	14.9566	12.0738	5.72381	6.74606	0
k__Bacteria;p__Bacteroidetes;c__Bacteroidia;o__Bacteroidales;f__Prevotellaceae;g__Prevotella;s__Prevotella_multisaccharivorax	39.673	74.6668	44.5826	35.6433	53.5253	39.6263	33.5883	24.2394	14.9265	0.234535
k__Bacteria;p__Bacteroidetes;c__Bacteroidia;o__Bacteroidales;f__Prevotellaceae;g__Prevotella;s__Prevotella_nanceiensis	46.7175	49.5451	32.8569	18.1789	52.7154	23.9261	16.224	32.3939	14.7254	0.347623
k__Bacteria;p__Bacteroidetes;c__Bacteroidia;o__Bacteroidales;f__Prevotellaceae;g__Prevotella;s__Prevotella_nigrescens	429.578	430.652	299.124	194.102	440.228	86.7352	83.5515	155.59	43.3041	0.671173
k__Bacteria;p__Bacteroidetes;c__Bacteroidia;o__Bacteroidales;f__Prevotellaceae;g__Prevotella;s__Prevotella_oralis	164.225	180.511	131.974	59.7646	173.526	40.6555	41.3613	60.3901	16.9249	0.113765
k__Bacteria;p__Bacteroidetes;c__Bacteroidia;o__Bacteroidales;f__Prevotellaceae;g__Prevotella;s__Prevotella_oris	55.0878	69.4094	45.9707	24.0864	67.4659	17.9619	16.8338	25.4874	11.9526	0.038242
k__Bacteria;p__Bacteroidetes;c__Bacteroidia;o__Bacteroidales;f__Prevotellaceae;g__Prevotella;s__Prevotella_oryzae	1174.97	1345.61	997.335	498.122	1466.57	243.125	321.014	391.385	131.573	0.670017
k__Bacteria;p__Bacteroidetes;c__Bacteroidia;o__Bacteroidales;f__Prevotellaceae;g__Prevotella;s__Prevotella_oulorum	1.10021	1.28083	0	0.781917	0.12273	0.600173	0.298923	1.64101	0.105501	0
k__Bacteria;p__Bacteroidetes;c__Bacteroidia;o__Bacteroidales;f__Prevotellaceae;g__Prevotella;s__Prevotella_pallens	0	0	0	0	0	1.53336	0.895208	0	0	0
k__Bacteria;p__Bacteroidetes;c__Bacteroidia;o__Bacteroidales;f__Prevotellaceae;g__Prevotella;s__Prevotella_paludivivens	242.504	260.93	183.475	86.8692	269.594	55.0889	66.5193	75.8932	20.8003	0
k__Bacteria;p__Bacteroidetes;c__Bacteroidia;o__Bacteroidales;f__Prevotellaceae;g__Prevotella;s__Prevotella_pectinovora	1366.17	1561.52	1083.28	606.119	1561.84	395.201	400.407	549.042	161.742	3.29399
k__Bacteria;p__Bacteroidetes;c__Bacteroidia;o__Bacteroidales;f__Prevotellaceae;g__Prevotella;s__Prevotella_pleuritidis	262.742	278.266	201.671	101.026	312.536	74.5181	66.93	110.093	33.7112	0.020455
k__Bacteria;p__Bacteroidetes;c__Bacteroidia;o__Bacteroidales;f__Prevotellaceae;g__Prevotella;s__Prevotella_rara	338.955	410.426	340.965	165.448	446.161	44.0089	113.055	72.4182	18.9445	0.03194
k__Bacteria;p__Bacteroidetes;c__Bacteroidia;o__Bacteroidales;f__Prevotellaceae;g__Prevotella;s__Prevotella_ruminicola	702.634	713.914	442.578	314.515	722.357	249.646	194.666	354.655	109.729	1.13427
k__Bacteria;p__Bacteroidetes;c__Bacteroidia;o__Bacteroidales;f__Prevotellaceae;g__Prevotella;s__Prevotella_saccharolytica	126.572	122.269	83.0148	44.8746	120.602	34.5666	34.9426	62.3187	14.1191	0.093506
k__Bacteria;p__Bacteroidetes;c__Bacteroidia;o__Bacteroidales;f__Prevotellaceae;g__Prevotella;s__Prevotella_salivae	102.971	71.1401	47.3059	26.3689	68.6107	25.6816	18.0358	41.4402	6.51451	0
k__Bacteria;p__Bacteroidetes;c__Bacteroidia;o__Bacteroidales;f__Prevotellaceae;g__Prevotella;s__Prevotella_scopos	34.8978	39.357	2.839	39.039	73.6756	6.25583	3.37854	23.3132	1.7545	0
k__Bacteria;p__Bacteroidetes;c__Bacteroidia;o__Bacteroidales;f__Prevotellaceae;g__Prevotella;s__Prevotella_shahii	82.591	114.094	83.7184	41.6872	111.352	10.29	25.0466	11.1983	3.68349	0.050644
k__Bacteria;p__Bacteroidetes;c__Bacteroidia;o__Bacteroidales;f__Prevotellaceae;g__Prevotella;s__Prevotella_sp	5.75112	3.1606	13.6918	5.38269	5.28002	2.95613	3.46415	4.06131	0.706907	0
k__Bacteria;p__Bacteroidetes;c__Bacteroidia;o__Bacteroidales;f__Prevotellaceae;g__Prevotella;s__Prevotella_sp_10H	12.8138	18.5077	14.6379	11.2528	15.3205	10.5465	5.38284	10.7073	5.55587	0.057656
k__Bacteria;p__Bacteroidetes;c__Bacteroidia;o__Bacteroidales;f__Prevotellaceae;g__Prevotella;s__Prevotella_sp_885	583.22	614.345	413.959	232.274	605.332	167.644	146.134	216.006	61.9549	0.899095
k__Bacteria;p__Bacteroidetes;c__Bacteroidia;o__Bacteroidales;f__Prevotellaceae;g__Prevotella;s__Prevotella_sp_AG487_50_53	116.363	133.397	91.9096	53.1136	152.155	36.469	33.9211	13.9746	12.1369	0.476028
k__Bacteria;p__Bacteroidetes;c__Bacteroidia;o__Bacteroidales;f__Prevotellaceae;g__Prevotella;s__Prevotella_sp_AGR2160	281.023	262.393	193.854	107.427	260.395	62.5853	68.0566	96.7364	25.2922	0.41115
k__Bacteria;p__Bacteroidetes;c__Bacteroidia;o__Bacteroidales;f__Prevotellaceae;g__Prevotella;s__Prevotella_sp_AM23-5	88.8742	76.5078	44.3264	29.4412	89.4898	29.572	17.7027	39.3111	14.8244	0.170688
k__Bacteria;p__Bacteroidetes;c__Bacteroidia;o__Bacteroidales;f__Prevotellaceae;g__Prevotella;s__Prevotella_sp_AM34-19LB	5.74627	8.36771	6.80651	5.68266	8.08753	0.282592	3.64113	0.271753	0.361593	0
k__Bacteria;p__Bacteroidetes;c__Bacteroidia;o__Bacteroidales;f__Prevotellaceae;g__Prevotella;s__Prevotella_sp_AM42-24	41.1097	64.3455	53.8971	34.1305	63.6278	44.0306	37.3932	15.468	11.5293	1.08175
k__Bacteria;p__Bacteroidetes;c__Bacteroidia;o__Bacteroidales;f__Prevotellaceae;g__Prevotella;s__Prevotella_sp_BP1-145	108.908	108.061	61.1724	32.8234	104.053	52.6564	24.7967	71.2725	26.8284	0
k__Bacteria;p__Bacteroidetes;c__Bacteroidia;o__Bacteroidales;f__Prevotellaceae;g__Prevotella;s__Prevotella_sp_BP1-148	177.311	142.65	87.159	56.9443	116.861	25.6402	28.6583	49.861	11.6916	0.120485
k__Bacteria;p__Bacteroidetes;c__Bacteroidia;o__Bacteroidales;f__Prevotellaceae;g__Prevotella;s__Prevotella_sp_C561	3.34182	6.11933	2.19886	2.29791	2.91741	5.18028	1.52689	2.67553	3.11169	0.144747
k__Bacteria;p__Bacteroidetes;c__Bacteroidia;o__Bacteroidales;f__Prevotellaceae;g__Prevotella;s__Prevotella_sp_CAG1031	1308	2121.69	1013.76	1496.31	2103.81	1457.37	997.212	1326.78	815.874	25.2473
k__Bacteria;p__Bacteroidetes;c__Bacteroidia;o__Bacteroidales;f__Prevotellaceae;g__Prevotella;s__Prevotella_sp_CAG1058	2785.18	3353.71	2634.48	1261.08	3601.55	207.066	794.979	430.741	110.739	0.370392
k__Bacteria;p__Bacteroidetes;c__Bacteroidia;o__Bacteroidales;f__Prevotellaceae;g__Prevotella;s__Prevotella_sp_CAG1092	562.149	616.671	385.503	261.972	621.662	136.403	122.044	213.638	63.9749	0.325967
k__Bacteria;p__Bacteroidetes;c__Bacteroidia;o__Bacteroidales;f__Prevotellaceae;g__Prevotella;s__Prevotella_sp_CAG1124	1841.68	2244.85	1714.58	827.682	2397.43	232.801	525.59	401.244	110.439	0.262117
k__Bacteria;p__Bacteroidetes;c__Bacteroidia;o__Bacteroidales;f__Prevotellaceae;g__Prevotella;s__Prevotella_sp_CAG1185	2862.52	3471.39	2692.23	1304.35	3704.96	270.124	776.245	517.089	120.809	0.538801
k__Bacteria;p__Bacteroidetes;c__Bacteroidia;o__Bacteroidales;f__Prevotellaceae;g__Prevotella;s__Prevotella_sp_CAG1320	230.069	287.174	245.149	112.649	309.079	45.3677	83.155	45.0337	37.5348	1.43113
k__Bacteria;p__Bacteroidetes;c__Bacteroidia;o__Bacteroidales;f__Prevotellaceae;g__Prevotella;s__Prevotella_sp_CAG255	155.99	189.227	162.34	78.2911	206.343	21.1686	55.3284	28.7589	11.3321	0.325032
k__Bacteria;p__Bacteroidetes;c__Bacteroidia;o__Bacteroidales;f__Prevotellaceae;g__Prevotella;s__Prevotella_sp_CAG279	402.501	568.528	328.087	335.509	557.079	287.234	211.211	249.822	206.191	8.36385
k__Bacteria;p__Bacteroidetes;c__Bacteroidia;o__Bacteroidales;f__Prevotellaceae;g__Prevotella;s__Prevotella_sp_CAG386	189.721	224.535	166.705	87.079	234.221	51.5899	64.466	59.143	20.5071	0.3916
k__Bacteria;p__Bacteroidetes;c__Bacteroidia;o__Bacteroidales;f__Prevotellaceae;g__Prevotella;s__Prevotella_sp_CAG474	87.4003	98.3062	78.0546	59.7579	136.179	15.3932	28.8418	30.9297	7.70059	0.274608
k__Bacteria;p__Bacteroidetes;c__Bacteroidia;o__Bacteroidales;f__Prevotellaceae;g__Prevotella;s__Prevotella_sp_CAG485	966.805	1882.27	965.824	1133.16	1371.52	2366.02	1588.02	728.18	539.738	27.9675
k__Bacteria;p__Bacteroidetes;c__Bacteroidia;o__Bacteroidales;f__Prevotellaceae;g__Prevotella;s__Prevotella_sp_CAG487	329.329	366.503	258.112	170.729	374.713	93.6332	115.422	109.409	50.8646	1.33933
k__Bacteria;p__Bacteroidetes;c__Bacteroidia;o__Bacteroidales;f__Prevotellaceae;g__Prevotella;s__Prevotella_sp_CAG520	176.046	205.64	133.472	78.234	184.75	58.8712	49.366	69.7407	26.1713	0.696603
k__Bacteria;p__Bacteroidetes;c__Bacteroidia;o__Bacteroidales;f__Prevotellaceae;g__Prevotella;s__Prevotella_sp_CAG5226	33.1749	44.0395	33.4057	22.6978	42.1795	21.2358	79.2219	10.7527	9.89652	0.158624
k__Bacteria;p__Bacteroidetes;c__Bacteroidia;o__Bacteroidales;f__Prevotellaceae;g__Prevotella;s__Prevotella_sp_CAG592	205.245	233.229	174.583	87.7906	238.757	42.9454	60.3079	47.8726	20.4835	0.315405
k__Bacteria;p__Bacteroidetes;c__Bacteroidia;o__Bacteroidales;f__Prevotellaceae;g__Prevotella;s__Prevotella_sp_CAG604	112.504	144.407	116.053	53.3021	156.993	9.64104	34.2459	13.8557	4.28557	0.053105
k__Bacteria;p__Bacteroidetes;c__Bacteroidia;o__Bacteroidales;f__Prevotellaceae;g__Prevotella;s__Prevotella_sp_CAG617	85.211	114.865	65.4222	56.6411	73.3234	32.2964	55.9704	32.704	21.064	0.260004
k__Bacteria;p__Bacteroidetes;c__Bacteroidia;o__Bacteroidales;f__Prevotellaceae;g__Prevotella;s__Prevotella_sp_CAG732	274.952	280.587	200.371	108.712	302.827	76.3619	63.3495	114.54	36.129	0.548488
k__Bacteria;p__Bacteroidetes;c__Bacteroidia;o__Bacteroidales;f__Prevotellaceae;g__Prevotella;s__Prevotella_sp_CAG755	90.3975	111.218	79.8752	57.8342	85.6398	66.4679	189.701	49.4794	56.7681	0.355158
k__Bacteria;p__Bacteroidetes;c__Bacteroidia;o__Bacteroidales;f__Prevotellaceae;g__Prevotella;s__Prevotella_sp_CAG873	2142.47	3420.51	2074.94	1840.99	2806.77	1752.76	1333.15	1780.57	1073.7	40.2012
k__Bacteria;p__Bacteroidetes;c__Bacteroidia;o__Bacteroidales;f__Prevotellaceae;g__Prevotella;s__Prevotella_sp_CAG891	233.819	279.872	149.583	134.485	238.408	96.9559	258.27	81.395	44.7749	1.12596
k__Bacteria;p__Bacteroidetes;c__Bacteroidia;o__Bacteroidales;f__Prevotellaceae;g__Prevotella;s__Prevotella_sp_CAG924	279.768	307.547	204.074	125.894	328.415	84.2526	75.1524	130.877	43.2927	0.212007
k__Bacteria;p__Bacteroidetes;c__Bacteroidia;o__Bacteroidales;f__Prevotellaceae;g__Prevotella;s__Prevotella_sp_DNF00663	64.4406	62.2308	50.7102	29.1147	70.1629	1.91602	11.0881	3.51372	0.501274	0
k__Bacteria;p__Bacteroidetes;c__Bacteroidia;o__Bacteroidales;f__Prevotellaceae;g__Prevotella;s__Prevotella_sp_F0091	0	0	0	0	0	0.120656	0.464548	0	0	0
k__Bacteria;p__Bacteroidetes;c__Bacteroidia;o__Bacteroidales;f__Prevotellaceae;g__Prevotella;s__Prevotella_sp_FD3004	48.2526	55.8711	28.0354	27.3174	63.0705	27.4428	12.2073	35.263	9.94463	0.136293
k__Bacteria;p__Bacteroidetes;c__Bacteroidia;o__Bacteroidales;f__Prevotellaceae;g__Prevotella;s__Prevotella_sp_HJM029	49.3957	58.1963	34.0625	22.3183	48.8341	17.509	8.88548	24.6794	8.38066	0
k__Bacteria;p__Bacteroidetes;c__Bacteroidia;o__Bacteroidales;f__Prevotellaceae;g__Prevotella;s__Prevotella_sp_HMSC069G02	0	0	0	0	0	1.77193	1.24915	0	0	0
k__Bacteria;p__Bacteroidetes;c__Bacteroidia;o__Bacteroidales;f__Prevotellaceae;g__Prevotella;s__Prevotella_sp_HMSC073D09	0.989046	0.403953	0.094498	0.543009	0.381262	0.148883	0	0.362521	0.359443	0
k__Bacteria;p__Bacteroidetes;c__Bacteroidia;o__Bacteroidales;f__Prevotellaceae;g__Prevotella;s__Prevotella_sp_HUN102	278.874	288.011	197.881	111.085	318.097	75.953	70.1398	124.24	32.8514	0.80087
k__Bacteria;p__Bacteroidetes;c__Bacteroidia;o__Bacteroidales;f__Prevotellaceae;g__Prevotella;s__Prevotella_sp_ICM33	0.62648	2.22347	0.825625	0.113049	0.379835	6.03368	2.02375	0.739529	0.833845	0.223797
k__Bacteria;p__Bacteroidetes;c__Bacteroidia;o__Bacteroidales;f__Prevotellaceae;g__Prevotella;s__Prevotella_sp_KH2C16	140.967	183.804	108.423	93.1491	201.674	56.4241	49.146	68.8028	36.878	1.39332
k__Bacteria;p__Bacteroidetes;c__Bacteroidia;o__Bacteroidales;f__Prevotellaceae;g__Prevotella;s__Prevotella_sp_MA2016	280.379	328.502	195.008	120.71	276.513	75.5978	70.4479	87.0505	27.8728	0.554117
k__Bacteria;p__Bacteroidetes;c__Bacteroidia;o__Bacteroidales;f__Prevotellaceae;g__Prevotella;s__Prevotella_sp_MGM1	16938.6	17051.8	11033.7	5327.66	17237.2	5929.96	3645.11	9004.66	2339.62	8.64634
k__Bacteria;p__Bacteroidetes;c__Bacteroidia;o__Bacteroidales;f__Prevotellaceae;g__Prevotella;s__Prevotella_sp_MGM2	706.004	767.052	513.713	315.116	677.753	395.353	422.423	437.962	136.4	4.68361
k__Bacteria;p__Bacteroidetes;c__Bacteroidia;o__Bacteroidales;f__Prevotellaceae;g__Prevotella;s__Prevotella_sp_MSX73	2.6714	2.11163	0.838265	1.90736	1.84695	8.94406	4.08808	0.704685	5.15225	0
k__Bacteria;p__Bacteroidetes;c__Bacteroidia;o__Bacteroidales;f__Prevotellaceae;g__Prevotella;s__Prevotella_sp_Marseille-P4119	287.534	320.053	204.683	152.528	354.264	108.167	79.6927	138.428	43.1664	0.927683
k__Bacteria;p__Bacteroidetes;c__Bacteroidia;o__Bacteroidales;f__Prevotellaceae;g__Prevotella;s__Prevotella_sp_OH937_COT-195	370.974	468.537	304	228.5	509.256	127.136	114.098	161.874	88.1961	1.76073
k__Bacteria;p__Bacteroidetes;c__Bacteroidia;o__Bacteroidales;f__Prevotellaceae;g__Prevotella;s__Prevotella_sp_P2-180	1928.35	1973.59	1367.94	675.3	2033.75	481.362	431.342	783.388	194.532	0.55864
k__Bacteria;p__Bacteroidetes;c__Bacteroidia;o__Bacteroidales;f__Prevotellaceae;g__Prevotella;s__Prevotella_sp_P3-122	1671.72	1681.58	1112.55	600.827	1631.41	461.697	358.446	753.688	213.115	1.72348
k__Bacteria;p__Bacteroidetes;c__Bacteroidia;o__Bacteroidales;f__Prevotellaceae;g__Prevotella;s__Prevotella_sp_P3-92	6.63323	12.2076	1.12015	15.2585	21.343	3.17083	0.920038	10.3316	1.01522	0
k__Bacteria;p__Bacteroidetes;c__Bacteroidia;o__Bacteroidales;f__Prevotellaceae;g__Prevotella;s__Prevotella_sp_P4-119	354.399	278.073	163.008	85.2719	218.647	45.5987	43.421	99.0251	14.7947	0.120868
k__Bacteria;p__Bacteroidetes;c__Bacteroidia;o__Bacteroidales;f__Prevotellaceae;g__Prevotella;s__Prevotella_sp_P4-51	142.334	123.2	70.6116	42.2316	93.7176	54.9984	51.8599	53.0587	26.6073	0.100359
k__Bacteria;p__Bacteroidetes;c__Bacteroidia;o__Bacteroidales;f__Prevotellaceae;g__Prevotella;s__Prevotella_sp_P4-67	176.559	167.677	93.8502	47.9044	156.155	67.5111	43.5974	105.059	25.0638	0.244953
k__Bacteria;p__Bacteroidetes;c__Bacteroidia;o__Bacteroidales;f__Prevotellaceae;g__Prevotella;s__Prevotella_sp_P4-98	31.0915	30.6695	18.7605	10.4918	27.2578	13.5483	6.56986	17.2976	4.74142	0
k__Bacteria;p__Bacteroidetes;c__Bacteroidia;o__Bacteroidales;f__Prevotellaceae;g__Prevotella;s__Prevotella_sp_P5-108	206.641	194.479	136.407	66.4032	228.484	6.67458	39.6926	25.0581	6.27691	0
k__Bacteria;p__Bacteroidetes;c__Bacteroidia;o__Bacteroidales;f__Prevotellaceae;g__Prevotella;s__Prevotella_sp_P5-126	53.0759	54.442	27.0037	22.7304	30.31	23.0935	19.7719	12.7772	10.9332	0.113947
k__Bacteria;p__Bacteroidetes;c__Bacteroidia;o__Bacteroidales;f__Prevotellaceae;g__Prevotella;s__Prevotella_sp_P5-50	4.44412	6.10924	6.02576	3.70459	6.38062	4.33891	3.50757	0.353015	1.87031	0.036017
k__Bacteria;p__Bacteroidetes;c__Bacteroidia;o__Bacteroidales;f__Prevotellaceae;g__Prevotella;s__Prevotella_sp_P5-64	39.5515	47.8996	39.1526	22.4249	55.8849	5.81645	11.4919	6.12085	7.35975	0
k__Bacteria;p__Bacteroidetes;c__Bacteroidia;o__Bacteroidales;f__Prevotellaceae;g__Prevotella;s__Prevotella_sp_P5-92	2035.25	1945.36	1292.53	646.502	1875	568.363	408.206	932.115	230.45	0.700499
k__Bacteria;p__Bacteroidetes;c__Bacteroidia;o__Bacteroidales;f__Prevotellaceae;g__Prevotella;s__Prevotella_sp_P6B1	65.7864	51.0584	56.9381	21.9626	74.4373	17.5827	18.5166	195.763	30.228	0.257787
k__Bacteria;p__Bacteroidetes;c__Bacteroidia;o__Bacteroidales;f__Prevotellaceae;g__Prevotella;s__Prevotella_sp_P6B4	1.89586	4.52306	4.34768	3.84957	4.12492	5.84484	5.66156	0.510857	1.68044	0
k__Bacteria;p__Bacteroidetes;c__Bacteroidia;o__Bacteroidales;f__Prevotellaceae;g__Prevotella;s__Prevotella_sp_PTAC	29.9456	29.6922	19.5595	9.67268	31.0803	11.7383	6.18272	19.0566	3.67476	0.107485
k__Bacteria;p__Bacteroidetes;c__Bacteroidia;o__Bacteroidales;f__Prevotellaceae;g__Prevotella;s__Prevotella_sp_RM4	12.54	29.9612	10.5864	22.7754	28.722	9.39183	8.79879	11.5671	3.35217	2.28423
k__Bacteria;p__Bacteroidetes;c__Bacteroidia;o__Bacteroidales;f__Prevotellaceae;g__Prevotella;s__Prevotella_sp_S7_MS_2	0.140358	0.042105	0.417129	0.131497	0.152864	0	0	0	0	0
k__Bacteria;p__Bacteroidetes;c__Bacteroidia;o__Bacteroidales;f__Prevotellaceae;g__Prevotella;s__Prevotella_sp_S7-1-8	8.84852	33.2723	13.951	17.7425	11.9857	3.69302	6.19294	5.08641	1.50256	0
k__Bacteria;p__Bacteroidetes;c__Bacteroidia;o__Bacteroidales;f__Prevotellaceae;g__Prevotella;s__Prevotella_sp_Sc00028	0	0	0	0	0	0.047845	0	0.325958	0.523056	0
k__Bacteria;p__Bacteroidetes;c__Bacteroidia;o__Bacteroidales;f__Prevotellaceae;g__Prevotella;s__Prevotella_sp_TF12-30	0	0	0	0	0	2.20389	0.53963	0	2.76451	0
k__Bacteria;p__Bacteroidetes;c__Bacteroidia;o__Bacteroidales;f__Prevotellaceae;g__Prevotella;s__Prevotella_sp_kh1p2	18.2749	23.237	18.9327	9.95721	25.9854	1.20514	6.09647	2.32231	0.326508	0
k__Bacteria;p__Bacteroidetes;c__Bacteroidia;o__Bacteroidales;f__Prevotellaceae;g__Prevotella;s__Prevotella_sp_khp7	57.7876	46.4666	26.9212	10.4559	46.4636	18.0142	11.5581	25.53	7.01795	0
k__Bacteria;p__Bacteroidetes;c__Bacteroidia;o__Bacteroidales;f__Prevotellaceae;g__Prevotella;s__Prevotella_sp_lc2012	38.8411	38.459	21.9677	11.5035	36.5342	13.4175	6.91813	26.9668	7.61641	0
k__Bacteria;p__Bacteroidetes;c__Bacteroidia;o__Bacteroidales;f__Prevotellaceae;g__Prevotella;s__Prevotella_sp_ne3005	403.455	412.996	314.377	152.769	438.559	102.558	102.21	166.53	41.8454	0.1178
k__Bacteria;p__Bacteroidetes;c__Bacteroidia;o__Bacteroidales;f__Prevotellaceae;g__Prevotella;s__Prevotella_sp_oral_taxon_299	0	0	0	0	0	0.169038	1.51582	0	0	0
k__Bacteria;p__Bacteroidetes;c__Bacteroidia;o__Bacteroidales;f__Prevotellaceae;g__Prevotella;s__Prevotella_sp_oral_taxon_306	21.1611	27.2799	19.5675	10.7922	28.605	2.84694	6.08123	2.75362	1.2701	0.033081
k__Bacteria;p__Bacteroidetes;c__Bacteroidia;o__Bacteroidales;f__Prevotellaceae;g__Prevotella;s__Prevotella_sp_oral_taxon_313	91.1147	70.0873	42.6727	18.358	72.1472	33.6514	13.9007	49.8541	15.5046	0
k__Bacteria;p__Bacteroidetes;c__Bacteroidia;o__Bacteroidales;f__Prevotellaceae;g__Prevotella;s__Prevotella_sp_oral_taxon_317	1.35932	0.990315	0.445764	0.592372	0.881466	0.66189	0.333756	14.6394	1.92336	0.084967
k__Bacteria;p__Bacteroidetes;c__Bacteroidia;o__Bacteroidales;f__Prevotellaceae;g__Prevotella;s__Prevotella_sp_oral_taxon_376	111.144	147.338	61.0798	96.9308	183.464	51.9041	33.7023	95.2648	30.3456	0.796761
k__Bacteria;p__Bacteroidetes;c__Bacteroidia;o__Bacteroidales;f__Prevotellaceae;g__Prevotella;s__Prevotella_sp_oral_taxon_472	57.067	51.5123	33.3841	14.7581	49.1741	18.1678	12.7947	28.8244	8.96544	0.109946
k__Bacteria;p__Bacteroidetes;c__Bacteroidia;o__Bacteroidales;f__Prevotellaceae;g__Prevotella;s__Prevotella_sp_tc2-28	472.449	525.883	383.131	186.491	549.326	108.643	118.781	159.714	41.6646	0.900343
k__Bacteria;p__Bacteroidetes;c__Bacteroidia;o__Bacteroidales;f__Prevotellaceae;g__Prevotella;s__Prevotella_sp_tf2-5	831.808	859.975	586.371	294.066	880.364	254.017	194.826	374.88	105.078	0.664224
k__Bacteria;p__Bacteroidetes;c__Bacteroidia;o__Bacteroidales;f__Prevotellaceae;g__Prevotella;s__Prevotella_stercorea	130.806	149.692	117.809	76.7713	141.391	42.949	45.2733	40.5473	26.1761	0.226441
k__Bacteria;p__Bacteroidetes;c__Bacteroidia;o__Bacteroidales;f__Prevotellaceae;g__Prevotella;s__Prevotella_stercorea_CAG629	312.065	327.801	195.684	137.789	350.15	101.504	73.3575	161.894	40.1943	0.13976
k__Bacteria;p__Bacteroidetes;c__Bacteroidia;o__Bacteroidales;f__Prevotellaceae;g__Prevotella;s__Prevotella_timonensis	351.45	302.816	201.614	182.514	375.187	71.4631	103.454	132.805	55.1159	0.892654
k__Bacteria;p__Bacteroidetes;c__Bacteroidia;o__Bacteroidales;f__Prevotellaceae;g__Prevotella;s__Prevotella_veroralis	1.09339	0.92401	0.925002	0.628514	1.07515	2.1082	1.4744	0.077362	0.262758	0
k__Bacteria;p__Bacteroidetes;c__Bacteroidia;o__Bacteroidales;f__Prevotellaceae;g__Prevotellamassilia;s__Prevotellamassilia_timonensis	100.252	86.8041	34.3421	30.0062	39.4671	37.4163	61.2584	32.3433	28.7833	0.716931
k__Bacteria;p__Bacteroidetes;c__Bacteroidia;o__Bacteroidales;f__Prevotellaceae;g__Pseudoprevotella;s__Pseudoprevotella_muciniphila	276.046	308.958	232.358	146.27	372.453	57.9569	127.798	70.2146	32.5347	0.232804
k__Bacteria;p__Bacteroidetes;c__Bacteroidia;o__Bacteroidales;f__Rikenellaceae	3.9905	9.22831	6.38291	4.88951	5.69345	6.07597	6.16983	3.52498	1.30996	0.039379
k__Bacteria;p__Bacteroidetes;c__Bacteroidia;o__Bacteroidales;f__Rikenellaceae;g__Alistipes	4009.54	4126.02	7076.51	4391.49	6224.23	855.517	1624.66	3050.5	635.216	6.40165
k__Bacteria;p__Bacteroidetes;c__Bacteroidia;o__Bacteroidales;f__Rikenellaceae;g__Alistipes;s__Alistipes_communis	97.2868	111.586	138.897	83.4825	137.544	189.624	534.779	596.806	184.876	0.416819
k__Bacteria;p__Bacteroidetes;c__Bacteroidia;o__Bacteroidales;f__Rikenellaceae;g__Alistipes;s__Alistipes_finegoldii	98.9084	123.276	150.424	93.3731	142.668	34.718	46.9469	83.7366	23.9027	0.121245
k__Bacteria;p__Bacteroidetes;c__Bacteroidia;o__Bacteroidales;f__Rikenellaceae;g__Alistipes;s__Alistipes_finegoldii_CAG68	0.43852	0.107775	0.866252	0.087028	0.492477	0.242554	0.741894	0.733609	0.043506	0
k__Bacteria;p__Bacteroidetes;c__Bacteroidia;o__Bacteroidales;f__Rikenellaceae;g__Alistipes;s__Alistipes_ihumii	334.446	467.4	166.526	451.514	388.875	87.666	116.743	231.475	14.4018	0.162196
k__Bacteria;p__Bacteroidetes;c__Bacteroidia;o__Bacteroidales;f__Rikenellaceae;g__Alistipes;s__Alistipes_indistinctus	77.1919	94.8105	45.7532	95.5187	102.575	28.2547	27.5327	54.2714	26.2322	0.065145
k__Bacteria;p__Bacteroidetes;c__Bacteroidia;o__Bacteroidales;f__Rikenellaceae;g__Alistipes;s__Alistipes_inops	2.57196	2.30059	4.74201	2.55076	3.96215	0.270681	0.921513	1.96307	0.262992	0
k__Bacteria;p__Bacteroidetes;c__Bacteroidia;o__Bacteroidales;f__Rikenellaceae;g__Alistipes;s__Alistipes_megaguti	21.5173	29.4023	29.9562	21.9803	31.0183	4.44309	7.53693	9.8196	2.55306	0
k__Bacteria;p__Bacteroidetes;c__Bacteroidia;o__Bacteroidales;f__Rikenellaceae;g__Alistipes;s__Alistipes_onderdonkii	104.996	101.686	153.327	83.4033	149.484	23.6955	34.3036	72.6349	16.8441	0.029324
k__Bacteria;p__Bacteroidetes;c__Bacteroidia;o__Bacteroidales;f__Rikenellaceae;g__Alistipes;s__Alistipes_provencensis	144.589	150.164	228.759	140.74	199.334	42.1751	77.9888	129.961	33.4862	0.471198
k__Bacteria;p__Bacteroidetes;c__Bacteroidia;o__Bacteroidales;f__Rikenellaceae;g__Alistipes;s__Alistipes_putredinis	123.682	118.101	121.667	72.6328	111.73	45.9731	42.954	67.2054	20.4824	1.58573
k__Bacteria;p__Bacteroidetes;c__Bacteroidia;o__Bacteroidales;f__Rikenellaceae;g__Alistipes;s__Alistipes_putredinis_CAG67	11.9122	11.3732	28.8645	12.4988	16.1351	2.10804	6.36233	9.22722	0.810365	0.417983
k__Bacteria;p__Bacteroidetes;c__Bacteroidia;o__Bacteroidales;f__Rikenellaceae;g__Alistipes;s__Alistipes_senegalensis	871.829	874.585	1092.26	654.65	1037.44	156.113	335.259	630.84	153.093	1.5641
k__Bacteria;p__Bacteroidetes;c__Bacteroidia;o__Bacteroidales;f__Rikenellaceae;g__Alistipes;s__Alistipes_shahii	118.248	73.6919	74.2257	36.1791	75.5387	9.96212	12.9515	47.3706	5.4066	0
k__Bacteria;p__Bacteroidetes;c__Bacteroidia;o__Bacteroidales;f__Rikenellaceae;g__Alistipes;s__Alistipes_sp_56_11	14.3519	10.5731	5.12746	2.89468	6.61413	1.32409	1.91323	4.29326	2.68538	0
k__Bacteria;p__Bacteroidetes;c__Bacteroidia;o__Bacteroidales;f__Rikenellaceae;g__Alistipes;s__Alistipes_sp_56_sp_Nov_56_25	5.19291	7.43382	10.1304	6.43497	9.62683	0.652991	2.9299	4.46115	1.69539	0
k__Bacteria;p__Bacteroidetes;c__Bacteroidia;o__Bacteroidales;f__Rikenellaceae;g__Alistipes;s__Alistipes_sp_58_9_plus	11.6112	18.9685	14.416	13.8796	16.9334	16.0383	13.3464	7.92018	7.68201	0.521901
k__Bacteria;p__Bacteroidetes;c__Bacteroidia;o__Bacteroidales;f__Rikenellaceae;g__Alistipes;s__Alistipes_sp_AF14-19	5.19522	6.00177	9.39765	5.21805	8.84856	0.788076	2.29473	5.12825	1.30866	0
k__Bacteria;p__Bacteroidetes;c__Bacteroidia;o__Bacteroidales;f__Rikenellaceae;g__Alistipes;s__Alistipes_sp_AF17-16	1.01436	0.81497	0.697355	0.997945	1.07825	3.90774	4.10803	1.19038	1.61428	0.178536
k__Bacteria;p__Bacteroidetes;c__Bacteroidia;o__Bacteroidales;f__Rikenellaceae;g__Alistipes;s__Alistipes_sp_AF48-12	10.7516	15.6532	9.13353	16.0432	22.7569	1.87721	3.66421	5.85896	0.299415	0
k__Bacteria;p__Bacteroidetes;c__Bacteroidia;o__Bacteroidales;f__Rikenellaceae;g__Alistipes;s__Alistipes_sp_AL-1	1.77949	3.10391	0.851532	1.80447	0.199341	0.516838	2.33264	2.65447	0.159524	0
k__Bacteria;p__Bacteroidetes;c__Bacteroidia;o__Bacteroidales;f__Rikenellaceae;g__Alistipes;s__Alistipes_sp_AM16-43	5.6592	3.31661	9.13097	4.44907	6.54364	0.537002	1.74709	2.42314	1.14876	0
k__Bacteria;p__Bacteroidetes;c__Bacteroidia;o__Bacteroidales;f__Rikenellaceae;g__Alistipes;s__Alistipes_sp_An116	14.3912	31.6149	21.8239	20.9547	20.9278	11.9301	11.8606	9.22183	8.34107	0.136079
k__Bacteria;p__Bacteroidetes;c__Bacteroidia;o__Bacteroidales;f__Rikenellaceae;g__Alistipes;s__Alistipes_sp_An31A	20.4653	9.58183	15.8373	9.72545	19.2082	8.75647	8.21886	17.0911	5.9067	0.013988
k__Bacteria;p__Bacteroidetes;c__Bacteroidia;o__Bacteroidales;f__Rikenellaceae;g__Alistipes;s__Alistipes_sp_An54	106.312	117.733	94.0819	64.8344	134.893	43.0746	27.9639	81.1167	18.2612	0.444808
k__Bacteria;p__Bacteroidetes;c__Bacteroidia;o__Bacteroidales;f__Rikenellaceae;g__Alistipes;s__Alistipes_sp_An66	106.623	124.439	206.864	123.085	179.025	45.1433	61.9307	93.9308	29.3881	0.53703
k__Bacteria;p__Bacteroidetes;c__Bacteroidia;o__Bacteroidales;f__Rikenellaceae;g__Alistipes;s__Alistipes_sp_CAG157	15.6703	19.2725	14.2939	13.5454	22.4485	3.94054	7.67954	4.25708	3.19788	0
k__Bacteria;p__Bacteroidetes;c__Bacteroidia;o__Bacteroidales;f__Rikenellaceae;g__Alistipes;s__Alistipes_sp_CAG268	299.993	331.25	512.833	302.346	497.984	52.7719	103.405	201.471	31.6821	0.898922
k__Bacteria;p__Bacteroidetes;c__Bacteroidia;o__Bacteroidales;f__Rikenellaceae;g__Alistipes;s__Alistipes_sp_CAG29	8.49392	9.72416	16.4384	9.58739	14.2166	1.33458	3.16895	6.51857	1.40982	0
k__Bacteria;p__Bacteroidetes;c__Bacteroidia;o__Bacteroidales;f__Rikenellaceae;g__Alistipes;s__Alistipes_sp_CAG435	54.3851	96.6779	41.3247	74.9795	90.2354	37.4106	30.3759	41.2792	16.8383	0.273931
k__Bacteria;p__Bacteroidetes;c__Bacteroidia;o__Bacteroidales;f__Rikenellaceae;g__Alistipes;s__Alistipes_sp_CAG514	34.7739	39.2909	32.0912	16.5456	41.0153	25.4131	15.3896	25.7735	13.0022	0.31776
k__Bacteria;p__Bacteroidetes;c__Bacteroidia;o__Bacteroidales;f__Rikenellaceae;g__Alistipes;s__Alistipes_sp_CAG53	2.758	2.71768	5.43673	2.99262	5.41862	0.26391	0.804024	2.5511	0.463002	0
k__Bacteria;p__Bacteroidetes;c__Bacteroidia;o__Bacteroidales;f__Rikenellaceae;g__Alistipes;s__Alistipes_sp_CAG831	69.9941	106.535	75.6473	66.7547	95.5311	64.3362	50.9479	31.0137	36.2981	1.79748
k__Bacteria;p__Bacteroidetes;c__Bacteroidia;o__Bacteroidales;f__Rikenellaceae;g__Alistipes;s__Alistipes_sp_CHKCI003	263.089	281.141	465.195	252.349	398.899	63.7955	94.3788	170.911	40.6971	0.559381
k__Bacteria;p__Bacteroidetes;c__Bacteroidia;o__Bacteroidales;f__Rikenellaceae;g__Alistipes;s__Alistipes_sp_HGB5	20.9583	21.722	35.705	19.8495	29.7899	3.93982	8.00421	15.0036	4.81938	0
k__Bacteria;p__Bacteroidetes;c__Bacteroidia;o__Bacteroidales;f__Rikenellaceae;g__Alistipes;s__Alistipes_sp_Marseille-P5061	32.7473	30.6625	56.1341	27.3108	46.8477	10.3172	14.1149	26.1442	7.65105	0.217655
k__Bacteria;p__Bacteroidetes;c__Bacteroidia;o__Bacteroidales;f__Rikenellaceae;g__Alistipes;s__Alistipes_sp_ZOR0009	0.1731	0.197251	0.399161	0.353321	0.278159	0.360916	0.313276	0.450373	0.508275	0
k__Bacteria;p__Bacteroidetes;c__Bacteroidia;o__Bacteroidales;f__Rikenellaceae;g__Alistipes;s__Alistipes_sp_cv1	4.66905	5.82853	4.02274	5.25148	6.50231	3.71967	2.49486	4.68919	1.06293	0
k__Bacteria;p__Bacteroidetes;c__Bacteroidia;o__Bacteroidales;f__Rikenellaceae;g__Alistipes;s__Alistipes_timonensis	249.486	299.156	367.757	240.252	336.854	67.6205	159.302	264.054	68.9124	0.28576
k__Bacteria;p__Bacteroidetes;c__Bacteroidia;o__Bacteroidales;f__Rikenellaceae;g__Millionella;s__Millionella_massiliensis	42.4962	52.4319	22.6017	25.4593	39.2806	15.4128	11.752	22.9868	8.57199	0.32061
k__Bacteria;p__Bacteroidetes;c__Bacteroidia;o__Bacteroidales;f__Rikenellaceae;g__Mucinivorans;s__Mucinivorans_hirudinis	0.461807	0.259951	0.110195	0.10896	0.723903	0.219296	0	0.057847	0.330781	0
k__Bacteria;p__Bacteroidetes;c__Bacteroidia;o__Bacteroidales;f__Rikenellaceae;g__Rikenella;s__Rikenella_microfusus	89.881	72.3389	32.0566	63.9557	83.1941	27.8556	33.2947	62.4367	29.8337	0.678501
k__Bacteria;p__Bacteroidetes;c__Bacteroidia;o__Bacteroidales;f__Salinivirgaceae;g__NA;s__Salinivirgaceae_bacterium	0.514917	2.11053	0.453951	0.410089	1.18194	2.63554	1.34527	21.8332	21.9483	0
k__Bacteria;p__Bacteroidetes;c__Bacteroidia;o__Bacteroidales;f__Salinivirgaceae;g__Salinivirga;s__Salinivirga_cyanobacteriivorans	1.35492	2.14485	0.208374	0.534325	1.10073	0.803991	0.285716	0.769762	0.256827	0
k__Bacteria;p__Bacteroidetes;c__Bacteroidia;o__Bacteroidales;f__Tannerellaceae	3.76752	6.31954	4.99361	3.28068	5.83955	0.177124	1.02702	0.194103	0.204876	0
k__Bacteria;p__Bacteroidetes;c__Bacteroidia;o__Bacteroidales;f__Tannerellaceae;g__Parabacteroides	12347.3	7152.49	6002.42	6205.37	6374.73	783.079	1109.53	3458.69	619.398	6.79955
k__Bacteria;p__Bacteroidetes;c__Bacteroidia;o__Bacteroidales;f__Tannerellaceae;g__Parabacteroides;s__Parabacteroides_acidifaciens	303.488	231.249	155.295	130.732	163.773	34.482	46.7567	81.3466	17.2991	0.279583
k__Bacteria;p__Bacteroidetes;c__Bacteroidia;o__Bacteroidales;f__Tannerellaceae;g__Parabacteroides;s__Parabacteroides_bouchesdurhonensis	139.615	111.862	70.0154	47.3732	114.608	30.8136	17.7025	75.0985	15.1007	0.072855
k__Bacteria;p__Bacteroidetes;c__Bacteroidia;o__Bacteroidales;f__Tannerellaceae;g__Parabacteroides;s__Parabacteroides_chartae	2.79453	3.21154	2.65448	1.82128	2.73664	16.9867	8.25428	4.67969	5.85188	0.683717
k__Bacteria;p__Bacteroidetes;c__Bacteroidia;o__Bacteroidales;f__Tannerellaceae;g__Parabacteroides;s__Parabacteroides_chinchillae	359.372	467.712	209.401	264.544	444.677	206.283	93.3108	188.356	62.4808	4.3148
k__Bacteria;p__Bacteroidetes;c__Bacteroidia;o__Bacteroidales;f__Tannerellaceae;g__Parabacteroides;s__Parabacteroides_distasonis	1507.78	1246.69	776.421	681.108	1282.95	365.676	318.795	715.271	197.801	4.47356
k__Bacteria;p__Bacteroidetes;c__Bacteroidia;o__Bacteroidales;f__Tannerellaceae;g__Parabacteroides;s__Parabacteroides_goldsteinii	567.312	536.676	367.183	287.315	571.497	98.8784	124.253	210.95	48.0891	0.339327
k__Bacteria;p__Bacteroidetes;c__Bacteroidia;o__Bacteroidales;f__Tannerellaceae;g__Parabacteroides;s__Parabacteroides_gordonii	67.1851	42.6147	32.1847	26.87	34.2616	7.61164	11.1003	21.2786	12.7412	1.80969
k__Bacteria;p__Bacteroidetes;c__Bacteroidia;o__Bacteroidales;f__Tannerellaceae;g__Parabacteroides;s__Parabacteroides_johnsonii	1016.73	615.624	464.378	366.629	536.507	99.922	100.465	308.095	62.3485	0.275727
k__Bacteria;p__Bacteroidetes;c__Bacteroidia;o__Bacteroidales;f__Tannerellaceae;g__Parabacteroides;s__Parabacteroides_massiliensis	709.816	406.171	338.056	279.893	342.904	18.2257	54.3611	169.347	23.2102	0.326891
k__Bacteria;p__Bacteroidetes;c__Bacteroidia;o__Bacteroidales;f__Tannerellaceae;g__Parabacteroides;s__Parabacteroides_merdae	1864.83	1150.79	939.774	814.989	1058.5	132.924	169.788	565.384	122.537	0.957244
k__Bacteria;p__Bacteroidetes;c__Bacteroidia;o__Bacteroidales;f__Tannerellaceae;g__Parabacteroides;s__Parabacteroides_merdae_CAG48	42.9859	22.1995	11.8719	15.6633	16.6501	0.265003	2.22428	10.8076	0.626168	0
k__Bacteria;p__Bacteroidetes;c__Bacteroidia;o__Bacteroidales;f__Tannerellaceae;g__Parabacteroides;s__Parabacteroides_pacaensis	330.336	240.824	138.521	124.208	222.917	81.7812	48.5338	119.937	42.8556	1.00604
k__Bacteria;p__Bacteroidetes;c__Bacteroidia;o__Bacteroidales;f__Tannerellaceae;g__Parabacteroides;s__Parabacteroides_provencensis	85.9751	57.1887	46.8117	27.7243	54.8004	0.919658	10.4797	20.5185	1.7985	0.038577
k__Bacteria;p__Bacteroidetes;c__Bacteroidia;o__Bacteroidales;f__Tannerellaceae;g__Parabacteroides;s__Parabacteroides_sp_20_3	8.61396	15.1862	8.02095	7.92774	9.4209	7.85235	2.87422	11.4383	6.45476	0.422961
k__Bacteria;p__Bacteroidetes;c__Bacteroidia;o__Bacteroidales;f__Tannerellaceae;g__Parabacteroides;s__Parabacteroides_sp_AF14-59	9.79254	5.16307	5.87691	3.91738	3.73486	0.34424	0.234684	3.79515	1.30384	0
k__Bacteria;p__Bacteroidetes;c__Bacteroidia;o__Bacteroidales;f__Tannerellaceae;g__Parabacteroides;s__Parabacteroides_sp_AF17-28	301.959	184.393	143.42	111.598	175.55	30.726	37.5521	71.0386	15.2641	0.20278
k__Bacteria;p__Bacteroidetes;c__Bacteroidia;o__Bacteroidales;f__Tannerellaceae;g__Parabacteroides;s__Parabacteroides_sp_AF17-3	44.4595	33.0352	23.8973	13.3565	26.4276	4.23626	2.99863	15.0943	3.00642	0
k__Bacteria;p__Bacteroidetes;c__Bacteroidia;o__Bacteroidales;f__Tannerellaceae;g__Parabacteroides;s__Parabacteroides_sp_AF18-52	36.3744	27.7432	10.3666	22.0168	32.179	9.31826	5.81895	16.3307	1.94491	0.078941
k__Bacteria;p__Bacteroidetes;c__Bacteroidia;o__Bacteroidales;f__Tannerellaceae;g__Parabacteroides;s__Parabacteroides_sp_AF19-14	39.687	66.8333	47.2792	48.2243	53.6795	42.6845	27.7204	19.0102	18.4322	0.280304
k__Bacteria;p__Bacteroidetes;c__Bacteroidia;o__Bacteroidales;f__Tannerellaceae;g__Parabacteroides;s__Parabacteroides_sp_AF21-43	1.15889	0	0.893862	0.936623	1.59206	0.664385	5.10127	0	0.557486	0
k__Bacteria;p__Bacteroidetes;c__Bacteroidia;o__Bacteroidales;f__Tannerellaceae;g__Parabacteroides;s__Parabacteroides_sp_AF39-10AC	24.111	21.4661	18.5087	13.5541	17.1393	36.1995	27.0011	3.04433	13.3533	0.024285
k__Bacteria;p__Bacteroidetes;c__Bacteroidia;o__Bacteroidales;f__Tannerellaceae;g__Parabacteroides;s__Parabacteroides_sp_AF48-14	240.566	123.662	102.914	99.2298	118.592	18.0737	35.0901	68.5324	20.2509	0.709816
k__Bacteria;p__Bacteroidetes;c__Bacteroidia;o__Bacteroidales;f__Tannerellaceae;g__Parabacteroides;s__Parabacteroides_sp_AM08-6	66.6492	51.4193	30.2497	27.5478	33.5399	24.2986	20.8695	27.2152	15.0038	0.45526
k__Bacteria;p__Bacteroidetes;c__Bacteroidia;o__Bacteroidales;f__Tannerellaceae;g__Parabacteroides;s__Parabacteroides_sp_AM27-42	73.9813	75.9354	45.5312	24.5656	73.3119	17.4436	16.3154	29.2446	6.10799	0.045706
k__Bacteria;p__Bacteroidetes;c__Bacteroidia;o__Bacteroidales;f__Tannerellaceae;g__Parabacteroides;s__Parabacteroides_sp_AM58-2XD	79.266	38.4022	30.3889	23.6958	27.857	3.20595	5.44465	16.3043	2.41272	0.035214
k__Bacteria;p__Bacteroidetes;c__Bacteroidia;o__Bacteroidales;f__Tannerellaceae;g__Parabacteroides;s__Parabacteroides_sp_ASF519	0	1.91681	0.158961	0.371574	0.21006	0.272475	0.10049	0.574426	0	0
k__Bacteria;p__Bacteroidetes;c__Bacteroidia;o__Bacteroidales;f__Tannerellaceae;g__Parabacteroides;s__Parabacteroides_sp_An277	187.295	124.63	70.3391	69.2223	117.118	31.4946	25.6155	83.7242	20.9264	0.448514
k__Bacteria;p__Bacteroidetes;c__Bacteroidia;o__Bacteroidales;f__Tannerellaceae;g__Parabacteroides;s__Parabacteroides_sp_CAG2	13.5011	5.25071	4.17774	5.3569	2.28392	0.174013	1.78949	4.47691	0.394145	0
k__Bacteria;p__Bacteroidetes;c__Bacteroidia;o__Bacteroidales;f__Tannerellaceae;g__Parabacteroides;s__Parabacteroides_sp_CAG409	121.117	90.3862	55.1479	43.8842	79.6	26.3721	14.4461	54.7105	13.3399	0.274147
k__Bacteria;p__Bacteroidetes;c__Bacteroidia;o__Bacteroidales;f__Tannerellaceae;g__Parabacteroides;s__Parabacteroides_sp_CH2-D42-20	74.8993	73.1635	66.522	46.3131	75.1158	21.6207	17.9733	59.2188	7.02503	0.096752
k__Bacteria;p__Bacteroidetes;c__Bacteroidia;o__Bacteroidales;f__Tannerellaceae;g__Parabacteroides;s__Parabacteroides_sp_D13	27.3466	16.6229	11.1257	8.29255	12.8619	1.35972	1.83534	9.04166	1.29039	0
k__Bacteria;p__Bacteroidetes;c__Bacteroidia;o__Bacteroidales;f__Tannerellaceae;g__Parabacteroides;s__Parabacteroides_sp_D26	18.2865	17.9401	11.4907	9.12127	11.9521	7.95731	7.45791	5.90961	8.11213	1.67863
k__Bacteria;p__Bacteroidetes;c__Bacteroidia;o__Bacteroidales;f__Tannerellaceae;g__Parabacteroides;s__Parabacteroides_sp_HGS0025	120.909	82.9381	53.6585	38.0258	73.9339	24.1196	16.0302	43.5111	13.2596	0.043567
k__Bacteria;p__Bacteroidetes;c__Bacteroidia;o__Bacteroidales;f__Tannerellaceae;g__Parabacteroides;s__Parabacteroides_sp_Marseille-P3160	5.90796	3.97629	3.23241	4.30198	3.9919	2.3925	4.8692	11.6723	4.36327	0
k__Bacteria;p__Bacteroidetes;c__Bacteroidia;o__Bacteroidales;f__Tannerellaceae;g__Parabacteroides;s__Parabacteroides_sp_TM07-1AC	201.582	119.553	98.7452	62.6899	109.796	20.8225	23.3261	37.7949	9.33466	0
k__Bacteria;p__Bacteroidetes;c__Bacteroidia;o__Bacteroidales;f__Tannerellaceae;g__Parabacteroides;s__Parabacteroides_sp_merdae-related_45_40	29.5436	15.5305	14.1937	12.6768	14.1723	1.17508	2.68409	7.13693	3.76929	0.233129
k__Bacteria;p__Bacteroidetes;c__Bacteroidia;o__Bacteroidales;f__Tannerellaceae;g__Parabacteroides;s__Parabacteroides_timonensis	375.733	194.996	117.116	82.7307	157.105	48.2057	53.5813	78.0867	25.1859	1.26104
k__Bacteria;p__Bacteroidetes;c__Bacteroidia;o__Bacteroidales;f__Tannerellaceae;g__Tannerella	1.16511	4.67951	1.16436	1.85866	1.32988	0.145754	2.85882	1.82878	0	0
k__Bacteria;p__Bacteroidetes;c__Bacteroidia;o__Bacteroidales;f__Tannerellaceae;g__Tannerella;s__Tannerella_forsythia	184.172	190.807	92.2553	114.695	196.801	104.635	66.0989	118.78	53.6807	1.04241
k__Bacteria;p__Bacteroidetes;c__Bacteroidia;o__Bacteroidales;f__Tannerellaceae;g__Tannerella;s__Tannerella_sp	0	0	0	0	0	2.26958	0.694232	0	3.67541	0
k__Bacteria;p__Bacteroidetes;c__Bacteroidia;o__Bacteroidales;f__Tannerellaceae;g__Tannerella;s__Tannerella_sp_6_1_58FAA_CT1	7.72015	30.2622	8.63558	31.2519	30.5786	1.98111	1.71823	8.46508	2.76658	0.457311
k__Bacteria;p__Bacteroidetes;c__Bacteroidia;o__Bacteroidales;f__Tannerellaceae;g__Tannerella;s__Tannerella_sp_CAG118	21.8077	28.4621	19.2359	15.6809	21.9926	33.1362	28.8888	21.8181	24.5805	0.746536
k__Bacteria;p__Bacteroidetes;c__Bacteroidia;o__Bacteroidales;f__Tannerellaceae;g__Tannerella;s__Tannerella_sp_CAG51	1.68794	1.23045	0.890827	2.10696	2.02377	1.01112	1.24337	0.404168	0.331194	0
k__Bacteria;p__Bacteroidetes;c__Bacteroidia;o__Bacteroidales;f__Tannerellaceae;g__Tannerella;s__Tannerella_sp_oral_taxon_808	47.9715	59.9006	27.2404	50.7169	84.0243	38.8434	17.5551	51.3376	15.1862	0.049341
k__Bacteria;p__Bacteroidetes;c__Bacteroidia;o__Bacteroidales;f__Tannerellaceae;g__Tannerella;s__Tannerella_sp_oral_taxon_HOT-286	7.32858	9.3658	8.0647	4.59992	4.81364	5.37051	2.73397	0.739383	2.25463	0.033709
k__Bacteria;p__Bacteroidetes;c__Bacteroidia;o__Bacteroidales;f__Williamwhitmaniaceae;g__Williamwhitmania;s__Williamwhitmania_taraxaci	2.77722	2.84072	0.551749	0.36465	1.23667	0	0	0	0	0
k__Bacteria;p__Bacteroidetes;c__Bacteroidia;o__Marinilabiliales	0	0	0	0	0	0.080154	0.388644	0	0	0
k__Bacteria;p__Bacteroidetes;c__Bacteroidia;o__Marinilabiliales;f__Marinifilaceae	0	0	0	0	0	0	0	0	0.316171	0
k__Bacteria;p__Bacteroidetes;c__Bacteroidia;o__Marinilabiliales;f__Marinifilaceae;g__Ancylomarina;s__Ancylomarina_euxinus	0.51788	1.04935	4.37425	2.1418	0.627137	0.738478	1.44304	0.776631	0.810417	0
k__Bacteria;p__Bacteroidetes;c__Bacteroidia;o__Marinilabiliales;f__Marinifilaceae;g__Ancylomarina;s__Ancylomarina_longa	0	0	0.108413	0	0	0	0.709158	0.029937	0.632342	0
k__Bacteria;p__Bacteroidetes;c__Bacteroidia;o__Marinilabiliales;f__Marinifilaceae;g__Ancylomarina;s__Ancylomarina_salipaludis	0	0.088119	0	0	0	0	0.30236	0	0.015411	0
k__Bacteria;p__Bacteroidetes;c__Bacteroidia;o__Marinilabiliales;f__Marinifilaceae;g__Ancylomarina;s__Ancylomarina_subtilis	0	0	0	0	0	0	0	0.84228	0	0
k__Bacteria;p__Bacteroidetes;c__Bacteroidia;o__Marinilabiliales;f__Marinifilaceae;g__Labilibaculum;s__Labilibaculum_antarcticum	0.731322	2.3147	2.45203	1.90322	3.00408	0.063822	0.360178	4.79491	0.781718	0
k__Bacteria;p__Bacteroidetes;c__Bacteroidia;o__Marinilabiliales;f__Marinifilaceae;g__Labilibaculum;s__Labilibaculum_euxinus	1.04334	0.560103	0.768186	0.546601	0.274449	0.08218	0.076118	0.084992	0	0
k__Bacteria;p__Bacteroidetes;c__Bacteroidia;o__Marinilabiliales;f__Marinifilaceae;g__Labilibaculum;s__Labilibaculum_filiforme	0.382766	0.216864	0.367213	0.537484	0.306274	0.268791	0.684448	3.52148	1.02839	0
k__Bacteria;p__Bacteroidetes;c__Bacteroidia;o__Marinilabiliales;f__Marinifilaceae;g__Marinifilum	0	0	0	0	0	0	0.736358	0	0	0
k__Bacteria;p__Bacteroidetes;c__Bacteroidia;o__Marinilabiliales;f__Marinifilaceae;g__Marinifilum;s__Marinifilum_breve	2.08004	0	0	0	0	0	0	0	0	0
k__Bacteria;p__Bacteroidetes;c__Bacteroidia;o__Marinilabiliales;f__Marinifilaceae;g__Marinifilum;s__Marinifilum_flexuosum	0	0	0	0	0	0.764806	0	6.99377	3.23055	0
k__Bacteria;p__Bacteroidetes;c__Bacteroidia;o__Marinilabiliales;f__Marinifilaceae;g__Marinifilum;s__Marinifilum_fragile	0.401896	0.445441	1.35314	0.704284	0	2.89661	1.28982	0.751504	0.475018	0.076448
k__Bacteria;p__Bacteroidetes;c__Bacteroidia;o__Marinilabiliales;f__Marinilabiliaceae	0.433448	0.420383	0.349929	0.362966	0	0.175164	0	0.194362	0.216228	0
k__Bacteria;p__Bacteroidetes;c__Bacteroidia;o__Marinilabiliales;f__Marinilabiliaceae;g__Alkaliflexus;s__Alkaliflexus_imshenetskii	31.3089	17.0065	13.0777	6.47912	12.965	3.5803	4.37142	6.45583	1.30138	0
k__Bacteria;p__Bacteroidetes;c__Bacteroidia;o__Marinilabiliales;f__Marinilabiliaceae;g__Alkalitalea;s__Alkalitalea_saponilacus	2.21223	7.17126	0.789305	0.019421	3.94151	3.54262	1.18572	3.40547	1.64206	0
k__Bacteria;p__Bacteroidetes;c__Bacteroidia;o__Marinilabiliales;f__Marinilabiliaceae;g__Anaerophaga;s__Anaerophaga_thermohalophila	3.62565	5.99726	2.73116	2.70416	3.63874	3.7553	1.22775	3.33384	3.10503	0.163779
k__Bacteria;p__Bacteroidetes;c__Bacteroidia;o__Marinilabiliales;f__Marinilabiliaceae;g__Breznakibacter;s__Breznakibacter_xylanolyticus	0.812647	2.15144	0.332138	0	0.906236	0.223717	0.185958	1.5226	0.27463	0
k__Bacteria;p__Bacteroidetes;c__Bacteroidia;o__Marinilabiliales;f__Marinilabiliaceae;g__Geofilum;s__Geofilum_rubicundum	54.9382	66.0986	51.0105	24.8553	67.1949	14.1584	18.0572	20.9163	6.85187	0
k__Bacteria;p__Bacteroidetes;c__Bacteroidia;o__Marinilabiliales;f__Marinilabiliaceae;g__Labilibacter;s__Labilibacter_marinus	0.249592	0	0	0	0.266003	0.058176	0.201515	1.99276	0.722633	0
k__Bacteria;p__Bacteroidetes;c__Bacteroidia;o__Marinilabiliales;f__Marinilabiliaceae;g__Marinilabilia;s__Marinilabilia_rubra	0	0	0.132052	0	0	0	0	0.322137	0.081181	0
k__Bacteria;p__Bacteroidetes;c__Bacteroidia;o__Marinilabiliales;f__Marinilabiliaceae;g__Marinilabilia;s__Marinilabilia_salmonicolor	113.01	72.4646	41.9636	22.3195	45.9506	7.28136	7.22954	32.965	4.4519	0.048334
k__Bacteria;p__Bacteroidetes;c__Bacteroidia;o__Marinilabiliales;f__Marinilabiliaceae;g__Saccharicrinis;s__Saccharicrinis_aurantiacus	4.93733	0.792726	1.34013	0.39857	5.60825	0.075368	0.135827	0.624583	0.036776	0
k__Bacteria;p__Bacteroidetes;c__Bacteroidia;o__Marinilabiliales;f__Marinilabiliaceae;g__Saccharicrinis;s__Saccharicrinis_fermentans	33.0486	49.5558	39.3246	27.1557	47.6353	4.53087	7.76741	12.8172	3.85408	0
k__Bacteria;p__Bacteroidetes;c__Bacteroidia;o__Marinilabiliales;f__Marinilabiliaceae;g__Thermophagus;s__Thermophagus_xiamenensis	0	0.029373	0.024387	0.883961	0	0.418246	0.345554	0.61742	1.04274	0.071774
k__Bacteria;p__Bacteroidetes;c__Bacteroidia;o__Marinilabiliales;f__NA;g__NA;s__Marinilabiliales_bacterium	28.3504	18.8018	13.5289	9.1062	12.7402	9.66417	6.00546	8.4906	1.73269	0.123838
k__Bacteria;p__Bacteroidetes;c__Bacteroidia;o__Marinilabiliales;f__Prolixibacteraceae	0.878423	2.16804	0.779222	0.816647	2.21615	1.69222	0.658481	1.54746	0.382778	0.06445
k__Bacteria;p__Bacteroidetes;c__Bacteroidia;o__Marinilabiliales;f__Prolixibacteraceae;g__Draconibacterium;s__Draconibacterium_orientale	12.9353	20.6749	2.17509	24.575	34.9832	6.77828	4.86302	17.2335	1.95587	0.135333
k__Bacteria;p__Bacteroidetes;c__Bacteroidia;o__Marinilabiliales;f__Prolixibacteraceae;g__Draconibacterium;s__Draconibacterium_sediminis	1.08663	2.58689	0.933272	0.705797	0.62483	5.0577	3.65275	3.34485	2.38188	0.159882
k__Bacteria;p__Bacteroidetes;c__Bacteroidia;o__Marinilabiliales;f__Prolixibacteraceae;g__Draconibacterium;s__Draconibacterium_sp	34.0306	17.7045	11.892	5.80689	12.7995	1.79322	2.08367	8.99997	1.27069	0
k__Bacteria;p__Bacteroidetes;c__Bacteroidia;o__Marinilabiliales;f__Prolixibacteraceae;g__Mangrovibacterium;s__Mangrovibacterium_diazotrophicum	0.632421	0.425576	1.63725	2.028	0.781194	0.482284	0.505269	0.168967	2.67287	0
k__Bacteria;p__Bacteroidetes;c__Bacteroidia;o__Marinilabiliales;f__Prolixibacteraceae;g__Mangrovibacterium;s__Mangrovibacterium_marinum	43.1435	55.6217	44.2694	22.2592	62.2139	2.6945	15.5934	10.4074	1.78727	0
k__Bacteria;p__Bacteroidetes;c__Bacteroidia;o__Marinilabiliales;f__Prolixibacteraceae;g__Maribellus;s__Maribellus_luteus	0.123006	0.20981	0	0.234988	0.263247	0.122795	0.658757	0.286658	0.108626	0
k__Bacteria;p__Bacteroidetes;c__Bacteroidia;o__Marinilabiliales;f__Prolixibacteraceae;g__Mariniphaga;s__Mariniphaga_anaerophila	6.06693	3.64434	2.90568	2.43128	3.02285	3.78346	7.40341	1.80137	0.466991	0
k__Bacteria;p__Bacteroidetes;c__Bacteroidia;o__Marinilabiliales;f__Prolixibacteraceae;g__Mariniphaga;s__Mariniphaga_sediminis	0.651676	0.233102	0	0.984159	0	1.27883	0.856727	0.206334	0.117803	0
k__Bacteria;p__Bacteroidetes;c__Bacteroidia;o__Marinilabiliales;f__Prolixibacteraceae;g__Prolixibacter	1.11234	1.36117	0.190225	0.753143	0.431174	1.63114	0.32114	0	0	0
k__Bacteria;p__Bacteroidetes;c__Bacteroidia;o__Marinilabiliales;f__Prolixibacteraceae;g__Prolixibacter;s__Prolixibacter_bellariivorans	3.60801	2.39454	1.94593	1.24302	2.63829	0.420735	0.918963	1.85872	0.021086	0
k__Bacteria;p__Bacteroidetes;c__Bacteroidia;o__Marinilabiliales;f__Prolixibacteraceae;g__Prolixibacter;s__Prolixibacter_denitrificans	0.149623	0.792565	1.12194	0.413495	0.660809	1.11185	0.450551	0.074625	0.2519	0
k__Bacteria;p__Bacteroidetes;c__Bacteroidia;o__Marinilabiliales;f__Prolixibacteraceae;g__Sunxiuqinia;s__Sunxiuqinia_dokdonensis	0.052707	0.299976	0.050168	0.05042	0	0.026531	0.048542	0.917097	0.057294	0
k__Bacteria;p__Bacteroidetes;c__Bacteroidia;o__Marinilabiliales;f__Prolixibacteraceae;g__Sunxiuqinia;s__Sunxiuqinia_elliptica	0.98438	0	0.780056	0.812884	0	2.33426	1.1451	1.86406	2.66059	0.019527
k__Bacteria;p__Bacteroidetes;c__Bacteroidia;o__Marinilabiliales;f__Prolixibacteraceae;g__Tangfeifania;s__Tangfeifania_diversioriginum	0.247983	0.281824	0.118181	0.177638	0.132673	0.258564	0.033698	0.095078	0.14596	0
k__Bacteria;p__Bacteroidetes;c__Bacteroidia;o__NA;f__NA;g__NA;s__Bacteroidia_bacterium	0.431784	0.511022	0.996626	0.1931	1.10498	0.362511	3.56546	1.88505	2.54137	0
k__Bacteria;p__Bacteroidetes;c__Bacteroidia;o__NA;f__NA;g__NA;s__Bacteroidia_bacterium_43-41	67.5895	37.844	22.0216	15.2232	19.5632	14.5295	22.9878	14.166	9.58648	0
k__Bacteria;p__Bacteroidetes;c__Bacteroidia;o__NA;f__NA;g__NA;s__Bacteroidia_bacterium_44-10	40.4105	34.3973	36.1422	26.1096	39.6065	25.6107	19.7725	11.4627	7.739	0.833276
k__Bacteria;p__Bacteroidetes;c__Chitinophagia;o__Chitinophagales;f__Chitinophagaceae	0.639672	0.537106	0.233628	0.488814	1.51801	0.542273	4.43982	2.68742	3.33854	1.03659
k__Bacteria;p__Bacteroidetes;c__Chitinophagia;o__Chitinophagales;f__Chitinophagaceae;g__Arachidicoccus;s__Arachidicoccus_rhizosphaerae	0	0	0	0	0	0	0	0.694821	0	0
k__Bacteria;p__Bacteroidetes;c__Chitinophagia;o__Chitinophagales;f__Chitinophagaceae;g__Asinibacterium;s__Asinibacterium_sp_OR53	0.464618	0	0	0.505868	0.419874	0.815904	0.406181	0.752082	1.29404	0.335976
k__Bacteria;p__Bacteroidetes;c__Chitinophagia;o__Chitinophagales;f__Chitinophagaceae;g__Chitinophaga	1.22225	3.95781	1.31644	1.70901	2.91647	3.56199	3.28982	1.5252	0.287295	0
k__Bacteria;p__Bacteroidetes;c__Chitinophagia;o__Chitinophagales;f__Chitinophagaceae;g__Chitinophaga;s__Chitinophaga_alhagiae	0.033096	3.4682	0	1.88917	0.390252	0	0.736512	1.45948	0	0
k__Bacteria;p__Bacteroidetes;c__Chitinophagia;o__Chitinophagales;f__Chitinophagaceae;g__Chitinophaga;s__Chitinophaga_arvensicola	0	0	0	0	0	0	0.120409	0.115694	0.066156	0
k__Bacteria;p__Bacteroidetes;c__Chitinophagia;o__Chitinophagales;f__Chitinophagaceae;g__Chitinophaga;s__Chitinophaga_caeni	3.93432	2.50216	18.2837	16.7585	12.7929	0.446885	3.64683	7.49304	5.67905	0
k__Bacteria;p__Bacteroidetes;c__Chitinophagia;o__Chitinophagales;f__Chitinophagaceae;g__Chitinophaga;s__Chitinophaga_deserti	0	1.12957	0.84647	0.934015	0	0	1.33882	0	0	0
k__Bacteria;p__Bacteroidetes;c__Chitinophagia;o__Chitinophagales;f__Chitinophagaceae;g__Chitinophaga;s__Chitinophaga_dinghuensis	0	0	0	0	0	0.826329	0.700464	0	0	0
k__Bacteria;p__Bacteroidetes;c__Chitinophagia;o__Chitinophagales;f__Chitinophagaceae;g__Chitinophaga;s__Chitinophaga_eiseniae	0.140852	0.267444	0.817353	0.899527	1.30751	0	0	0.890883	0.450732	0
k__Bacteria;p__Bacteroidetes;c__Chitinophagia;o__Chitinophagales;f__Chitinophagaceae;g__Chitinophaga;s__Chitinophaga_filiformis	0.332692	0.649583	0.542439	0.22753	0.254509	0	0.339567	0.129914	0.110328	0
k__Bacteria;p__Bacteroidetes;c__Chitinophagia;o__Chitinophagales;f__Chitinophagaceae;g__Chitinophaga;s__Chitinophaga_flava	0.403375	1.94352	0.907592	2.98439	1.09199	5.60182	6.1406	0.710582	4.87487	0.381763
k__Bacteria;p__Bacteroidetes;c__Chitinophagia;o__Chitinophagales;f__Chitinophagaceae;g__Chitinophaga;s__Chitinophaga_ginsengisegetis	0	0.448268	0	0.832489	0	0.039579	0.20016	2.91427	0.604359	0
k__Bacteria;p__Bacteroidetes;c__Chitinophagia;o__Chitinophagales;f__Chitinophagaceae;g__Chitinophaga;s__Chitinophaga_jiangningensis	0	0	0	0	1.04445	0	0.494284	0.520256	0	0
k__Bacteria;p__Bacteroidetes;c__Chitinophagia;o__Chitinophagales;f__Chitinophagaceae;g__Chitinophaga;s__Chitinophaga_lutea	2.79872	10.7427	8.70761	7.40235	7.57868	0.125503	1.70025	1.20278	0.910385	0
k__Bacteria;p__Bacteroidetes;c__Chitinophagia;o__Chitinophagales;f__Chitinophagaceae;g__Chitinophaga;s__Chitinophaga_niabensis	0.288711	0.438411	0.630337	1.29805	0.313318	0.035849	0.304864	0.298791	0.072476	0
k__Bacteria;p__Bacteroidetes;c__Chitinophagia;o__Chitinophagales;f__Chitinophagaceae;g__Chitinophaga;s__Chitinophaga_niastensis	58.1492	94.3845	40.0887	51.1231	82.3426	43.621	16.0721	37.4992	16.6873	0.58746
k__Bacteria;p__Bacteroidetes;c__Chitinophagia;o__Chitinophagales;f__Chitinophagaceae;g__Chitinophaga;s__Chitinophaga_pinensis	0.36308	0.413877	0.444006	0.208737	0.086452	0	0	0	0	0
k__Bacteria;p__Bacteroidetes;c__Chitinophagia;o__Chitinophagales;f__Chitinophagaceae;g__Chitinophaga;s__Chitinophaga_rhizosphaerae	0	0	0.260243	0	0	0	0.710552	0	0.628691	0
k__Bacteria;p__Bacteroidetes;c__Chitinophagia;o__Chitinophagales;f__Chitinophagaceae;g__Chitinophaga;s__Chitinophaga_rupis	0	0.039263	0.882187	0.635952	0.405841	0	0.707783	7.02522	1.39423	0
k__Bacteria;p__Bacteroidetes;c__Chitinophagia;o__Chitinophagales;f__Chitinophagaceae;g__Chitinophaga;s__Chitinophaga_silvatica	0.098059	0.308238	0.327314	0.713557	0.223143	0.055892	0.016019	0	0	0
k__Bacteria;p__Bacteroidetes;c__Chitinophagia;o__Chitinophagales;f__Chitinophagaceae;g__Chitinophaga;s__Chitinophaga_silvisoli	6.7255	0.45449	1.89547	0.7258	0.644923	0.084493	0.839744	0.409552	0	0
k__Bacteria;p__Bacteroidetes;c__Chitinophagia;o__Chitinophagales;f__Chitinophagaceae;g__Chitinophaga;s__Chitinophaga_skermanii	0.540616	0.672846	1.5909	0.439953	0.423066	0	0	0	0	0
k__Bacteria;p__Bacteroidetes;c__Chitinophagia;o__Chitinophagales;f__Chitinophagaceae;g__Chitinophaga;s__Chitinophaga_sp_CF118	0.401293	0.593125	0.268458	0.499263	0.430432	0.867948	0.661759	0.126158	0.028312	0
k__Bacteria;p__Bacteroidetes;c__Chitinophagia;o__Chitinophagales;f__Chitinophagaceae;g__Chitinophaga;s__Chitinophaga_sp_YR573	0.184743	0.127582	0.068804	0.321796	0.038242	0.014568	0.092124	0.076313	2.47077	0
k__Bacteria;p__Bacteroidetes;c__Chitinophagia;o__Chitinophagales;f__Chitinophagaceae;g__Chitinophaga;s__Chitinophaga_terrae_ex_Kim_and_Jung_2007	0	0.272002	0.152699	0	0	0	0.159304	0.215458	0.083982	0
k__Bacteria;p__Bacteroidetes;c__Chitinophagia;o__Chitinophagales;f__Chitinophagaceae;g__Chitinophaga;s__Flexibacter_sp_ATCC_35208	0.752553	1.3711	1.1678	0.685898	0.421271	0	0	0	0	0
k__Bacteria;p__Bacteroidetes;c__Chitinophagia;o__Chitinophagales;f__Chitinophagaceae;g__Deminuibacter;s__Deminuibacter_soli	0.155073	0.515411	0	0	0.325593	0	0.39317	0.151696	0	0
k__Bacteria;p__Bacteroidetes;c__Chitinophagia;o__Chitinophagales;f__Chitinophagaceae;g__Edaphocola;s__Edaphocola_flava	0	0	0	0	0	0	0.327072	0	0	0
k__Bacteria;p__Bacteroidetes;c__Chitinophagia;o__Chitinophagales;f__Chitinophagaceae;g__Ferruginibacter;s__Ferruginibacter_sp_BO-59	0.804106	4.70188	1.07681	0.151943	1.74936	2.30485	0.578613	1.52516	0.276258	0
k__Bacteria;p__Bacteroidetes;c__Chitinophagia;o__Chitinophagales;f__Chitinophagaceae;g__Filimonas;s__Filimonas_effusa	0	0.63467	0	0.228265	0	0	0	0	0.231993	0
k__Bacteria;p__Bacteroidetes;c__Chitinophagia;o__Chitinophagales;f__Chitinophagaceae;g__Flavihumibacter;s__Flavihumibacter_solisilvae	15.6979	11.9967	5.30359	3.18455	5.56955	14.7234	1.09816	4.78576	6.26116	0
k__Bacteria;p__Bacteroidetes;c__Chitinophagia;o__Chitinophagales;f__Chitinophagaceae;g__Flavihumibacter;s__Flavihumibacter_sp_CACIAM_22H1	0	0.054132	0.542439	0.318541	0	0	0.182942	0.199716	0.056342	0
k__Bacteria;p__Bacteroidetes;c__Chitinophagia;o__Chitinophagales;f__Chitinophagaceae;g__Flavihumibacter;s__Flavihumibacter_sp_ZG627	0.348443	0.098714	0	0.248438	0.279077	0	0.046418	0.044491	0.050647	0
k__Bacteria;p__Bacteroidetes;c__Chitinophagia;o__Chitinophagales;f__Chitinophagaceae;g__Flavipsychrobacter;s__Flavipsychrobacter_stenotrophus	0.812484	1.17977	0	0.714163	0.917409	0.399257	0.325289	0.385011	0	0
k__Bacteria;p__Bacteroidetes;c__Chitinophagia;o__Chitinophagales;f__Chitinophagaceae;g__Flavisolibacter;s__Flavisolibacter_nicotianae	0	0	0	0	0	0	0	0	0.407236	0
k__Bacteria;p__Bacteroidetes;c__Chitinophagia;o__Chitinophagales;f__Chitinophagaceae;g__Flavisolibacter;s__Flavisolibacter_tropicus	0.075995	0	0.084977	0.084979	0	2.0391	4.22067	0.078239	0.148156	0
k__Bacteria;p__Bacteroidetes;c__Chitinophagia;o__Chitinophagales;f__Chitinophagaceae;g__Hydrotalea	0	0	0.749363	0.6625	0	0.04244	0	0	0.737228	0
k__Bacteria;p__Bacteroidetes;c__Chitinophagia;o__Chitinophagales;f__Chitinophagaceae;g__Hydrotalea;s__Hydrotalea_flava	0	0	0	0	0	0	0	0.760554	0	0
k__Bacteria;p__Bacteroidetes;c__Chitinophagia;o__Chitinophagales;f__Chitinophagaceae;g__Hydrotalea;s__Hydrotalea_sandarakina	0.069826	0	0	0	0.224031	0	0.188598	0.0361	0.040944	0
k__Bacteria;p__Bacteroidetes;c__Chitinophagia;o__Chitinophagales;f__Chitinophagaceae;g__Lacibacter;s__Lacibacter_luteus	32.2197	79.7981	53.9562	49.1277	45.9366	29.2949	33.4166	10.4549	10.1714	0.325032
k__Bacteria;p__Bacteroidetes;c__Chitinophagia;o__Chitinophagales;f__Chitinophagaceae;g__NA;s__Chitinophagaceae_bacterium	1.37805	0.950164	1.33861	2.62269	2.0036	4.7775	3.24142	1.28665	6.93328	0
k__Bacteria;p__Bacteroidetes;c__Chitinophagia;o__Chitinophagales;f__Chitinophagaceae;g__NA;s__Chitinophagaceae_bacterium_BSSC1	0.227288	0.274297	0.324028	1.23466	0.246119	0.18142	0.707381	0.265715	1.38959	0.36302
k__Bacteria;p__Bacteroidetes;c__Chitinophagia;o__Chitinophagales;f__Chitinophagaceae;g__Niabella;s__Niabella_aurantiaca	0.279032	0.091343	0.106299	0.052872	0.323804	0.20773	0.896553	1.03426	2.52796	0.082355
k__Bacteria;p__Bacteroidetes;c__Chitinophagia;o__Chitinophagales;f__Chitinophagaceae;g__Niabella;s__Niabella_drilacis	0	1.43826	0	0	0	0	0	0	0	0
k__Bacteria;p__Bacteroidetes;c__Chitinophagia;o__Chitinophagales;f__Chitinophagaceae;g__Niabella;s__Niabella_ginsenosidivorans	0.965795	0.542764	0.345358	0.454997	0.618997	3.58215	1.6	0	1.75998	0.140855
k__Bacteria;p__Bacteroidetes;c__Chitinophagia;o__Chitinophagales;f__Chitinophagaceae;g__Niabella;s__Niabella_soli	0.179317	0.433056	0.045203	0.091012	0.050902	0	0.078404	0.419892	0.105405	0
k__Bacteria;p__Bacteroidetes;c__Chitinophagia;o__Chitinophagales;f__Chitinophagaceae;g__Niabella;s__Niabella_sp_SCN_42-15	0	0	0	0	0	0	0.454969	0	0	0
k__Bacteria;p__Bacteroidetes;c__Chitinophagia;o__Chitinophagales;f__Chitinophagaceae;g__Niabella;s__Niabella_yanshanensis	0.176338	0.276006	0.395263	0.173378	0.045068	0.160984	0.019772	0.460606	1.84327	0
k__Bacteria;p__Bacteroidetes;c__Chitinophagia;o__Chitinophagales;f__Chitinophagaceae;g__Niastella;s__Niastella_koreensis	0	0	0.066624	1.14801	0	0	0.05967	0	0	0
k__Bacteria;p__Bacteroidetes;c__Chitinophagia;o__Chitinophagales;f__Chitinophagaceae;g__Niastella;s__Niastella_populi	0	0	0	0	0	0	0	0	0.263802	0
k__Bacteria;p__Bacteroidetes;c__Chitinophagia;o__Chitinophagales;f__Chitinophagaceae;g__Niastella;s__Niastella_vici	9.38229	27.843	11.5454	21.8227	24.1845	7.06649	7.33387	4.07026	2.22519	0.038368
k__Bacteria;p__Bacteroidetes;c__Chitinophagia;o__Chitinophagales;f__Chitinophagaceae;g__Parafilimonas;s__Parafilimonas_terrae	2.73385	5.30544	90.2351	369.985	3.11603	24.362	13.1916	1.5903	0.909621	0.051769
k__Bacteria;p__Bacteroidetes;c__Chitinophagia;o__Chitinophagales;f__Chitinophagaceae;g__Pseudoflavitalea;s__Pseudoflavitalea_rhizosphaerae	0.046633	0	0	0	0.130375	0.011392	0.386436	0.518591	0.405172	0
k__Bacteria;p__Bacteroidetes;c__Chitinophagia;o__Chitinophagales;f__Chitinophagaceae;g__Sediminibacterium	0.279884	0	0	0.120333	0.255123	0.095732	0.77562	0.231571	0.209307	0
k__Bacteria;p__Bacteroidetes;c__Chitinophagia;o__Chitinophagales;f__Chitinophagaceae;g__Sediminibacterium;s__Sediminibacterium_ginsengisoli	0.560373	0.373189	0.655841	0.325034	0.481884	0.556973	0.36254	0.352371	1.19275	0.573627
[truncated: 8,186 more rows]
