# Supplementary material for: Mannose Inhibits NSCLC Growth and Inflammatory Microenvironment by Regulating Gut Microbiota and Targeting OGT/hnRNP R/JUN/IL-8 Axis
Source: Int J Biol Sci. 2025 Jan 27;21(4):1566–84. doi: 10.7150/ijbs.107256 (PMC11844275; doi:10.7150/ijbs.107256)
Supplement: Supplementary file 1 — Supplementary figures and tables. [file ijbsv21p1566s1.zip › Supplementary table 3.xlsx]

## Sheet: M_vs_C
ID	m/z	rt(s)	diff	Name	adduct	score	HMDB	KEGG	SuperClass	Class	SubClass	M-3	M-4	M-6	M-8	M-10	C-1	C-2	C-3	C-4	C-5	Average(M)	Average(C)	Fold change	p-value	VIP
M317T466	317.18210	466.3890	diff	.gamma.-L-Glu-.epsilon.-L-Lys	(M+CH3CN+H)+	0.8328	HMDB0003869	C21730	Organic acids and derivatives	Carboxylic acids and derivatives	Amino acids, peptides, and analogues	6.61746e+06	1.03375e+07	5.65051e+06	9.95245e+06	8.45322e+06	1.16618e+06	4.35804e+06	6.25079e+06	5.27898e+06	6.14811e+06	8.20224e+06	4.64042e+06	1.76756	0.0259873	8.06188
M141T303	141.06444	303.0280	diff	(-)-quebrachitol	[M+H-3H2O]+	0.911430834777373	HMDB0034221	C08257	Organic oxygen compounds	Organooxygen compounds	Alcohols and polyols	60901	31283.7	54986.9	33516.4	28194.8	77337.2	80058.1	154553	174364	117056	41776.6	120674	0.346194	0.00499745	1.14918
M146T377_2	146.11611	376.8110	diff	(3-Carboxypropyl)trimethylammonium cation	M+	0.6651						172827	157557	231997	172220	228660	382819	247805	249996	291970	291021	192652	292722	0.658141	0.00872655	1.38554
M480T177	480.34105	177.3665	diff	1-(1z-hexadecenyl)-sn-glycero-3-phosphocholine	[M+H]+	0.995597616633232	HMDB0010407		Lipids and lipid-like molecules	Glycerophospholipids	Glycerophosphocholines	366032	430697	241360	210097	207419	210180	182264	161033	147364	116139	291121	163396	1.78169	0.0288933	1.14159
M508T192	508.37208	191.7870	diff	1-(1z-octadecenyl)-sn-glycero-3-phosphocholine	[M+H]+	0.885289235259048	HMDB0013122		Lipids and lipid-like molecules	Glycerophospholipids	Glycerophosphocholines	419349	485774	288932	399159	680673	232522	117527	301108	213118	297022	454777	232259	1.95806	0.0157708	1.85707
M769T52	768.58534	51.6185	diff	1-hexadecyl-2-(5z,8z,11z,14z-eicosatetraenoyl)-sn-glycero-3-phosphocholine	[M+H]+	0.957812417739203			Lipids and lipid-like molecules	Glycerophospholipids	Glycerophosphocholines	553976	516105	497763	416108	774124	233752	220677	498590	121417	388185	551615	292524	1.88571	0.0204228	1.94108
M482T194	482.35600	194.2650	diff	1-hexadecyl-sn-glycero-3-phosphocholine	[M+H]+	0.996842384318622			Lipids and lipid-like molecules	Glycerophospholipids	Glycerophosphocholines	551815	570381	335147	525915	913852	253034	79279.3	356940	225255	338735	579422	250649	2.31169	0.0145648	2.29267
M468T194	468.30588	194.2770	diff	1-Myristoyl-sn-glycero-3-phosphocholine	(M+H)+	0.9888	HMDB0010379		Lipids and lipid-like molecules	Glycerophospholipids	Glycerophosphocholines	143547	78581.5	218867	129223	168467	960126	377021	270783	259970	497638	147737	473108	0.312269	0.0380601	2.59869
M767T138	766.56939	137.9455	diff	1-o-hexadecyl-2-o-(5z,8z,11z,14z,17z-eicosapentaenoyl)-sn-glyceryl-3-phosphorylcholine	[M+H]+	0.84743061702279			Lipids and lipid-like molecules	Glycerophospholipids	Glycerophosphocholines	164985	103819	204094	232739	331318	143696	88510.8	126321	50209.1	136697	207391	109087	1.90115	0.0459153	1.25436
M811T88	810.59942	88.2590	diff	1-octadecanoyl-2-octadecenoyl-sn-glycero-3-phosphocholine	[M+Na]+	0.969144752170397			Lipids and lipid-like molecules	Glycerophospholipids	Glycerophosphocholines	3.37513e+07	2.8618e+07	5.01596e+07	9.05697e+07	1.32819e+07	2.30863e+06	7.49387e+06	5.27246e+06	3.20446e+06	1.07744e+07	4.32761e+07	5.81077e+06	7.44757	0.0225767	24.0317
M733T146	732.55020	146.3730	diff	1-oleoyl-2-myristoyl-sn-glycero-3-phosphocholine	[M+H]+	0.982736567391898	HMDB0008097		Lipids and lipid-like molecules	Glycerophospholipids	Glycerophosphocholines	253067	152934	276521	224891	386766	2.25971e+06	938168	514386	695160	2.04366e+06	258836	1.29022e+06	0.200614	0.0214316	4.36791
M522T184	522.35327	184.3340	diff	1-oleoyl-sn-glycero-3-phosphocholine	[M+H]+	0.960399643592914	HMDB0002815		Lipids and lipid-like molecules	Glycerophospholipids	Glycerophosphocholines	7.31777e+06	3.71643e+06	7.2809e+06	7.07703e+06	4.01029e+06	2.49167e+07	2.25538e+07	1.76245e+07	2.14049e+07	1.38473e+07	5.88048e+06	2.00694e+07	0.293007	0.000153211	16.604
M496T191_2	496.33939	191.1970	diff	1-palmitoyl-sn-glycero-3-phosphocholine	[M+H]+	0.977752852318679	HMDB0010382		Lipids and lipid-like molecules	Glycerophospholipids	Glycerophosphocholines	2.16828e+07	1.99848e+07	2.96277e+07	2.49226e+07	1.89699e+07	5.50265e+07	4.83262e+07	4.07024e+07	3.61634e+07	4.48217e+07	2.30376e+07	4.5008e+07	0.511854	0.000386244	21.1272
M482T192	482.32176	191.7870	diff	1-pentadecanoyl-sn-glycero-3-phosphocholine	[M+H]+	0.973757257397725	HMDB0010381		Lipids and lipid-like molecules	Glycerophospholipids	Glycerophosphocholines	136408	87787.4	276240	154827	89796.4	603793	446838	360321	284394	856722	149012	510414	0.291943	0.00977775	2.59692
M811T139	810.59973	138.6990	diff	1-stearoyl-2-arachidonyl-sn-glycero-3-phosphocholine	[M+H]+	0.885214112595199			Lipids and lipid-like molecules	Glycerophospholipids	Glycerophosphocholines	1.99342e+07	1.13041e+07	2.83863e+07	2.69156e+07	3.10237e+07	1.00178e+07	5.28869e+06	8.06113e+06	4.32787e+06	1.06268e+07	2.35128e+07	7.66446e+06	3.06777	0.00299885	17.1269
M787T143	786.59995	143.3250	diff	1-stearoyl-2-linoleoyl-sn-glycero-3-phosphocholine	[M+H]+	0.951766900574054	HMDB0008039		Lipids and lipid-like molecules	Glycerophospholipids	Glycerophosphocholines	1.25043e+07	1.11909e+07	1.69736e+07	1.66403e+07	2.05645e+07	1.14419e+07	9.45756e+06	1.24543e+07	7.7247e+06	1.34409e+07	1.55747e+07	1.09039e+07	1.42836	0.0455508	8.57281
M787T105	786.60000	104.8700	diff	1,2-dioleoyl-sn-glycero-3-phosphatidylcholine	[M+H]+	0.981908638735564	HMDB0062690		Lipids and lipid-like molecules	Glycerophospholipids	Glycerophosphocholines	3.51689e+07	1.79677e+07	2.59528e+07	2.66231e+07	1.59184e+07	5.02738e+06	4.46772e+06	1.19815e+07	2.2969e+07	1.84442e+07	2.43262e+07	1.2578e+07	1.93403	0.0470737	13.5657
M185T500_2	185.17457	499.9490	diff	1,4'-bipiperidin-3-ol	[M+H]+	0.914750271305309			Organoheterocyclic compounds	Piperidines	Aminopiperidines	240874	382014	68573.6	173644	245793	11222.9	23937.5	56876	91054.5	62112.2	222180	49040.6	4.53052	0.0115515	1.67576
M146T357	146.09106	357.1980	diff	4-Guanidinobutyric acid	(M+H)+	0.8415	HMDB0003464	C01035	Organic acids and derivatives	Carboxylic acids and derivatives	Amino acids, peptides, and analogues	46278	55483.9	52257.7	46949.9	37706.1	149463	114899	103879	162874	93004.4	47735.1	124824	0.382419	0.000509557	1.17006
M160T384	160.13200	384.3960	diff	5-aminovaleric acid betaine	[M+H]+	0.957778764814032			Lipids and lipid-like molecules	Fatty Acyls	Fatty acids and conjugates	151878	43614.1	140874	113170	82189.8	2.42789e+06	2.43906e+06	931329	617174	340344	106345	1.35116e+06	0.0787067	0.0249218	4.91425
M126T198_2	126.06477	198.3430	diff	5-methylcytosine	[M+H]+	0.973751787511847	HMDB0002894	C02376	Organoheterocyclic compounds	Diazines	Pyrimidines and pyrimidine derivatives	363782	279230	285308	306511	253767	155847	106452	176178	200392	85778.4	297720	144930	2.05424	0.000647162	1.57574
M204T303	204.12237	303.4950	diff	Acetylcarnitine	[M+H]+	0.999502963891765		C02571	Lipids and lipid-like molecules	Fatty Acyls	Fatty acid esters	34663.2	7933.86	717570	72659.6	37834.9	1.76295e+06	1.09449e+06	520726	116118	1.13641e+06	174132	926139	0.18802	0.0432172	3.90635
M218T312	218.11211	311.8375	diff	Acetylcitrulline	[M+H]+	0.894079792653808			Organic acids and derivatives	Carboxylic acids and derivatives	Amino acids, peptides, and analogues	143292	182653	61305.9	141400	151290	39310.3	53741.9	91802.7	103778	65022.3	135988	70731.1	1.92261	0.0234421	1.01551
M318T448	318.16436	448.3340	diff	Asn-Gly-Lys	[M+H]+	0.822328712404654			Organic acids and derivatives	Carboxylic acids and derivatives	Amino acids, peptides, and analogues	254652	299875	212249	337673	243822	51451	110131	199952	220870	187282	269654	153937	1.75171	0.0172067	1.49504
M118T271_2	118.08578	271.1770	diff	Betaine	[M+H]+	0.999636099736515	HMDB0000043	C00719	Organic acids and derivatives	Carboxylic acids and derivatives	Amino acids, peptides, and analogues	1.95412e+07	1.89449e+07	1.83115e+07	1.94866e+07	1.75929e+07	2.04265e+07	3.02448e+07	2.66762e+07	2.70528e+07	2.29937e+07	1.87754e+07	2.54788e+07	0.736904	0.0049727	10.2234
M347T41	347.21918	40.7110	diff	Corticosterone	[M+H]+	0.97165455717909	HMDB0001547	C02140	Lipids and lipid-like molecules	Steroids and steroid derivatives	Hydroxysteroids	650901	454661	501386	489135	169673	40626.9	164580	169577	396227	47722.9	453151	163747	2.76739	0.021379	2.05961
M132T343_2	132.07666	343.1530	diff	Creatine	[M+H]+	0.997646593855386	HMDB0000064	C00300	Organic acids and derivatives	Carboxylic acids and derivatives	Amino acids, peptides, and analogues	9.13779e+06	8.87995e+06	1.00502e+07	9.00859e+06	7.40044e+06	8.45294e+06	6.82995e+06	7.33416e+06	7.43321e+06	5.57013e+06	8.8954e+06	7.12408e+06	1.24864	0.0234682	3.88409
M171T287	171.11138	286.7980	diff	D-Pipecolinic acid	(M+CH3CN+H)+	0.9932						219459	327476	105879	186367	223740	43916.1	111987	124956	146987	114170	212584	108403	1.96105	0.0302362	1.26752
M255T27	255.06406	27.1395	diff	Daidzein	[M+H]+	0.987393349496085	HMDB0003312	C10208	Phenylpropanoids and polyketides	Isoflavonoids	Isoflav-2-enes	31217.6	4160.04	2113.29	46073.5	16347.9	191280	418773	210490	227393	253602	19982.5	260308	0.0767648	0.000426507	2.1022
M116T310_2	116.07060	309.8020	diff	DL-arginine	[M+H-CH5N3]+	0.999443124703428		C00792	Organic acids and derivatives	Carboxylic acids and derivatives	Amino acids, peptides, and analogues	4.09515e+06	4.42683e+06	5.06454e+06	4.46209e+06	3.6666e+06	6.78112e+06	7.30307e+06	5.71428e+06	6.14343e+06	6.12313e+06	4.34304e+06	6.41301e+06	0.677224	0.000452027	6.11919
M147T530	147.11140	529.7540	diff	DL-Lysine	[M+H]+	0.996823423357597	HMDB0142894	C16440	Organic acids and derivatives	Carboxylic acids and derivatives	Amino acids, peptides, and analogues	211710	60680.3	381458	230083	175433	318163	486813	324372	268337	409202	211873	361377	0.586293	0.0490669	1.52995
M203T254	203.10141	254.3630	diff	Glu-Thr-Arg	[M+2H]2+	0.788754378764545			Organic acids and derivatives	Carboxylic acids and derivatives	Amino acids, peptides, and analogues	441240	394526	219691	453938	533730	22781	130920	240891	279883	140031	408625	162901	2.50843	0.00746625	2.07685
M127T317_2	127.04904	316.6820	diff	Imidazoleacetic acid	[M+H]+	0.999245105814811	HMDB0002024	C02835	Organoheterocyclic compounds	Azoles	Imidazoles	49209.7	38571	60058	50488.5	30184.9	162068	197316	125955	123737	167650	45702.4	155345	0.294199	7.39649e-05	1.47286
M176T393	176.10129	392.5870	diff	L-citrulline	[M+H]+	0.999357605276357	HMDB0000904	C00327	Organic acids and derivatives	Carboxylic acids and derivatives	Amino acids, peptides, and analogues	178933	224135	231036	205578	157760	363045	371153	316288	273418	301245	199488	325030	0.613754	0.000621714	1.53785
M188T346_2	188.10238	346.1540	diff	L-Glutamine	(M+CH3CN+H)+	0.9942	HMDB0000641	C00064	Organic acids and derivatives	Carboxylic acids and derivatives	Amino acids, peptides, and analogues	3.69003e+06	5.87459e+06	1.79945e+06	3.88936e+06	6.8531e+06	1.42928e+06	1.09914e+06	1.95793e+06	2.65789e+06	1.02451e+06	4.42131e+06	1.63375e+06	2.70623	0.0177607	6.39779
M197T362	197.10193	362.2155	diff	L-Histidine	(M+CH3CN+H)+	0.7685	HMDB0000177	C00135	Organic acids and derivatives	Carboxylic acids and derivatives	Amino acids, peptides, and analogues	162564	166701	100114	202824	270858	37125.4	77471.6	90491.1	129433	83436.6	180612	83591.6	2.16065	0.0153619	1.24892
M173T239_2	173.12814	238.8810	diff	L-Norleucine	(M+CH3CN+H)+	0.9013	HMDB0001645	C01933	Organic acids and derivatives	Carboxylic acids and derivatives	Amino acids, peptides, and analogues	9.99067e+06	1.42512e+07	5.99706e+06	1.05719e+07	1.07399e+07	2.71939e+06	4.45232e+06	6.61062e+06	8.67307e+06	4.94642e+06	1.03102e+07	5.48036e+06	1.88129	0.0194564	8.87745
M218T278	218.13790	277.8220	diff	L-propionylcarnitine	[M+H]+	0.999167874927002	HMDB0062514		Lipids and lipid-like molecules	Fatty Acyls	Fatty acid esters	66484	28941.4	311035	89265.6	86733.5	406896	402668	210051	97567.5	416502	116492	306737	0.379778	0.0486138	1.87237
M147T336_2	147.07565	336.1040	diff	L-Serine	(M+CH3CN+H)+	0.9246	HMDB0000187/HMDB0062263	C00065	Organic acids and derivatives	Carboxylic acids and derivatives	Amino acids, peptides, and analogues	404323	472995	147957	284979	533848	56246.2	89245.3	217741	285572	169499	368820	163661	2.25357	0.0344861	1.78634
M246T233	246.12444	233.4050	diff	L-Tryptophan	(M+CH3CN+H)+	0.7786	HMDB0000929	C00078	Organoheterocyclic compounds	Indoles and derivatives	Indolyl carboxylic acids and derivatives	6.14846e+06	7.85476e+06	2.28856e+06	5.91022e+06	4.41838e+06	1.1125e+06	1.75689e+06	2.55634e+06	3.93552e+06	1.43173e+06	5.32408e+06	2.1586e+06	2.46645	0.017591	7.08289
M223T264	223.10623	264.2470	diff	L-Tyrosine	(M+CH3CN+H)+	0.8555	HMDB0000158	C00082				174403	278094	94154.2	162722	166807	59023.3	76180.5	101032	120107	94877.7	175236	90244	1.9418	0.0264098	1.12469
M520T189_2	520.33916	188.7860	diff	Lpc 18:2	[M+H]+	0.970387131351733			Lipids and lipid-like molecules	Glycerophospholipids	Glycerophosphocholines	2.00447e+07	1.11417e+07	2.27471e+07	1.97533e+07	1.77298e+07	4.02723e+07	4.53782e+07	3.43451e+07	3.73192e+07	1.96436e+07	1.82833e+07	3.53917e+07	0.516599	0.00702964	17.4587
M518T191	518.31942	190.5450	diff	Lpc 18:3	[M+H]+	0.728671040189415			Lipids and lipid-like molecules	Glycerophospholipids	Glycerophosphocholines	180959	120150	202860	164010	157167	389052	400545	139623	261134	290503	165029	296171	0.557209	0.0293409	1.53056
M230T356	230.14863	355.9970	diff	Lys-Arg-Arg	[M+2H]2+	0.795940907760629			Organic acids and derivatives	Carboxylic acids and derivatives	Amino acids, peptides, and analogues	1.50446e+06	2.67848e+06	236880	1.06592e+06	1.51629e+06	40661.7	86985.4	189717	457676	130434	1.40041e+06	181095	7.73299	0.0162212	4.331
M212T500	212.13791	499.9560	diff	Lys-Thr	(M+H-2H2O)+	0.9085						282758	510826	91407.4	230418	309557	19284.2	42089.4	106253	121992	85015.6	284993	74926.9	3.80362	0.0176619	1.81997
M198T309	198.08660	308.5450	diff	N-acetylhistidine	[M+H]+	0.989992490797687	HMDB0014748	C02997	Organic acids and derivatives	Carboxylic acids and derivatives	Amino acids, peptides, and analogues	378351	310853	181553	377224	414702	50726.3	107483	143156	190513	86744.5	332537	115725	2.87352	0.0018966	1.96511
M188T520	188.13896	519.9340	diff	N6-(1-iminoethyl)-l-lysine	[M+H]+	0.998227587924142			Organic acids and derivatives	Carboxylic acids and derivatives	Amino acids, peptides, and analogues	6.2943e+07	8.03541e+07	4.3687e+07	5.12793e+07	5.42116e+07	1.70584e+07	3.41535e+07	4.31002e+07	3.89445e+07	3.69309e+07	5.8495e+07	3.40375e+07	1.71855	0.0131858	19.7904
M229T421	229.11679	420.9955	diff	Pro-hyp	[M+H]+	0.994268478004571	HMDB0006695		Organic acids and derivatives	Carboxylic acids and derivatives	Amino acids, peptides, and analogues	50339	118027	99921.1	97516.5	52353.4	176626	147380	193687	168205	159689	83631.4	169117	0.494516	0.000620551	1.25519
M217T363	217.12793	363.4770	diff	Pro-thr	[M+H]+	0.952628635755056			Organic acids and derivatives	Carboxylic acids and derivatives	Amino acids, peptides, and analogues	150786	150128	66796.8	142016	223382	36922.7	50241	62350.6	105319	59847.4	146622	62936.2	2.32969	0.0155839	1.14524
M131T305_2	131.08135	305.3900	diff	Sarcosine	(M+CH3CN+H)+	0.7977	HMDB0000271	C00213	Organic acids and derivatives	Carboxylic acids and derivatives	Amino acids, peptides, and analogues	4.80286e+06	6.74334e+06	2.95212e+06	4.86998e+06	5.37723e+06	887116	1.75666e+06	3.21725e+06	4.4744e+06	2.8708e+06	4.94911e+06	2.64125e+06	1.87378	0.0286769	6.3359
M207T228	207.11265	228.3000	diff	Ser-Thr	[M+H]+	0.803401986298923			Organic acids and derivatives	Carboxylic acids and derivatives	Amino acids, peptides, and analogues	2.83646e+06	3.44244e+06	1.82991e+06	3.17433e+06	2.57433e+06	851473	1.36855e+06	2.04277e+06	2.28224e+06	1.22685e+06	2.77149e+06	1.55438e+06	1.78303	0.0131732	4.46479
M191T252	191.08502	251.6050	diff	Thr-Ala	[M+H]+	0.765058495363104			Organic acids and derivatives	Carboxylic acids and derivatives	Amino acids, peptides, and analogues	4.40864e+06	5.57722e+06	1.75237e+06	3.56671e+06	3.49795e+06	1.20514e+06	1.89696e+06	2.01152e+06	3.18813e+06	1.57652e+06	3.76058e+06	1.97566e+06	1.90346	0.0362041	5.06364
M138T286_2	138.05427	285.7910	diff	Trigonelline	[M+H]+	0.96038679184441	HMDB0000875	C01004	Alkaloids and derivatives			2.32565e+06	2.3722e+06	2.31668e+06	3.04624e+06	1.83554e+06	4.36556e+06	4.08414e+06	3.33657e+06	3.67898e+06	3.22195e+06	2.37926e+06	3.73744e+06	0.636602	0.00160328	4.93892
M328T44	328.23087	44.0660	nodiff	.beta.-d-glucopyranosiduronic acid, 5-[3-[(2,2,3,3-tetramethylcyclopropyl)carbonyl]-1h-indol-1-yl]pentyl	[M+H-C6H8O6]+	0.796477662406767			Lipids and lipid-like molecules	Fatty Acyls	Fatty acyl glycosides	100807	218250	64219.6	79090.6	35487.9	13683.7	60664.4	50038.6	45316.1	21288.8	99571	38198.3	2.60669	0.0977634	0.854544
M130T576	130.08515	575.5855	nodiff	.beta.-Homoproline	(M+H)+	0.8845						830017	1.80987e+06	709008	1.21383e+06	1.17688e+06	313978	966523	1.02597e+06	1.05344e+06	1.02158e+06	1.14792e+06	876299	1.30996	0.287442	2.11291
M391T217	391.28168	216.5940	nodiff	.gamma.-muricholic acid	[M-H2O+H]+	0.900236805424472		C17649	Lipids and lipid-like molecules	Steroids and steroid derivatives	Bile acids, alcohols and derivatives	67972.5	57809.1	55690.7	68995	34796.2	326642	196722	75891.3	113877	40589.4	57052.7	150744	0.378473	0.105996	1.38586
M430T34	430.37496	34.3350	nodiff	(+)-.alpha.-tocopherol	[M]+	0.793364405507784	HMDB0001893	C02477	Lipids and lipid-like molecules	Prenol lipids	Quinone and hydroquinone lipids	669750	369689	932127	915050	897785	349175	150654	464598	121396	1.71391e+06	756880	559947	1.3517	0.548634	1.47941
M233T328	233.12315	327.8780	nodiff	(+)-dihydrokavain	[M+H]+	0.803872426255712						5416.96	5451.45	1134.3	3538.84	5325.07	6726.18	1362.72	1907.04	3051.86	2235.8	4173.32	3056.72	1.3653	0.406424	0.111975
M397T37	397.30378	37.0115	nodiff	(25s)-7-dafachronic acid	[M+H-H2O]+	0.848583668776165			Lipids and lipid-like molecules	Steroids and steroid derivatives	Bile acids, alcohols and derivatives	13969.1	33968.2	12163.4	9154.67	27148.6	24447	27303.9	12905.1	20245.5	10950.3	19280.8	19170.3	1.00576	0.985144	0.06854
M262T303	262.16303	302.5310	nodiff	(2r)-3-hydroxyisovaleroylcarnitine	[M+H]+	0.97035233893441			Lipids and lipid-like molecules	Fatty Acyls	Fatty acid esters	17642.6	10136.6	65796.1	25278.5	20903	61518.3	63579	50898	34616.9	67328.6	27951.3	55588.2	0.502829	0.0419387	0.698387
M431T241	431.09378	241.1890	nodiff	(2s,3s,4s,5r,6s)-3,4,5-trihydroxy-6-(5-hydroxy-4-oxo-2-phenylchromen-7-yl)oxyoxane-2-carboxylic acid	[M+H]+	0.994594806202932			Phenylpropanoids and polyketides	Flavonoids	Flavonoid glycosides	14995.2	9851.1	10238.7	14400.2	11446.5	17248	18576.6	9524.3	12265.8	10844.9	12186.3	13691.9	0.890039	0.489963	0.172642
M362T51	362.32396	51.4840	nodiff	(r)-(+)-arachidonyl-1'-hydroxy-2'-propylamide	[M+H]+	0.77812964031527			Lipids and lipid-like molecules	Fatty Acyls	Fatty amides	349576	339206	267496	442035	382492	52537.4	306280	366982	405580	264775	356161	279231	1.27551	0.290142	1.18034
M818T216	817.57914	216.2960	nodiff	(r)-4-((3r,5s,7r,8r,9s,10s,12r,13r,14s,17r)-3,7,12-trihydroxy-10,13-dimethylhexadecahydro-1h-cyclopenta[a]phenanthren-17-yl)pentanoic acid	[2M+H]+	0.887541132342034	HMDB0000312		Lipids and lipid-like molecules	Steroids and steroid derivatives	Bile acids, alcohols and derivatives	1845.84	1389.98	8214.01	4189.76	18537	536828	155727	7069.21	12472.9	29375.5	6835.32	148295	0.0460929	0.198641	1.83534
M389T196	389.26621	196.0075	nodiff	(r)-4-((3r,5s,8r,9s,10s,13r,14s,17r)-3-hydroxy-10,13-dimethyl-7-oxohexadecahydro-1h-cyclopenta[a]phenanthren-17-yl)pent-2-enoic acid	[M+H]+	0.763362603987254			Lipids and lipid-like molecules	Steroids and steroid derivatives	Oxosteroids	1786.04	691.685	156.451	446.247	557.892	22074.4	18954.3	1131.63	4154.05	1137.01	727.662	9490.28	0.0766745	0.0914478	0.414104
M389T126	389.26593	126.0100	nodiff	(r)-4-((5s,8s,9s,10r,13r,14s,17r)-10,13-dimethyl-3,6-dioxohexadecahydro-1h-cyclopenta[a]phenanthren-17-yl)pentanoic acid	[M+H]+	0.705631529602845			Lipids and lipid-like molecules	Steroids and steroid derivatives	Bile acids, alcohols and derivatives	18407.5	8160.48	2030.36	12857	7996.37	26794.1	99745.7	8167.18	37169.4	3341.04	9890.34	35043.5	0.28223	0.188919	0.542279
M232T255_1	232.15376	254.7020	nodiff	(r)-butyrylcarnitine	[M+H]+	0.999558017488543	HMDB0002013		Lipids and lipid-like molecules	Fatty Acyls	Fatty acid esters	904643	633231	2.33766e+06	1.20778e+06	644551	2.78104e+06	2.94369e+06	1.52448e+06	1.17118e+06	4.82976e+06	1.14557e+06	2.65003e+06	0.432287	0.0693787	4.87022
M145T300	145.09578	300.2890	nodiff	(S)-2-aminobutyric acid	(M+CH3CN+H)+	0.8798	HMDB0000452	C02356	Organic acids and derivatives	Carboxylic acids and derivatives	Amino acids, peptides, and analogues	22456.7	11295.6	13947.8	18074.2	12688.9	27397.9	23176.7	14179.4	15912.5	14741.1	15692.6	19081.5	0.8224	0.338505	0.264628
M247T37_2	247.24047	36.9055	nodiff	(z)-6-octadecenoic acid	[M+H-2H2O]+	0.819800545546518		C08363	Lipids and lipid-like molecules	Fatty Acyls	Fatty acids and conjugates	23061.4	3705.37	21004.2	25725.5	19672.5	32963.4	19513.8	20286.2	24900.7	13102.2	18633.8	22153.3	0.841131	0.508082	0.2885
M930T309	930.48884	309.0695	nodiff	[(2s,3r,4s,5r,6r)-6-[[(2r,3s,4s,5r,6r)-3,4-dihydroxy-6-[(2e,6e,10e)-3,7,11,15-tetramethylhexadeca-2,6,10,14-tetraenoxy]-5-[(2s,3r,4r,5s,6s)-3,4,5-triacetyloxy-6-methyloxan-2-yl]oxyoxan-2-yl]methoxy]-4,5-dihydroxy-2-methyloxan-3-yl] acetate	[M+NH4]+	0.911552973750919			Lipids and lipid-like molecules	Prenol lipids	Terpene glycosides	22131.1	12182	38671.3	2285.91	912.512	671.482	103.251	1030.44	22795.1	27766.1	15236.6	10473.3	1.4548	0.621645	0.208863
M1115T324	1114.57318	323.6190	nodiff	[17-acetyl-8,14,17-trihydroxy-3-[5-[5-[3-hydroxy-4-methoxy-6-methyl-5-[3,4,5-trihydroxy-6-(hydroxymethyl)oxan-2-yl]oxyoxan-2-yl]oxy-4-methoxy-6-methyloxan-2-yl]oxy-4-methoxy-6-methyloxan-2-yl]oxy-10,13-dimethyl-1,2,3,4,5,6,7,9,11,12,15,16-dodecahydrocyclopenta[a]phenanthren-12-yl] benzoate	[M+NH4]+	0.900703901163613			Lipids and lipid-like molecules	Steroids and steroid derivatives	Steroidal glycosides	8962.86	10497.9	19453.5	1599.27	273.012	195.352	259.469	152.526	10566.7	18115.9	8157.32	5857.97	1.39252	0.660133	0.164354
M358T53	358.22080	53.4450	nodiff	[5-acetyloxy-3-(hydroxymethyl)-2-oxo-6-propan-2-ylcyclohex-3-en-1-yl] 3-methylpentanoate	[M+NH4]+	0.726238691725827			Lipids and lipid-like molecules	Prenol lipids	Monoterpenoids	60424.2	172694	114942	11066.8	58754.3	18760.8	47086.1	45502	39774.4	9371.12	83576.3	32098.9	2.60371	0.110802	0.708524
M194T327	194.11600	327.3870	nodiff	1-(1',3'-benzodioxol-5'-yl)-2-butanamine	[M+H]+	0.894954350345602						28037.9	31867.2	28889	26868.2	31346.7	38081.6	32144.4	27880.3	34187.6	26474.7	29401.8	31753.7	0.925932	0.339827	0.198311
M819T154	818.58769	154.0580	nodiff	1-(1z-octadecenyl)-2-(4z,7z,10z,13z,16z,19z-docosahexaenoyl)-sn-glycero-3-phosphocholine	[M+H]+	0.947011359422786	HMDB0011262		Lipids and lipid-like molecules	Glycerophospholipids	Glycerophosphocholines	123388	128621	240506	164874	241464	409525	82274.5	120783	68760.6	280098	179771	192288	0.934902	0.864482	1.16951
M795T138	794.60074	137.5490	nodiff	1-(1z-octadecenyl)-2-(5z,8z,11z,14z-eicosatetraenoyl)-sn-glycero-3-phosphocholine	[M+H]+	0.936275462651736	HMDB0011253		Lipids and lipid-like molecules	Glycerophospholipids	Glycerophosphocholines	347979	228401	377928	419421	775536	324229	165373	329156	110027	333132	429853	252383	1.70318	0.125318	1.57487
M143T452	143.11640	452.1690	nodiff	1-acetyl-3-piperidinamine	[M+H]+	0.730875861217463			Organoheterocyclic compounds	Piperidines	N-acylpiperidines	222064	280171	115398	141638	230892	16873.4	73347.8	147301	259710	97985.5	198033	119044	1.66353	0.15984	1.13852
M84T251	84.04341	250.5730	nodiff	1-Aminocyclopropanecarboxylic acid	(M+H-H2O)+	0.7071	HMDB0036458	C01234	Organic acids and derivatives	Carboxylic acids and derivatives	Amino acids, peptides, and analogues	19832.4	32425.2	8260.33	21878.6	33092	8104.87	9024.12	20680.1	26505.5	12170.3	23097.7	15297	1.50995	0.216092	0.315285
M552T178	552.39780	178.2740	nodiff	1-arachidoyl-2-hydroxy-sn-glycero-3-phosphocholine	[M+H]+	0.946652638438674	HMDB0010390		Lipids and lipid-like molecules	Glycerophospholipids	Glycerophosphocholines	112320	103406	186913	192341	219200	237291	96212.7	170367	63832.9	186723	162836	150885	1.0792	0.767061	0.812576
M580T177	580.42854	177.2830	nodiff	1-behenoyl-2-hydroxy-sn-glycero-3-phosphocholine	[M+H]+	0.976981089457263	HMDB0010398		Lipids and lipid-like molecules	Glycerophospholipids	Glycerophosphocholines	25933.9	22178.9	42774.4	40701.8	57100.3	127747	37698.6	52509.1	23385.4	116235	37737.9	71515.1	0.527691	0.165045	0.805241
M835T138	834.59842	137.5490	nodiff	1-docosahexaenoyl-2-stearoyl-sn-glycero-3-phosphocholine	[M+H]+	0.99251824280417	HMDB0008727		Lipids and lipid-like molecules	Glycerophospholipids	Glycerophosphocholines	1.797e+06	1.71977e+06	6.32176e+06	3.12827e+06	3.99147e+06	2.56321e+06	1.14543e+06	1.68802e+06	808219	3.67551e+06	3.39165e+06	1.97608e+06	1.71636	0.19184	4.34588
M510T189	510.35182	188.7860	nodiff	1-heptadecanoyl-sn-glycero-3-phosphocholine	[M+H]+	0.9897090430906	HMDB0012108		Lipids and lipid-like molecules	Glycerophospholipids	Glycerophosphocholines	627856	618414	676395	767613	352234	698803	367284	738769	578053	608477	608503	598277	1.01709	0.91677	0.287979
M759T145_1	758.56938	144.5480	nodiff	1-hexadecanoyl-2-octadecadienoyl-sn-glycero-3-phosphocholine	[M+H]+	0.926353577326409			Lipids and lipid-like molecules	Glycerophospholipids	Glycerophosphocholines	1.17688e+07	9.84233e+06	1.75767e+07	1.91874e+07	2.41846e+07	2.92852e+07	1.9918e+07	2.6568e+07	1.35963e+07	4.03344e+07	1.6512e+07	2.59404e+07	0.636536	0.10758	12.457
M793T136	792.58382	136.1570	nodiff	1-hexadecyl-2-(8z,11z,14z-eicosatrienoyl)-sn-glycero-3-phosphocholine	[M+Na]+	0.742506083266486			Lipids and lipid-like molecules	Glycerophospholipids	Glycerophosphocholines	144730	100680	178039	198468	344936	156840	93830	153536	43726.3	193238	193370	128234	1.50795	0.221186	0.947581
M747T144	746.59982	143.9260	nodiff	1-hexadecyl-2-(9z-octadecenoyl)-sn-glycero-3-phosphocholine	[M+H]+	0.977292978721091			Lipids and lipid-like molecules	Glycerophospholipids	Glycerophosphocholines	167010	123623	173231	183820	322637	35138.7	57204.1	220025	22254.5	191224	194064	105169	1.84526	0.13575	1.04724
M608T174	608.46030	174.3690	nodiff	1-lignoceroyl-2-hydroxy-sn-glycero-3-phosphocholine	[M+H]+	0.956866553324709	HMDB0010405		Lipids and lipid-like molecules	Glycerophospholipids	Glycerophosphocholines	70201.5	31864.8	141948	56601.6	90730.6	181676	21922.9	85981.9	16389.2	225332	78269.4	106260	0.73658	0.559934	0.738774
M642T195	641.50798	194.8920	nodiff	1-linoleoyl-2-oleoyl-rac-glycerol	[M+Na]+	0.724448347383912			Lipids and lipid-like molecules	Fatty Acyls	Lineolic acids and derivatives	2465.45	1433.85	7265.22	2680.71	6686.61	2461.2	750.609	1199.46	222.338	6795.95	4106.37	2285.91	1.79638	0.311005	0.152695
M124T220	124.08563	220.2450	nodiff	1-methyl-l-histidine	[M+H-CH2O2]+	0.730846145606711	HMDB0000001	C01152	Organic acids and derivatives	Carboxylic acids and derivatives	Amino acids, peptides, and analogues	142897	143254	131327	157893	105097	505631	131872	127693	135344	96844.9	136094	199477	0.682252	0.43626	1.34049
M282T130	282.11814	130.1675	nodiff	1-methyladenosine	[M+H]+	0.984355033231286	HMDB0003331	C02494	Nucleosides, nucleotides, and analogues	Purine nucleosides		45808.9	60420.8	29087.1	39451.8	32803.6	7655.87	54783.2	43066.7	54535	11989.6	41514.4	34406.1	1.2066	0.559358	0.353887
M126T319	126.08994	318.6250	nodiff	1-methylhistamine	[M+H]+	0.916690660174445	HMDB0000898	C05127	Organic nitrogen compounds	Organonitrogen compounds	Amines	44737.9	62550.4	31304.1	40995.4	34026.4	13417.2	23393	26276.5	23591.6	17911.1	42722.9	20917.9	2.04241	0.00648756	0.575242
M137T361	137.06968	360.9455	nodiff	1-Methylnicotinamide	M+	0.7655	HMDB0000699	C02918	Organoheterocyclic compounds	Pyridines and derivatives	Pyridinecarboxylic acids and derivatives	22824.2	10588.4	35841.8	10192.5	26425.7	24275.7	31963	8182.16	26154.2	38094.5	21174.5	25733.9	0.822825	0.533095	0.204985
M337T34	337.27224	33.7870	nodiff	1-monolinoleoyl-rac-glycerol	[M+H-H2O]+	0.963173442380053			Lipids and lipid-like molecules	Fatty Acyls	Lineolic acids and derivatives	79524	63403.2	214332	71371.9	69583.7	87108.8	68573.5	164712	81372.1	389893	99643	158332	0.62933	0.405353	0.577796
M173T45	173.07277	45.4530	nodiff	1-naphthoic acid	[M+H]+	0.844877563280208		C14091	Benzenoids	Naphthalenes	Naphthalenecarboxylic acids and derivatives	26032.3	54464.7	49937.8	69976.6	17657	18947	100482	73736.4	120779	37416.2	43613.7	70272.1	0.62064	0.244915	0.640493
M184T496_2	184.07278	496.3770	nodiff	1-o-hexadecyl-2-deoxy-2-thio-s-acetyl-sn-glyceryl-3-phosphorylcholine	[M+H-C21H40SO2]+	0.992107305895582			Organic nitrogen compounds	Organonitrogen compounds	Quaternary ammonium salts	452895	411303	1.5683e+06	721955	318817	929575	760402	592957	1.04055e+06	1.45379e+06	694655	955455	0.727041	0.364185	1.50267
M550T180_2	550.38231	180.0940	nodiff	1-o-hexadecyl-2-o-(2e-butenoyl)-sn-glyceryl-3-phosphocholine	[M+H]+	0.74898878167435			Lipids and lipid-like molecules	Glycerophospholipids	Glycerophosphocholines	204123	115115	373353	335570	119948	459282	235905	329031	235151	368834	229622	325641	0.705139	0.198165	1.31955
M793T44	792.58478	43.5740	nodiff	1-o-hexadecyl-2-o-(4z,7z,10z,13z,16z,19z-docosahexaenoyl)-sn-glyceryl-3-phosphorylcholine	[M+H]+	0.784667409210171	HMDB0013409		Lipids and lipid-like molecules	Glycerophospholipids	Glycerophosphocholines	132067	217202	333303	233274	237018	66628.2	83268.2	143001	124655	394225	230573	162356	1.42017	0.342622	0.953349
M184T179	184.07187	179.0880	nodiff	1-o-hexadecyl-2-o-butanoyl-sn-glyceryl-3-phosphocholine	[M+H-C23H44O3]+	0.926680288913684			Lipids and lipid-like molecules	Glycerophospholipids	Glycerophosphocholines	90020.6	76179.1	137821	46606.1	100519	189969	130067	112845	60399	166106	90229.2	131877	0.684191	0.160404	0.92766
M576T207_2	576.32545	207.3250	nodiff	1-O-Octadecyl-sn-glyceryl-3-phosphorylcholine	(M-2H+3Na)+	0.6597	HMDB0011149		Lipids and lipid-like molecules	Glycerophospholipids	Glycerophosphocholines	22363.2	14607.4	12981	14252.7	34783.7	145320	27645.1	16409.8	12640.5	21709.3	19797.6	44744.9	0.442455	0.358348	0.835682
M602T34	601.51544	33.7100	nodiff	1-oleoyl-2-linoleoyl-rac-glycerol	[M+H-H2O]+	0.994010104752238			Lipids and lipid-like molecules	Fatty Acyls	Lineolic acids and derivatives	63628.1	74456.2	230098	77359.5	120641	129886	89331	194008	105136	530028	113236	209678	0.54005	0.303148	0.836275
M720T229	720.44014	229.1780	nodiff	1-palmitoyl-2-(4-ketododec-3-enedioyl)phosphatidylcholine	[M+H]+	0.900409587269453			Lipids and lipid-like molecules	Glycerophospholipids	Glycerophosphocholines	1462.67	2667.18	5779.11	356.43	3671.27	8807.26	3538.95	2404.32	2089.04	6290	2787.33	4625.91	0.602548	0.279374	0.198228
M807T139_1	806.56807	138.6990	nodiff	1-palmitoyl-2-docosahexaenoyl-sn-glycero-3-phosphocholine	[M+H]+	0.876284065441008	HMDB0007991		Lipids and lipid-like molecules	Glycerophospholipids	Glycerophosphocholines	1.12173e+06	1.03305e+06	3.76069e+06	2.80569e+06	2.52709e+06	6.08135e+06	3.11123e+06	4.35493e+06	1.85893e+06	5.89684e+06	2.24965e+06	4.26066e+06	0.528005	0.0699896	6.19242
M610T241	610.36738	240.7030	nodiff	1-palmitoyl-2-glutaryl phosphatidylcholine	[M+H]+	0.958351092318496			Lipids and lipid-like molecules	Glycerophospholipids	Glycerophosphocholines	2573.1	4197.45	7191.39	2751.12	4466.26	59958.6	18085	5599.02	8843.19	23629.5	4235.86	23223.1	0.182399	0.0877535	0.628564
M707T148	706.53464	148.2200	nodiff	1-palmitoyl-2-myristoyl-sn-glycero-3-phosphocholine	[M+H]+	0.982617012203021	HMDB0007965		Lipids and lipid-like molecules	Glycerophospholipids	Glycerophosphocholines	58924.2	29711.4	73665.4	65683.7	69213.1	166533	53453.9	59876.4	41729.8	138250	59439.6	91968.6	0.646303	0.253197	0.853985
M719T148	718.53292	147.6000	nodiff	1-Palmitoyl-2-oleoyl-sn-glycero-3-phosphoethanolamine	(M+H)+	0.6339	HMDB0008927		Lipids and lipid-like molecules	Glycerophospholipids	Glycerophosphoethanolamines	5747.57	6544	10554.2	7668.4	8529.47	57387.3	24930	10932.2	24491.3	88874.7	7808.72	41323.1	0.188967	0.0454427	0.717189
M785T419	784.57656	418.7080	nodiff	1-palmitoyl-2-stearoyl-sn-glycero-3-phosphocholine	[M+Na]+	0.928644708609951	HMDB0007970		Lipids and lipid-like molecules	Glycerophospholipids	Glycerophosphocholines	1343.79	2665.01	12733.3	12415.8	45620.4	6137.05	4565.85	84081.4	2307.51	28121.9	14955.7	25042.7	0.597206	0.578723	0.202841
M331T38	331.28219	37.5280	nodiff	1-palmitoylglycerol	[M+H]+	0.979780879837204			Lipids and lipid-like molecules	Glycerolipids	Monoradylglycerols	58486.3	41021.7	114468	91584.9	64223.6	170398	74442.8	90013.3	62915.3	126464	73956.9	104847	0.705381	0.224983	0.846653
M538T181	538.38256	180.8025	nodiff	1-Palmitoyllysophosphatidylcholine	(M+CH3CN+H)+	0.8213						243884	186791	438965	213255	164802	288269	131936	351805	118520	215561	249540	221218	1.12802	0.681422	0.533383
M105T37	105.06876	36.6875	nodiff	1-phenylethanol	[M+H-H2O]+	0.9872457222885	HMDB0032619	C07112				8063.06	6582.22	4506.97	10687.3	8528.27	3203.79	8006.76	6651.58	11670.9	4986.36	7673.57	6903.88	1.11149	0.674913	0.104848
M888T189	887.55873	189.0640	nodiff	1-stearoyl-2-arachidonoyl-sn-glycero-3-phospho-(1'-myo-inositol)	[M+H]+	0.955150904359194	HMDB0009815		Lipids and lipid-like molecules	Glycerophospholipids	Glycerophosphoinositols	135537	77463.1	278333	193726	239816	69280.7	49387.6	83661.6	52119.3	357590	184975	122408	1.51114	0.39218	0.860461
M628T189	627.53129	189.2920	nodiff	1-Stearoyl-2-arachidonoyl-sn-glycerol	(M+H-H2O)+	0.8873	HMDB0007098/HMDB0007099/HMDB0007100/HMDB0007101/HMDB0007103/HMDB0007108/HMDB0007112/HMDB0007131/HMDB0007132/HMDB0007156/HMDB0007166/HMDB0007170/HMDB0007223/HMDB0007224/HMDB0007248/HMDB0007257/HMDB0007398	C00165	Lipids and lipid-like molecules	Glycerolipids/Fatty Acyls	Diradylglycerols/Lineolic acids and derivatives	602653	320825	1.24613e+06	803848	989870	224364	186095	334055	144849	1.41753e+06	792666	461378	1.71804	0.284192	2.04802
M835T88	834.59692	87.7635	nodiff	1-stearoyl-2-docosahexaenoyl-sn-glycero-3-phosphocholine	[M+H]+	0.966887995794399	HMDB0008057		Lipids and lipid-like molecules	Glycerophospholipids	Glycerophosphocholines	545719	4.46923e+06	1.45804e+07	5.78685e+06	954124	345731	2.59909e+06	1.29076e+06	780026	2.95761e+06	5.26726e+06	1.59464e+06	3.3031	0.193285	5.48224
M811T225	810.59831	225.3845	nodiff	1-Stearoyl-2-oleoyl-sn-glycerol 3-phosphocholine (SOPC)	(M+Na)+	0.9994	HMDB0000564/HMDB0007878/HMDB0007879/HMDB0007880/HMDB0007882/HMDB0007884/HMDB0007886/HMDB0007887/HMDB0007897/HMDB0007898/HMDB0007911/HMDB0007912/HMDB0007913/HMDB0007914/HMDB0007936/HMDB0007937/HMDB0007938/HMDB0007939/HMDB0007940/HMDB0007958/HMDB0007959/HMDB0007960/HMDB0007961/HMDB0007964/HMDB0007966/HMDB0007967/HMDB0007981/HMDB0007982/HMDB0007983/HMDB0007984/HMDB0007985/HMDB0008002/HMDB0008003/HMD…	C00157	Lipids and lipid-like molecules	Glycerophospholipids	Glycerophosphocholines	149540	53676.7	2.44791e+06	497378	1.27307e+07	59367.6	35232.8	537875	24433.7	1.0373e+06	3.17584e+06	338841	9.37265	0.277765	5.17076
M341T36_2	341.30282	36.4740	nodiff	1-stearoyl-rac-glycerol	[M+H-H2O]+	0.944689768754742			Lipids and lipid-like molecules	Glycerolipids	Monoradylglycerols	118631	73651.5	170209	140436	145979	186831	111416	143898	75348.9	186540	129781	140807	0.921697	0.694444	0.708628
M546T227	546.34976	226.8420	nodiff	1-Stearoyl-sn-glycerol 3-phosphocholine	(M+Na)+	0.9869						12814.9	12473.7	39809.5	19901.8	45316.5	24574	15517.1	25797.4	15612.2	44836.6	26063.3	25267.5	1.0315	0.929735	0.171311
M524T182	524.37037	182.2190	nodiff	1-Stearoyl-sn-glycerol 3-phosphocholine(LPC(18:0))	[M+H]+	0.976963169158731	HMDB0010384	C04230	Lipids and lipid-like molecules	Glycerophospholipids	Glycerophosphocholines	4.32388e+07	2.74966e+07	2.96906e+07	5.22759e+07	1.89707e+07	2.8837e+07	1.4641e+07	2.5085e+07	1.10275e+07	2.64945e+07	3.43345e+07	2.1217e+07	1.61825	0.0939981	12.7348
M149T33	149.02192	33.4335	nodiff	1,2-benzenedicarboxylic acid	[M+H-H2O]+	0.933383183301019	HMDB0002107	C01606	Benzenoids	Benzene and substituted derivatives	Benzoic acids and derivatives	169537	92468.1	99771	147557	100141	64080.5	80657.7	138245	109739	170874	121895	112719	1.0814	0.719833	0.392011
M779T142_1	778.53317	142.1075	nodiff	1,2-di-(9z,12z,15z-octadecatrienoyl)-sn-glycero-3-phosphocholine	[M+H]+	0.968762554664622	HMDB0008206		Lipids and lipid-like molecules	Glycerophospholipids	Glycerophosphocholines	20518.7	17801.5	21283.5	26196.6	42870.6	112917	49004.8	54003.1	74104.3	76350.8	25734.2	73276.1	0.351195	0.00443555	0.934809
M72T296_2	72.08009	296.4710	nodiff	1,2-diamino-2-methylpropane	[M+H-NH3]+	0.971757996530255			Organic nitrogen compounds	Organonitrogen compounds	Amines	378419	473964	420537	427157	351432	365490	530690	382583	434888	429086	410302	428548	0.957424	0.623068	0.419081
M831T46	830.56479	46.3685	nodiff	1,2-diarachidonoyl-sn-glycero-3-phosphocholine	[M+H]+	0.976847047102437	HMDB0008443		Lipids and lipid-like molecules	Glycerophospholipids	Glycerophosphocholines	225895	294005	475288	474817	368141	160085	233400	513654	518921	776520	367629	440516	0.834543	0.564715	0.965571
M843T140	842.65691	140.2625	nodiff	1,2-dieicosenoyl-sn-glycero-3-phosphocholine	[M+H]+	0.946434885244804	HMDB0008308		Lipids and lipid-like molecules	Glycerophospholipids	Glycerophosphocholines	13188.2	12866.8	12555	11949	10051.2	14128.5	12078.1	19710.7	17970.4	19997.3	12122	16777	0.722539	0.023574	0.274769
M757T255	756.54909	254.8085	nodiff	1,2-dihexadecanoyl-sn-glycero-3-phosphocholine	[M+Na]+	0.755904747985633	HMDB0000564	C00157	Lipids and lipid-like molecules	Glycerophospholipids	Glycerophosphocholines	1214.18	984.99	13267.4	6114.41	30907.2	4889.75	3478.6	25487.4	2352.5	55545.1	10497.6	18350.7	0.572058	0.519135	0.1459
M783T294	782.56308	294.4940	nodiff	1,2-dilinoleoyl-sn-glycero-3-phosphocholine	[M+H]+	0.866798872334428	HMDB0008138		Lipids and lipid-like molecules	Glycerophospholipids	Glycerophosphocholines	15337.4	10964.6	143961	55709.7	360352	30535.4	22576.4	318989	10414.9	356767	117265	147856	0.793099	0.771075	0.13427
M741T146	740.51698	145.7660	nodiff	1,2-dilinoleoyl-sn-glycero-3-phosphoethanolamine	[M+H]+	0.903119922153804	HMDB0009093		Lipids and lipid-like molecules	Glycerophospholipids	Glycerophosphoethanolamines	12784	3599.97	19402.4	11546.5	25207.7	31684.1	26540.1	45571.1	25042.4	71198.5	14508.1	40007.2	0.362637	0.0259322	0.638499
M635T34_1	634.53741	33.7700	nodiff	1,2-dilinoleoylglycerol	[M+NH4]+	0.748583380122277			Lipids and lipid-like molecules	Fatty Acyls	Lineolic acids and derivatives	157645	156180	765702	246993	316397	374872	187100	585225	198608	1.3314e+06	328583	535442	0.613668	0.414104	1.06148
M339T34_2	339.28704	33.6670	nodiff	1,2-dioleoyl-sn-glycerol	[M+H-C18H34O2]+	0.89070346210671	HMDB0007218		Lipids and lipid-like molecules	Glycerolipids	Diradylglycerols	29424.4	36691.8	94991.7	31221.5	44724	63366.1	53190.3	81008.8	63808.7	179749	47410.6	88224.6	0.537386	0.159404	0.682535
M731T146	730.53450	146.3765	nodiff	1,2-dipalmitoleoyl-sn-glycero-3-phosphocholine	[M+H]+	0.968323979777451	HMDB0008002		Lipids and lipid-like molecules	Glycerophospholipids	Glycerophosphocholines	128081	70325.7	178655	158971	223959	434786	176060	226738	167910	543717	151998	309842	0.490566	0.0843841	1.62626
M743T147	742.53183	146.8140	nodiff	1,2-dipalmitoyl-sn-glycero-3-phosphoethanolamine-n,n-dimethyl	[M+Na]+	0.922791952531215	HMDB0010566		Lipids and lipid-like molecules	Glycerophospholipids	Glycerophosphoethanolamines	8188.75	6783.84	16212.1	12416.7	16420.5	34191.1	21913.2	31120.2	24626.6	90020.1	12004.4	40374.2	0.297328	0.056891	0.635249
M791T592	790.62690	591.9200	nodiff	1,2-distearoyl-sn-glycero-3-phosphocholine	[M+H]+	0.972449793609454	HMDB0008036		Lipids and lipid-like molecules	Glycerophospholipids	Glycerophosphocholines	2898.76	3862.65	173279	49040.7	388867	523.957	4730.65	19375.6	816.602	51313.6	123590	15352.1	8.05035	0.18105	1.08383
M337T36_1	337.19945	36.2880	nodiff	1,4a-dimethyl-9-oxo-7-propan-2-yl-3,4,10,10a-tetrahydro-2h-phenanthrene-1-carboxylic acid	[M+Na]+	0.882084732050143			Lipids and lipid-like molecules	Prenol lipids	Diterpenoids	159039	160667	148304	482357	202826	132672	119623	197870	172694	192029	230638	162978	1.41515	0.332051	0.769585
M86T260_2	86.09569	260.3510	nodiff	1,5-pentanediamine	[M+H-NH3]+	0.896073808862433	HMDB0002322	C01672	Organic nitrogen compounds	Organonitrogen compounds	Amines	489304	740949	616257	660713	266379	296714	756995	352129	695987	707143	554720	561794	0.98741	0.957346	0.873375
M375T499	375.22028	499.0950	nodiff	13,14-dihydro-16,16-difluoroprostaglandin e1	[M+H-H2O]+	0.705171016579655			Lipids and lipid-like molecules	Fatty Acyls	Eicosanoids	1930.72	2133.81	4520.68	1839.68	2045.97	3092.47	4150.76	2902.34	4603.4	7733.73	2494.17	4496.54	0.554687	0.0821289	0.167136
M284T119	284.32963	118.7700	nodiff	15-deoxy-goyazensolide	[M+K]+	0.934560461963791			Organoheterocyclic compounds	Lactones	Gamma butyrolactones	58118.3	43562.9	48952.2	49211.6	114610	41139.8	25123.3	56283.1	34810.6	65161.6	62891	44503.7	1.41316	0.255076	0.443166
M481T110	481.25970	110.0370	nodiff	17-trifluoromethylphenyltrinorprostaglandin f2.alpha. isopropyl ester	[M+H-H2O]+	0.922990487505086			Lipids and lipid-like molecules	Fatty Acyls	Eicosanoids	1312	2741.22	3685.81	229.539	2174.12	6791.55	1117.83	1447.56	3746.44	2853.13	2028.54	3191.3	0.635645	0.352486	0.139781
M440T26_2	440.27394	26.4355	nodiff	1h-indole-3-carboxamide, 7-methoxy-1-[2-(4-morpholinyl)ethyl]-n-[(1s,2s,4r)-1,3,3-trimethylbicyclo[2.2.1]hept-2-yl]-	[M+H]+	0.740403261487265			Organoheterocyclic compounds	Indoles and derivatives	Indolecarboxylic acids and derivatives	3288.76	14365.8	8135.39	5275.12	5399.64	7496.76	7975.33	3618.55	7519.05	10215.5	7292.94	7365.04	0.990211	0.974687	0.0297495
M568T428	568.18157	427.5660	nodiff	1h-indole-5-sulfonamide, n-(3-chlorophenyl)-3-[[3,5-dimethyl-4-[(4-methyl-1-piperazinyl)carbonyl]-1h-pyrrol-2-yl]methylene]-2,3-dihydro-n-methyl-2-oxo-, (3z)-	[M+H]+	0.80403275297224			Benzenoids	Benzene and substituted derivatives	Sulfanilides	2811.76	8926.84	4272.7	1286.49	225.668	572.177	625.538	268.397	1663.71	5008.77	3504.69	1627.72	2.15313	0.31583	0.146165
M594T162	594.37261	162.0025	nodiff	2-(5-oxovaleryl)phosphatidylcholine	[M+H]+	0.982826276935457			Lipids and lipid-like molecules	Glycerophospholipids	Glycerophosphocholines	21087.8	28389.5	42798.1	26698.3	42457.3	146040	71977.1	32777.7	63134.1	97601.2	32286.2	82305.9	0.392271	0.0334153	0.987129
M120T254	120.08010	254.3630	nodiff	2-amino-1-phenylethanol	[M+H-H2O]+	0.991023831494943	HMDB0001065	C02735	Organic nitrogen compounds	Organonitrogen compounds	Amines	1.09068e+06	1.25085e+06	1.39685e+06	1.42131e+06	911852	993045	1.72194e+06	1.34468e+06	1.54965e+06	1.24996e+06	1.21431e+06	1.37185e+06	0.885158	0.347103	1.38098
M110T29	110.05860	29.1040	nodiff	2-aminophenol	[M+H]+	0.987857032796055		C01987	Benzenoids	Benzene and substituted derivatives	Aniline and substituted anilines	8140.93	11392.7	11177.9	10200.5	6122.1	2666.52	9911.04	8031.42	10126.6	7328.69	9406.84	7612.86	1.23565	0.316661	0.161742
M106T45	106.06369	45.2575	nodiff	2-butylaniline	[M+H-C3H8]+	0.738122728384902			Benzenoids	Benzene and substituted derivatives	Aniline and substituted anilines	6531.89	12543.5	9842.55	14796.9	6591.68	6291.12	13036.8	15794.2	17750.7	11094.4	10061.3	12793.5	0.786442	0.318496	0.217362
M159T129_2	159.09007	128.9580	nodiff	2-heptyl-4-hydroxyquinoline n-oxide	[M+H-C6H13O]+	0.736933014697403		C04284	Organoheterocyclic compounds	Quinolines and derivatives	4-hydroxy-2-alkylquinolines	27074.8	23140.6	13297.3	25332.9	13121.5	7569.46	20236	17724.7	25356.8	4564.71	20393.4	15090.3	1.35142	0.31339	0.228799
M504T243	504.29741	242.6910	nodiff	2-hexadecanoylthio-1-ethylphosphorylcholine	[M+Na]+	0.861819270628479			Organic nitrogen compounds	Organonitrogen compounds	Quaternary ammonium salts	4801.88	10534.5	8765.77	4853.54	5857.95	18629.8	2345.84	7759.29	12096.6	8725.47	6962.73	9911.4	0.702496	0.341985	0.1922
M113T236	113.10596	236.2240	nodiff	2-imino-4-methylpiperidine	[M+H]+	0.842957739076651			Organoheterocyclic compounds	Pyridines and derivatives	Hydropyridines	45559.7	33036.7	40052.2	61947.3	45114.6	27679.7	42569.7	64210.1	62376.4	34101.6	45142.1	46187.5	0.977366	0.908211	0.196773
M263T37	263.23533	36.5940	nodiff	2-linoleoylglycerol	[M+H-C3H8O3]+	0.984692810649975	HMDB0011538		Lipids and lipid-like molecules	Fatty Acyls	Lineolic acids and derivatives	19261.2	29212.8	30831.1	23048.3	13928.7	13182.2	19911.2	26714.5	21756.8	37603.8	23256.4	23833.7	0.975778	0.913222	0.188069
M246T241	246.16814	240.5570	nodiff	2-methylbutyryl-l-carnitine	[M+H]+	0.98373206382235			Lipids and lipid-like molecules	Fatty Acyls	Fatty acid esters	122141	121183	410681	214420	157104	244198	179418	143649	147729	301175	205106	203234	1.00921	0.976681	0.587582
M147T424	147.07489	423.5160	nodiff	2-methylglutaric acid	[M+H]+	0.713568137451092	HMDB0000422		Lipids and lipid-like molecules	Fatty Acyls	Fatty acids and conjugates	27057.2	75044.3	86335	68860.8	53092.2	53803.8	55115.7	42999.3	47642.5	30650.9	62077.9	46042.4	1.34828	0.189489	0.301533
M203T243_2	203.08191	243.3170	nodiff	2-naphthoxyacetic acid	[M+H]+	0.80429373984869	HMDB0032706	C06171	Benzenoids	Benzene and substituted derivatives	Phenoxyacetic acid derivatives	61043.4	48459.9	24530.5	46844.1	47940.3	5256.84	6222.84	20190	14874.8	12226.9	45763.6	11754.3	3.89336	0.000810027	0.786311
M136T224	136.02264	224.4630	nodiff	2-nitrobenzyl alcohol	[M+H-H2O]+	0.912052012885917			Benzenoids	Benzene and substituted derivatives	Nitrobenzenes	26202.9	25649.4	51040.6	22228.8	18894.3	44251.6	53622.9	37187.1	45911.1	24022.9	28803.2	40999.1	0.702533	0.146335	0.416947
M783T141	782.56869	140.8900	nodiff	2-oleoyl-1-palmitoyl-sn-glycero-3-phosphocholine	[M+Na]+	0.939387711141215	HMDB0007972		Lipids and lipid-like molecules	Glycerophospholipids	Glycerophosphocholines	6.49966e+06	4.06292e+06	9.82663e+06	8.18302e+06	8.71217e+06	1.42996e+07	8.72613e+06	1.03399e+07	5.63475e+06	2.58711e+07	7.45688e+06	1.29743e+07	0.574743	0.169536	8.69359
M791T156	790.55702	155.7485	nodiff	2-oleoyl-1-stearoyl-sn-glycero-3-phosphoserine	[M+H]+	0.805274007977466	HMDB0010163		Lipids and lipid-like molecules	Glycerophospholipids	Glycerophosphoserines	94690.7	141448	87119.3	242140	113989	785051	150773	204064	126787	422980	135877	337931	0.402086	0.149158	1.97381
M313T36_3	313.27213	36.2650	nodiff	2-palmitoyl-rac-glycerol	[M+H-H2O]+	0.943665203551785	HMDB0011533		Lipids and lipid-like molecules	Glycerolipids	Monoradylglycerols	184940	146501	308816	227956	211719	354672	207507	245004	190632	344012	215987	268365	0.804823	0.264059	1.0915
M219T342	219.13230	342.3950	nodiff	2-phenylpiperidine-2-acetamide	[M+H]+	0.953513926549462			Organic acids and derivatives	Carboxylic acids and derivatives	Amino acids, peptides, and analogues	911.566	2122.89	3304.83	2870.05	3912.09	7759.66	3137.35	3317.58	3084.98	3129.71	2624.29	4085.85	0.642286	0.20342	0.184448
M100T45	100.07464	44.8240	nodiff	2-pyrrolidinone, 1-methyl-	[M+H]+	0.964197446531321		C11118	Organoheterocyclic compounds	Pyrrolidines	N-alkylpyrrolidines	483378	572251	646899	548458	444238	175130	1.03306e+06	549859	703658	374640	539044	567269	0.950246	0.855698	0.915821
M178T277	178.08486	277.4695	nodiff	2,2-bis(4-chlorophenyl)ethanol	[M+H-H3Cl2O]+	0.925243776263624		C06639	Benzenoids	Benzene and substituted derivatives	Diphenylmethanes	1995.79	1515.24	1656.57	2460.1	2066.94	40893.1	41015.5	34326	43046.6	36222.6	1938.93	39100.8	0.049588	1.55656e-08	0.864639
M210T210	210.13224	210.2865	nodiff	2,2-bis[hydroxymethyl]-2,2',2''-nitrilotriethanol	[M+H]+	0.850384783874846			Organic nitrogen compounds	Organonitrogen compounds	Amines	6937.42	8545.14	12526.2	5305.57	5287.25	7527.25	8378.97	3513.51	3690.17	5538.8	7720.32	5729.74	1.34741	0.266322	0.118669
M210T449	210.07694	449.4320	nodiff	2,2-Dimethyl Succinic acid	(M+CH3CN+Na)+	0.7317						1169.59	1706.87	839.275	1560.38	1998.49	1734.14	1320.87	1305.91	1552.55	694.732	1454.92	1321.64	1.10084	0.633603	0.0263226
M233T321	233.04061	321.1230	nodiff	2,3-dichlorophenylpiperazine	[M+H+2i]+	0.763242524336154			Organoheterocyclic compounds	Diazinanes	Piperazines	1132.41	1232.34	1464.09	1354.99	1140.86	7895.92	5306.38	4880.23	5382.35	6011.55	1264.94	5895.29	0.214568	2.4895e-05	0.305726
M515T440	515.03537	440.3210	nodiff	2,4-thiazolidinedione, 5-(6-quinoxalinylmethylene)-	[2M+H]+	0.840291148143799			Organoheterocyclic compounds	Diazanaphthalenes	Benzodiazines	106553	127162	112326	100185	82932.8	121127	113942	123962	151546	132752	105832	128666	0.822532	0.0467536	0.534238
M246T55	246.24190	54.5300	nodiff	2,4,6-tri-tert-butylaniline	[M+H-CH4]+	0.758356958597551			Benzenoids	Benzene and substituted derivatives	Phenylpropanes	3.98811e+06	4.46265e+06	3.69628e+06	4.96999e+06	3.78983e+06	541468	3.69704e+06	3.75063e+06	4.87352e+06	2.43172e+06	4.18137e+06	3.05887e+06	1.36696	0.185932	4.32694
M219T36	219.17329	36.3000	nodiff	2,6-di-tert-butyl-4-hydroxymethylphenol	[M+H-H2O]+	0.978933525987398	HMDB0032048		Benzenoids	Benzene and substituted derivatives	Phenylpropanes	608563	616109	674622	869799	540222	101549	495324	1.03024e+06	1.08765e+06	616439	661863	666240	0.99343	0.982208	1.60979
M135T305	135.05164	305.3900	nodiff	2'-Deoxy-D-ribose	[M+H]+	0.750275785681102	HMDB0003224	C01801	Organic oxygen compounds	Organooxygen compounds	Carbonyl compounds	46571.4	63259.1	32523.8	48978.5	41947.4	11127	28082.8	38002.9	49107.6	35030.3	46656	32270.1	1.4458	0.111203	0.513057
M455T206	455.18867	206.1260	nodiff	2'-deoxycytidine	[2M+H]+	0.998732621022258	HMDB0000014	C00881	Nucleosides, nucleotides, and analogues	Pyrimidine nucleosides	Pyrimidine 2'-deoxyribonucleosides	1.18794e+07	8.86885e+06	8.86213e+06	1.05387e+07	9.10705e+06	1.26951e+07	8.51242e+06	1.00748e+07	1.25919e+07	5.06201e+06	9.85122e+06	9.78723e+06	1.00654	0.967878	2.34255
M448T167	448.33879	166.5130	nodiff	3-[(cholamidopropyl)dimethylammonio]-1-propanesulfonate	[M+H-C5H13SO3N]+	0.71881974756336		C11321	Lipids and lipid-like molecules	Steroids and steroid derivatives	Bile acids, alcohols and derivatives	4782.45	4728.4	10608.3	7650.07	3681.56	25072.8	8978.08	10537.8	4942.57	12267.3	6290.16	12359.7	0.508924	0.132976	0.364213
M86T318	86.05887	318.0480	nodiff	3-Aminobutanoic acid	(M+H-H2O)+	0.603	HMDB0031654		Organic acids and derivatives	Carboxylic acids and derivatives	Amino acids, peptides, and analogues	10376	11493	7474.37	11869.8	15474.1	6816.08	7122.63	11634	14131.7	8410.97	11337.5	9623.07	1.17815	0.396471	0.126596
M145T150	145.07458	150.0830	nodiff	3-aminoquinoline	[M+H]+	0.915669247155366			Organoheterocyclic compounds	Quinolines and derivatives	Aminoquinolines and derivatives	49840.6	63583.7	21307.3	34631.2	23423.6	32576.3	28767.8	19790.6	44904.5	5366.44	38557.3	26281.1	1.46711	0.27222	0.262251
M248T316	248.14770	315.8700	nodiff	3-hydroxybutyrylcarnitine	[M+H]+	0.980370748966781	HMDB0062735		Lipids and lipid-like molecules	Fatty Acyls	Fatty acid esters	17573.4	8010.29	66547.4	20452.7	19266.4	60133.3	45331.6	30146.3	25110.5	60771	26370	44298.5	0.59528	0.194483	0.562037
M157T46	157.07482	45.9945	nodiff	3-Indoleacetonitrile	(M+H)+	0.6149						36576.8	47625.1	15428.7	35496.9	24911.7	6923.45	36260.4	6982.61	25644.4	5473.03	32007.8	16256.8	1.96889	0.0945039	0.399286
M170T403	170.09132	402.7495	nodiff	3-methyl-l-histidine	[M+H]+	0.979613568310218	HMDB0000479	C01152	Organic acids and derivatives	Carboxylic acids and derivatives	Amino acids, peptides, and analogues	209817	556852	715246	237931	363482	248774	447106	884808	710002	674641	416666	593066	0.702562	0.264194	1.58887
M167T337_2	167.12753	337.4070	nodiff	3-Methylhistamine	(M+CH3CN+H)+	0.6186	HMDB0001861		Organic nitrogen compounds	Organonitrogen compounds	Amines	3651.72	5004.13	2895.75	3454.32	4658.89	1041.48	2528.55	2850.94	4334.39	3801.59	3932.96	2911.39	1.35089	0.177011	0.135362
M170T293	170.09090	292.9190	nodiff	3-Methylhistidine	(M+H)+	0.9757	HMDB0000001/HMDB0000479	C01152	Organic acids and derivatives	Carboxylic acids and derivatives	Amino acids, peptides, and analogues	4936.09	7737.9	5822.25	4893.49	5690.75	6514.71	3016.45	3605.21	4108.55	4963.31	5816.1	4441.65	1.30945	0.123429	0.117176
M458T249	458.34303	248.6325	nodiff	3-oxazolidinecarboxylic acid, 2,2-dimethyl-4-(1-oxo-2-hexadecyn-1-yl)-, 1,1-dimethylethyl ester, (4s)-	[M+Na]+	0.819675921917682			Organoheterocyclic compounds	Azolidines	Oxazolidines	790.91	632.333	790.506	913.443	421.761	4772.31	3281.94	1969.64	942.503	1801.89	709.791	2553.65	0.277951	0.0256956	0.194412
M657T336	657.23093	336.0265	nodiff	3'-.alpha.-sialyl-n-acetyllactosamine	[M+H-H2O]+	0.733238480239596			Organic oxygen compounds	Organooxygen compounds	Carbohydrates and carbohydrate conjugates	1521.84	1071.8	1641.56	1662.13	2331.56	838.102	122.862	217.232	55.3712	1874.69	1645.78	621.651	2.64743	0.0329076	0.135673
M478T195	478.28943	194.9070	nodiff	4-[5-[[4-[5-[acetyl(hydroxy)amino]pentylamino]-4-oxobutanoyl]-hydroxyamino]pentylamino]-4-oxobutanoic acid	[M+NH4]+	0.791119128391587			Lipids and lipid-like molecules	Fatty Acyls	Fatty amides	25825.8	17111	41433.7	23892.6	39727.9	54881.2	69306.7	57789.3	64494.8	157361	29598.2	80766.6	0.366466	0.0329451	0.905061
M159T254	159.09016	253.7540	nodiff	4-aminoantipyrine	[M+H-CH3ON]+	0.842666447759976			Organoheterocyclic compounds	Azoles	Pyrazoles	37567.7	53717.2	43595.5	40840.2	26193.2	29368.6	50477.4	34463.3	39604.1	27177.4	40382.8	36218.2	1.11499	0.514042	0.115513
M95T404	95.05913	404.3610	nodiff	4-aminopyridine	[M+H]+	0.942472390181935		C13728	Organoheterocyclic compounds	Pyridines and derivatives	Aminopyridines and derivatives	21872.7	12875.8	48232.7	31320.6	26111.7	27509.7	55843.6	52167.5	49362.7	62376.8	28082.7	49452.1	0.567877	0.0333286	0.575471
M102T352	102.08998	352.4820	nodiff	4-hydroxy-l-isoleucine	[M+H-CH2O2]+	0.932154478860477			Organic acids and derivatives	Carboxylic acids and derivatives	Amino acids, peptides, and analogues	94002.3	73974.6	92705.5	93131.1	97790.8	105777	91939.4	93095.7	103047	97580	90320.8	98287.8	0.918943	0.148536	0.367544
M168T325	168.07532	324.8860	nodiff	4-hydroxy-l-phenylglycine	[M+H]+	0.728222463695162		C03493	Organic acids and derivatives	Carboxylic acids and derivatives	Amino acids, peptides, and analogues	57515.1	51716.6	77055	68952	44885.5	34771.4	94482.9	60515.7	73653.5	68902	60024.8	66465.1	0.903103	0.58458	0.27947
M221T384	221.01700	383.7720	nodiff	4-hydroxycyclophosphamide	[M+H-C3H4O]+	0.916098808122186	HMDB0013856	C07643	Organic nitrogen compounds	Organonitrogen compounds	Nitrogen mustard compounds	428985	514250	354634	420295	426153	274713	297895	387352	492864	414283	428863	373422	1.14847	0.27344	0.886583
M121T197	121.03792	197.1660	nodiff	4-imidazoleacrylic acid	[M+H-H2O]+	0.861245122521143	HMDB0000301	C00785	Organoheterocyclic compounds	Azoles	Imidazoles	8269	5254.91	3765.59	7442.79	4258.18	5528.19	4068.17	2592.32	4279.54	309.176	5798.09	3355.48	1.72795	0.0877077	0.152451
M202T269	202.15352	269.2100	nodiff	4-methyl-.alpha.-ethylaminopentiophenone	[M+H-H2O]+	0.915290921075086			Organic oxygen compounds	Organooxygen compounds	Carbonyl compounds	14648	13324.4	1584.81	12385.4	15634.7	1298.65	3900.7	3805.2	8225.61	3220.93	11515.5	4090.22	2.81536	0.0285586	0.336558
M154T94	154.04832	94.2680	nodiff	4-nitroanisole	[M+H]+	0.868188091325294		C07555	Benzenoids	Benzene and substituted derivatives	Nitrobenzenes	33526.1	8206.97	19258.7	35552.2	8495.5	12968.8	44917.8	10116.7	9776.08	17449	21007.9	19045.7	1.10303	0.830075	0.0432493
M204T29	204.10027	28.9800	nodiff	4-pyrimidinamine, n-cyclohexyl-2-(3,5-dimethyl-1h-pyrazol-1-yl)-6-methyl-	[M+H-C6H10]+	0.737963085905943			Organoheterocyclic compounds	Diazines	Pyrimidines and pyrimidine derivatives	2260.46	3062.26	955.568	2372.59	1265.24	5649.65	12546.9	10610	11207.6	7054.73	1983.23	9413.77	0.210673	0.000607954	0.372464
M328T292	328.13718	292.2300	nodiff	4',6'-dimethoxy-4-dimethylamino-2'-hydroxychalcone	[M+H]+	0.77970461675837			Phenylpropanoids and polyketides	Linear 1,3-diarylpropanoids	Chalcones and dihydrochalcones	36716.4	35245	36807	39732.5	20873.8	693211	33531.6	27975	45726.7	31301.8	33874.9	166349	0.203637	0.344242	1.83503
M133T25	133.05080	25.2640	nodiff	4h-1-benzopyran-4-one, 2-(2-amino-3-methoxyphenyl)-	[M+H-C8H7O2]+	0.889440663353895			Phenylpropanoids and polyketides	Flavonoids	O-methylated flavonoids	15552.7	14271.3	14570.3	12997.5	11458.4	10020.4	23299.2	14728.8	14527.8	13260.3	13770.1	15167.3	0.907878	0.562289	0.119371
M407T382	407.11344	381.7590	nodiff	4h-thieno[3,2-b]pyrrole-5-carboxamide, 2-chloro-n-[2-(3,4-diethoxyphenyl)ethyl]-4-methyl-	[M+H]+	0.708617490139345						17591.1	18620.4	15409.4	18606.9	16026.2	9284.02	17633.9	20566.1	26457.9	22386.4	17250.8	19265.6	0.895418	0.514045	0.230174
M598T186	598.30944	186.4850	nodiff	5-[[4-[5-[[4-[5-[acetyl(hydroxy)amino]pentylamino]-4-oxobutanoyl]-hydroxyamino]pentylamino]-4-oxobutanoyl]-hydroxyamino]pentanoic acid	[M+Na]+	0.741177986843905			Lipids and lipid-like molecules	Fatty Acyls	Fatty amides	32021	34818.3	13128	30915.9	25263.5	6814.58	29025.3	15051.7	33429.5	17016.6	27229.3	20267.5	1.34349	0.293106	0.302295
M219T401_1	219.09591	401.0180	nodiff	5-L-Glutamyl-L-alanine	[M+H]+	0.981797530152705	HMDB0006248	C03740	Organic acids and derivatives	Carboxylic acids and derivatives	Amino acids, peptides, and analogues	24480.3	33880.6	40948.6	31640.9	23972.3	38242.1	46502.2	38434.6	47429.5	45283.2	30984.5	43178.3	0.717595	0.0115456	0.441483
M174T206	174.10111	206.0600	nodiff	5-methoxydimethyltryptamine	[M+H-C2H7N]+	0.958630468651449	HMDB0002004	C08309	Organoheterocyclic compounds	Indoles and derivatives	Tryptamines and derivatives	33212.6	41847.5	21142.8	37806.3	29981.5	27219.1	15521.1	19006.9	27757.7	9934.44	32798.1	19887.8	1.64916	0.0306371	0.377837
M126T226	126.06477	226.0470	nodiff	5-methyl-2'-deoxycytidine	[M+H-C5H8O3]+	0.908986413009803		C03592	Nucleosides, nucleotides, and analogues	Pyrimidine nucleosides	Pyrimidine 2'-deoxyribonucleosides	182999	167956	240680	199086	160638	575250	242198	257573	213047	199688	190272	297551	0.639459	0.172456	1.57316
M258T226_2	258.10717	225.8300	nodiff	5-methylcytidine	[M+H]+	0.999588551923633	HMDB0000982		Nucleosides, nucleotides, and analogues	Pyrimidine nucleosides		173405	159743	240423	189522	148113	273977	216906	235759	173510	174598	182241	214950	0.84783	0.226305	0.83217
M301T35_2	301.21410	35.0840	nodiff	5-oxo-6e,8z,11z,14z-eicosatetraenoic acid	[M+H-H2O]+	0.732926887271427	HMDB0010217		Lipids and lipid-like molecules	Fatty Acyls	Fatty acids and conjugates	130909	118220	87832.4	94296.3	93915	34812.8	69724.6	82530.9	103461	61035.4	105035	70313	1.49381	0.0391039	0.716729
M174T28	174.08927	27.8240	nodiff	5,8-dimethylquinolin-4-ol	[M+H]+	0.965306484628929			Organoheterocyclic compounds	Quinolines and derivatives	Quinolones and derivatives	9879.85	14219.4	11749.3	9878.27	8377.62	10311.7	24159.5	19370.6	15804.5	14530.4	10820.9	16835.4	0.642748	0.0454779	0.30358
M351T125	351.25060	125.0070	nodiff	5.alpha.-Androstan-17.beta.-ol-3-one	(M+CH3COO+2H)+	0.6111						45174.1	20807.3	68581.5	60560.4	77074.9	5680.86	7116.11	5385.04	5673.92	254.444	54439.7	4822.08	11.2897	0.00109537	0.952404
M369T585	369.34847	584.9385	nodiff	5.alpha.-cholest-7-en-3.beta.-ol	[M+H-H2O]+	0.878312338316773	HMDB0001170	C01189	Lipids and lipid-like molecules	Steroids and steroid derivatives	Cholestane steroids	863.296	1174.06	16598.2	8635.42	44818.2	350.926	1068.48	5398.71	660.052	4979.18	14417.8	2491.47	5.78688	0.184096	0.35565
M164T29	164.06918	28.6240	nodiff	6-hydroxy-3,4-dihydro-1h-quinoline-2-one	[M+H]+	0.842396351621753			Organoheterocyclic compounds	Quinolines and derivatives	Quinolones and derivatives	33815	30113.5	23911.5	17272.5	10189	13703.8	31985.5	40083.6	16962.8	3034.99	23060.3	21154.2	1.09011	0.81498	0.114937
M244T29	244.02595	28.6240	nodiff	7-chloro-3-methylquinoline-8-carboxylic acid	[M+Na]+	0.778948990768818		C18891	Organoheterocyclic compounds	Quinolines and derivatives	Quinoline carboxylic acids	69078.3	59850.8	49820.6	41195.7	21394.4	31671	60689.7	84007.9	35043.5	5974.48	48268	43477.3	1.11019	0.767321	0.137949
M401T36_2	401.33884	36.2250	nodiff	7.alpha.-hydroxy-4-cholesten-3-one	[M+H]+	0.950524762707022	HMDB0001993	C05455	Lipids and lipid-like molecules	Steroids and steroid derivatives	Cholestane steroids	178327	224663	280586	141954	335403	630469	197364	282394	190886	644658	232187	389154	0.596644	0.185711	1.63377
M365T36_2	365.31665	35.6645	nodiff	7.alpha.,25-dihydroxycholesterol	[M+H-3H2O]+	0.759221428222411	HMDB0006280		Lipids and lipid-like molecules	Steroids and steroid derivatives	Cholestane steroids	8675.25	5973.74	6846.63	7602.13	15455.4	23146.4	6404.2	23382.6	10733	37128.2	8910.63	20158.8	0.442021	0.0825249	0.37946
M280T452	280.09037	451.6760	nodiff	8-oxoerythraline	[M+H]+	0.753781125708155			Alkaloids and derivatives	Erythrina alkaloids	Erythrinanes	44866.9	58281.3	29465.8	43008.2	40074.4	74471.9	29759.4	29272.2	63085.2	31161.5	43139.3	45550	0.947075	0.827547	0.214541
M277T35_2	277.21479	34.9850	nodiff	9-oxo-10e,12z-octadecadienoic acid	[M+H-H2O]+	0.828721411371598	HMDB0004669		Lipids and lipid-like molecules	Fatty Acyls	Lineolic acids and derivatives	78015.1	103391	60387.8	66580.6	88636.7	29742.2	79376.5	68294.7	109030	50829.8	79402.3	67454.7	1.17712	0.460875	0.434085
M259T344	259.09107	344.3180	nodiff	Acadesine (drug)	[M+H]+	0.736012343860822	HMDB0062179	C04663				11786.4	11612.4	14954.1	10121.7	14586.9	27619.7	16298.3	12505.8	22842.4	20105.5	12612.3	19874.3	0.634602	0.0304685	0.349666
M250T28	250.08816	27.6920	nodiff	Adenosine	(M+H-H2O)+	0.9051	HMDB0000050	C00212	Nucleosides, nucleotides, and analogues	Purine nucleosides		908.643	2410.35	2599.57	909.132	1852.03	5953.46	8899.61	5768.9	4812.58	3710.92	1735.94	5829.1	0.297807	0.00238172	0.274044
M428T486	428.03395	485.9080	nodiff	Adenosine 5'-diphosphate	[M+H]+	0.967221240725492	HMDB0001341	C00008	Nucleosides, nucleotides, and analogues	Purine nucleotides	Purine ribonucleotides	5657.29	8516.28	5238.34	1139.65	5012.58	5920.78	2589.85	7005.89	16508.8	24811.9	5112.83	11367.5	0.449778	0.178979	0.254496
M560T415	560.07527	414.7530	nodiff	Adenosine 5'-diphosphoribose	[M+H]+	0.924273005563793	HMDB0001178	C00301	Nucleosides, nucleotides, and analogues	Purine nucleotides	Purine nucleotide sugars	682.049	2549.91	1928.6	1111.67	479.024	319.267	2204.69	2931.29	9244.32	11464.2	1350.25	5232.75	0.258038	0.11523	0.230846
M348T428	348.06823	428.3700	nodiff	Adenosine 5'-monophosphate	[M+H]+	0.996371045220287	HMDB0000045	C00020	Nucleosides, nucleotides, and analogues	Purine nucleotides	Purine ribonucleotides	22004.7	72673.7	29836.1	35407.2	21535.2	66734.1	46707.9	23575.2	156273	252221	36291.4	109102	0.332636	0.131168	0.881862
M348T487	348.06815	486.7010	nodiff	Adenosine monophosphate (AMP)	(M+H)+	0.9835	HMDB0000045	C00020	Nucleosides, nucleotides, and analogues	Purine nucleotides	Purine ribonucleotides	15842.3	27423	14378.8	24255.8	32187.9	22107.2	39873.7	17168.4	45731.2	79197	22817.6	40815.5	0.559041	0.155745	0.448185
M359T287	359.12212	286.9740	nodiff	Adrenochrome	[2M+H]+	0.725780197729587	HMDB0012884					11306.8	11679.1	9827.57	10960.9	12867.7	12345.7	11152.1	12746.5	12161.4	10233.3	11328.4	11727.8	0.965945	0.569162	0.0690944
M144T255	144.07923	255.4200	nodiff	Ala-Ala	[M+H-NH3]+	0.740927173509316	HMDB0000303	C00398	Organoheterocyclic compounds	Indoles and derivatives	Tryptamines and derivatives	25835.1	37725.1	34931.6	30901.3	18240.4	16781	35089.4	25190.7	31826.8	25846.9	29526.7	26947	1.09573	0.596136	0.169571
M218T402	218.12304	401.7230	nodiff	Ala-Gln	[M+H]+	0.855342862491029			Organic acids and derivatives	Carboxylic acids and derivatives	Amino acids, peptides, and analogues	8154.02	8028.49	15281.3	10093.9	6196.22	22766.6	16898.1	11083.5	13568.8	20656.2	9550.79	16994.6	0.561988	0.0234493	0.376719
M259T412	259.17488	412.1960	nodiff	Ala-Lys	(M+CH3CN+H)+	0.7597			Organic acids and derivatives	Carboxylic acids and derivatives	Amino acids, peptides, and analogues	5272.18	12447.8	3597.33	4281.81	5668.95	4456.45	924.336	3090.02	2414.13	2226.42	6253.61	2622.27	2.38481	0.0642038	0.197547
M120T243	120.05436	243.0740	nodiff	Ala-Phe	[M+H-C6H15ON]+	0.945927467279841	HMDB0014859	C07375	Benzenoids	Benzene and substituted derivatives	Benzoic acids and derivatives	14506.9	15279.8	17354	15716.5	19830.9	109892	31286.3	25338.1	21060.4	10505.9	16537.6	39616.6	0.417442	0.233756	0.746809
M174T359	174.08577	358.6630	nodiff	Ala-Thr-Arg	[M+2H]2+	0.805310192146921			Organic acids and derivatives	Carboxylic acids and derivatives	Amino acids, peptides, and analogues	6841.44	6394.69	4322.24	6023.67	17941.5	3820.87	2130.52	4856.72	4178.19	5102.38	8304.7	4017.73	2.06701	0.125021	0.224769
M296T50	296.25588	49.6070	nodiff	alpha-Linolenic acid	(M+NH4)+	0.8296	HMDB0001388	C06427	Lipids and lipid-like molecules	Fatty Acyls	Lineolic acids and derivatives	26073.1	20789	21125.8	24364.4	22075.3	14124.4	15440.6	23285.7	23830.6	10819.3	22885.5	17500.1	1.30774	0.0885107	0.222023
M230T27	230.06218	27.2850	nodiff	Amiloride	[M+H]+	0.774349401262176	HMDB0014732	C06821	Organoheterocyclic compounds	Diazines	Pyrazines	23822.1	7746.79	6741.78	17147.9	5179.95	1306.82	6473.15	10934.3	4146.63	2518.12	12127.7	5075.81	2.38932	0.114128	0.274536
M174T272	174.04199	271.5210	nodiff	Ampicillin	[M+H-C6H12SO2N2]+	0.918647986289773	HMDB0014559	C06574	Organoheterocyclic compounds	Lactams	Beta lactams	4140.05	5651.12	4522.11	5317.88	3934.5	9507.8	10366.6	12955.2	12374.2	6806.39	4713.13	10402	0.453097	0.00111266	0.319384
M484T503	484.27237	502.6760	nodiff	Androstan-3-ol-17-one 3-glucuronide	[M+NH4]+	0.949551855049228	HMDB0004484	C11136	Lipids and lipid-like molecules	Steroids and steroid derivatives	Steroidal glycosides	2052.93	1928.95	3582.96	1729.1	1629.21	5201.43	9501.03	4797.39	10079.7	17527.3	2184.63	9421.38	0.23188	0.0143193	0.346817
M94T286	94.06390	285.8500	nodiff	Aniline	[M+H]+	0.948512107063781	HMDB0003012	C00292	Benzenoids	Benzene and substituted derivatives	Aniline and substituted anilines	13909.3	13923.3	15511.6	16477	10476.5	23686.2	22508.1	19040.1	20499.2	18279.7	14059.6	20802.6	0.675854	0.00159335	0.347273
M241T413	241.12812	413.4560	nodiff	Anserine	[M+H]+	0.987223029024395	HMDB0000194	C01262	Organic acids and derivatives	Peptidomimetics	Hybrid peptides	226284	94475.8	774349	442919	208067	156022	301756	1.05633e+06	424904	598679	349219	507538	0.688065	0.44354	1.13277
M138T310	138.05214	309.5470	nodiff	Anthranilic acid (Vitamin L1)	(M+H)+	0.6031	HMDB0001123	C00108	Benzenoids	Benzene and substituted derivatives	Benzoic acids and derivatives	60151.6	63649	67676.2	59605	50347.1	103334	84858.3	79808	94650.1	78452.9	60285.8	88220.7	0.683352	0.000991502	0.697007
M785T42	784.58171	42.1330	nodiff	Arachidonoylthiophosphorylcholine	[M+H]+	0.935508499623772			Organic nitrogen compounds	Organonitrogen compounds	Quaternary ammonium salts	1.06875e+06	297422	715609	656521	2.39903e+06	6.5227e+06	135737	2.86301e+06	543064	5.96923e+06	1.02747e+06	3.20675e+06	0.320407	0.152161	5.84036
M357T530	357.24703	530.4840	nodiff	Arachidonyl trifluoromethyl ketone	[M+H]+	0.721681796980352		C01397	Organic oxygen compounds	Organooxygen compounds	Carbonyl compounds	2755.19	4661.42	8992.23	6875.78	4449.5	5805.81	9146.27	6230.65	7236.95	15123.9	5546.82	8708.7	0.636929	0.155901	0.198467
M356T43	356.35069	43.3950	nodiff	Arachidoyl ethanolamide	[M+H]+	0.98583097529715			Organic nitrogen compounds	Organonitrogen compounds	Amines	693970	724415	1.21622e+06	1.22031e+06	438089	88926.1	641860	823325	611135	1.09068e+06	858601	651185	1.31852	0.385518	1.71917
M216T356	216.13348	355.5920	nodiff	Arg-Gln-Lys	[M+2H]2+	0.799943110188563			Organic acids and derivatives	Carboxylic acids and derivatives	Amino acids, peptides, and analogues	40482.1	71586.6	16372.4	33413.3	63511.5	8574.24	8331.27	13990.2	35982.1	11525.2	45073.2	15680.6	2.87445	0.0317304	0.656977
M303T414	303.15854	413.9370	nodiff	Arg-Glu	M+	0.6347						8592.97	10144.8	5184.69	9646.51	10111.5	1127.73	3783.25	1561	1152.34	6510.26	8736.08	2826.92	3.09032	0.00289405	0.326528
M306T412	306.14623	412.4525	nodiff	Arg-Met	[M+H]+	0.740667089764205			Organic acids and derivatives	Carboxylic acids and derivatives	Amino acids, peptides, and analogues	3873.14	9572.82	4601.17	8229.77	7199.44	1580.72	8271.46	8554.02	7378.99	1355.9	6695.27	5428.22	1.23342	0.534669	0.12286
M272T463	272.15921	462.8430	nodiff	Arg-Pro	[M+H]+	0.721967810483296			Organic acids and derivatives	Carboxylic acids and derivatives	Amino acids, peptides, and analogues	16574.3	33285.7	15616	41546.8	43761.4	5952.54	13939.9	33079.2	45430.4	13036	30156.8	22287.6	1.35308	0.430226	0.324771
M245T412_2	245.15921	412.2335	nodiff	Arg-Trp-Lys	[M+2H]2+	0.822282472863641			Organic acids and derivatives	Carboxylic acids and derivatives	Amino acids, peptides, and analogues	15542.8	18117.2	12015.6	14211.7	12960.2	4306.63	5151.22	11968.8	16857	9381.74	14569.5	9533.08	1.52831	0.0825392	0.291488
M158T280_2	158.07962	280.1735	nodiff	Arginine	[M+H-NH3]+	0.998252363310209	HMDB0000517	C00062	Organic acids and derivatives	Carboxylic acids and derivatives	Amino acids, peptides, and analogues	86443.1	163208	24811.7	78951.7	97468.8	12031.3	24039.4	42489.2	54978.5	36353.4	90176.7	33978.3	2.65394	0.0426806	0.91845
M291T466	291.12718	466.2280	nodiff	Argininosuccinic acid	[M+H]+	0.922162410999638	HMDB0000052	C03406	Organic acids and derivatives	Carboxylic acids and derivatives	Amino acids, peptides, and analogues	3226.91	4987.62	19571.7	17729.5	4392.28	82932.1	36745.2	13945.2	17998.9	24890.5	9981.6	35302.4	0.282746	0.0876223	0.740816
M376T448	376.18601	447.8515	nodiff	Asn-Asp-Lys	[M+H]+	0.755386731400549			Organic acids and derivatives	Carboxylic acids and derivatives	Amino acids, peptides, and analogues	17423.3	20858.8	9015.83	11044.5	13617.2	56009	4748.43	7297.07	18983.6	6229.45	14391.9	18653.5	0.771539	0.678505	0.375535
M403T391	403.22666	390.7650	nodiff	Asp-Ile-Arg	[M+H]+	0.918828433282761			Organic acids and derivatives	Carboxylic acids and derivatives	Amino acids, peptides, and analogues	1806.57	9909.54	6140.45	1420.67	3010.15	3562.4	4666.15	3549.34	54616.4	130857	4457.48	39450.2	0.11299	0.197914	0.575293
M235T488	235.09100	487.9240	nodiff	Asp-Thr	[M+H]+	0.727416303753195			Organic acids and derivatives	Carboxylic acids and derivatives	Amino acids, peptides, and analogues	102490	71765	128161	126507	116835	146973	107127	182287	16311.7	202474	109152	131035	0.832999	0.544229	0.542642
M559T449	559.28118	448.5015	nodiff	Atorvastatin	[M+H]+	0.925454389249904	HMDB0005006	C06834	Organoheterocyclic compounds	Pyrroles	Substituted pyrroles	6520.18	3187.24	2954.69	425.847	447.699	235.732	258.369	452.022	3299.62	4084.67	2707.13	1666.08	1.62485	0.478166	0.110958
M927T41	926.62039	40.8550	nodiff	Bassanolide	[M+NH4]+	0.858360155704229			Organic acids and derivatives	Peptidomimetics	Depsipeptides	42924	78147.1	91755.9	67886.3	28435.8	13493.2	68135.4	47340.8	89671.2	39710.6	61829.8	51670.2	1.19662	0.573843	0.395034
M409T39	409.15965	39.4310	nodiff	Beclomethasone	[M+H]+	0.928959321761588	HMDB0013609	C06842	Lipids and lipid-like molecules	Steroids and steroid derivatives	Hydroxysteroids	12183.6	12987.1	13457.7	9626.69	15327.5	5493.9	10654	6917.37	13573.6	3899.57	12716.5	8107.69	1.56845	0.0496606	0.214419
M167T132	167.09134	132.4000	nodiff	Bendiocarb	[M+H-C2H3NO]+	0.956999015921709		C14433				226001	194009	123069	176764	169290	149339	540593	373004	403042	213056	177827	335807	0.52955	0.0591937	1.53171
M304T115	304.29826	114.9885	nodiff	Benzalkonium chloride (c12)	[M]+	0.724703677051941		C06523	Benzenoids	Benzene and substituted derivatives	Phenylmethylamines	87995.2	260234	23937.5	293009	37169	116116	242885	76753.5	67727.5	77164.3	140469	116129	1.20959	0.720289	0.163049
M104T251	104.05181	251.4720	nodiff	Benzamidine	[M+H-NH3]+	0.767157427788318		C01784				40425.2	51399.8	16769.5	31887.9	36146.4	8898.64	17375.9	20316.8	28102.5	10027.2	35325.7	16944.2	2.08483	0.0248377	0.519734
M310T201	310.19927	200.5020	nodiff	Beta-octylglucoside	[M+NH4]+	0.832890494468772			Lipids and lipid-like molecules	Fatty Acyls	Fatty acyl glycosides	46432.7	20302.9	66567.1	57362	29755.9	15183.1	12396	15182.4	15296.7	18828.5	44084.1	15377.4	2.86682	0.0102587	0.679317
M103T311	103.08548	311.1380	nodiff	Betaine aldehyde	[M+H]+	0.836546887219977	HMDB0001252	C00576	Organic nitrogen compounds	Organonitrogen compounds	Quaternary ammonium salts	123553	79839	68722.2	79522.6	78224.3	14146	39191.7	69653.2	77585.4	73472.3	85972.2	54809.7	1.56856	0.079962	0.726859
M552T409	552.18633	409.1280	nodiff	Bosentan	[M+H]+	0.867221738657009	HMDB0014699		Organoheterocyclic compounds	Diazines	Pyrimidines and pyrimidine derivatives	3525.59	1694.18	2116.08	2952.2	2518.11	3705.68	2339.27	2330.56	2407.71	2917.69	2561.23	2740.18	0.934695	0.677395	0.0770491
M450T197	450.29473	196.7595	nodiff	Buprenorphine	[M+H-H2O]+	0.856161297686286	HMDB0015057	C08007				2446.52	1817.56	2410.79	1825.64	1599.51	2542.85	830.146	716.103	1127.92	1740.21	2020.01	1391.45	1.45173	0.136123	0.098208
M362T131	362.32410	130.9080	nodiff	C-6 ceramide	[M+H-2H2O]+	0.741227894987176			Lipids and lipid-like molecules	Sphingolipids	Ceramides	32249.5	28740.6	17654.3	35030.8	13441.3	14740.1	13901.2	13937.4	8986.65	7547.9	25423.3	11822.7	2.15039	0.0157988	0.422186
M643T209	643.44881	208.6020	nodiff	Carbaprostacyclin-biotinamide	[M+H-H2O]+	0.707236693604757			Lipids and lipid-like molecules	Fatty Acyls	Eicosanoids	340.985	497.572	461.344	225.645	120.21	13108	7725.59	3010.67	554.283	2685.53	329.151	5416.82	0.0607647	0.0538372	0.326566
M162T451_2	162.11113	450.6790	nodiff	Carnitine	[M+H]+	0.954821014747043	HMDB0000062	C00318	Organic nitrogen compounds	Organonitrogen compounds	Quaternary ammonium salts	100689	86450.8	90250.9	89448.5	51002.5	93314	126716	151876	102063	138206	83568.3	122435	0.682551	0.0229957	0.80366
M651T423	651.10426	423.3560	nodiff	Caylin-1	[M+H+2i]+	0.951132901880636						71163.6	6699.95	27455.4	26883.6	66957.5	48276.9	33710.2	31431.9	34419.1	27713.2	39832	35110.3	1.13448	0.72586	0.279588
M226T316	226.09395	316.1580	nodiff	Cediranib	[M+2H]2+	0.722540118631194			Organic oxygen compounds	Organooxygen compounds	Ethers	7230.17	4693.62	7594.86	5200.04	4773.92	9097.91	2063.84	11879	5933.27	7792.81	5898.52	7353.36	0.802153	0.431044	0.106043
M393T36_2	393.28439	36.2980	nodiff	Chenodeoxycholate	[M+H]+	0.774694728959549	HMDB0000518	C02528	Lipids and lipid-like molecules	Steroids and steroid derivatives	Bile acids, alcohols and derivatives	275420	293154	2.23325e+06	225410	197986	328289	406511	232421	296352	119449	645044	276604	2.33201	0.384315	1.40569
M265T30	265.09741	29.6120	nodiff	Chidamide	[M+H-C6H7FN2]+	0.903587581986652			Benzenoids	Benzene and substituted derivatives	Anilides	7744.38	18234.4	18558.3	14192.1	7306.24	7867.09	23162.8	14456.1	20843.2	12335.6	13207.1	15733	0.839453	0.515656	0.192676
M367T34	367.33332	34.3945	nodiff	Cholecalciferol	[M+H-H2O]+	0.778124209645784	HMDB0000876	C05443	Lipids and lipid-like molecules	Steroids and steroid derivatives	Vitamin D and derivatives	37575.1	37729.2	62236.2	48315	80245.9	32363.7	22336.2	57388.9	9756.34	32421.3	53220.3	30853.3	1.72495	0.082788	0.522084
M369T34_1	369.34892	34.3350	nodiff	Cholesterol	[M+H-H2O]+	0.967339585874858	HMDB0000067	C00187	Lipids and lipid-like molecules	Steroids and steroid derivatives	Cholestane steroids	333620	187884	191597	265119	419267	333700	157113	494447	148672	340731	279498	294933	0.947665	0.848622	0.448754
M426T217	426.31960	217.1000	nodiff	Cholic acid	[M+NH4]+	0.98380144432961	HMDB0000619	C00695	Lipids and lipid-like molecules	Steroids and steroid derivatives	Bile acids, alcohols and derivatives	192505	74505.3	58761.4	214071	294275	3.61335e+06	2.52712e+06	229878	658089	370488	166823	1.47979e+06	0.112735	0.0882827	5.20355
M104T186	104.10530	186.3540	nodiff	Choline	M+	0.6182	HMDB0000097	C00114	Organic nitrogen compounds	Organonitrogen compounds	Quaternary ammonium salts	39054.9	28027.8	35189.7	35290.1	14102	48887.8	54762.7	35334.6	39223.9	36083.1	30332.9	42858.4	0.707746	0.0650308	0.433354
M332T389	332.14231	389.2790	nodiff	Ciprofloxacin	[M+H]+	0.865366752523044	HMDB0014677	C05349	Organoheterocyclic compounds	Quinolines and derivatives	Quinoline carboxylic acids	4072.83	4361.85	19663.3	16086.7	10409.5	303208	19892	19123.8	15593	17151.9	10918.8	74993.8	0.145596	0.294685	1.26223
M321T36_2	321.31284	36.2990	nodiff	Cis-13-docosenoic acid	[M+H-H2O]+	0.752904206899167	HMDB0002068	C08316	Lipids and lipid-like molecules	Fatty Acyls	Fatty acids and conjugates	63104.7	75409.9	238221	125878	205838	132495	75159.1	147795	65894.2	546940	141690	193657	0.731657	0.603948	0.361382
M173T339	173.09046	338.6650	nodiff	cis-4-Hydroxy-D-proline	(M+CH3CN+H)+	0.9475	HMDB0060460	C03440	Organic acids and derivatives	Carboxylic acids and derivatives	Amino acids, peptides, and analogues	45303.5	84544.1	24660.1	43386.3	72266.5	15443.2	27247.1	50399.3	64194.9	35145.4	54032.1	38486	1.40394	0.291309	0.478552
M343T162	343.29274	161.5535	nodiff	Cocamidoprpylbetaine	[M+H]+	0.994288704314006			Organic acids and derivatives	Carboxylic acids and derivatives	Amino acids, peptides, and analogues	23661.4	15404.6	22791.6	41815.9	27449	39455.9	36395.8	25219.5	12299.2	5661.89	26224.5	23806.5	1.10157	0.767253	0.297288
M361T204	361.18084	204.3960	nodiff	Cortisone	[M+H]+	0.919082921487032	HMDB0002802	C00762	Lipids and lipid-like molecules	Steroids and steroid derivatives	Hydroxysteroids	8258.84	13434.2	6775.52	7219.98	5548.28	7821.05	5944.32	3587.3	11463.4	1346.42	8247.36	6032.5	1.36716	0.346448	0.0962056
M370T154	370.18262	153.5595	nodiff	Corydaline	[M+H]+	0.81690677440663		C15530				998.014	1562.41	1145.03	414.587	2430.77	2106.45	2615.6	1629.85	652.14	1795.35	1310.16	1759.88	0.744463	0.362816	0.0783481
M220T28	220.07721	27.5465	nodiff	Cotarnine	[M+H]+	0.832583115199683						5371.96	15961.4	11947	2636.7	7730.12	12264.5	35593.2	27130.5	18939.1	18565.6	8729.44	22498.6	0.387999	0.0186293	0.475727
M114T169	114.06558	169.1445	nodiff	Creatinine	[M+H]+	0.999680542128458	HMDB0000562	C00791	Organic acids and derivatives	Carboxylic acids and derivatives	Amino acids, peptides, and analogues	2.38768e+06	1.68613e+06	1.65442e+06	1.78192e+06	1.03831e+06	1.34498e+06	2.63189e+06	1.26413e+06	3.28071e+06	650945	1.70969e+06	1.83453e+06	0.931951	0.819615	1.2379
M282T429	282.05584	429.0730	nodiff	Cys-Gly-Cys	[M+H]+	0.702838070283538			Organic acids and derivatives	Carboxylic acids and derivatives	Amino acids, peptides, and analogues	25142.3	39706.3	15867.7	33416.5	6583.71	66460.5	12030.8	6795.43	8577.92	10513.6	24143.3	20875.6	1.15653	0.806159	0.367554
M244T254	244.07788	254.0700	nodiff	Cytarabine	[M+H]+	0.995924961240309	HMDB0015122	C02961				120540	75619.2	196989	109653	47419.6	137687	158559	127316	162806	85304.6	110044	134335	0.819179	0.424159	0.510973
M487T239	487.17535	238.7240	nodiff	Cytidine	[2M+H]+	0.999512721448184	HMDB0000089	C00475	Nucleosides, nucleotides, and analogues	Pyrimidine nucleosides		90841.5	39552.5	332875	90107.2	51913.5	262615	171898	119041	80937.1	207297	121058	168357	0.719054	0.472307	0.9797
M112T203	112.05013	203.0970	nodiff	Cytosine	[M+H]+	0.991003232099616	HMDB0000630	C00380	Organoheterocyclic compounds	Diazines	Pyrimidines and pyrimidine derivatives	3.05771e+06	2.73737e+06	2.21697e+06	2.54994e+06	1.87673e+06	2.41771e+06	3.11964e+06	2.64066e+06	3.04498e+06	1.71324e+06	2.48775e+06	2.58725e+06	0.961542	0.768024	0.980833
M260T284	260.07317	284.4050	nodiff	D-glucosamine 6-phosphate	[M+H]+	0.753256677665966	HMDB0001254	C00352	Organic oxygen compounds	Organooxygen compounds	Carbohydrates and carbohydrate conjugates	5155.36	3716.81	5774.63	2986.54	2690.91	5507.73	3423.18	4575.09	6575.83	6429.1	4064.85	5302.18	0.766637	0.181234	0.10827
M242T38_1	242.00982	38.4805	nodiff	D-glucosamine, 6-sulfate	[M+H-H2O]+	0.890228928977531			Organic oxygen compounds	Organooxygen compounds	Carbohydrates and carbohydrate conjugates	12878.7	21576.7	44399.5	14468.3	14662.9	2529.72	36236.8	9121.49	13621.9	1702.67	21597.2	12642.5	1.7083	0.329379	0.180101
M147T392	147.07498	391.7995	nodiff	D-glutamine	[M+H]+	0.998852959100248	HMDB0003423	C00064	Organic acids and derivatives	Carboxylic acids and derivatives	Amino acids, peptides, and analogues	64424.5	71642.3	151677	83400.5	86737.1	271900	193654	71569	109124	77226	91576.2	144695	0.632893	0.237261	1.12496
M476T192	476.30835	192.0770	nodiff	D-leucinamide, n-[(phenylmethoxy)carbonyl]-l-leucyl-n-[(1s)-1-formyl-3-methylbutyl]-	[M+H]+	0.937401589432701			Organic acids and derivatives	Carboxylic acids and derivatives	Amino acids, peptides, and analogues	3310.43	2800.45	2962.36	1863.11	2457.1	34435.7	26297.9	5980.33	22500.1	16909.1	2678.69	21224.6	0.126207	0.00459587	0.586865
M421T398	420.95424	397.5350	nodiff	D-myo-inositol-1,4,5-triphosphate	[M+H]+	0.918248626495752	HMDB0001498	C01245	Organic oxygen compounds	Organooxygen compounds	Alcohols and polyols	46748	28023.2	35768	45536.7	32512.7	43997.2	52960.4	54849.3	45465.2	60146.2	37717.7	51483.7	0.732615	0.0196683	0.471631
M116T394	116.06929	394.4350	nodiff	D-ornithine	[M+H-NH3]+	0.79033050993357	HMDB0003374	C00515	Organic acids and derivatives	Carboxylic acids and derivatives	Amino acids, peptides, and analogues	22179.6	31599	32837	28408.4	16672.7	40707.7	27397.2	53453.4	58702.1	35918.7	26339.3	43235.8	0.609202	0.031215	0.486793
M130T304_2	130.04860	303.5745	nodiff	D-pyroglutamic acid	[M+H]+	0.994799973818136		C02237	Organic acids and derivatives	Carboxylic acids and derivatives	Amino acids, peptides, and analogues	84161.8	83159	43886.2	85360	102910	22419.3	26580.4	41621.8	46011.9	29516.3	79895.4	33229.9	2.40432	0.00242066	0.900393
M120T268	120.06429	267.6115	nodiff	D-threonine	[M+H]+	0.715720934700062	HMDB0015068	C00820	Organic acids and derivatives	Carboxylic acids and derivatives	Amino acids, peptides, and analogues	174619	7434.11	8630.72	7919.74	10140.7	166193	9786.39	8163.04	8789.9	195038	41748.9	77594.1	0.538042	0.52391	0.617779
M151T371	151.04617	370.9410	nodiff	D-xylose	[M+H]+	0.979882358179028	HMDB0060254	C00181	Organic oxygen compounds	Organooxygen compounds	Carbohydrates and carbohydrate conjugates	48827.1	54523.1	38570	70399.3	75190.4	63225.9	69044.6	37715.2	57532.7	29421.7	57502	51388	1.11898	0.565492	0.206426
M677T406	677.36754	406.0780	nodiff	Decahydrogambogic acid	[M+K]+	0.766242584272724			Organoheterocyclic compounds	Benzopyrans	1-benzopyrans	61.9063	890.459	1356.31	109.292	97.1678	56.7618	76.923	38.6801	4421.27	8585.7	503.027	2635.87	0.190839	0.252875	0.137691
M371T34_1	371.09912	34.3060	nodiff	Decamethylcyclopentasiloxane	[M+H]+	0.847023746980303			Organometallic compounds	Organometalloid compounds	Organosilicon compounds	73331.7	63035	85421.5	70146.1	81286.1	178863	113418	115928	97458.3	77589.7	74644.1	116651	0.63989	0.042719	0.932765
M400T44	400.37541	44.0660	nodiff	Demissidine	[M+H]+	0.965005286560174			Lipids and lipid-like molecules	Steroids and steroid derivatives	Steroidal alkaloids	78423.1	77379.8	127580	132315	56679.3	8657.03	65056.1	105725	66643.6	136928	94475.4	76602	1.23333	0.516068	0.552376
M585T316	585.32096	316.0815	nodiff	Desferrioxamine	[M+H]+	0.893719443795981	HMDB0014884	C06940	Organic acids and derivatives	Carboxylic acids and derivatives	Carboxylic acid derivatives	731.737	580.83	1248.79	494.267	684.048	1231.4	877.413	572.337	3990.18	8747.79	747.934	3083.82	0.242535	0.169468	0.148447
M293T34	293.20919	34.4240	nodiff	Desogestrel	[M+H-H2O]+	0.729548865182419	HMDB0014449	C07629	Lipids and lipid-like molecules	Steroids and steroid derivatives	Estrane steroids	55255.8	100906	39180.3	39883.6	102255	34086	87927.8	82234.7	161593	74959.2	67496.2	88160.1	0.765609	0.43358	0.556277
M155T343	155.07979	342.5230	nodiff	Dflnha	[M+H-C4H6N2O2]+	0.989365233592448	HMDB0014524		Organic acids and derivatives	Carboxylic acids and derivatives	Amino acids, peptides, and analogues	14110.8	12067.3	13936.1	12379.4	12466.8	7120.56	6565.72	5593.79	5638.87	4157.95	12992.1	5815.38	2.23409	4.58736e-06	0.355041
M115T344	115.04875	343.5960	nodiff	Diallyl sulfide	[M+H]+	0.820880469250854	HMDB0036491	C08370				17674.5	15600.4	19238.4	16747.3	14549.4	16205.6	13764.2	14265.3	14740.5	10782.8	16762	13951.7	1.20143	0.0481397	0.146385
M344T89	344.22581	89.3980	nodiff	Dibucaine	[M+H]+	0.817887274698517	HMDB0014668	C07879	Organoheterocyclic compounds	Quinolines and derivatives	Quinolones and derivatives	91477.7	61955.5	55375.1	53954.9	58323.9	106559	68244.6	57601.8	52544.6	44588.3	64217.4	65907.7	0.974354	0.898965	0.415983
M515T587	515.40901	586.7550	nodiff	Didodecyl 3,3'-thiodipropionate	[M+H]+	0.957754591081921	HMDB0040172		Organic acids and derivatives	Carboxylic acids and derivatives	Dicarboxylic acids and derivatives	9956.2	9687.16	12775	10058.3	12516.5	9651.6	9392.01	10001.1	9522.89	9404.54	10998.6	9594.43	1.14636	0.0747273	0.107422
M88T219	88.07557	219.2085	nodiff	Diethanolamine	(M+H-H2O)+	0.9075	HMDB0004437	C06772	Organic nitrogen compounds	Organonitrogen compounds	Amines	4.12949e+06	3.83549e+06	3.74825e+06	5.32313e+06	3.20688e+06	367535	5.35808e+06	5.29778e+06	6.76347e+06	3.17633e+06	4.04865e+06	4.19264e+06	0.965656	0.905002	3.9183
M224T27	224.07005	26.8040	nodiff	Diethyl pyridine-2,4-dicarboxylate	[M+H]+	0.704679890680615			Organoheterocyclic compounds	Pyridines and derivatives	Pyridinecarboxylic acids and derivatives	2491.35	2248.76	3021.9	2071.45	2005.05	2648.55	6549.4	2798.95	4128.59	2402.9	2367.7	3705.68	0.63894	0.13007	0.128554
M227T269	226.97939	269.2065	nodiff	Dimethyl sulfone	(2M+K)+	0.7683	HMDB0004983	C11142	Organosulfur compounds	Sulfonyls	Sulfones	801.635	1997.38	567.037	1310.88	652.334	106.907	126.298	234.93	357.347	545.698	1065.85	274.236	3.88663	0.0216753	0.111901
M247T200	247.01914	199.5650	nodiff	Dimethylallyl pyrophosphate	[M+H]+	0.89190301871327	HMDB0001120	C00235	Lipids and lipid-like molecules	Prenol lipids	Isoprenoid phosphates	12226.7	17949.2	5685.16	5949.93	4972.87	413.312	1687.34	2619.3	5233.5	318.976	9356.77	2054.49	4.55431	0.0256717	0.327239
M293T457	293.18055	457.2980	nodiff	Dimethylbenzimidazole	(2M+H)+	0.6132	HMDB0003701	C03114	Organoheterocyclic compounds	Benzimidazoles		7381.26	7502.14	9155.69	4764.41	3261.01	145378	5916.53	6574.25	11074	9360.37	6412.9	35660.6	0.179831	0.318009	0.845194
M104T318	104.06960	318.2150	nodiff	Dimethylglycine	[M+H]+	0.990494595507653	HMDB0000092	C01026	Organic acids and derivatives	Carboxylic acids and derivatives	Amino acids, peptides, and analogues	16261.1	9841.95	311769	188103	154986	20433.7	222396	234948	245011	238862	136192	192330	0.708118	0.453254	0.685091
M142T405	142.08237	404.7770	nodiff	Dimetridazole	[M+H]+	0.751720897916411			Organoheterocyclic compounds	Azoles	Imidazoles	9959.24	7619.8	15172.9	16817.2	6575.58	3072.53	5070.31	20209.2	10636	10539.7	11228.9	9905.55	1.1336	0.723232	0.138192
M391T34_2	391.28200	33.7310	nodiff	Dioctyl phthalate	[M+H]+	0.974679365811792		C14227	Benzenoids	Benzene and substituted derivatives	Benzoic acids and derivatives	40915.2	43757.5	47085.7	43748.3	55655.2	33275.4	41681.9	41898.4	45355.7	77055.1	46232.4	47853.3	0.966127	0.8442	0.109213
M167T334	167.07221	334.2370	nodiff	Dioxacarb	[M+H-C2H3NO]+	0.705164620386929		C18953	Benzenoids	Benzene and substituted derivatives	Phenoxy compounds	151702	44582.6	60018.3	113715	90662.9	44346.7	48473.3	49400.8	58684.7	52271.8	92136	50635.4	1.81959	0.0633477	0.709442
M297T217	297.05607	217.1170	nodiff	Disulfiram	[M+H]+	0.802941691388603	HMDB0014960	C01692	Organic nitrogen compounds	Organonitrogen compounds	Amines	17758.7	14267.6	12867.5	12254.5	9205.66	9350.68	21102.4	13960.1	11148.8	7851.07	13270.8	12682.6	1.04638	0.834327	0.0419058
M203T393	203.10081	392.9400	nodiff	DL-2-Aminoadipic acid	(M+CH3CN+H)+	0.9649	HMDB0000510	C00956				29255.3	34278.5	24375.2	25132.9	24819.9	3239.48	10466.1	15179.7	21648.6	15152.9	27572.3	13137.3	2.09878	0.00381845	0.519304
M101T385	101.05892	384.9700	nodiff	Dl-2,4-diaminobutyric acid	[M+H-H2O]+	0.716522753225011	HMDB0002362	C03283	Organic acids and derivatives	Carboxylic acids and derivatives	Amino acids, peptides, and analogues	654.473	887.881	3230.91	1495.26	1873.18	38677.9	30993.8	14930.3	13509.8	6202.81	1628.34	20862.9	0.0780496	0.0128541	0.62161
M133T396_1	133.05929	395.6580	nodiff	DL-asparagine	[M+H]+	0.850496512394463	HMDB0000168	C00152	Organic acids and derivatives	Carboxylic acids and derivatives	Amino acids, peptides, and analogues	1425.61	6042.15	4139.48	3162.29	2077.25	41639.1	6367.2	4811.52	7009.62	5150.38	3369.35	12995.6	0.25927	0.219039	0.457618
M188T293	188.06917	292.8630	nodiff	DL-Indole-3-lactic acid	(M+H-H2O)+	0.741						89564.9	127367	84575	21690.3	13238.1	12632.9	19242	14207	18429.9	58687	67287	24639.8	2.73083	0.104948	0.715559
M134T30_2	134.05917	29.8940	nodiff	Dl-normetanephrine	[M+H-CH6O2]+	0.8959118321279	HMDB0000819	C05589	Benzenoids	Phenols	Methoxyphenols	194508	191028	204666	172488	151947	134464	248180	151912	197902	133589	182928	173209	1.05611	0.695844	0.130465
M166T254_2	166.08551	254.3630	nodiff	DL-phenylalanine	[M+H]+	0.996459785364908		C02057	Organic acids and derivatives	Carboxylic acids and derivatives	Amino acids, peptides, and analogues	627424	727417	802332	803946	527554	609695	979516	770849	874098	747683	697735	796368	0.876146	0.263392	1.08456
M231T310	231.13251	309.9980	nodiff	DL-proline	[2M+H]+	0.998708216989552	HMDB0000162	C00148	Organic acids and derivatives	Carboxylic acids and derivatives	Amino acids, peptides, and analogues	46370.1	68818.4	27441.3	53060.7	65507.7	24084.7	29837.4	44713.4	52474	49451.8	52239.7	40112.3	1.30234	0.227863	0.419991
M182T298_2	182.08008	297.7040	nodiff	DL-tyrosine	[M+H]+	0.986577473942934	HMDB0000158	C00082	Organic acids and derivatives	Carboxylic acids and derivatives	Amino acids, peptides, and analogues	209035	217825	273831	224430	118382	133764	332075	253848	294293	243413	208701	251479	0.829894	0.336338	0.78343
M277T309	277.08824	308.7280	nodiff	Dyphylline	[M+Na]+	0.710747831546492	HMDB0014789	C07819	Organoheterocyclic compounds	Imidazopyrimidines	Purines and purine derivatives	17758.1	13943.7	14794.9	15771.7	18655.3	59728.3	18371.7	30705.1	55455.3	24551.4	16184.7	37762.3	0.428595	0.0332093	0.559722
M143T332_2	143.08077	332.2470	nodiff	Ectoine	[M+H]+	0.925511278912804		C06231	Organic acids and derivatives	Carboxylic acids and derivatives	Amino acids, peptides, and analogues	404688	185631	221012	3.03736e+06	198779	499234	579026	504136	464358	625089	809493	534369	1.51486	0.635908	1.04427
M338T36_2	338.34156	36.2990	nodiff	Erucamide	[M+H]+	0.953893531428417			Lipids and lipid-like molecules	Fatty Acyls	Fatty amides	2.24426e+06	2.85134e+06	1.13767e+07	5.28626e+06	8.72279e+06	5.87503e+06	3.17094e+06	5.93113e+06	2.59979e+06	2.46708e+07	6.09627e+06	8.44954e+06	0.721492	0.612574	2.49201
M734T227	734.45372	226.8220	nodiff	Erythromycin	[M+H]+	0.742214907344407	HMDB0014344	C01912	Organic oxygen compounds	Organooxygen compounds	Carbohydrates and carbohydrate conjugates	2453.35	3064.44	4801.97	2452.41	5083.98	10887.5	4130.41	2462.54	3193.99	9948.19	3571.23	6124.52	0.583104	0.209001	0.222834
M143T301	143.08013	300.8840	nodiff	Eszopiclone n-oxide	[M+H-C11H7ClN4O2]+	0.85677496883715			Organoheterocyclic compounds	Pyrrolopyrazines	Cyclopyrrolones	18898.9	20678.9	22838.6	22983.5	16823.8	23651.3	16570.6	16642.1	22096.4	22508.7	20444.7	20293.8	1.00744	0.939545	0.100805
M397T450	396.98784	449.6350	nodiff	Ethiprole	[M+H]+	0.78162155513412		C18552	Organoheterocyclic compounds	Azoles	Pyrazoles	10189	7489.8	6682.29	7595.45	7237.23	7548.09	8404.76	8047.09	7472.99	5812.61	7838.75	7457.11	1.05118	0.626285	0.0201337
M134T311	134.11621	310.7800	nodiff	Ethyldiethanolamine	[M+H]+	0.813029978260202			Organic nitrogen compounds	Organonitrogen compounds	Amines	42494.8	68268.1	48350.4	174086	90737.8	98423	132866	138495	76580	107351	84787.4	110743	0.765622	0.355127	0.492321
M477T328	477.19496	327.8780	nodiff	Felbamate	(2M+H)+	0.9584						767.53	821.28	778.088	511.116	916.475	2190.3	1947.69	858.159	3320.42	3900.85	758.898	2443.48	0.31058	0.0140917	0.159112
M274T50	274.27394	50.2840	nodiff	Fenpropidin	[M+H]+	0.900727335016936		C18726	Benzenoids	Benzene and substituted derivatives	Phenylpropanes	2.69603e+07	2.44796e+07	2.17505e+07	3.25917e+07	6714.39	7.64871e+06	2.27867e+07	2.76435e+07	3.16908e+07	2.20395e+07	2.11578e+07	2.23618e+07	0.946156	0.865991	8.23733
M474T400	474.16946	400.1170	nodiff	Folinic acid	[M+H]+	0.767539468234133	HMDB0001562/HMDB0062757	C03479	Organic acids and derivatives	Carboxylic acids and derivatives	Amino acids, peptides, and analogues	3904.34	4534.01	3505.17	3432.72	2975.27	7054.61	5568.19	4709.86	6527.35	5975.44	3670.3	5967.09	0.615091	0.00137813	0.196561
M871T402	871.45926	401.7230	nodiff	Furostane base -1h2o -2h + 1o, o-hex, o-pen-dhex	[M+H]+	0.723115025938931			Lipids and lipid-like molecules	Steroids and steroid derivatives	Steroidal glycosides	4644.42	4861.4	1301.4	2617.47	3749.38	177.512	628.602	977.005	1078.24	1562.64	3434.82	884.801	3.88202	0.00671777	0.207455
M276T424	276.11713	423.9950	nodiff	Gamma-glu-glu	[M+H]+	0.968596255100271	HMDB0011738		Organic acids and derivatives	Carboxylic acids and derivatives	Amino acids, peptides, and analogues	183610	281543	243559	244540	171295	170165	277577	181184	250333	108257	224909	197503	1.13876	0.474699	0.229921
M320T411	320.12670	410.7225	nodiff	gamma-Glutamyl-L-methionine	(M+CH3CN+H)+	0.7867						2242.05	884.317	2390.68	3127.02	1670.48	40065.6	3543.71	2315.4	1041.23	2897.74	2062.91	9972.74	0.206855	0.325043	0.454231
M318T446	318.12709	445.9000	nodiff	gamma-L-Glutamyl-L-glutamic acid	(M+CH3CN+H)+	0.8088	HMDB0011737	C05282	Organic acids and derivatives	Carboxylic acids and derivatives	Amino acids, peptides, and analogues	10542.3	7289.42	4013.37	8116.76	10963.1	63551	13246.9	10026.3	9937.78	10757.2	8184.98	21503.8	0.380629	0.24452	0.560272
M271T26	271.05859	25.7800	nodiff	Genistein	[M+H]+	0.987799264200143	HMDB0003217	C06563	Phenylpropanoids and polyketides	Isoflavonoids	Isoflav-2-enes	1781.67	6544.77	6535.39	4879.19	4092.7	8039.53	26262.1	9652.89	15962.6	24162.5	4766.74	16815.9	0.283466	0.0130836	0.439896
M303T469	303.16473	469.3950	nodiff	Gln-arg	[M+H]+	0.868188466855988	HMDB0028791		Organic acids and derivatives	Carboxylic acids and derivatives	Amino acids, peptides, and analogues	166972	188654	190271	228007	265070	85434.4	203148	228600	322895	232201	207795	214456	0.96894	0.87757	0.629085
M304T484	304.16023	483.8340	nodiff	Glu-Arg	[M+H]+	0.802036521955555	HMDB0028813		Organic acids and derivatives	Carboxylic acids and derivatives	Amino acids, peptides, and analogues	58186.3	78482.5	78853.1	96996.9	69143.7	60473	107770	84926	91593.6	65159.4	76332.5	81984.4	0.931061	0.614771	0.252296
M285T45	285.07457	44.7630	nodiff	Glu-His	[M+H]+	0.975180391157589	HMDB0005781	C14536	Phenylpropanoids and polyketides	Isoflavonoids	Isoflav-2-enes	5148	991.669	748.848	2353.17	7849.67	7629.24	33119.6	369.271	9039.49	7286.66	3418.27	11488.8	0.29753	0.199757	0.295101
M148T391	148.05903	391.1000	nodiff	Glutamic acid	[M+H]+	0.99638952919158	HMDB0000148	C00025	Organic acids and derivatives	Carboxylic acids and derivatives	Amino acids, peptides, and analogues	64390.4	64412.4	143655	98337.1	63863.3	106547	117448	124475	109683	127846	86931.7	117200	0.74174	0.0981794	0.668388
M308T405	308.08929	404.8135	nodiff	Glutathione	(M+H)+	0.8578	HMDB0000125	C00051	Organic acids and derivatives	Carboxylic acids and derivatives	Amino acids, peptides, and analogues	10212.7	10139.6	16323.9	10954.2	12809.9	9152.68	10988.7	9601.11	10857.9	19153.6	12088.1	11950.8	1.01149	0.951171	0.0186615
M295T449	295.14852	448.9155	nodiff	Gly-Arg	(M+CH3CN+Na)+	0.7516			Organic acids and derivatives	Carboxylic acids and derivatives	Amino acids, peptides, and analogues	8961.27	4965.68	13009.6	6895.72	253135	257608	26617.2	17626	34777.1	58673.6	57393.5	79060.3	0.725946	0.753276	1.00273
M246T400	246.10663	400.3980	nodiff	Gly-Glu	(M+CH3CN+H)+	0.6094						94660	101213	38380.4	64318.8	140362	21745.1	40379	55874.9	74827.8	40400.6	87786.9	46645.5	1.882	0.0672497	0.739051
M289T472	289.14815	471.7645	nodiff	Gly-Gly-Arg	[M+H]+	0.789540990685357			Organic acids and derivatives	Carboxylic acids and derivatives	Amino acids, peptides, and analogues	4378.9	647.984	2689.15	6071.08	3918.97	21504.4	2925.7	3189.79	6334.56	5327.98	3541.22	7856.49	0.450738	0.263421	0.312152
M186T304	186.12243	304.3445	nodiff	Gly-Lys	(M+H-H2O)+	0.6742			Organic acids and derivatives	Carboxylic acids and derivatives	Amino acids, peptides, and analogues	10968.1	11597.2	1463.45	12320.6	1438.98	142903	1998.11	1542.22	1477.85	28511.9	7557.69	35286.5	0.214181	0.343079	0.814355
M216T448	216.13385	447.6960	nodiff	Gly-Val	(M+CH3CN+H)+	0.6451						2096.49	5632.23	1393.62	4015.06	3970.92	22974.7	1757.43	1453.5	6087.61	4182.23	3421.66	7291.09	0.469294	0.370879	0.290282
M604T34_1	603.53037	33.7700	nodiff	Glycerol trioleate	[M+H-C18H34O2]+	0.991990746131077	HMDB0005453		Lipids and lipid-like molecules	Glycerolipids	Triradylcglycerols	42272.4	54997.2	103408	41830	78497	92208.7	84591.5	90468.2	73875.6	332530	64200.9	134735	0.476498	0.203627	0.831499
M258T385	258.11004	384.8980	nodiff	Glycerophosphocholine	[M+H]+	0.992997513068643	HMDB0000086	C00670	Lipids and lipid-like molecules	Glycerophospholipids	Glycerophosphocholines	4.46258e+07	5.94271e+07	3.37554e+07	4.26833e+07	4.56541e+07	2.0369e+07	2.49471e+07	3.97291e+07	6.09339e+07	4.39823e+07	4.52291e+07	3.79923e+07	1.19048	0.410028	11.9758
M824T590	823.66007	590.3080	nodiff	Glyceryl tripalmitoleate	[M+Na]+	0.94013380329485	HMDB0005432		Lipids and lipid-like molecules	Glycerolipids	Triradylcglycerols	1990.65	2745.56	59518.7	24548.4	89796.1	696.069	3814.03	19884.8	1274.63	106978	35719.9	26529.5	1.34642	0.738858	0.261402
M450T211	450.31866	211.1190	nodiff	Glycochenodeoxycholic acid	[M+H]+	0.935039481397774	HMDB0000637	C05466	Lipids and lipid-like molecules	Steroids and steroid derivatives	Bile acids, alcohols and derivatives	754.421	354.443	1389.59	729.356	565.336	71115.3	62492.1	8128.02	17836	6781.1	758.63	33270.5	0.0228019	0.0473696	0.795569
M432T210	432.30796	210.3895	nodiff	Glycodeoxycholic acid	[M+H-H2O]+	0.895656171061161	HMDB0000631	C05464	Lipids and lipid-like molecules	Steroids and steroid derivatives	Bile acids, alcohols and derivatives	972.461	4337.99	3612.47	4411.58	4796.5	65081.1	59609.3	6900.4	22841.6	7297.16	3626.2	32345.9	0.112107	0.0525475	0.737518
M130T391	130.04847	391.4020	nodiff	Goitrin	[M+H]+	0.901523887555049		C16817	Organoheterocyclic compounds	Azolidines	Oxazolidines	159794	142089	256138	175356	153968	206346	200562	203529	186631	183114	177469	196036	0.905286	0.400558	0.555373
M60T280	60.07991	280.2100	nodiff	Guanidine	[M+H]+	0.79832825402817	HMDB0001842	C17349	Organic nitrogen compounds	Organonitrogen compounds	Guanidines	27472.1	33659.1	40905.9	30231.4	23194.6	36751.5	30452.6	30086.6	35749.6	28307.4	31092.6	32269.5	0.963529	0.740234	0.136609
M431T121	431.31074	121.0945	nodiff	Hecogenin	[M+H]+	0.759091578840877		C08902	Lipids and lipid-like molecules	Prenol lipids	Triterpenoids	3636.1	7102.2	1413.07	4866.63	15434	17961.6	11421.1	8061.61	16477.2	15237.6	6490.41	13831.8	0.469237	0.0409945	0.318841
M223T36_1	223.06238	35.6610	nodiff	Hexamethylcyclotrisiloxane	[M+H]+	0.929262545413479			Organometallic compounds	Organometalloid compounds	Organosilicon compounds	397577	388109	290536	399045	440236	1.50646e+06	400646	462124	582093	187081	383101	627680	0.610344	0.319018	2.36384
M260T220	260.18380	220.4170	nodiff	Hexanoyl-l-carnitine	[M+H]+	0.997200190583979	HMDB0000756		Lipids and lipid-like molecules	Fatty Acyls	Fatty acid esters	50595.6	18939.9	74255.5	81752.7	29198.8	63808.3	78652	65141.5	41051.8	132207	50948.5	76172.2	0.66886	0.233014	0.535625
M312T471	312.16474	471.2390	nodiff	His-Arg	[M+H]+	0.890992199085767			Organic acids and derivatives	Carboxylic acids and derivatives	Amino acids, peptides, and analogues	5693.13	6059.9	4196.14	5417.4	7540.37	8434.14	3442.09	4170.37	8727.61	4590.36	5781.39	5872.91	0.984415	0.943187	0.0629521
M326T411	326.14332	411.1925	nodiff	His-Glu	(M+CH3CN+H)+	0.7348			Organic acids and derivatives	Carboxylic acids and derivatives	Amino acids, peptides, and analogues	10339.3	7300.04	7945.31	15497	13680.5	7203.49	8488.5	20885.9	15626.3	13791.4	10952.4	13199.1	0.829784	0.468491	0.147057
M269T320_2	269.15903	320.3160	nodiff	His-Leu	[M+H]+	0.912472370608909		C05010	Organic acids and derivatives	Carboxylic acids and derivatives	Amino acids, peptides, and analogues	56286.9	70927.6	44593.7	67525.5	101660	5696.36	25915.6	30875.2	28167.4	33365.8	68198.7	24804.1	2.74949	0.00376739	0.872167
M486T226	486.27913	226.0355	nodiff	Hydroxyebastine	[M+H]+	0.947968713656224			Benzenoids	Benzene and substituted derivatives	Diphenylmethanes	1485.85	1501.5	1963.73	2009.39	1270.77	21541.3	13666.1	3325.58	4455.59	4315.58	1646.25	9460.83	0.174007	0.0593403	0.40265
M132T439	132.06403	438.9540	nodiff	Hydroxyproline	(M+H)+	0.7082	HMDB0000725/HMDB0036576	C01157	Organic acids and derivatives	Carboxylic acids and derivatives	Amino acids, peptides, and analogues	217203	269522	178696	303677	214526	138219	187462	247872	313729	258271	236725	229111	1.03323	0.844261	0.666731
M375T155	375.28709	154.7260	nodiff	Hyodeoxycholic acid	[M-H2O+H]+	0.86071964238932		C15517	Lipids and lipid-like molecules	Steroids and steroid derivatives	Bile acids, alcohols and derivatives	6355.97	2754.79	224.59	2799.24	512.322	31022.4	58694	3009.66	24886	418.618	2529.38	23606.1	0.107149	0.0834742	0.559201
M537T587	537.39062	586.7445	nodiff	Hyperforin	[M+H]+	0.874411873012317		C07608	Lipids and lipid-like molecules	Prenol lipids	Monoterpenoids	6356.57	5077.47	4111.16	5206.35	541.239	7040.96	6032.38	5234.38	5772.47	2517	4258.56	5319.44	0.800566	0.421418	0.105272
M203T231_2	203.13769	230.7200	nodiff	Ile-Ala	[M+H]+	0.991115808040083			Organic acids and derivatives	Carboxylic acids and derivatives	Amino acids, peptides, and analogues	524.771	8427.42	13966.4	11008.6	1076.98	1623.18	1452.99	10322.3	46191.9	160199	7000.83	43957.9	0.159262	0.257659	0.551556
M284T387	284.10459	387.0140	nodiff	Ile-Asn	(M+K)+	0.6805						205535	277508	169259	192710	234983	87717.4	119501	189419	301410	224597	215999	184529	1.17054	0.478683	0.833008
M188T291	188.09095	290.9530	nodiff	Ile-Asp-Lys	[M+2H]2+	0.95586351255351			Organic acids and derivatives	Carboxylic acids and derivatives	Amino acids, peptides, and analogues	1123.66	26382.2	1339.21	26561.9	664.113	9629.49	844.43	1170.28	1156.06	1060.8	11214.2	2772.21	4.04523	0.227709	0.257525
M294T306	294.15288	306.0100	nodiff	Ile-Tyr	M+	0.648						37934.2	53041.4	27307.9	38112.7	28200.5	1.03075e+06	28607.9	27368.8	46055.6	35707.2	36919.3	233697	0.157979	0.352491	2.23636
M231T239	231.17974	238.7280	nodiff	Ile-Val	[M+H]+	0.815361644148212			Organic acids and derivatives	Carboxylic acids and derivatives	Amino acids, peptides, and analogues	10354.4	12254.1	6235.22	10250.1	7950.29	1056.84	4435.35	5865.37	7809.88	2860.49	9408.82	4405.58	2.13566	0.0128163	0.291823
M289T316_3	289.13758	316.0690	nodiff	Imazamethabenz-methyl	[M+H]+	0.702758153489872	HMDB0034913	C11083	Benzenoids	Benzene and substituted derivatives	Benzoic acids and derivatives	6146.69	6635.84	4687.91	6136.04	5648.06	8646.59	4871.24	5935.83	6062.34	5701.28	5850.91	6243.46	0.937126	0.598566	0.0938061
M129T200_1	129.06425	199.8960	nodiff	Imidazole	(M+CH3COO+2H)+	0.6713	HMDB0001525	C01589	Organoheterocyclic compounds	Azoles	Imidazoles	112829	97282.7	3482.98	4985.63	6773.95	7995.37	175773	5249.7	4997.5	88464.7	45070.9	56496.1	0.79777	0.791683	0.283846
M296T204_1	296.12875	204.2610	nodiff	Indican	[M+H]+	0.736794607318981	HMDB0061755	C08481	Organic oxygen compounds	Organooxygen compounds	Carbohydrates and carbohydrate conjugates	1148.69	1213.08	1908.05	2198.89	1700.82	8534.69	8415.1	5861.11	5119.34	1899.42	1633.91	5965.93	0.273873	0.00810164	0.288194
M157T129	157.07463	128.8060	nodiff	Indole-3-acetonitrile	[M+H]+	0.950738203776899	HMDB0006524	C02938	Organoheterocyclic compounds	Indoles and derivatives	Indoles	152501	147304	45668.5	111938	113754	36891.5	52938.3	73717.4	96876.6	31447.9	114233	58374.3	1.9569	0.0384923	0.879402
M130T127	130.06381	127.0940	nodiff	Indole-3-carbinol	[M+H-H2O]+	0.959538631182334	HMDB0005785		Organoheterocyclic compounds	Indoles and derivatives	Indoles	321911	438729	191183	368422	354041	144083	248039	240234	311260	133856	334857	215494	1.5539	0.0535715	1.21137
M162T266	162.07457	266.3040	nodiff	Indole-3-carboxylic acid	[M+H]+	0.927053505087942	HMDB0003320	C19837	Organoheterocyclic compounds	Indoles and derivatives	Indolecarboxylic acids and derivatives	11756.1	16536.8	4008.42	9228.95	12312.3	8641.31	8105.97	7373.78	10452.2	8896.5	10768.5	8693.96	1.23862	0.356551	0.115627
M158T128	158.05870	128.4100	nodiff	Indole-3-pyruvic acid	[M+H-CH2O2]+	0.939796315175156	HMDB0060484	C00331	Organoheterocyclic compounds	Indoles and derivatives	Indolyl carboxylic acids and derivatives	43381.5	91237.3	36556.4	82778.9	70034	26624.3	52781.9	44492.4	63506.3	21029.4	64797.6	41686.9	1.55439	0.121771	0.49523
M429T132	429.25854	132.1640	nodiff	Irbesartan	[M+H]+	0.919066873647109	HMDB0015163	C07469	Benzenoids	Benzene and substituted derivatives	Biphenyls and derivatives	4735.17	3872.57	2037.75	1861.21	1684.86	2637.38	19676.5	2383.29	13296.8	6922.59	2838.31	8983.32	0.315954	0.106657	0.277878
M152T362	152.08027	362.1970	nodiff	Isoprocarb	[M+H-C3H6]+	0.980095837136841	HMDB0031797	C18418	Benzenoids	Benzene and substituted derivatives	Cumenes	24092.4	26947.5	14531.4	28785.9	38948.8	4413.26	8304.74	10366.4	18533.9	10130.2	26661.2	10349.7	2.57603	0.00721398	0.527096
M292T285	292.15443	285.1030	nodiff	Isopropalin	[M+H-H2O]+	0.926654241091661		C19063	Benzenoids	Benzene and substituted derivatives	Aniline and substituted anilines	10099.5	8782.39	12286.6	10815.1	10129.6	7662.59	9751.13	8696.67	11216.7	9633.81	10422.6	9392.19	1.10971	0.245174	0.0660863
M180T298	180.08519	297.7040	nodiff	Isosafrole	[M+NH4]+	0.706201358745534		C10472				93158.1	80751.1	91466.1	85553.7	68110	131389	94532.8	83576.3	105849	79755.6	83807.8	99020.5	0.846368	0.17859	0.514629
M368T25	368.04187	25.1390	nodiff	Isoxazole, 3-[4-(methylsulfonyl)phenyl]-4-phenyl-5-(trifluoromethyl)-	[M+H]+	0.929000059056298			Benzenoids	Benzene and substituted derivatives	Benzenesulfonyl compounds	611.458	501.545	803.542	704.732	549.255	1392.02	3779.46	1728.53	2108.68	3419.58	634.106	2485.65	0.255106	0.00456864	0.177896
M607T425	607.15422	424.9200	nodiff	Karanjin	[2M+Na]+	0.960489661299024			Phenylpropanoids and polyketides	Flavonoids	Flavones	31510.8	8604.01	33504.3	36011.1	44301.1	46527.4	63301	26126.6	37164.7	47812.9	30786.3	44186.5	0.696734	0.156593	0.448689
M190T196	190.04781	196.0970	nodiff	Kynurenic acid	[M+H]+	0.992111757934421	HMDB0000715	C01717	Organoheterocyclic compounds	Quinolines and derivatives	Quinoline carboxylic acids	4580.95	7609.74	16224.2	6665.65	5191.62	7946.6	6960.56	5967.04	6177.01	4983.91	8054.44	6407.03	1.25713	0.469303	0.0927842
M90T305	90.05403	305.1640	nodiff	L-Alanine	(M+H)+	0.9479	HMDB0000161	C00041	Organic acids and derivatives	Carboxylic acids and derivatives	Amino acids, peptides, and analogues	117002	160979	74236.6	120692	126384	24836	47931.6	80547.4	109653	68257.4	119859	66245.2	1.80932	0.0276556	0.962101
M175T561	175.11835	560.5975	nodiff	L-Arginine	(M+H)+	0.9976	HMDB0000517	C00062	Organic acids and derivatives	Carboxylic acids and derivatives	Amino acids, peptides, and analogues	321278	380145	335368	529783	449878	452224	546424	367751	426957	286581	403290	415987	0.969477	0.832546	0.544365
M332T470	332.19035	469.8200	nodiff	L-arginine-7-amido-4-methylcoumarin	[M+H]+	0.729521983964974			Organic acids and derivatives	Carboxylic acids and derivatives	Amino acids, peptides, and analogues	17541	21767.4	17128.2	15219.7	16339.1	44125	19682.4	25622.8	32057.1	26920.5	17599.1	29681.6	0.592929	0.0219686	0.441264
M162T353_2	162.11240	352.9450	nodiff	L-carnitine	[M+H]+	0.991598130656338	HMDB0062496	C00318	Organic nitrogen compounds	Organonitrogen compounds	Quaternary ammonium salts	2.78823e+07	2.26565e+07	2.75285e+07	2.93868e+07	3.09393e+07	3.54927e+07	2.67141e+07	2.83697e+07	3.17727e+07	3.03152e+07	2.76787e+07	3.05329e+07	0.906521	0.201877	7.48627
M268T410	268.13911	409.5490	nodiff	L-Carnosine	(M+CH3CN+H)+	0.884	HMDB0000033	C00386	Organic acids and derivatives	Peptidomimetics	Hybrid peptides	242923	150806	506070	477206	210876	92643.3	216963	1.0159e+06	640421	510021	317576	495189	0.641323	0.349018	1.46504
M144T228_2	144.06459	228.3000	nodiff	L-glutamic acid, dimethyl ester	[M+H-CH4O]+	0.71065967373474			Organic acids and derivatives	Carboxylic acids and derivatives	Amino acids, peptides, and analogues	1.68158e+06	1.63957e+06	551365	843994	835500	432302	524680	683871	1.15069e+06	634294	1.1104e+06	685169	1.62063	0.143424	2.32562
M189T318	189.12186	318.4480	nodiff	L-homoarginine	[M+H]+	0.789450323680248	HMDB0000670	C01924	Organic acids and derivatives	Carboxylic acids and derivatives	Amino acids, peptides, and analogues	31450.9	39344.5	15801.6	31380.4	36270.1	4705.7	14825.5	14536.2	22650.2	12355	30849.5	13814.5	2.23312	0.00895604	0.533675
M190T252_1	190.09627	251.9520	nodiff	L-homocitrulline	[M+H]+	0.737909813456821	HMDB0000679	C02427	Organic acids and derivatives	Carboxylic acids and derivatives	Amino acids, peptides, and analogues	5237.49	30341.9	4591.3	3708.06	7744.15	8464.06	4234.81	9523.32	50594.5	132153	10324.6	40994	0.251856	0.251477	0.527596
M188T548	188.13898	547.9400	nodiff	L-Lysine	(M+CH3CN+H)+	0.9772	HMDB0000182	C00047	Organic acids and derivatives	Carboxylic acids and derivatives	Amino acids, peptides, and analogues	3.44249e+06	2.97897e+06	2.07376e+06	1.92108e+06	1.83652e+06	1.16387e+06	1.34385e+06	1.98468e+06	4.18788e+06	3.38662e+06	2.45056e+06	2.41338e+06	1.01541	0.957267	2.51642
M197T504	197.13804	504.3035	nodiff	L-n5-(1-imino-3-pentenyl)ornithine	[M+H-NH3]+	0.77508266458563			Organic acids and derivatives	Carboxylic acids and derivatives	Amino acids, peptides, and analogues	15941	38550.9	12615.2	24079.5	34157.5	4512.87	9865.92	16549.3	31831.4	15782.4	25068.8	15708.4	1.59589	0.205749	0.373283
M211T134	211.11679	134.0610	nodiff	L-NG-Monomethylarginine	(M+Na)+	0.6486						3035.15	4299.51	3679.79	3615.21	3802.1	639.561	2085.93	3583.66	7051.45	1556.08	3686.35	2983.34	1.23565	0.555121	0.116323
M400T164	400.33923	164.1960	nodiff	L-palmitoylcarnitine	[M+H]+	0.994948054130054	HMDB0000222	C02990	Lipids and lipid-like molecules	Fatty Acyls	Fatty acid esters	95332.7	100255	148698	102525	53385.5	223160	134602	91679.3	132725	168957	100039	150225	0.665931	0.0966018	0.9491
M116T552	116.06918	551.9100	nodiff	L-Proline	(M+H)+	0.705	HMDB0000162	C00148	Organic acids and derivatives	Carboxylic acids and derivatives	Amino acids, peptides, and analogues	24268.4	19169.6	22999.1	24196.3	17523.9	22787.2	30831.4	22443.6	23558.2	25820.4	21631.4	25088.2	0.862217	0.135028	0.203632
M175T388	175.07007	387.9870	nodiff	L-thiocitrulline	[M+H-NH3]+	0.979955686601672			Organic acids and derivatives	Carboxylic acids and derivatives	Amino acids, peptides, and analogues	52994.8	73603.5	49993.2	62599.1	60703.2	27116.9	42029.5	44147.4	58852.9	54830.9	59978.8	45395.5	1.32125	0.0682538	0.490338
M161T317	161.09080	317.3390	nodiff	L-Threonine	(M+CH3CN+H)+	0.7264	HMDB0000167	C00188				340361	322495	122415	266329	251774	82394.6	136539	137335	216706	239590	260675	162513	1.60403	0.0748876	1.25136
M159T355	159.11130	354.7760	nodiff	L-Valine	(M+CH3CN+H)+	0.9687	HMDB0000883	C00183	Organic acids and derivatives	Carboxylic acids and derivatives	Amino acids, peptides, and analogues	33479.2	47736.1	10477.3	16066.6	35368.9	18985.4	7358.92	20927.6	33852	21259.3	28625.6	20476.6	1.39796	0.337368	0.281141
M344T177	344.27713	176.7560	nodiff	Lauroyl-l-carnitine	[M+H]+	0.965198013557741	HMDB0002250		Lipids and lipid-like molecules	Fatty Acyls	Fatty acid esters	11777.3	7599.04	17796.9	15952.4	4783.94	13762	12842.8	12032.3	6518.44	10575.6	11581.9	11146.2	1.03909	0.878369	0.122677
M637T461	637.15513	460.9695	nodiff	Leiocarposide	[M+Na]+	0.798590128577176		C10805	Organic oxygen compounds	Organooxygen compounds	Carbohydrates and carbohydrate conjugates	595.352	2308.2	1589.78	1775.54	3711.56	270.297	1657.62	1463.82	2867.81	4602.72	1996.09	2172.45	0.918816	0.848559	0.0643242
M288T336	288.20164	336.0825	nodiff	Leu-Arg	[M+H]+	0.789251221549465			Organic acids and derivatives	Carboxylic acids and derivatives	Amino acids, peptides, and analogues	2471.46	3411.75	711.08	2313.65	3068.87	1219.62	318.516	2426.91	1478.17	4670.49	2395.36	2022.74	1.18422	0.681861	0.0741111
M173T456	173.13771	455.6510	nodiff	Leu-Gly-Arg	[M+2H]2+	0.951311898724404			Organic acids and derivatives	Carboxylic acids and derivatives	Amino acids, peptides, and analogues	6668.5	7007.84	5861.6	7196.14	5038.98	143974	10485.5	10011.5	11501.4	9201.64	6354.61	37034.8	0.171585	0.284395	0.855775
M424T164	424.33933	163.6770	nodiff	Linoleoylcarnitine	[M+H]+	0.931023792323455	HMDB0006469		Lipids and lipid-like molecules	Fatty Acyls	Fatty acid esters	38077	23202.6	77257	66043.6	40590.5	71133.4	53029.2	41475.4	30908.9	75731.9	49034.1	54455.7	0.90044	0.688484	0.433014
M352T288	352.14145	287.6810	nodiff	Lomefloxacin	[M+H]+	0.833162396325382	HMDB0015113	C07078	Organoheterocyclic compounds	Quinolines and derivatives	Quinoline carboxylic acids	24089.2	23402.9	13559.4	19918.8	20740.8	10788.4	26983.1	25361.5	28125.4	18765	20342.2	22004.7	0.924448	0.668349	0.209419
M303T466	303.23702	465.8405	nodiff	Lys-Arg	[M+H]+	0.723521446622565			Organic acids and derivatives	Carboxylic acids and derivatives	Amino acids, peptides, and analogues	12254.1	15840.6	18623.2	18293	15991.9	4003.22	20189.3	21056.6	26433.5	20610	16200.6	18458.5	0.877674	0.583785	0.250035
M320T487	320.21600	486.9325	nodiff	Lys-Leu	(M+CH3COO+2H)+	0.7074						5405.11	6183.9	4726.49	6129.38	5469.37	40648.9	5815.83	5010.91	5105.77	4424.13	5582.85	12201.1	0.457569	0.379835	0.422203
M461T30_2	461.29084	29.6220	nodiff	Lys-Trp-Lys	[M+H]+	0.962355599267829			Organic acids and derivatives	Carboxylic acids and derivatives	Amino acids, peptides, and analogues	9829.71	7907.04	5306.71	69946.4	5360.35	8511.41	12352.7	11434.8	28062.6	9380.42	19670	13948.4	1.4102	0.673842	0.158119
M306T449	306.20038	448.9440	nodiff	Lys-Val	(M+CH3COO+2H)+	0.7328			Organic acids and derivatives	Carboxylic acids and derivatives	Amino acids, peptides, and analogues	5093.61	11458.7	3245.88	5184.35	4891.78	23702.7	1971.44	3716.95	7163.94	3283.25	5974.86	7967.66	0.749889	0.653004	0.232538
M105T197	105.03214	196.7270	nodiff	Malonic acid	[M+H]+	0.994938051642031	HMDB0000691	C00383	Organic acids and derivatives	Carboxylic acids and derivatives	Dicarboxylic acids and derivatives	43670.2	71365.7	46491.1	49327.8	37056.7	59634.7	51211.2	53477.9	65018.9	31403.8	49582.3	52149.3	0.950776	0.761033	0.140542
M365T397	365.10301	397.2680	nodiff	Melibiose	[M+Na]+	0.993708247640078	HMDB0000048	C05402	Organic oxygen compounds	Organooxygen compounds	Carbohydrates and carbohydrate conjugates	11939.5	8902.11	27004.3	23677.3	7617.91	41661.3	32163	80647.7	32406.1	32292.2	15828.2	43834.1	0.361094	0.0251296	0.66255
M445T28	445.29303	27.6655	nodiff	Menaquinone 4	[M+H]+	0.888970358832345	HMDB0030017	C00828	Lipids and lipid-like molecules	Prenol lipids	Quinone and hydroquinone lipids	7720.65	6353.89	4106.74	7225.01	7550.26	3598.46	14270.5	3982.53	11005.1	3902.52	6591.31	7351.82	0.896555	0.751173	0.0867247
M174T513	174.12258	512.8050	nodiff	Meperidine	[M+H-C3H6O2]+	0.997068748450247	HMDB0014597	C07128	Organoheterocyclic compounds	Piperidines	Phenylpiperidines	971464	1.26315e+06	1.11566e+06	940490	1.30785e+06	51464.6	1.55841e+06	1.21189e+06	1.68492e+06	1.74401e+06	1.11972e+06	1.25014e+06	0.89568	0.696264	2.18912
M314T50	314.21501	49.5235	nodiff	Mepirapim	[M+H]+	0.858410513730169			Organoheterocyclic compounds	Indoles and derivatives	Indolecarboxylic acids and derivatives	57966.3	121042	37657.5	46969.1	42015	12994.9	36457.2	28761.7	32475	19737.3	61130	26085.2	2.34347	0.0591656	0.665148
M464T228	464.21106	227.6700	nodiff	Merochlorophaeic acid	[M+NH4]+	0.976503741561515						5042.24	5590.97	4478.74	7274.33	8675.19	2383.5	3084.44	5084.86	4036.84	3402.16	6212.29	3598.36	1.72642	0.0195813	0.199267
M230T258	230.13866	257.9460	nodiff	Milnacipran	[M+H-NH3]+	0.751084026912132	HMDB0015602		Benzenoids	Benzene and substituted derivatives	Phenylacetamides	7876.54	7201.12	2254.16	4029.6	5900.29	4683.16	5597.78	5870.06	8442.76	8033.1	5452.34	6525.37	0.83556	0.421073	0.10437
M184T385	184.07182	385.0050	nodiff	Miltefosine	[M+H-C16H32]+	0.945778835048329			Organic nitrogen compounds	Organonitrogen compounds	Quaternary ammonium salts	64293.7	95099.3	52348.4	52740.4	81023.1	34353.4	42052.9	66894.9	97705.1	76434.5	69101	63488.2	1.08841	0.703495	0.40606
M258T132_2	258.27767	132.4000	nodiff	Myristamine oxide	[M+H]+	0.79581146697484			Organic nitrogen compounds	Organonitrogen compounds	Aminoxides	165098	113266	332450	331821	329800	139219	257836	359158	143917	385247	254487	257076	0.989931	0.971582	0.027233
M244T39_2	244.22447	39.2770	nodiff	Myristoleic acid	(M+NH4)+	0.6038	HMDB0002000	C08322	Lipids and lipid-like molecules	Fatty Acyls	Fatty acids and conjugates	18114	23612.9	18900.2	19743.3	12538.9	9901.62	24339.8	20235.5	22889.7	32583.7	18581.9	21990.1	0.845011	0.426652	0.258956
M372T170	372.30873	169.8680	nodiff	Myristoyl-l-carnitine	[M+H]+	0.986936124938259	HMDB0005066		Lipids and lipid-like molecules	Fatty Acyls	Fatty acid esters	41934.3	19959.7	49833.1	44473.4	10419.8	36266.9	19792.4	26106	37391.6	54853.8	33324.1	34882.1	0.955333	0.876506	0.0758294
M110T361	110.06994	361.4550	nodiff	N-.alpha.-(tert-butoxycarbonyl)-l-histidine	[M+H-C6H10O4]+	0.942295993562706			Organic acids and derivatives	Carboxylic acids and derivatives	Amino acids, peptides, and analogues	41349.8	39018.4	24238.6	49668.4	75254.5	11468.1	20542.2	24193.5	36247.1	20675.9	45906	22625.4	2.02896	0.0369191	0.578077
M216T330	216.13310	329.8540	nodiff	N-.alpha.-(tert-butoxycarbonyl)-l-proline	[M+H]+	0.98174574134408			Organic acids and derivatives	Carboxylic acids and derivatives	Amino acids, peptides, and analogues	202470	345596	135504	263166	378502	81344.2	144681	198253	248997	159344	265048	166524	1.59165	0.0987545	1.15708
M327T61	327.19931	61.0250	nodiff	N-(1-amino-3,3-dimethyl-1-oxobutan-2-yl)-1-pentyl-1h-indole-3-carboxamide	[M+H-NH3]+	0.85019388514236			Organic acids and derivatives	Carboxylic acids and derivatives	Amino acids, peptides, and analogues	72364.7	69789.4	42688.9	51056.1	29463.2	8715.33	41836.2	31290.3	30138.6	33467.6	53072.5	29089.6	1.82445	0.0402221	0.580601
M309T27	309.04443	27.1840	nodiff	N-(4-nitro-2-phenoxyphenyl)methanesulfonamide	[M+H]+	0.785635461073557			Benzenoids	Benzene and substituted derivatives	Diphenylethers	4621.15	2874.55	2663.93	4012.3	1661.74	5974.51	10071.7	9498.27	5187.89	4800.32	3166.73	7106.55	0.445608	0.0125234	0.255381
M544T26	544.41100	25.9040	nodiff	N-(dodecanoyl)sphing-4-enine-1-phosphate	[M+H-H2O]+	0.761678222965887	HMDB0010699		Lipids and lipid-like molecules	Sphingolipids	Phosphosphingolipids	10935.9	6691.98	18615.5	13289	9585.89	4729.31	1604.09	8080.41	3443.73	6334.18	11823.7	4838.34	2.44374	0.0160541	0.330404
M595T35	594.57839	35.0385	nodiff	N-(eicosanoyl)sphingosine	[M+H]+	0.932979138726185	HMDB0004951		Lipids and lipid-like molecules	Sphingolipids	Ceramides	63415.2	38350.5	92782.5	87283.2	121169	38152.1	64892.9	102863	34515.3	390827	80600.2	126250	0.638417	0.5251	0.386925
M732T175	731.60212	175.3190	nodiff	N-(octadecanoyl)sphing-4-enine-1-phosphocholine	[M+H]+	0.997602806792563	HMDB0001348	C00550	Lipids and lipid-like molecules	Sphingolipids	Phosphosphingolipids	463358	277681	582465	497783	713150	474525	137172	188008	70194.1	455164	506887	265012	1.91269	0.0595383	2.10981
M266T227	266.11194	226.9730	nodiff	N-(phenylacetyl)-l-phenylalanine	[M+H-H2O]+	0.732797407276747	HMDB0002372		Organic acids and derivatives	Carboxylic acids and derivatives	Amino acids, peptides, and analogues	2061.24	3866.17	4619.17	4069.7	3713.47	9193.91	19543.3	5954.23	19804.3	31375.8	3665.95	17174.3	0.213455	0.0172623	0.461614
M631T36	630.61453	36.3000	nodiff	N-[1,3-dihydroxyoctadec-4-en-2-yl]tetracos-15-enamide	[M+H-H2O]-	0.958925615244716			Lipids and lipid-like molecules	Sphingolipids	Ceramides	198823	128370	333514	203183	259189	122010	204454	171526	110942	852071	224616	292201	0.768704	0.653751	0.34531
M219T43	219.11033	42.7860	nodiff	N-acetyl-5-hydroxytryptamine	[M+H]+	0.970297826529179	HMDB0001238	C00978	Organoheterocyclic compounds	Indoles and derivatives	Hydroxyindoles	24073.6	40683.5	14249.2	12353.8	5370.29	1521.2	19117.8	15822.5	27572.4	7521.36	19346.1	14311.1	1.35183	0.526891	0.312877
M269T322	269.12310	321.7540	nodiff	N-acetyl-l-carnosine	[M+H]+	0.992715823882019			Organic acids and derivatives	Peptidomimetics	Hybrid peptides	53771.4	27067.5	60674.4	61963.3	48696.4	74407.4	45757.5	84430.5	73765.8	55981.2	50434.6	66868.5	0.754236	0.119236	0.464379
M172T303	172.05908	303.0280	nodiff	N-Acetyl-L-glutamate	(M+H-H2O)+	0.638	HMDB0001138	C00624	Organic acids and derivatives	Carboxylic acids and derivatives	Amino acids, peptides, and analogues	62347.1	59001.8	33124.4	63354.2	69198.3	16787.3	22047.5	29800.8	34591	18140.8	57405.2	24273.5	2.36493	0.00170038	0.757463
M180T362	180.07527	361.9720	nodiff	N-Acetyl-L-Histidine	(M+H-H2O)+	0.8417						61972.8	66798.8	39399.1	81916.9	101880	19205.3	27397	36082.9	52587.7	30208.8	70393.6	33096.3	2.12693	0.0134537	0.77552
M178T150	178.12142	149.7925	nodiff	N-acetylamphetamine	[M+H]+	0.724135647624655			Benzenoids	Benzene and substituted derivatives	Phenethylamines	6749.29	6611.69	3625.06	3729.47	2340.38	1542.29	5454.76	3495.38	9810.13	5165.05	4611.18	5093.52	0.905302	0.774602	0.135707
M318T421	318.12713	421.2025	nodiff	N-acetylglucosaminylasparagine	[M+H-H2O]+	0.759563241954004			Organic acids and derivatives	Carboxylic acids and derivatives	Amino acids, peptides, and analogues	17735.8	53265.3	23965.1	22422.4	17206.6	102225	132448	23644.9	29484.6	11517.9	26919	59864	0.449669	0.224672	0.721358
M154T150	154.09596	150.2920	nodiff	N-acetylhistamine	[M+H]+	0.995683360717811	HMDB0013253	C05135	Organic acids and derivatives	Carboxylic acids and derivatives	Carboxylic acid derivatives	34582.4	42867.4	16400.5	15271.9	13733.7	22958.2	37373.3	21113.9	44609.7	12002.2	24571.2	27611.5	0.889892	0.725496	0.197815
M222T255	222.09559	254.9150	nodiff	N-Acetylmannosamine	(M+H)+	0.7862	HMDB0001129	C00645	Organic oxygen compounds	Organooxygen compounds	Carbohydrates and carbohydrate conjugates	54620.1	46648.8	65398.3	42150.6	30453.3	44068.5	54739	44653.8	57810.7	34364.8	47854.2	47127.4	1.01542	0.922221	0.0572925
M788T594	787.66509	593.8560	nodiff	N-docosanoyl-4-sphingenyl-1-o-phosphorylcholine	[M+H]+	0.983495480691259	HMDB0012103		Lipids and lipid-like molecules	Sphingolipids	Phosphosphingolipids	20314	40804.3	1.55747e+06	666592	2.41656e+06	2090.46	72081.3	444077	6275.68	3.7124e+06	940348	847385	1.10971	0.916278	0.924696
M651T596	650.63947	596.3315	nodiff	N-Lignoceroylsphingosine	(M+H)+	0.9534						2508.23	6885.31	54027.1	19444.1	92162.3	466.043	9348.39	34954.4	1113.05	231503	35005.4	55477.1	0.630989	0.67822	0.146036
M513T35	512.50178	35.0385	nodiff	N-myristoylsphinganine	[M+H]+	0.803287045105728	HMDB0011759		Lipids and lipid-like molecules	Sphingolipids	Ceramides	722782	423098	1.46566e+06	1.26662e+06	1.51436e+06	1.10675e+06	718754	1.01713e+06	343387	4.59444e+06	1.0785e+06	1.55609e+06	0.693085	0.567426	1.22211
M814T172	813.68258	171.6560	nodiff	N-nervonoyl-d-erythro-sphingosylphosphorylcholine	[M+H]+	0.970506816247044	HMDB0012107		Lipids and lipid-like molecules	Sphingolipids	Phosphosphingolipids	3.02108e+06	1.93524e+06	3.71069e+06	3.49587e+06	3.78265e+06	2.33366e+06	1.73267e+06	2.7431e+06	731779	5.3384e+06	3.18911e+06	2.57592e+06	1.23805	0.486773	2.74265
M390T48	390.35510	48.3840	nodiff	N-octanoylsphingosine	[M+H-2H2O]+	0.859194809446808			Lipids and lipid-like molecules	Sphingolipids	Ceramides	121562	94455.4	91561.4	172601	104476	16705.7	81476.1	140644	107645	108624	116931	91018.9	1.28469	0.340726	0.678146
M730T175	729.58659	174.7700	nodiff	N-oleoyl-d-erythro-sphingosylphosphorylcholine	[M+H]+	0.999614475293841	HMDB0012101		Lipids and lipid-like molecules	Sphingolipids	Phosphosphingolipids	173325	98448.6	257892	249019	723330	298924	49232.4	130163	28468.6	406742	300403	182706	1.64419	0.3985	1.30886
M569T35_1	568.56316	35.0580	nodiff	N-stearoylsphinganine	[M+H]+	0.918660590229869	HMDB0011761		Lipids and lipid-like molecules	Sphingolipids	Ceramides	332361	230698	508798	482024	517371	114097	217267	366951	123873	1.412e+06	414250	446838	0.92707	0.900304	0.354497
M816T596	815.69642	595.9230	nodiff	N-tetracosanoyl-4-sphingenyl-1-o-phosphorylcholine	[M+H]+	0.973901771491979			Lipids and lipid-like molecules	Sphingolipids	Phosphosphingolipids	55339.8	127452	4.17335e+06	2.17079e+06	9.3856e+06	9910.31	245267	1.72773e+06	12869.8	1.103e+07	3.18251e+06	2.60516e+06	1.22162	0.838495	2.09938
M649T36_1	648.62497	36.3000	nodiff	N-tetracosenoyl-4-sphingenine	[M+H]+	0.884318692583327	HMDB0004953		Lipids and lipid-like molecules	Sphingolipids	Ceramides	335370	235360	541021	312157	385448	229632	334394	267547	165689	1.45647e+06	361871	490747	0.737389	0.617718	0.526218
M328T68	328.31739	68.1310	nodiff	N,N-Dimethylsphingosine	(M+H)+	0.6294	HMDB0013645	C13914	Organic nitrogen compounds	Organonitrogen compounds	Amines	6006.58	3971.45	7041.71	7764.62	9179.11	6981.44	4157.82	8882.26	4938.6	4200.98	6792.7	5832.22	1.16468	0.470548	0.0994585
M200T317	200.13771	317.0270	nodiff	N5-(1-imino-3-butenyl)-l-ornithine	[M+H]+	0.929428121193085			Organic acids and derivatives	Carboxylic acids and derivatives	Amino acids, peptides, and analogues	28329.8	33742.3	16096.9	22577.2	22501.1	3838.92	8187.04	12660.6	15772.6	10346.5	24649.4	10161.1	2.42586	0.00384668	0.50395
M153T517	153.10057	517.1490	nodiff	N6-Acetyl-L-lysine	(M+H-2H2O)+	0.6565	HMDB0000206	C02727				96861.9	120785	101806	138404	83678.1	17396.5	74162.6	66016.3	83084.5	97118.1	108307	67555.6	1.60323	0.039732	0.870442
M282T26	282.11811	26.4550	nodiff	N6-methyladenosine	(M+H)+	0.985	HMDB0004044		Nucleosides, nucleotides, and analogues	Purine nucleosides		1433.76	2670.76	2432.03	2465.74	1669.46	3529.53	2146.84	2183.17	1266.56	2616.86	2134.35	2348.59	0.908778	0.640503	0.0797755
M203T505	203.14892	505.1870	nodiff	Ng,ng-dimethyl-l-arginine	[M+H]+	0.989211584194227	HMDB0001539	C03626	Organic acids and derivatives	Carboxylic acids and derivatives	Amino acids, peptides, and analogues	243321	424365	344268	363058	266444	222175	525380	410284	362900	375140	328291	379176	0.865802	0.411587	0.846343
M203T532	203.14870	532.3350	nodiff	NG,NG-dimethyl-L-arginine(ADMA)	(M+H)+	0.9937	HMDB0001539	C03626	Organic acids and derivatives	Carboxylic acids and derivatives	Amino acids, peptides, and analogues	15488.3	29921.1	51414.4	33232.2	42437.3	324374	43047.8	60658.3	23188	45019.5	34498.7	99257.6	0.347567	0.288131	1.27969
M123T66	123.05393	66.2185	nodiff	Niacinamide	[M+H]+	0.991656824445449	HMDB0001406	C00153	Organoheterocyclic compounds	Pyridines and derivatives	Pyridinecarboxylic acids and derivatives	676035	1.49981e+06	507904	531408	826612	766382	826040	406601	671167	430695	808353	620177	1.30342	0.377344	0.781092
M169T127	169.07456	127.4470	nodiff	Norharmane	[M+H]+	0.995152264306526	HMDB0012897	C20157	Organoheterocyclic compounds	Indoles and derivatives	Pyridoindoles	16325.3	34340	22421.7	35355	24625.8	108491	33735.4	16137.8	28413.9	7469.93	26613.6	38849.5	0.685042	0.524089	0.616934
M160T227	160.13165	226.5620	nodiff	Norvaline betaine	[M+H]+	0.845510174862864			Organic acids and derivatives	Carboxylic acids and derivatives	Amino acids, peptides, and analogues	11990.9	15588.2	20365.7	17874	10009.4	21309	27097.7	21755.2	30105.6	16565.9	15165.6	23366.7	0.649028	0.0268034	0.349903
M187T86	187.12149	86.4135	nodiff	Notopterol	[M+H-C8H8O4]+	0.828257158165634		C17499	Lipids and lipid-like molecules	Prenol lipids	Terpene lactones	11820	15844.3	9338.78	13402.7	18310.5	59655.2	103466	21210.6	18301.4	11796.4	13743.2	42885.9	0.320461	0.132082	0.669734
M130T250	130.04860	250.4310	nodiff	O-acetyl-l-serine	[M+H-H2O]+	0.991495072418667	HMDB0003011	C00979	Organic acids and derivatives	Carboxylic acids and derivatives	Amino acids, peptides, and analogues	258176	254670	85818.8	175952	251980	63943.7	70343.1	146254	183549	102216	205320	113261	1.8128	0.053122	1.1567
M456T255	456.32788	255.4570	nodiff	O-acetylsolasodine	[M+H]+	0.807677756850121			Lipids and lipid-like molecules	Steroids and steroid derivatives	Steroidal alkaloids	1367.1	519.125	1980.21	1211.77	1423.76	8663.43	7311.68	4625.59	3146.44	4670.87	1300.39	5683.6	0.228797	0.00277598	0.299816
M297T34_1	297.08041	34.4240	nodiff	Octamethylcyclotetrasiloxane	[M+H]+	0.765145431198813			Organometallic compounds	Organometalloid compounds	Organosilicon compounds	59692.9	46798.6	61879.7	54153.8	82534.2	203051	78534.4	97164.8	75061.3	52438.9	61011.8	101250	0.602585	0.175777	0.957933
M288T201	288.21528	201.1410	nodiff	Octanoylcarnitine	[M+H]+	0.988168951464302	HMDB0000791		Lipids and lipid-like molecules	Fatty Acyls	Fatty acid esters	16976.6	5422.78	20175.4	16636.4	9576.47	14304.9	9550.34	12008.1	11533	10987.3	13757.5	11676.7	1.1782	0.48137	0.147763
M391T36_2	391.33821	36.2660	nodiff	Octyl-3,5-di-tert-butyl-4-hydroxyhydrocinnamate	[M+H]+	0.963547622166943			Lipids and lipid-like molecules	Fatty Acyls	Fatty alcohol esters	15293.6	17933.5	13267.6	23789.1	27197.6	38298.6	15368.7	23756.4	13270.5	16958.8	19496.3	21530.6	0.905516	0.708156	0.304657
M282T36	282.27773	36.4430	nodiff	Oleamide	[M+H]+	0.948176954291406	HMDB0002117	C19670	Lipids and lipid-like molecules	Fatty Acyls	Fatty amides	51066.5	35619.8	63105.3	48413.3	66790.4	27571.7	38553.7	53194.9	29816.6	81341.6	52999.1	46095.7	1.14976	0.559933	0.243821
M426T161	426.35427	160.6790	nodiff	Oleoyl-l-carnitine	[M+H]+	0.988890562185871	HMDB0005065		Lipids and lipid-like molecules	Fatty Acyls	Fatty acid esters	132291	71958.6	154289	94462.9	48747.1	192199	111269	88816.3	101585	123875	100350	123549	0.812227	0.405904	0.716034
M516T402	516.31014	401.9710	nodiff	Oleyloxyethylphosphorylcholine	[M+K]+	0.703025364541855			Organic nitrogen compounds	Organonitrogen compounds	Quaternary ammonium salts	2523.38	3156.47	1867.63	359.081	181.066	783.378	440.513	161.017	3952.17	3594.79	1617.53	1786.37	0.905479	0.871118	0.0730551
M166T44	166.08500	43.6120	nodiff	Omeprazole sulfone n-oxide	[M+H-C8H8N2O3S]+	0.857409224755631			Organoheterocyclic compounds	Benzimidazoles	Sulfinylbenzimidazoles	2739.4	3518.42	4670.21	3194.32	1919.18	680.622	16771.1	4326.35	22863.4	16524.1	3208.31	12233.1	0.262264	0.0636863	0.360781
M174T541	174.12246	541.4750	nodiff	Ornithine	(M+CH3CN+H)+	0.9976	HMDB0000214	C01602	Organic acids and derivatives	Carboxylic acids and derivatives	Amino acids, peptides, and analogues	111265	121312	101453	104980	98347.5	48962.6	15047.2	283515	573517	145101	107472	213229	0.50402	0.327829	1.13933
M607T339	607.28365	338.5710	nodiff	Ouabain	[M+Na]+	0.877359210575039	HMDB0015224	C01443	Lipids and lipid-like molecules	Steroids and steroid derivatives	Steroid lactones	90.3223	88.819	58.3693	1546.76	30.701	5249.61	6140.21	70.6799	567.937	99.4245	362.994	2425.57	0.149653	0.172605	0.19352
M134T47	134.06162	46.8335	nodiff	Oxindole	(M+H)+	0.8613						31811.6	23562.2	24951.3	8193.36	5565.66	5343.15	22522.6	18382.1	9055.53	4682.14	18816.8	11997.1	1.56845	0.305293	0.195579
M146T131_1	146.05852	131.1445	nodiff	Oxyquinoline	(M+H)+	0.6499						37869.1	58259.5	23290.7	40128.9	41851	17016.7	34766	30556.9	40493.7	11290	40279.8	26824.7	1.5016	0.123436	0.37392
M704T177	703.57351	176.6630	nodiff	Palmitoyl sphingomyelin	[M+H]+	0.990586577991055	HMDB0061712		Lipids and lipid-like molecules	Sphingolipids	Phosphosphingolipids	2.64637e+06	1.67599e+06	3.9575e+06	4.02313e+06	8.98337e+06	1.29296e+07	1.60003e+06	4.82609e+06	996249	1.25333e+07	4.25727e+06	6.57705e+06	0.647292	0.4447	6.9547
M422T163	422.32404	163.4435	nodiff	Palmitoylcarnitine	[M+Na]+	0.705635486973748			Lipids and lipid-like molecules	Fatty Acyls	Fatty acid esters	5801.25	2960.53	11077.6	11594.2	4455.14	13603.7	11753.1	13706.5	6186.37	3896.71	7177.75	9829.28	0.730241	0.350828	0.220916
M182T334	182.09073	333.8895	nodiff	Pargyline	(M+Na)+	0.7902	HMDB0015563	C07414	Benzenoids	Benzene and substituted derivatives	Phenylmethylamines	1313.9	2487.7	2082.04	1803.59	1818.62	4674.55	2777.52	1507.08	3723.87	7301.51	1901.17	3996.91	0.47566	0.0687078	0.169717
M757T112	756.55054	111.8020	nodiff	PC(16:0/16:0)	(M+Na)+	0.9975	HMDB0000564/HMDB0007878/HMDB0007879/HMDB0007880/HMDB0007882/HMDB0007884/HMDB0007886/HMDB0007887/HMDB0007897/HMDB0007898/HMDB0007911/HMDB0007912/HMDB0007913/HMDB0007914/HMDB0007936/HMDB0007937/HMDB0007938/HMDB0007939/HMDB0007940/HMDB0007958/HMDB0007959/HMDB0007960/HMDB0007961/HMDB0007964/HMDB0007966/HMDB0007967/HMDB0007981/HMDB0007982/HMDB0007983/HMDB0007984/HMDB0007985/HMDB0008002/HMDB0008003/HMD…	C00157	Lipids and lipid-like molecules	Glycerophospholipids	Glycerophosphocholines	567124	318526	813409	658261	443494	249637	1.09888e+06	1.27197e+06	1.08103e+06	9.25547e+06	560163	2.5914e+06	0.216162	0.260535	4.03736
M625T303	625.15794	303.0995	nodiff	Peonidin-3,5-o-di-beta-glucoside	[M]+	0.811837946213121			Phenylpropanoids and polyketides	Flavonoids	Flavonoid glycosides	2297.64	1197.21	793.636	1436.2	1321.88	2641	1409.63	862.868	1684.93	1463.99	1409.31	1612.48	0.874002	0.608746	0.0650472
M708T77	708.47067	76.5935	nodiff	Pepstatin a	[M+Na]+	0.706620046361328		C00773	Organic acids and derivatives	Peptidomimetics	Hybrid peptides	40246.5	84086.2	81982.5	41452.7	68337.1	93429.1	31402.4	56317.1	95208.9	41752.1	63221	63621.9	0.993698	0.980903	0.172956
M133T36	133.09968	35.7240	nodiff	Perillaldehyde	[M+H-H2O]+	0.742240070120927	HMDB0003647	C02576	Lipids and lipid-like molecules	Prenol lipids	Monoterpenoids	148145	157739	140345	387756	170817	114841	95410.8	169781	138706	186151	200960	140978	1.42547	0.263572	0.797467
M179T362	179.09124	362.3290	nodiff	Phenacetine	M+	0.8287						18489.5	20719.5	11406.9	22677.2	32639.8	5771.64	9410.33	11759.2	16429.3	10831.9	21186.6	10840.5	1.9544	0.0275921	0.395029
M304T128_1	304.15578	128.3930	nodiff	Phenoxybenzamine	[M+H]+	0.783906578522589	HMDB0015061	C07435	Benzenoids	Benzene and substituted derivatives	Phenylmethylamines	29323.1	45889	38113.5	27183.4	34870.3	8681.27	38959.4	20551.9	57994.3	5472.75	35075.8	26331.9	1.33206	0.424938	0.293506
M103T255	103.05290	254.5210	nodiff	Phenylacetaldehyde	[M+H-H2O]+	0.904769393384427	HMDB0006236	C00601	Benzenoids	Benzene and substituted derivatives	Phenylacetaldehydes	79081.9	88818.3	109014	104252	70960.5	75651.3	122242	97014.6	116541	95960.5	90425.2	101482	0.891047	0.344463	0.356442
M212T437	212.04157	436.9770	nodiff	Phosphocreatine	[M+H]+	0.890453864762306	HMDB0001511	C02305	Organic acids and derivatives	Carboxylic acids and derivatives	Amino acids, peptides, and analogues	45416.9	19121.7	57929.7	50491.3	29090	22728.6	33973.9	51913.1	19935.4	29754.9	40409.9	31661.2	1.27632	0.363844	0.204959
M318T160	318.29847	159.5290	nodiff	Phytosphingosine	[M+H]+	0.841209533913313	HMDB0004610	C12144	Organic nitrogen compounds	Organonitrogen compounds	Amines	40509.9	21665.4	18708.4	37671	21410.2	7836.68	16467.1	15564.8	18058.1	19579.1	27993	15501.2	1.80586	0.0374351	0.428401
M376T36	376.25740	36.2970	nodiff	Pipamperone	[M+H]+	0.984811368734253			Organic oxygen compounds	Organooxygen compounds	Carbonyl compounds	216601	233504	2.01791e+06	197799	181611	304486	354422	218251	236646	142254	569484	251212	2.26695	0.407453	1.30204
M347T219	347.16511	218.9800	nodiff	Piperonyl sulfoxide	[M+Na]+	0.890154373045987		C19147				6980.72	14610.8	8632.93	5337.42	5212.65	3832.08	6109.76	5140.08	10282	3308.65	8154.9	5734.5	1.42208	0.288263	0.154737
M231T367	231.06814	366.9250	nodiff	Pro-Ala	(M-H+2Na)+	0.7024						1275.01	3010.34	510.24	1377.46	4745.43	975.215	1862.6	1664.25	1189.97	990.8	2183.7	1336.57	1.63381	0.30927	0.0743179
M231T411	231.10705	410.9260	nodiff	Pro-Asp	[M+H]+	0.887014607071798			Organic acids and derivatives	Carboxylic acids and derivatives	Amino acids, peptides, and analogues	12120.7	17527.7	38988.7	20794.9	13397	1052.5	28711.1	35892.1	39544.9	35301.2	20565.8	28100.4	0.73187	0.401548	0.358962
M194T499	194.12659	499.3150	nodiff	Pro-Asp-Arg	[M+2H]2+	0.818221696843349			Organic acids and derivatives	Carboxylic acids and derivatives	Amino acids, peptides, and analogues	13373.3	26636.2	9708.06	7559.2	15500.2	9478.12	8953.4	10212.1	3360.52	9597.61	14555.4	8320.35	1.74937	0.117208	0.233775
M286T416	286.13798	415.9205	nodiff	Pro-Glu	(M+CH3CN+H)+	0.6814			Organic acids and derivatives	Carboxylic acids and derivatives	Amino acids, peptides, and analogues	63481.5	57532.1	90370.4	86622.3	67056.8	86201.4	51191.9	103185	168462	118926	73012.6	105593	0.691452	0.148932	0.558886
M229T299	229.15405	299.1050	nodiff	Pro-leu	[M+H]+	0.766161500616524			Organic acids and derivatives	Carboxylic acids and derivatives	Amino acids, peptides, and analogues	507682	360725	804263	569250	328484	482937	461478	554202	482060	534062	514081	502948	1.02214	0.901345	0.31526
M210T310	210.12116	309.7130	nodiff	Pro-Phe-Arg	[M+2H]2+	0.907326508004001			Organic acids and derivatives	Carboxylic acids and derivatives	Amino acids, peptides, and analogues	13287.2	8664.52	9452.47	9463.19	14171.3	15225.1	15050.2	13904.7	13308.3	10952.1	11007.7	13688.1	0.804184	0.0856284	0.199399
M171T518	171.11127	517.5010	nodiff	Pro-Pro-Lys	[M+2H]2+	0.907534159886875			Organic acids and derivatives	Carboxylic acids and derivatives	Amino acids, peptides, and analogues	522519	731594	158402	474245	316370	77786.7	222699	189753	411385	166318	440626	213588	2.06297	0.0758279	1.82319
M302T47	302.30501	47.1340	nodiff	Pro-Trp	[M+H]+	0.973361063738326	HMDB0000269	C00836	Organic nitrogen compounds	Organonitrogen compounds	Amines	5.81193e+06	5.73062e+06	6.6647e+06	8.2289e+06	6.13792e+06	859902	4.571e+06	7.59496e+06	6.8266e+06	7.38786e+06	6.51482e+06	5.44807e+06	1.1958	0.451331	5.12119
M214T324	214.12839	324.2490	nodiff	Pro-Val	M+	0.681						49790.9	46116.7	89858.9	54029.5	45186.4	80318.6	71629.2	45057.7	55220.4	59244.2	56996.5	62294	0.914959	0.624534	0.395337
M579T297	579.14715	297.2360	nodiff	Procyanidin b2	[M+H]+	0.90610564803537	HMDB0033973	C17639	Phenylpropanoids and polyketides	Flavonoids	Biflavonoids and polyflavonoids	7891.75	9635.67	10647	5995.35	9339.73	11783.8	7686.32	6481.06	7731.27	9383.53	8701.91	8613.19	1.0103	0.943915	0.120098
M198T319	198.12214	318.5215	nodiff	Pyroglu-His-Lys	[M+2H]2+	0.800138937632833			Organic acids and derivatives	Carboxylic acids and derivatives	Amino acids, peptides, and analogues	24871.7	27317.9	12820.8	19891.5	43194.6	3816.25	10900.9	15957.1	30188.5	14658.8	25619.3	15104.3	1.69616	0.152091	0.373305
M229T230	229.09484	230.4060	nodiff	Pyroglu-val	[M+H]+	0.733822041962824			Organic acids and derivatives	Carboxylic acids and derivatives	Amino acids, peptides, and analogues	40163.7	37690.6	59302.7	34569.5	31722.1	65386.3	68514.6	14589.2	46954.4	49960.5	40689.7	49081	0.829032	0.457599	0.3811
M303T299	303.06970	298.9240	nodiff	Quercetin	[M+H]+	0.709349239782832	HMDB0005794	C00389	Phenylpropanoids and polyketides	Flavonoids	Flavones	2709.47	4721.14	4477.89	2674.37	4290.4	6833.87	6864.34	4329.93	5986.24	6701.48	3774.65	6143.17	0.614447	0.00691027	0.2005
M146T45	146.05868	45.2150	nodiff	Quinolin-2-ol	[M+H]+	0.982179316652621		C06415	Organoheterocyclic compounds	Quinolines and derivatives	Quinolones and derivatives	336675	359708	231821	269654	291776	197133	547137	179280	186507	105939	297927	243199	1.22503	0.518228	0.213908
M146T91	146.05876	91.2960	nodiff	Quinolin-8-ol	[M+H]+	0.830616784046617		C19434	Organoheterocyclic compounds	Quinolines and derivatives	8-hydroxyquinolines	81825.6	97069.5	45949.4	18839	89430.2	70148.4	94684.3	54489.8	60424.3	38430.3	66622.7	63635.4	1.04694	0.868692	0.0679168
M162T33	162.05376	33.2080	nodiff	Quinoline-2,8-diol	[M+H]+	0.921612742460879			Organoheterocyclic compounds	Quinolines and derivatives	Quinolones and derivatives	57080.7	99507.2	76046.7	56877.5	48509.6	15689.6	74401.7	30991.9	44389.7	14849.3	67604.4	36064.4	1.87454	0.0589664	0.554974
M126T253	126.05343	253.2325	nodiff	Quinone	(M+NH4)+	0.8337	HMDB0003364	C00472/C15602	Organic oxygen compounds	Organooxygen compounds	Carbonyl compounds	3138.08	2782.04	2082.85	8897.29	2077.82	10013.4	9530.65	2765.64	4717.81	5270.24	3795.61	6459.55	0.587597	0.202166	0.207183
M187T197	187.08511	196.8815	nodiff	Rac-.alpha.-methylkynurenine	[M+H-2H2O]+	0.709034069907789			Organic oxygen compounds	Organooxygen compounds	Carbonyl compounds	7745.56	16397.5	4074.47	6711.99	3775.14	1811.49	1408.02	1723.12	49488.5	66668.1	7740.92	24219.8	0.319611	0.281582	0.40587
M527T411	527.15474	411.4690	nodiff	Raffinose	[M+Na]+	0.899643677974539	HMDB0003213	C00492	Organic oxygen compounds	Organooxygen compounds	Carbohydrates and carbohydrate conjugates	1301.74	1141.42	5576.73	1546.64	874.309	2983.76	2502.34	1165.02	1132.43	2496.54	2088.17	2056.02	1.01563	0.974052	0.0741505
M259T292	259.08919	291.6780	nodiff	Ribothymidine	(M+H)+	0.8003	HMDB0000884		Nucleosides, nucleotides, and analogues	Pyrimidine nucleosides		2202.4	2207.94	2933.93	2528.77	854.11	8201.08	3033.74	2790.14	2917.33	1460.7	2145.43	3680.6	0.582902	0.24253	0.183849
M242T262	242.09783	261.8000	nodiff	Ritalinic acid	[M+Na]+	0.878681684495279	HMDB0042008		Organic nitrogen compounds	Organonitrogen compounds	Amines	27410.5	17922.2	44795.9	26734.7	20685.6	81476.6	37652.5	29789.4	38101.3	27200.4	27509.7	42844	0.642091	0.198708	0.594474
M192T262	192.10061	261.6580	nodiff	Rotundine	[M+H-C10H12O2]+	0.902309641918042		C02890				4992.59	8370.23	8495.87	12544.6	10927.7	15098.1	11287.5	8881.47	12629.9	13739.5	9066.2	12327.3	0.735458	0.0864087	0.227459
M298T106	298.09540	105.5530	nodiff	S-methyl-5'-thioadenosine	[M+H]+	0.99726429257666	HMDB0001173	C00170	Nucleosides, nucleotides, and analogues	5'-deoxyribonucleosides	5'-deoxy-5'-thionucleosides	54947.2	33024.8	37286	48584.9	44508.1	90957	31885.2	60884.3	56051.1	2517.97	43670.2	48459.1	0.901176	0.762959	0.399757
M386T600	386.12167	600.0870	nodiff	Sarafloxacin	[M+H]+	0.941394533844058	HMDB0039526		Organoheterocyclic compounds	Quinolines and derivatives	Phenylquinolines	4476.73	2915.73	717.15	4285.26	950.544	2253.01	3073.46	3163.55	4994.92	763.138	2669.08	2849.62	0.936646	0.868093	0.0557014
M845T317	844.51950	317.2225	nodiff	Scytophycin d	[M+Na]+	0.746571430194442			Lipids and lipid-like molecules	Prenol lipids	Terpene lactones	1565.32	517.813	10465.1	5804.79	11636.7	6140.16	3038.55	14017.8	1415.36	9851.93	5997.94	6892.75	0.870181	0.787667	0.083466
M244T41	244.15231	40.9245	nodiff	Sebacic acid	(M+CH3CN+H)+	0.6008	HMDB0000792	C08277	Lipids and lipid-like molecules	Fatty Acyls	Fatty acids and conjugates	44905.6	62408.6	80117.9	43261.3	42057.8	16165.6	56964.2	35453.2	76501.6	25208.5	54550.2	42058.6	1.29701	0.37257	0.335472
M145T410	145.05912	409.9520	nodiff	Ser-Gly	(M+H-H2O)+	0.6706						1220.05	1485.88	1718.29	1543.8	2136.08	1206.9	840.726	784.651	1900.73	4459.36	1620.82	1838.47	0.881612	0.764234	0.0157897
M291T468	291.15323	468.4100	nodiff	Ser-Gly-Lys	[M+H]+	0.717517127839945			Organic acids and derivatives	Carboxylic acids and derivatives	Amino acids, peptides, and analogues	20392.4	10229.3	21732.1	11693.9	12566.7	460561	25952.2	23234.2	25537.8	27644.2	15322.9	112586	0.1361	0.296178	1.54339
M106T291	106.04843	290.8555	nodiff	Serine	[M+H]+	0.750221558900232	HMDB0000187	C00065	Organic acids and derivatives	Carboxylic acids and derivatives	Amino acids, peptides, and analogues	17313.6	16768.5	7079.44	12895.2	13093.5	4325.54	8247.14	8549.98	12459.8	8130.28	13430	8342.56	1.60982	0.0525961	0.273125
M218T223	218.12733	223.2235	nodiff	Serotonin	(M+CH3CN+H)+	0.934	HMDB0000259	C00780	Organoheterocyclic compounds	Indoles and derivatives	Tryptamines and derivatives	17131.4	137812	9780.48	10806.6	5153.88	21449.3	14227.1	13998.3	114219	156103	36136.8	63999.4	0.564643	0.497792	0.578202
M137T334	137.06965	334.2620	nodiff	Siduron	[M+H-C7H12]+	0.790526072192988		C18435	Benzenoids	Benzene and substituted derivatives	N-phenylureas	106198	96116.4	244985	79269.2	144012	202008	266564	51387.8	229025	299757	134116	209748	0.639414	0.185273	0.933559
M238T390	238.04322	390.4950	nodiff	Sn-glycerol-3-phosphoethanolamine	[M+Na]+	0.759851984625423		C01233	Lipids and lipid-like molecules	Glycerophospholipids	Glycerophosphoethanolamines	17111	24325.8	15455.1	19803	16651.9	6381.57	15287.7	18645	32371.5	30789.7	18669.4	20695.1	0.902115	0.703337	0.283191
M776T168	775.56923	168.3120	nodiff	Sphingomyelin (d18:1/18:0)	(M-H+2Na)+	0.9749	HMDB0001348/HMDB0010168/HMDB0010169/HMDB0011698/HMDB0011699/HMDB0012084/HMDB0012085/HMDB0012087/HMDB0012088/HMDB0012089/HMDB0012090/HMDB0012091/HMDB0012092/HMDB0012093/HMDB0012094/HMDB0012095/HMDB0012096/HMDB0012100/HMDB0012101/HMDB0012102/HMDB0012103/HMDB0012104/HMDB0012105/HMDB0012107/HMDB0013461/HMDB0013462/HMDB0013463/HMDB0013464/HMDB0013465/HMDB0013466/HMDB0013467/HMDB0013468/HMDB0013469	C00550	Lipids and lipid-like molecules	Sphingolipids	Phosphosphingolipids	13022.8	6791.57	18119.6	26815.6	55706.8	31212.7	9040.18	18067.1	4005.93	25719.8	24091.3	17609.2	1.36811	0.53239	0.351917
M300T38_2	300.28728	38.1670	nodiff	Sphingosine	[M+H]+	0.881641287397617	HMDB0000252	C00319	Organic nitrogen compounds	Organonitrogen compounds	Amines	53433.9	41742.4	67323.9	58144.9	77835	74122.3	30062.3	66052.9	40798.9	116160	59696	65439.3	0.912235	0.73234	0.289412
M144T271	144.10072	270.9610	nodiff	Stachydrine	[M+H]+	0.958915533539536	HMDB0004827	C10172	Organic acids and derivatives	Carboxylic acids and derivatives	Amino acids, peptides, and analogues	1.10829e+06	801622	699410	964805	697000	591367	838292	789852	1.02468e+06	933823	854225	835603	1.02229	0.86797	0.740558
M284T616	284.29286	615.8375	nodiff	Stearamide	(M+H)+	0.6358	HMDB0034146	C13846	Lipids and lipid-like molecules	Fatty Acyls	Fatty amides	66627.3	144787	198130	84496.3	106601	104453	106900	106287	134352	75638.4	120128	105526	1.13838	0.578729	0.124572
M428T168	428.36965	167.7415	nodiff	Stearoylcarnitine	[M+H]+	0.985404594577645	HMDB0000848		Lipids and lipid-like molecules	Fatty Acyls	Fatty acid esters	20331.6	13836.7	38852.1	28114.4	28731.7	88726	16054.7	31332	20970.1	162894	25973.3	63995.4	0.405862	0.215288	0.651694
M717T422	717.37147	421.7800	nodiff	Subsessiline	[M+H]+	0.907020747455229						8944.29	8427.56	2558.41	82.3139	133.609	8946.44	8946.44	99.5094	19815.2	27334	4029.24	13028.3	0.309268	0.117858	0.31079
M775T399	774.95655	398.5075	nodiff	Sulfentrazone	[2M+H+2i]+	0.790652018174484	HMDB0034852	C11125	Organoheterocyclic compounds	Azoles	Triazoles	2739.93	1857.59	2727.14	2974.53	1730.47	4002.44	3560.96	5122.03	5612.39	8183.53	2405.93	5296.27	0.454269	0.00934983	0.226206
M295T339	295.12808	338.7330	nodiff	Tanshinone iia	[M+H]+	0.761829401921327			Lipids and lipid-like molecules	Prenol lipids	Diterpenoids	1720.5	2603.14	4918.96	2596.54	2597.5	2285.14	2146.55	2032.02	2933.1	2510.4	2887.33	2381.44	1.21243	0.391775	0.0488215
M517T129	517.32766	128.9940	nodiff	Taurodeoxycholic acid	(M+NH4)+	0.9331	HMDB0000896	C05463	Lipids and lipid-like molecules	Steroids and steroid derivatives	Bile acids, alcohols and derivatives	22519.2	42496	50551.7	21535.5	29453.2	6840.34	29775.9	9459.81	13162	15985.5	33311.1	15044.7	2.21414	0.0306123	0.454861
M500T36_1	500.30301	36.2880	nodiff	Tauroursodeoxycholic acid	(M+H)+	0.8638	HMDB0000874	C16868	Lipids and lipid-like molecules	Steroids and steroid derivatives	Bile acids, alcohols and derivatives	8072.13	11644.5	24145.3	10590.5	8659.76	6704.8	11763.4	8293.64	29285.4	4622.13	12622.4	12133.9	1.04026	0.929285	0.101954
M209T47	209.13684	46.6830	nodiff	Tetraethylene glycol monomethyl ether	[M+H]+	0.964783022212484	HMDB0062236		Organic oxygen compounds	Organooxygen compounds	Ethers	62084.9	115976	25917.3	29296.6	34869.5	28639	24258.9	20971.9	30429.3	18772.8	53628.9	24614.4	2.17876	0.125923	0.533462
M368T35_1	368.27700	35.0470	nodiff	Tetrahydrocorticosterone	(M+NH4)+	0.6308						100878	110381	68937.1	75255.8	85874.9	27213.3	43591	31761.4	51347.8	15782.8	88265.4	33939.2	2.60069	0.000594278	0.937573
M134T227	134.02581	226.6770	nodiff	Thiazolidine-4-carboxylic acid	[M+H]+	0.959579259414959		C07732	Organic acids and derivatives	Carboxylic acids and derivatives	Amino acids, peptides, and analogues	17151.6	7937.97	20271.9	22859.2	13026.3	30123.5	38560.2	18970.1	23747.6	22898.1	16249.4	26859.9	0.604969	0.0399801	0.420389
M759T225	758.56772	224.7440	nodiff	Thioetheramide-PC	(M+Na)+	0.9599						93319.6	55560.2	1.12963e+06	361265	1.05127e+07	150252	112966	1.52888e+06	91769.2	5.72358e+06	2.4305e+06	1.52149e+06	1.59745	0.703226	2.45618
M189T388	189.12265	388.0500	nodiff	Thr-Glu-Lys	[M+2H]2+	0.735645739782156			Organic acids and derivatives	Carboxylic acids and derivatives	Amino acids, peptides, and analogues	11732.5	19082.8	11759.3	13061.4	8981.15	7373.56	8775.17	7805.13	16611.6	10333.2	12923.4	10179.7	1.26953	0.281997	0.18133
M251T254	251.10451	253.8500	nodiff	Thr-Met	[M+H]+	0.827137886348521			Organic acids and derivatives	Carboxylic acids and derivatives	Amino acids, peptides, and analogues	15029.5	14127.9	12125.4	5762.5	6972.44	4254.1	4228.7	3955.63	12678	5628.56	10803.6	6148.99	1.75696	0.100487	0.234493
M645T431	645.10167	430.9515	nodiff	Thymidine 5'-monophosphate	[2M+H]+	0.989399405748495	HMDB0001227	C00364	Nucleosides, nucleotides, and analogues	Pyrimidine nucleotides	Pyrimidine deoxyribonucleotides	1.18431e+06	331249	880900	1.17534e+06	977207	774283	873250	1.07341e+06	970594	746930	909802	887693	1.02491	0.898168	0.321996
M170T517	170.12727	516.9715	nodiff	Trandolaprilat	[M+H-C13H15NO3]+	0.734272167637439	HMDB0060583		Organic acids and derivatives	Carboxylic acids and derivatives	Amino acids, peptides, and analogues	205391	231030	127945	155106	143315	47818.3	122963	122442	139769	110473	172557	108693	1.58757	0.0350935	0.988204
M149T228	149.05822	228.2280	nodiff	trans-cinnamate	[M+H]+	0.753674387076455	HMDB0000930	C10438	Phenylpropanoids and polyketides	Cinnamic acids and derivatives	Cinnamic acids	10802.2	12308.6	8675.23	11511.7	11369.4	7356.65	8293.92	8472.14	8544.18	7067.63	10933.4	7946.91	1.37581	0.00242991	0.190766
M179T332	179.11627	332.2250	nodiff	Trans-nicotine-1'-oxide	[M+H]+	0.845354733312459			Organoheterocyclic compounds	Pyridines and derivatives	Pyrrolidinylpyridines	23533.5	25579.1	29482	21866.8	23630.5	13621.9	44888.7	23340.6	29687.1	21770.6	24818.4	26661.8	0.930861	0.741039	0.155803
M265T75	265.25308	74.5145	nodiff	trans-Vaccenic acid	(M+H-H2O)+	0.827	HMDB0003231	C08367	Lipids and lipid-like molecules	Fatty Acyls	Fatty acids and conjugates	221.761	2335.67	3650.14	995.969	1814.5	915.21	1343.12	1346.33	809.544	767.644	1803.61	1036.37	1.74032	0.23612	0.0680111
M150T167	150.11099	166.5910	nodiff	Triethanolamine	[M+H]+	0.976744927236598	HMDB0032538	C06771	Organic nitrogen compounds	Organonitrogen compounds	Amines	39845.9	23918.7	4677.48	15895.2	14399.6	13888	48341.8	22600.2	29461.1	8191.21	19747.4	24496.5	0.806131	0.617033	0.210727
M381T412	381.01002	412.1960	nodiff	Triflumuron	[M+Na]+	0.829316024657143		C18615	Benzenoids	Benzene and substituted derivatives	N-phenylureas	25719.8	1358.3	5830.23	23767.3	24201.1	23303.8	24189.5	13227.1	6594.24	12341.1	16175.3	15931.2	1.01533	0.969565	0.227033
M76T329_2	76.07486	329.2340	nodiff	Trimethylamine n-oxide	[M+H]+	0.999344722580251	HMDB0000925	C01104	Organic nitrogen compounds	Organonitrogen compounds	Aminoxides	120701	52831.9	100216	74947.3	82410.6	25125.8	160426	121115	142056	109694	86221.2	111683	0.772014	0.356184	0.58315
M61T107	61.03893	106.6850	nodiff	Urea	[M+H]+	0.999359211798606	HMDB0000294	C00086	Organic acids and derivatives	Organic carbonic acids and derivatives	Ureas	402137	417758	265004	306417	650057	492326	646363	428490	414673	155186	408275	427408	0.955235	0.858481	0.626631
M355T217	355.26107	217.2100	nodiff	Ursocholic acid	[M+H-3H2O]+	0.967217689783062	HMDB0000917	C17644	Lipids and lipid-like molecules	Steroids and steroid derivatives	Bile acids, alcohols and derivatives	43554.6	18619.8	14758.7	52995.1	68304.7	766966	515479	60166.1	188424	93152.1	39646.6	324837	0.122051	0.0711908	2.41095
M410T155	410.32357	155.1130	nodiff	Ursodeoxycholic acid	[M+NH4]+	0.877066986266571	HMDB0000946	C07880	Lipids and lipid-like molecules	Steroids and steroid derivatives	Bile acids, alcohols and derivatives	9005.27	6400.64	884.65	10098.6	2295.19	107779	115435	6613.65	41249.4	2395.99	5736.87	54694.6	0.104889	0.0786041	0.935121
M205T405	205.11670	404.8380	nodiff	Val-Ser	[M+H]+	0.982081596604726			Organic acids and derivatives	Carboxylic acids and derivatives	Amino acids, peptides, and analogues	101234	95641.4	87371.8	39514.8	88052.3	113760	88151.3	98962.8	109661	99896	82362.9	102086	0.806798	0.135786	0.465382
M280T326	280.13757	326.1480	nodiff	Val-Tyr	M+	0.6271			Organic acids and derivatives	Carboxylic acids and derivatives	Amino acids, peptides, and analogues	11228.2	13932.5	8873.28	10330.7	10119.3	713421	11302.6	7229.07	12157.5	10017.2	10896.8	150826	0.0722477	0.348947	1.89564
M216T516	216.14412	516.0630	nodiff	Val-Val	M+	0.7184			Organic acids and derivatives	Carboxylic acids and derivatives	Amino acids, peptides, and analogues	138052	271198	220195	226248	254585	39150.8	185703	199962	215592	198377	222056	167757	1.32367	0.209583	0.949661
M245T298	245.14774	297.6355	nodiff	Verruculotoxin	[M+H]+	0.783562478429259		C10624	Organic acids and derivatives	Carboxylic acids and derivatives	Amino acids, peptides, and analogues	48403.4	23801.3	87959.1	118086	47830.9	25157.2	35317.3	31598.7	31853.8	57412.5	65216.2	36267.9	1.79818	0.139467	0.591016
M461T239	461.10319	239.2635	nodiff	Wogonoside	[M+H]+	0.859196279270777			Phenylpropanoids and polyketides	Flavonoids	Flavonoid glycosides	3222.64	1257.71	1681.41	976.826	1049.34	7862.11	7680.36	2895.48	5050.79	2579.31	1637.58	5213.61	0.314098	0.0177118	0.253545
M333T114	333.12872	113.6950	nodiff	Zanamivir	[M+H]+	0.730175814203605		C08095	Organic acids and derivatives	Carboxylic acids and derivatives	Carboxylic acid derivatives	6586.06	11228.5	2565.27	6015.71	18964.7	5743.67	428.378	1092.15	890.958	8266.44	9072.06	3284.32	2.76223	0.111851	0.274076
M119T38	119.08433	38.1690	nodiff	Zerumbone	[M+H-C6H12O]+	0.904824484647573		C20262	Lipids and lipid-like molecules	Prenol lipids	Sesquiterpenoids	90992.6	82960.4	148118	125922	121834	148152	158850	112649	119956	84014.1	113965	124724	0.913738	0.564181	0.526267
M663T33	663.45344	33.1200	nodiff									4.77827e+06	2.31396e+06	8.49428e+06	6.96646e+06	1.03719e+07	2.73972e+06	1.45032e+06	4.69423e+06	937789	1.35333e+07	6.58498e+06	4.67107e+06	1.40974	0.499144	4.54555
M485T36_2	485.28860	36.2880	nodiff									2.54952e+06	2.76979e+06	2.29198e+06	1.08378e+07	2.85991e+06	2.16664e+06	1.73176e+06	3.18033e+06	2.67427e+06	3.23528e+06	4.26181e+06	2.59766e+06	1.64063	0.348832	3.7225
M415T38	415.21104	38.1680	nodiff									1.76166e+06	1.52902e+06	2.86284e+06	2.61684e+06	2.40997e+06	3.25572e+06	3.4432e+06	2.37415e+06	2.23303e+06	1.74891e+06	2.23607e+06	2.611e+06	0.856402	0.385946	2.94502
M759T112	758.56982	112.1110	nodiff									2.17545e+07	3.26314e+07	3.24744e+07	2.70425e+07	1.69077e+07	6.52081e+06	3.29471e+07	3.03158e+07	2.26721e+07	9.42476e+07	2.61621e+07	3.73407e+07	0.700633	0.484849	10.639
M274T76	274.27382	75.8280	nodiff									3.1046e+07	3.4806e+07	2.62619e+07	3.69882e+07	4.54853e+07	2.87349e+07	2.86597e+07	3.1695e+07	4.03095e+07	2.29676e+07	3.49175e+07	3.04733e+07	1.14584	0.329724	4.15562
M759T42_1	758.56858	41.7510	nodiff									4.28391e+06	1.83916e+06	3.0456e+06	2.76416e+06	9.42636e+06	3.14194e+07	47153.7	5.02992e+06	1.921e+06	1.69765e+07	4.27184e+06	1.10788e+07	0.385587	0.291587	12.0401
M280T37	280.26236	36.9190	nodiff									17949.1	17362.4	17528.4	16536.7	24749.4	15218.5	17915.3	16356.6	18649.9	22180.2	18825.2	18064.1	1.04213	0.701244	0.0399732
M544T181	544.33878	180.7760	nodiff									1.48874e+07	5.79712e+06	9.29459e+06	8.34008e+06	1.00963e+07	1.99083e+07	1.75509e+07	7.65116e+06	1.2205e+07	7.68546e+06	9.6831e+06	1.30002e+07	0.744845	0.288459	8.08672
M811T41	810.59900	41.4910	diff									1.28662e+07	4.18139e+06	1.22724e+07	9.05203e+06	1.21614e+07	4.42191e+06	1.00155e+06	7.40143e+06	1.40313e+06	6.88368e+06	1.01067e+07	4.22234e+06	2.39362	0.0231801	9.6017
M759T88	758.56926	87.8525	nodiff									9.13506e+06	9.21372e+06	1.19472e+07	1.52792e+07	1.64598e+07	8.21294e+06	1.26529e+07	1.06086e+08	1.80435e+07	6.27608e+07	1.2407e+07	4.15512e+07	0.298595	0.162036	17.8222
M676T36	675.67434	35.6680	nodiff									135229	234003	1.09918e+06	351555	792992	625562	176172	478371	127563	4.08584e+06	522592	1.0987e+06	0.475645	0.478191	1.41059
M331T439	331.04485	439.4950	diff									2.15946e+07	2.33086e+07	1.55426e+07	2.2686e+07	1.95563e+07	2.38876e+07	2.40394e+07	2.70449e+07	2.93211e+07	2.91858e+07	2.05376e+07	2.66958e+07	0.769321	0.0100423	9.62613
M811T54	810.59951	54.0440	nodiff									3.37467e+07	1.81894e+07	4.46379e+07	3.16283e+07	8.73935e+06	2.25578e+06	3.91036e+06	4.93908e+06	5.121e+06	3.39292e+07	2.73883e+07	1.00311e+07	2.73035	0.0806046	15.8398
M280T384	280.09189	383.5260	nodiff									1.86119e+07	2.13997e+07	1.44677e+07	1.81511e+07	1.73987e+07	1.11458e+07	1.21208e+07	1.62941e+07	2.04824e+07	1.70977e+07	1.80058e+07	1.54282e+07	1.16708	0.241761	6.14601
M811T105	810.59841	104.8130	diff									9.37548e+06	2.41225e+06	1.83881e+07	1.17929e+07	8.48189e+06	1.44574e+06	3.05058e+06	814034	1.67334e+06	3.08337e+06	1.00901e+07	2.01341e+06	5.01146	0.015212	11.1194
M502T36_1	502.31445	36.2990	nodiff									810665	929705	790435	3.94845e+06	919249	812971	542370	1.05315e+06	814080	1.01396e+06	1.4797e+06	847306	1.74636	0.340858	2.27308
M759T61	758.56935	60.7400	nodiff									8.3069e+06	3.87019e+06	1.59866e+07	1.71993e+07	1.43761e+07	2.45082e+07	7.27343e+06	2.28612e+07	1.87311e+07	3.42543e+07	1.19478e+07	2.15256e+07	0.555051	0.0949689	11.101
M315T415	315.07676	414.5870	nodiff									1.51927e+07	2.63901e+06	6.60123e+06	1.40455e+07	1.5564e+07	1.4455e+07	1.53004e+07	1.01851e+07	6.56927e+06	1.04323e+07	1.08085e+07	1.13884e+07	0.949076	0.854317	5.396
M536T33	536.16352	33.1130	nodiff									349521	262066	578489	498433	791964	2.3927e+06	285613	508696	215290	1.84221e+06	496094	1.0489e+06	0.472966	0.260844	3.34578
M337T456	337.17129	455.6330	nodiff									835445	835508	730442	927745	678208	2.72983e+07	1.28183e+06	878213	1.11906e+06	937194	801470	6.30291e+06	0.127159	0.325268	11.7571
M494T192	494.32149	192.4020	diff									390668	213068	516115	334340	391957	5.03583e+06	3.58693e+06	1.71219e+06	2.47256e+06	3.53936e+06	369230	3.26937e+06	0.112936	0.000900536	7.60961
M541T35	540.53279	35.0300	nodiff									718011	533312	1.23151e+06	1.20437e+06	1.17879e+06	521780	569309	806931	288997	3.52735e+06	973199	1.14287e+06	0.851538	0.790949	0.177163
M429T34_4	429.37090	34.3500	nodiff									1.35415e+06	875314	1.92728e+06	1.79678e+06	2.35856e+06	898907	423536	1.13828e+06	338015	5.33774e+06	1.66242e+06	1.6273e+06	1.02158	0.972093	0.889371
M811T156	810.59970	155.5170	nodiff									1.31514e+06	725459	2.05849e+07	3.65643e+06	1.92056e+07	381700	933382	3.85966e+06	217135	5.9914e+06	9.09751e+06	2.27666e+06	3.996	0.175113	8.49874
M783T53	782.56819	53.1170	nodiff									9.32132e+06	2.71808e+06	9.40966e+06	4.78683e+06	4.66902e+06	3.84065e+06	6.07632e+06	2.07028e+07	3.08885e+06	5.76352e+07	6.18098e+06	1.82688e+07	0.338336	0.28028	9.56866
M783T85	782.56704	85.2360	nodiff									1.34253e+07	6.56576e+06	1.15785e+07	1.46399e+07	7.1725e+06	3.37391e+06	1.21446e+07	788748	1.15293e+07	2.70466e+07	1.06764e+07	1.09767e+07	0.972645	0.952371	2.58081
M680T33	680.47899	33.1200	nodiff									958766	492364	1.74058e+06	1.43249e+06	2.44343e+06	599173	359093	1.12945e+06	230381	2.89779e+06	1.41353e+06	1.04318e+06	1.35502	0.548645	1.9272
M258T415	258.10917	414.7970	nodiff									6.89077e+06	8.76013e+06	4.01835e+06	5.8987e+06	5.93728e+06	1.98861e+06	311651	5.21779e+06	8.51577e+06	5.62323e+06	6.30105e+06	4.33141e+06	1.45473	0.262945	5.77542
M306T36	306.24183	36.3730	nodiff									1.40794e+06	1.36042e+06	1.54413e+06	2.02984e+06	964450	203180	953612	2.43266e+06	2.63381e+06	1.54668e+06	1.46136e+06	1.55399e+06	0.940389	0.853419	2.55219
M432T38	432.23651	38.3085	nodiff									415154	338308	640532	630495	532088	792302	780976	538052	518416	476575	511315	621264	0.823024	0.258912	1.57603
M812T51	811.60248	51.0020	nodiff									6.83156e+06	8.87958e+06	1.38708e+07	1.09894e+07	6.41637e+06	1.17752e+06	2.04343e+06	2.5855e+06	4.37103e+06	1.40776e+07	9.39754e+06	4.85102e+06	1.93723	0.135637	8.47501
M310T36_2	310.30874	36.2990	nodiff									29738.4	36503.4	68991.2	44854.4	48403.4	42262.2	38761.3	48645.8	33843	170193	45698.1	66741	0.684709	0.455258	0.317496
M318T51	318.29920	50.8540	nodiff									3.03902e+06	3.14484e+06	2.39175e+06	3.84987e+06	2.81988e+06	629501	2.68999e+06	2.91591e+06	3.39492e+06	2.56995e+06	3.04907e+06	2.44006e+06	1.24959	0.284223	3.45807
M229T500	229.16554	500.3950	diff									7.32127e+06	1.32771e+07	1.59828e+06	5.55587e+06	7.40107e+06	105590	665339	1.98206e+06	2.65024e+06	1.27651e+06	7.03073e+06	1.33595e+06	5.26272	0.0187088	9.41772
M783T103	782.56837	103.2740	nodiff									6.54803e+06	1.12996e+07	1.67085e+07	2.35766e+07	4.34541e+06	5.1768e+06	1.98335e+07	6.37888e+06	4.57574e+06	1.50102e+07	1.24956e+07	1.0195e+07	1.22566	0.633581	2.15285
M814T593	813.68137	593.2030	nodiff									31902.6	53191.7	3.19574e+06	1.28015e+06	9.2316e+06	7784.08	121043	933406	3526.9	5.10961e+06	2.75852e+06	1.23507e+06	2.23348	0.463728	3.63767
M785T103	784.58178	102.9190	nodiff									2.97609e+06	3.73179e+06	6.01326e+06	7.37291e+06	4.05962e+06	1.27424e+06	8.81755e+06	1.07409e+07	8.32114e+06	3.12374e+07	4.83074e+06	1.20782e+07	0.399953	0.194319	9.15031
M807T51	806.56716	50.7495	nodiff									1.83244e+06	1.24665e+06	3.69912e+06	2.8164e+06	2.25694e+06	2.72479e+06	2.7252e+06	4.16851e+06	3.84437e+06	2.95403e+07	2.37031e+06	8.60064e+06	0.275597	0.270204	6.75863
M704T163	703.57395	163.4865	nodiff									4.39853e+06	3.16659e+06	3.74457e+06	3.81796e+06	2.15194e+06	3.50545e+06	2.45589e+06	4.14385e+06	1.48799e+06	5.12109e+06	3.45592e+06	3.34285e+06	1.03382	0.882309	1.00287
M330T45	330.33583	45.2640	nodiff									1.93069e+06	1.8936e+06	3.66897e+06	3.51027e+06	1.86042e+06	233509	1.78508e+06	2.90156e+06	1.7907e+06	3.48137e+06	2.57279e+06	2.03844e+06	1.26213	0.464331	2.77672
M315T427	315.07551	427.1120	nodiff									8.83361e+06	8.12867e+06	6.70655e+06	8.60312e+06	9.29883e+06	8.4832e+06	9.93253e+06	7.02464e+06	6.11011e+06	6.39299e+06	8.31416e+06	7.58869e+06	1.0956	0.413834	2.29479
M1016T189	1015.66777	189.4090	nodiff									93164.5	51161.7	218790	141720	124121	2.77733e+06	610434	225854	277317	1.73721e+06	125791	1.12563e+06	0.111752	0.0783693	4.3713
M404T38	404.20776	38.3085	nodiff									4337.18	4235.93	6617.73	6721.75	6344.88	4285.41	4951.34	4664.87	7655.81	1186.83	5651.49	4548.85	1.2424	0.374503	0.0592469
M188T575	188.13895	575.1385	nodiff									6.44028e+06	3.03748e+07	2.14688e+07	2.28706e+07	2.44778e+07	660347	1.32824e+07	1.95782e+07	2.17475e+07	1.63888e+07	2.11265e+07	1.43314e+07	1.47413	0.246392	10.4008
M785T60	784.58081	60.0220	nodiff									1.22747e+06	748300	3.05439e+06	2.87626e+06	2.79412e+06	3.99288e+06	5.5055e+06	3.05176e+07	3.91177e+06	1.53044e+07	2.14011e+06	1.18464e+07	0.180654	0.0960833	10.8297
M812T172_1	811.66546	171.5165	nodiff									1.50131e+06	890165	1.18238e+06	1.65523e+06	1.65983e+06	1.97681e+06	547938	962423	307111	2.72812e+06	1.37778e+06	1.30448e+06	1.05619	0.882443	2.08933
M610T33_1	610.18164	33.0550	nodiff									163893	104939	246233	207834	440755	1.31662e+06	126227	258816	101340	1.15727e+06	232731	592054	0.39309	0.222846	2.54709
M545T181	545.34132	181.0180	nodiff									4.05054e+06	1.60182e+06	3.7513e+06	2.40675e+06	2.86026e+06	5.25056e+06	4.70702e+06	2.08948e+06	3.34063e+06	2.27113e+06	2.93413e+06	3.53176e+06	0.830784	0.462821	3.83767
M302T70	302.30453	70.3335	nodiff									4.38318e+06	3.93463e+06	5.2157e+06	5.9164e+06	9.49179e+06	5.10525e+06	3.19399e+06	5.59725e+06	4.94666e+06	6.139e+06	5.78834e+06	4.99643e+06	1.15849	0.493797	2.72488
M235T272	235.16453	271.5210	diff									1.59096e+06	1.23997e+06	2.02169e+06	1.90672e+06	1.61734e+06	4.11895e+06	4.94328e+06	3.75834e+06	3.6934e+06	3.03134e+06	1.67534e+06	3.90906e+06	0.428578	0.000178692	6.54473
M759T195	758.56582	194.9070	nodiff									85113.1	75489.4	1.72416e+06	720257	4.22048e+06	170249	4.07127e+06	3.30296e+06	67092.1	1.33224e+07	1.3651e+06	4.1868e+06	0.326049	0.299448	4.43083
M117T328_2	117.06586	327.9660	nodiff									6.31007e+06	7.33843e+06	4.17135e+06	5.73215e+06	6.96637e+06	2.74572e+06	4.35339e+06	5.36043e+06	6.45199e+06	4.71542e+06	6.10367e+06	4.72539e+06	1.29168	0.133497	4.43623
M350T449	350.19140	448.8280	nodiff									2.58001e+06	3.79387e+06	1.00463e+06	1.80415e+06	1.62272e+06	7.62994e+06	545151	1.08029e+06	1.62037e+06	862356	2.16108e+06	2.34762e+06	0.920538	0.898427	4.05862
M537T384	537.19336	383.6040	nodiff									3.83112e+06	5.26085e+06	2.06241e+06	3.70695e+06	3.63217e+06	923421	1.55225e+06	2.99347e+06	4.42234e+06	3.35177e+06	3.6987e+06	2.64865e+06	1.39645	0.230275	4.48853
M992T190	991.66676	190.0190	nodiff									57796.5	31253.2	149564	90358.1	84541	2.25379e+06	337038	293722	154593	1.48095e+06	82702.6	904020	0.0914831	0.0821915	3.90439
M218T94_2	218.21071	94.2910	nodiff									6.80446e+06	8.12628e+06	2.85491e+06	6.45813e+06	6.35005e+06	6.01074e+06	8.09536e+06	5.67339e+06	7.57559e+06	2.17791e+06	6.11877e+06	5.9066e+06	1.03592	0.87969	0.631178
M104T280_2	104.10658	279.6190	nodiff									5.6275e+06	7.08537e+06	8.96923e+06	6.08331e+06	4.61976e+06	7.10781e+06	8.72375e+06	7.0947e+06	7.42576e+06	7.06694e+06	6.47703e+06	7.48379e+06	0.865475	0.24564	3.43756
M246T83	246.24195	83.2140	nodiff									5.13112e+06	5.86582e+06	4.1115e+06	5.88463e+06	6.08586e+06	5.21596e+06	5.2718e+06	4.96399e+06	4.61413e+06	3.07629e+06	5.41579e+06	4.62843e+06	1.17011	0.186351	1.87242
M315T446	315.07955	445.8920	nodiff									3.98533e+06	2.10891e+06	3.69944e+06	3.73232e+06	3.81412e+06	3.81176e+06	4.13569e+06	3.78007e+06	3.27021e+06	3.37878e+06	3.46802e+06	3.6753e+06	0.943602	0.598027	2.1769
M157T292_2	157.09646	292.2060	nodiff									2.23222e+06	3.29161e+06	2.32112e+06	2.69574e+06	2.93673e+06	1.3242e+06	2.67936e+06	3.01383e+06	4.45086e+06	2.96034e+06	2.69548e+06	2.88572e+06	0.934076	0.731265	2.6983
M787T196	786.59813	195.5230	nodiff									127393	98569.1	2.9467e+06	3.52278e+06	5.85547e+06	83322.3	88772.7	2.0307e+06	51583.6	8.03733e+06	2.51018e+06	2.05834e+06	1.21952	0.817082	1.89411
M835T42	834.59862	42.1150	nodiff									1.36163e+06	3.01015e+06	7.10554e+06	1.88489e+06	2.01094e+06	918574	1.12541e+06	1.85342e+06	2.13222e+06	3.06078e+06	3.07463e+06	1.81808e+06	1.69114	0.290638	3.14977
M309T392	309.12781	392.2740	nodiff									133860	162190	163310	156757	111912	3.64484e+06	141612	146114	188898	140664	145606	852425	0.170814	0.341029	4.23581
M129T247_2	129.10197	247.3525	nodiff									1.70712e+06	1.22154e+06	1.41521e+06	2.12577e+06	1.41453e+06	724260	1.79348e+06	1.85605e+06	2.163e+06	1.26809e+06	1.57683e+06	1.56098e+06	1.01016	0.958988	1.43379
M784T60_1	783.57125	59.8080	nodiff									5.39355e+06	2.41185e+06	3.54761e+06	2.14157e+06	3.30618e+06	2.28951e+06	3.5405e+06	3.34544e+06	4.75683e+06	3.18251e+07	3.36015e+06	9.15147e+06	0.36717	0.340212	6.02974
M274T114	274.27280	113.9515	nodiff									961190	970501	3.6574e+06	5.44558e+06	6.63587e+06	418501	4.76485e+06	1.28145e+06	2.05293e+06	603354	3.53411e+06	1.82422e+06	1.93733	0.255281	3.30168
M568T180_2	568.33677	179.7615	nodiff									565563	781978	1.57703e+06	779960	999521	3.68467e+06	2.80827e+06	921774	1.38597e+06	1.60678e+06	940809	2.08149e+06	0.451988	0.0661102	4.86149
M496T226	496.33684	226.3580	nodiff									39019.2	22853	700664	55458.6	146664	179114	76849.2	178932	54084.9	4.18118e+06	192932	934032	0.206558	0.393794	1.86145
M228T40	228.19462	39.6530	nodiff									624871	726853	645685	666778	292350	95688.7	789396	791813	603725	358515	591308	527828	1.12027	0.691768	1.25921
M807T89	806.56742	89.4070	nodiff									2.53255e+06	2.39682e+06	6.88412e+06	6.19227e+06	1.40773e+06	2.32716e+06	5.70583e+06	2.10726e+06	526018	8.27035e+06	3.8827e+06	3.78732e+06	1.02518	0.958745	0.655578
M315T397	315.07849	397.2510	nodiff									436125	3497.5	74160	274584	272326	637366	737482	107116	113635	152088	212139	349537	0.606912	0.413282	1.66315
M129T370_2	128.95258	370.0540	nodiff									4.85739e+06	4.75622e+06	1.01832e+07	1.07545e+07	9.97205e+06	9.88102e+06	1.15434e+07	1.03068e+07	4.84038e+06	4.66699e+06	8.10468e+06	8.24771e+06	0.982659	0.944322	4.17447
M661T439	661.08117	439.4160	diff									2.66204e+06	2.95754e+06	3.08057e+06	2.87691e+06	2.21973e+06	3.05602e+06	3.13109e+06	3.46812e+06	4.15002e+06	3.8012e+06	2.75936e+06	3.52129e+06	0.783622	0.0174383	3.40749
M784T101	783.57117	101.1575	nodiff									3.70025e+06	6.05141e+06	9.12692e+06	1.32004e+07	2.04362e+06	934595	1.05194e+07	2.9136e+06	1.86985e+06	6.97209e+06	6.82452e+06	4.6419e+06	1.4702	0.438842	3.18285
M814T155	813.68008	155.2775	nodiff									3.99427e+06	3.26595e+06	2.2332e+06	2.17133e+06	896537	1.02981e+06	1.88058e+06	1.24015e+06	1.05217e+06	1.1796e+06	2.51226e+06	1.27646e+06	1.96814	0.0549257	3.60959
M537T35	536.50050	34.9980	nodiff									146602	139007	219214	353039	193928	434898	310805	254029	89442.9	1.12957e+06	210358	443748	0.474048	0.241061	1.50893
M530T36	530.34476	36.2990	nodiff									416639	451790	250622	1.08541e+06	411063	139570	335436	489490	521062	417242	523105	380560	1.37457	0.399187	1.29521
M516T34	516.43792	34.2850	nodiff									107684	116855	550815	228480	422343	468921	150962	228058	37498	1.09828e+06	285235	396744	0.71894	0.606967	1.00384
M704T196	703.57228	196.2550	nodiff									148869	86812.3	591011	441888	1.56732e+06	63134.7	79845.3	106759	31300.3	4.38262e+06	567179	932732	0.608084	0.696168	0.469348
M330T67	330.33566	66.9415	nodiff									1.18983e+06	1.03763e+06	1.72692e+06	1.8855e+06	3.87472e+06	2.01258e+06	742979	2.07487e+06	1.0001e+06	3.23914e+06	1.94292e+06	1.81393e+06	1.07111	0.853246	1.66944
M620T35	619.57801	35.0710	nodiff									19102.5	18124.2	40408.5	32579.7	48900.3	13276.1	24948.9	31859.7	8894.21	128167	31823	41429.2	0.768131	0.685409	0.112797
M218T69	218.21062	69.2055	diff									4.34607e+06	5.17173e+06	4.93007e+06	5.68986e+06	5.20309e+06	1.34462e+06	4.18153e+06	4.21476e+06	4.73048e+06	2.02024e+06	5.06816e+06	3.29833e+06	1.53659	0.0373298	4.86182
M741T33	740.54319	33.1200	nodiff									214643	172526	371856	433979	569295	294466	122817	382588	104875	947451	352460	370439	0.951464	0.918242	0.3568
M811T194	810.59633	194.2670	nodiff									163946	85956	3.91855e+06	3.16213e+06	5.96958e+06	47333.1	33480.9	653430	24748.4	1.67981e+06	2.66003e+06	487760	5.45356	0.102174	5.29376
M484T35_3	484.46950	35.0300	nodiff									138856	90085.3	297401	231776	325431	305092	125947	200191	59453.6	874001	216710	312937	0.692504	0.546617	0.738267
M282T62	282.27736	62.2350	nodiff									27092.5	8011.57	19318.6	23416.1	40581.1	6242.25	9783.59	27398.6	15915.7	29305	23684	17729	1.33589	0.42142	0.236107
M1040T186	1039.66840	186.4850	diff									105420	47033.2	215991	148574	123878	1.58155e+06	515737	335769	233053	901063	128179	713435	0.179665	0.0450369	3.43163
M787T228	786.59955	227.5930	nodiff									112025	52277.9	2.16709e+06	385401	3.9065e+06	92117.7	59867.2	1.14118e+06	31562.6	5.22109e+06	1.32466e+06	1.30916e+06	1.01184	0.99043	0.773135
M592T35_1	591.57907	35.0570	nodiff									8084.76	10206.5	17276.4	10727.2	20886.7	9197.1	7816.49	9368.93	3702.98	24149	13436.3	10846.9	1.23873	0.557898	0.161733
M331T391	331.10892	391.4020	nodiff									80868.9	75348	79331	80950.1	65145.6	1.9198e+06	72164.4	79733	88185.7	78577.5	76328.7	447692	0.170494	0.342511	3.07874
M230T320	230.14911	320.2270	diff									1.23155e+06	2.33242e+06	243809	832089	1.00416e+06	47225.7	103164	211215	433161	145618	1.12881e+06	188077	6.00184	0.027251	3.7281
M445T34_2	445.36515	34.2850	nodiff									402629	331479	534734	514836	789079	339428	188747	373585	158168	1.34034e+06	514551	480053	1.07186	0.885733	0.619486
M463T35	463.37520	34.5440	nodiff									128542	176550	230714	131446	405955	348807	125791	204859	183725	970306	214641	366698	0.585336	0.379731	0.949756
M260T448	260.15965	447.7620	nodiff									1.26123e+06	2.49795e+06	917115	1.41104e+06	1.33997e+06	217457	660842	1.04076e+06	1.35548e+06	1.11046e+06	1.48546e+06	877001	1.6938	0.105042	3.23345
M230T145	230.24641	144.8600	nodiff									664855	677573	393428	898800	610125	437516	647240	607418	1.03272e+06	468393	648956	638658	1.01612	0.940378	0.785398
M489T34	489.31024	33.7310	diff									344069	236043	225008	351890	493105	29344.6	52047.4	209837	101028	269280	330023	132307	2.49437	0.0184654	1.85816
M814T195	813.67930	195.2145	nodiff									241083	147717	763618	599195	1.31744e+06	60653	90343	264821	8459.69	3.31289e+06	613810	747433	0.821224	0.848222	0.238887
M788T607	787.67349	607.3570	nodiff									14046.5	20106.3	973783	275697	2.05334e+06	3026.71	36521.9	185972	4355.11	2.07089e+06	667395	460153	1.45038	0.721098	1.26112
M835T60	834.59681	60.3130	nodiff									2.33671e+06	1.73058e+06	3.32537e+06	1.47224e+07	1.55382e+06	199467	403684	875766	958822	3.03353e+06	4.73377e+06	1.09425e+06	4.32602	0.19392	6.36476
M794T384	794.29546	383.5730	nodiff									1.30548e+06	1.89355e+06	526801	1.20371e+06	1.21784e+06	95536.1	326258	846082	1.48521e+06	969456	1.22948e+06	744509	1.65139	0.177096	3.00813
M376T37_2	376.33916	36.9195	nodiff									6548.25	5137.54	8035.6	8856.22	12612.6	20452	5124.88	11329.1	5486.34	25377	8238.03	13553.9	0.6078	0.245894	0.281231
M293T487	293.09775	487.1300	nodiff									1.52347e+06	762825	4.29969e+06	2.77279e+06	1.53747e+06	3.04902e+06	3.55467e+06	5.25716e+06	2.00799e+06	5.68566e+06	2.17925e+06	3.9109e+06	0.557224	0.0984033	4.87759
M1042T188	1041.67994	187.5460	diff									60202.4	32437.2	110567	78351.2	75407.1	1.17963e+06	358276	239085	184552	837513	71393	559810	0.127531	0.0355784	3.04939
M293T395	293.09599	395.4190	nodiff									25496.5	24300.6	262094	26418.7	19209.9	1205.06	31733	44937.8	5318.63	736177	71504	163874	0.436334	0.557766	0.517805
M446T34_3	446.39546	34.4070	nodiff									463584	176456	534493	670043	312135	153948	69136.3	213672	54109.1	500983	431342	198370	2.17444	0.0840772	1.88666
M1048T188	1047.72855	187.5460	nodiff									92841.1	44768.8	293868	194747	404912	530468	56106.6	87725.4	51870.6	796040	206227	304442	0.677394	0.570514	1.29306
M118T296	118.08511	296.4465	diff									1.0429e+06	1.07524e+06	989424	1.04607e+06	942571	2.10083e+06	1.99403e+06	1.54038e+06	1.63067e+06	1.26679e+06	1.01924e+06	1.70654e+06	0.597255	0.00212532	3.54403
M813T59	812.60840	59.2080	nodiff									6.6903e+06	1.69843e+06	3.94052e+06	4.24085e+06	2.00435e+06	720037	973004	1.15514e+06	1.67686e+06	8.23677e+06	3.71489e+06	2.55236e+06	1.45547	0.510735	3.56903
M421T36	421.31488	36.2880	nodiff									76017.7	69362.9	697349	73712.3	87017.8	63155.7	109035	86579.1	73856.2	80424	200692	82610	2.42939	0.370428	0.815014
M130T151_2	130.15810	150.7450	nodiff									744172	419830	549258	565150	417180	61934.9	446277	749654	785310	298582	539118	468352	1.1511	0.648246	1.29231
M70T310_2	70.06462	309.9980	diff									1.71872e+06	1.79461e+06	2.00089e+06	1.8738e+06	1.48018e+06	2.7058e+06	2.9549e+06	2.36362e+06	2.42171e+06	2.42581e+06	1.77364e+06	2.57437e+06	0.688961	0.000486988	3.79214
M228T42	228.15819	41.5160	nodiff									6326.9	18016	12387.5	13357.9	5044.61	102323	30080.4	3939.67	21928.2	337356	11026.6	99125.5	0.111238	0.192556	0.893443
M318T78	318.29888	77.7100	nodiff									2.30392e+06	2.66363e+06	1.91783e+06	2.73936e+06	3.13198e+06	2.54974e+06	2.12384e+06	2.35625e+06	2.94544e+06	1.74274e+06	2.55134e+06	2.3436e+06	1.08864	0.491627	0.692364
M905T189	904.58722	188.8110	nodiff									370332	223468	839096	580554	734176	175361	139260	255517	103223	1.08324e+06	549525	351320	1.56417	0.387239	1.51869
M788T586	787.60061	585.7865	nodiff									7185.96	9573.72	2481.89	2075.64	1.31725e+06	270.022	7273.44	1078.35	3189.37	1093.35	267713	2580.91	103.728	0.341862	1.4956
M807T106	806.56703	106.1370	nodiff									954306	1.26379e+06	3.02926e+06	2.24815e+06	936718	1.51672e+06	2.81179e+06	1.30351e+06	998699	1.86849e+06	1.68645e+06	1.69984e+06	0.99212	0.979959	0.993488
M409T40	409.32878	40.1365	nodiff									45653.9	81273	106158	37201.1	20361	32657	264095	85965.1	319013	212389	58129.3	182824	0.317953	0.0567465	1.36097
M269T370	268.99763	370.4440	nodiff									2.14239e+06	2.4854e+06	2.3853e+06	2.0671e+06	1.46135e+06	1.71258e+06	2.78894e+06	2.65149e+06	2.32875e+06	2.30386e+06	2.10831e+06	2.35713e+06	0.894439	0.363293	1.84222
M290T55	290.26725	55.1500	diff									1.20524e+06	1.43334e+06	1.06095e+06	1.44856e+06	738226	180622	741609	687528	657925	396437	1.17726e+06	532824	2.20948	0.00515958	3.23283
M702T165	701.55594	164.5460	nodiff									764966	572136	478712	526836	1.50443e+06	1.05333e+06	209585	494465	146892	791443	769415	539143	1.42711	0.395397	1.99163
M684T33	684.19973	33.0550	nodiff									38110.8	27623.6	44768.5	36533.1	82823.5	424791	36563.1	55051.9	30517	176905	45971.9	144765	0.317561	0.227217	1.4786
M809T108	808.58157	108.0570	nodiff									1.15955e+06	1.10925e+06	2.47894e+06	1.89038e+06	936768	906858	2.18656e+06	1.63652e+06	1.22094e+06	3.06262e+06	1.51498e+06	1.8027e+06	0.840393	0.565095	1.37291
M346T48	346.32982	47.7640	nodiff									893634	822470	811955	1.20607e+06	802223	120563	600829	975359	824380	1.02672e+06	907270	709569	1.27862	0.308135	2.07395
M647T34_3	647.45477	33.7700	nodiff									101964	142661	210952	149349	415685	217963	213202	335356	226093	951922	204122	388907	0.524861	0.261774	1.19053
M401T45	401.29003	44.5800	nodiff									688.177	5081.09	2283.67	2628.96	2472.37	1803.49	2046.19	37160	25788.7	86682.8	2630.85	30696.2	0.0857061	0.10967	0.586933
M597T36	596.59497	35.6610	nodiff									173506	127780	254745	227007	257436	31660.2	112370	170557	77723.3	656877	208095	209838	0.991696	0.988459	0.400762
M496T218	496.35870	217.9720	nodiff									31950.2	6510.24	227.32	69041.9	39097.9	118154	1.45986e+06	84709.1	247134	352.279	29365.5	382042	0.0768646	0.231917	1.96124
M709T33	708.50863	33.1440	nodiff									322844	187479	473450	431657	638496	79241.8	151078	323384	99753.9	694781	410785	269648	1.52341	0.333801	1.29615
M788T173	787.66329	173.3980	diff									1.01684e+06	1.26709e+06	970970	929406	566428	446393	461285	417724	253846	494551	950147	414760	2.29084	0.00211624	2.84284
M733T116	732.55046	115.5005	nodiff									393683	239186	412503	326993	291073	231667	1.28339e+06	682870	881357	3.0953e+06	332688	1.23492e+06	0.269401	0.106411	3.40718
M769T33	768.57574	33.2080	nodiff									745550	118554	241852	304019	420491	215304	79336.8	227827	71566.2	616444	366093	242096	1.51218	0.41926	1.09917
M802T596	801.68175	596.1375	nodiff									19469.1	34694.8	1.25703e+06	539700	2.50407e+06	2925.27	64277.1	459492	1475.14	3.01011e+06	870992	707655	1.23081	0.832112	1.11117
M336T37_2	336.32386	36.9170	nodiff									126138	251648	319783	208875	227931	239196	146268	224285	170918	672768	226875	290687	0.780479	0.548893	0.473411
M496T439	496.06178	439.4160	diff									960328	1.12449e+06	1.12835e+06	1.03287e+06	795840	1.09902e+06	1.23782e+06	1.26361e+06	1.68233e+06	1.53671e+06	1.00838e+06	1.3639e+06	0.739334	0.0202974	2.36259
M1068T183	1067.69698	183.3980	nodiff									148116	42705.8	284959	93377.8	84560.5	717732	128921	150900	76838.9	448558	130744	304590	0.429245	0.214883	1.92758
M757T145_1	756.55026	144.5460	diff									292968	166557	408900	414500	509442	1.07731e+06	673760	1.07891e+06	613601	1.79702e+06	358473	1.04812e+06	0.342015	0.0136844	3.47697
M214T39	214.17911	39.4500	nodiff									113921	247210	255257	120045	167439	60153.2	363970	243982	352157	200022	180774	244057	0.740705	0.346671	1.00583
M482T38	482.40233	38.2110	nodiff									277825	219079	193694	247575	217590	247365	317299	264367	308550	271321	231153	281780	0.820329	0.0330827	0.786295
M781T52	780.54937	52.2330	nodiff									602059	450389	327361	681629	273643	662039	617829	1.92099e+06	1.23342e+06	9.77406e+06	467016	2.84167e+06	0.164346	0.212045	4.55925
M405T37_1	405.22375	37.2655	nodiff									10479.1	15864.1	9874.94	10091.6	18952.5	9675.24	11430.7	7461.5	17923.1	847.01	13052.5	9467.51	1.37866	0.313225	0.126856
M162T378	162.11087	377.7830	nodiff									409788	350866	392321	506993	547168	652518	511710	461410	545227	619339	441427	558041	0.79103	0.0504928	1.4452
M311T36_2	311.31157	36.3000	nodiff									7692.03	8370.69	22423.8	12682.9	15760.4	12406.6	8106.58	13196.1	7972.08	43996.5	13386	17135.6	0.781179	0.622098	0.0977231
M757T82_1	756.54961	82.4940	nodiff									144001	128891	84362.6	174641	337349	559933	471013	771855	664893	3.90307e+06	173849	1.27415e+06	0.136443	0.134347	3.40278
M460T39_1	460.26747	38.7610	nodiff									243282	202090	323904	258766	264134	132357	384271	259949	291492	204650	258435	254544	1.01529	0.935454	0.299988
M522T227	522.35127	227.4050	nodiff									10117.7	7959.7	40554.1	15606.5	39033.5	85371.6	40370.4	45645	23909	1.50069e+06	22654.3	339198	0.0667879	0.30781	1.38299
M611T34_1	610.53625	34.2930	nodiff									64039.4	65975.1	225146	71666.2	102638	175250	108132	145168	98972.2	625381	105893	230581	0.459245	0.265847	1.00628
M837T123	836.54163	123.1390	nodiff									24417.1	28160.7	40917.6	16655.1	443522	683952	59959.2	45026.9	108184	46855	110734	188795	0.586532	0.616036	1.70191
M456T35	456.43808	35.0470	nodiff									76051.5	47098.8	145682	124545	138424	214376	64951.8	124313	32216.3	496400	106360	186451	0.570445	0.376911	0.821226
M786T172	785.64841	172.3330	nodiff									501995	316406	1.169e+06	816294	772019	500619	194024	226643	102015	591869	715143	323034	2.21383	0.0537896	2.53559
M615T34_2	615.36590	33.6550	nodiff									166409	120479	233922	262642	414212	152238	92299.7	302394	101905	658749	239533	261517	0.915935	0.856236	0.052737
M187T40	187.14292	39.5350	nodiff									125553	106024	155950	7353.26	141840	34606.2	252243	108645	172767	41971.1	107344	122046	0.879537	0.770927	0.40828
M175T531	175.11805	530.7450	diff									940769	1.58966e+06	278052	1.52291e+06	497326	5.40236e+06	6.74322e+06	311408	3.36069e+06	5.30023e+06	965743	4.22358e+06	0.228655	0.0218511	7.19174
M781T142	780.54997	141.9870	diff									347788	298081	352163	416986	385424	1.01139e+06	762475	810157	949028	1.15371e+06	360088	937351	0.384155	4.83473e-05	3.37199
M74T250_2	74.09620	249.9430	nodiff									259313	173620	523665	409422	170779	29593	789239	751170	512411	344966	307360	485476	0.63311	0.286799	1.55792
M355T398_1	355.01014	398.4950	diff									368362	307532	384656	375598	269628	435066	465474	652989	669835	913491	341155	627371	0.543786	0.0121577	2.29108
M187T370	186.99408	370.4440	nodiff									1.70202e+06	1.90816e+06	1.80727e+06	1.63106e+06	1.19945e+06	1.3938e+06	2.12886e+06	1.96734e+06	1.78076e+06	1.74644e+06	1.64959e+06	1.80344e+06	0.914691	0.400983	1.392
M312T319	312.10900	318.6780	nodiff									24394.3	27917.4	17764	22380.7	23407.5	1.00243e+06	17507.9	19166.9	32903.6	22741.6	23172.8	218951	0.105836	0.346868	2.23302
M104T384	104.10581	384.3960	nodiff									1.29663e+06	1.76322e+06	1.01022e+06	1.25537e+06	1.2823e+06	570673	791689	1.08127e+06	1.59704e+06	1.24535e+06	1.32155e+06	1.05721e+06	1.25004	0.255854	2.18177
M704T585	703.57115	584.9270	nodiff									5542.32	6756.35	253317	119098	959987	271.251	12597.3	126059	989.287	325399	268940	93063.3	2.88986	0.380118	1.24239
M177T342	176.87460	341.7270	diff									1.2063e+06	766745	1.13319e+06	1.30217e+06	1.1047e+06	1.7989e+06	1.5181e+06	1.47213e+06	1.61184e+06	1.93579e+06	1.10262e+06	1.66735e+06	0.661302	0.00204354	3.27959
M651T36	650.63980	36.4080	nodiff									138550	118531	238178	140604	176198	81599.7	174795	172393	84779.9	570666	162412	216846	0.748974	0.575106	0.449588
M781T88	780.54878	87.9555	diff									162751	91155.8	164925	243419	177403	708507	783418	454564	372374	1.54793e+06	167931	773358	0.217145	0.0202338	3.18249
M175T579	175.11837	578.5190	nodiff									2.55374e+06	2.36326e+06	4.48459e+06	2.863e+06	2.47601e+06	3.47468e+06	3.72084e+06	3.25297e+06	2.86382e+06	1.05465e+06	2.94812e+06	2.87339e+06	1.02601	0.906624	1.74105
M526T40	526.42850	39.5350	nodiff									187735	136065	133230	164340	143875	109026	224983	174728	196148	147214	153049	170420	0.89807	0.460926	0.443666
M812T589	811.66285	589.0425	nodiff									5409.98	7808.56	346684	152884	1.01057e+06	680.162	13239.3	91201	1130.41	362460	304672	93742.2	3.25011	0.321461	1.42324
M278T38	278.24540	37.5400	nodiff									17059.2	3991.95	5446.6	5482.17	4757.32	3905.88	10182.9	4512.01	6458.57	13135.9	7347.46	7639.04	0.961829	0.925204	0.0371129
M469T202	469.20190	201.7760	diff									462530	430810	315998	437422	489832	123100	77816.6	200990	313394	117479	427319	166556	2.56562	0.000946049	2.16546
M833T49	832.58016	48.5330	nodiff									240208	376160	915278	580731	336605	335135	430680	469268	1.04991e+06	1.40499e+06	489796	737996	0.663684	0.332703	1.46683
M837T52	836.60998	51.5835	nodiff									2.54659e+06	1.11422e+06	645105	1.85108e+06	616026	210022	537452	432984	865912	3.26566e+06	1.35461e+06	1.06241e+06	1.27504	0.675745	2.03255
M704T225	703.57064	225.3125	nodiff									45761.8	16055.7	132813	72000.3	432776	15223.2	23588.1	277044	8438.73	2.1882e+06	139881	502498	0.278372	0.424753	1.22345
M366T36	366.37069	35.7240	nodiff									41839.4	43231	133238	84165.3	112402	83669.1	48574.7	79032.5	33600.3	398930	82975.1	128761	0.64441	0.534733	0.374718
M352T37	352.31872	36.9190	nodiff									84111.3	327410	204134	130305	158674	206307	135663	164475	147002	292091	180927	189107	0.956741	0.874793	0.105004
M352T36_2	352.25173	35.6330	nodiff									17155.3	15987.5	14236.9	8495.45	188466	8131.77	10658.2	13744.8	16406	349475	48868.2	79683.2	0.613281	0.695651	0.133547
M647T36	646.60915	36.2970	nodiff									97248.7	59098.4	165600	115941	148180	91808.3	67077.5	87528.9	41665	421575	117214	141931	0.82585	0.743432	0.149155
M376T37_1	376.31611	36.9200	nodiff									6418.98	5509.8	4727	4312.54	150441	10742.3	289341	6066.12	6102.49	19106.2	34281.8	66271.6	0.517293	0.624886	0.464186
M685T33_1	685.20033	33.1010	nodiff									25805.4	17714.6	28024.6	23075.1	58274.4	286856	22920.2	35623.2	23883.1	109221	30578.9	95700.8	0.319526	0.236566	1.20933
M160T422	160.05926	422.3195	nodiff									1.6457e+06	1.06026e+06	1.58676e+06	1.59516e+06	1.37949e+06	1.40877e+06	1.79999e+06	1.6705e+06	1.52332e+06	1.44244e+06	1.45347e+06	1.569e+06	0.926366	0.402947	1.12074
M160T440	160.05930	439.5570	nodiff									2.13782e+06	2.33017e+06	1.92244e+06	2.51042e+06	2.41917e+06	2.57693e+06	2.25197e+06	2.08284e+06	4.12888e+06	2.24096e+06	2.264e+06	2.65632e+06	0.85231	0.345349	1.65127
M787T255	786.59870	254.6115	nodiff									32063.3	27119.4	670420	182682	2.3639e+06	49369.9	35677.5	497245	15452.2	1.40981e+06	655236	401511	1.63193	0.63717	1.34064
M288T265	288.19051	265.4870	nodiff									485275	515884	401240	501521	400104	61481.2	495045	522585	577240	468038	460805	424878	1.08456	0.717812	1.33885
M419T35_2	419.34896	35.0110	nodiff									38668.2	45350.2	66086.9	33473.6	78060.8	146829	59222.6	88732.2	68163.1	417185	52328	156026	0.335379	0.163482	1.02972
M437T38	437.19069	38.1680	nodiff									11844.5	14797.5	21643.8	15333.1	25885.8	192929	21401.8	21482	18407.6	32858.6	17900.9	57415.7	0.311778	0.279491	0.986211
M835T158	834.59670	157.5865	nodiff									134565	133155	871503	1.37604e+06	3.04202e+06	100903	205818	644995	47840.2	1.48806e+06	1.11146e+06	497523	2.23398	0.336573	2.44606
M783T195	782.56512	194.9010	nodiff									385657	49238.1	765291	1.22894e+06	2.01964e+06	78603.7	65053.1	546372	40750.8	2.32972e+06	889753	612100	1.45361	0.632307	1.59171
M246T467	246.14430	466.9710	nodiff									1.2665e+06	2.35771e+06	915088	1.2094e+06	1.66217e+06	437475	1.27623e+06	1.06534e+06	1.41085e+06	993144	1.48217e+06	1.03661e+06	1.42983	0.175856	2.41825
M358T65_2	358.36584	65.0220	nodiff									314705	263647	558043	600007	1.40839e+06	675644	230091	654843	226939	1.16073e+06	628958	589650	1.06666	0.88732	1.06226
M990T189	989.65258	189.1835	nodiff									3658.75	53973.1	11868.4	4039.94	2321.28	307499	71689.3	38713.7	28479.6	187268	15172.3	126730	0.119721	0.0734726	1.41779
M593T35	592.56194	34.9805	nodiff									56982.9	42456	78803.1	88878.8	134566	48805.1	61534.4	119533	26112.4	480604	80337.4	147318	0.545334	0.459486	0.512886
M438T38_2	438.37645	37.5110	nodiff									216551	186196	137641	222772	166374	194671	225336	212651	261384	184352	185907	215679	0.86196	0.189535	0.541728
M609T34_1	608.52131	34.3350	nodiff									29402.4	28062.8	100300	36308.8	48404.3	108771	49813.8	97855.3	68052.5	452117	48495.8	155322	0.312227	0.198162	0.980101
M228T206	228.09697	206.1250	nodiff									1.39757e+06	1.10926e+06	1.05578e+06	1.23239e+06	1.02825e+06	1.32067e+06	1.05256e+06	1.18907e+06	1.48833e+06	664571	1.16465e+06	1.14304e+06	1.01891	0.89277	0.403275
M1049T188	1048.73232	187.5625	nodiff									59949.1	64660.7	160313	106920	228420	232624	29985.7	68204.3	15563.9	355811	124052	140438	0.883327	0.829167	0.763718
M207T36	207.03085	35.6170	nodiff									99474	99740.1	84026.6	112133	121536	366934	109829	116184	135101	49021.8	103382	155414	0.665204	0.373316	1.15216
M187T36	187.09553	36.2880	nodiff									12451.1	156729	7677.22	26412.9	177127	8582.01	10160.6	9645.47	12984.9	10437.5	76079.4	10362.1	7.3421	0.116643	0.844008
M811T255	810.59727	254.5210	nodiff									43880.8	26355.3	768318	195127	1.34795e+06	27555.6	32109.8	224394	8350.38	299927	476326	118467	4.02074	0.21103	1.92437
M659T41	658.50551	40.8365	nodiff									121324	88368.9	75256.1	355557	61996.4	51790.2	148451	126331	119773	711552	140501	231580	0.606705	0.512328	0.673207
M203T297	203.05190	297.1590	nodiff									1.74194e+06	1.36402e+06	1.45152e+06	1.39746e+06	1.05804e+06	1.11112e+06	1.45214e+06	1.47465e+06	1.67615e+06	1.09084e+06	1.4026e+06	1.36098e+06	1.03058	0.797808	0.572534
M272T39	272.25639	38.5035	nodiff									104332	104557	136693	117867	119966	120321	102686	119619	99073.4	155634	116683	119467	0.976698	0.817282	0.333504
M790T149	789.54507	148.9750	nodiff									19621	46735.3	826517	787520	1.31836e+06	323017	82670.3	86049.1	71822.8	144916	599750	141695	4.23268	0.10893	2.49741
M762T192	761.58276	191.7870	nodiff									143662	18914.7	367378	144448	950198	26415.9	41161.7	501032	17464.5	3.53086e+06	324920	823386	0.394615	0.498398	1.22349
M757T42	756.54948	42.1330	nodiff									165017	81909.8	149651	36032.2	292677	881306	66733.4	293752	155711	1.74199e+06	145058	627898	0.231021	0.164656	2.29482
M632T41	632.43565	40.5215	nodiff									77760	147649	159295	94336.3	53753.5	64387.5	136030	102784	220536	59137.7	106559	116575	0.914079	0.786753	0.476598
M761T588	760.57964	588.3380	nodiff									5757.81	6940.24	90262.1	21074.3	876661	2764.11	17740.4	27076.6	4461.04	64510.5	200139	23310.5	8.58578	0.329244	1.24006
M831T137	830.56497	136.9690	nodiff									225305	160155	312858	340118	546919	495345	233713	447044	192110	691562	317071	411955	0.769675	0.423292	1.13411
M757T61	756.55007	61.3120	diff									355591	263696	180205	255816	303265	669763	269048	1.2766e+06	1.1646e+06	1.61844e+06	271715	999691	0.271799	0.0160393	3.31977
M373T217	373.27110	216.6950	nodiff									34867.9	15486	12570.5	38191	55797.2	594120	580894	41633.7	104074	71334.3	31382.5	278411	0.11272	0.0873201	2.17837
M703T177	702.55828	177.0045	nodiff									122611	92624.5	175866	207299	675192	442916	62093.3	183182	49122.6	512916	254718	250046	1.01869	0.974933	1.09079
M357T157	357.27709	157.0090	nodiff									114328	50191.5	19577.4	73858.1	32541.8	1.13954e+06	1.24338e+06	98277	469504	21280.2	58099.4	594395	0.0977454	0.069783	3.09398
M369T42	369.24681	42.1150	nodiff									24487.9	69391.5	28637.3	24921.1	8523.63	72383.4	20239	16427.8	12791.5	3480.95	31192.3	25064.5	1.24448	0.708929	0.289924
M853T296_1	852.96789	295.9200	nodiff									5658.7	11254.4	547244	4092.6	1805.77	2742.83	3284.55	2844.98	5943.23	51096.6	114011	13182.4	8.64871	0.380902	0.777452
M735T117	734.56579	117.1445	nodiff									789991	1.03596e+06	1.17966e+06	962971	438820	158845	918747	936328	457952	1.7199e+06	881481	838354	1.05144	0.886832	1.32527
M870T464	870.40573	464.0430	nodiff									303193	512431	540120	115414	39348.9	12185	7426.22	13126.1	864107	520814	302101	283532	1.06549	0.929232	1.17548
M683T34_1	682.53354	33.7025	nodiff									38196.4	55888.6	245805	95110.4	73579.5	78103.6	77038.8	358066	87272.4	656157	101716	251327	0.404715	0.249483	1.12465
M759T255	758.56595	254.6870	nodiff									24181	19414.3	385284	131289	973415	106446	53558.3	633348	21590.5	1.31908e+06	306717	426804	0.718636	0.706165	0.291006
M316T306	316.13506	306.0100	nodiff									19160.2	19169.4	13289.9	17296.3	16314.7	677831	11352.8	12344.4	19487.2	15795.8	17046.1	147362	0.115675	0.354602	1.83184
M307T34_1	307.22458	33.7100	nodiff									31828.7	321644	17008.1	35099.8	68702.6	27769.2	48586.6	54315.5	121544	46480.6	94856.6	59739.1	1.58785	0.571572	0.660568
M444T41_2	444.31267	40.8550	nodiff									108133	278300	127219	122077	57012.6	34218.9	104474	81115.5	73813.9	45100.4	138548	67744.6	2.04516	0.10838	0.877536
M733T42	732.54956	42.1460	nodiff									241247	29873.8	47014.9	44281.7	495420	975131	35717.5	64345.4	43940	322634	171567	288354	0.594989	0.577241	2.03032
M686T33_1	686.19831	32.8145	nodiff									20936.2	17856.1	28277.5	20297.4	48812.6	220404	17901.2	29354.4	16597.3	101355	27236	77122.5	0.353152	0.242218	1.04962
M227T370	226.98675	370.4750	nodiff									1.36936e+06	1.50145e+06	1.44525e+06	1.31842e+06	1.05235e+06	1.19507e+06	1.58363e+06	1.50919e+06	1.42356e+06	1.40449e+06	1.33737e+06	1.42319e+06	0.939696	0.42308	0.985111
M254T38_2	254.24638	37.5460	nodiff									26016	26435.6	46785.2	29490.6	39398.6	34677.6	23989.5	39285.9	26149.7	66643.9	33625.2	38149.3	0.88141	0.61589	0.166706
M235T377	234.91685	377.3710	nodiff									1.35808e+06	1.14473e+06	1.20308e+06	1.19866e+06	1.28969e+06	1.4495e+06	1.26919e+06	1.18386e+06	1.33001e+06	1.25459e+06	1.23885e+06	1.29743e+06	0.954846	0.345354	1.10395
M1064T186	1063.66678	185.9310	nodiff									62608.8	27372.2	116498	74751	66884.8	571019	231581	131046	97807.4	265496	69623	259390	0.268411	0.0561205	2.01171
M783T224	782.56514	224.2620	nodiff									99960.8	33383.5	565279	136228	4.22037e+06	81339.2	399282	535691	39529	1.08316e+06	1.01105e+06	427800	2.36336	0.501937	2.02717
M211T500_1	211.15397	500.1670	diff									925950	1.67649e+06	238927	657422	962194	15246.9	111898	285455	442499	223507	892196	215721	4.13587	0.0250643	3.24146
M648T39	648.45123	39.4925	nodiff									100492	291336	176870	143822	194935	95862.9	135794	214914	245606	375284	181491	213492	0.850107	0.596334	0.760541
M360T398	360.13558	397.6020	nodiff									26906.3	25273.4	16876	19946.1	13300.9	798760	20853.1	28862.3	32777.4	28122.8	20460.5	181875	0.112498	0.325951	1.99971
M618T41	618.42457	40.8180	nodiff									68457.8	166367	212570	111898	75814.6	37684.7	181178	104745	235029	71587.6	127021	126045	1.00775	0.983379	0.507372
M618T34_2	618.37333	34.3515	nodiff									10106.1	13092	16998.9	19840.1	20490.1	49572.8	105569	31000.9	237923	28733.4	16105.4	90559.8	0.177843	0.0955708	0.950004
M313T36_4	313.32786	35.6410	nodiff									2500.74	1900.76	5973.18	3485.88	4423.35	174900	3404.29	178300	2729.59	17605.9	3656.78	75388	0.0485062	0.121508	1.04405
M629T36	628.59909	36.2970	nodiff									53951.2	36986.2	92136.3	57224.6	82886.5	49816.3	40936.9	48524.3	24514.4	231925	64637	79143.3	0.816709	0.72464	0.116619
M1069T184	1068.70098	184.1125	nodiff									43845.7	33944.8	171696	118831	60340.7	379173	71512.1	84410.8	29503.9	134387	85731.6	139797	0.613256	0.445478	1.31037
M570T40	570.45474	40.2895	nodiff									149306	106812	90450	122816	114332	102504	152273	144055	149567	63588	116743	122398	0.953803	0.782541	0.23058
M227T317	227.14943	316.7340	diff									695511	864571	377773	499872	528292	74278.9	176773	244095	336790	194706	593204	205329	2.88905	0.00351058	2.57549
M282T404	282.15525	404.4190	nodiff									403099	161053	592938	665352	345429	84764.4	210900	872331	409776	420529	433574	399660	1.08486	0.838798	0.729306
M574T40_4	574.39720	40.2310	nodiff									69589.8	185884	201287	104648	65769.2	29413.4	155683	93425.5	236835	63877	125436	115847	1.08277	0.842087	0.562315
M352T39	352.28199	38.8160	nodiff									57609.4	27767.6	45322.9	97576	33079.2	202527	5571.96	6676.43	154817	9537.84	52271	75826	0.689355	0.610493	0.641829
M235T362_1	234.91688	361.7265	nodiff									1.21208e+06	1.2749e+06	1.25115e+06	1.17119e+06	1.14632e+06	1.13727e+06	1.24575e+06	1.21585e+06	1.20338e+06	1.10715e+06	1.21113e+06	1.18188e+06	1.02475	0.429703	0.170627
M810T171_1	809.64858	171.3920	nodiff									191191	108721	234942	296491	467315	320543	71707.5	156893	37733.8	378831	259732	193142	1.34478	0.482443	1.16397
M333T35	333.24059	35.0100	diff									282730	269887	172522	198905	234120	69118.6	112754	100678	151670	50713.1	231633	96986.6	2.3883	0.00112512	1.4728
M800T172	799.66438	171.7000	nodiff									180503	117250	284156	325624	301030	136216	63851.3	148274	37563.1	313687	241713	139918	1.72753	0.142058	1.25662
M309T468	309.16345	467.6680	nodiff									66962.2	67989.4	69609.9	43563.4	24277.5	2.00869e+06	75190.2	76400.2	70438.3	148128	54480.5	475769	0.11451	0.304051	3.20075
M257T270	257.14610	270.3510	diff									874709	748820	936088	954901	886050	800005	1.21336e+06	1.14454e+06	1.10783e+06	1.05752e+06	880113	1.06465e+06	0.826669	0.0488766	1.59695
M682T34_2	682.48638	33.7820	nodiff									109618	58984.1	205303	155613	213843	90196.7	49067.1	249952	27328.2	223132	148672	127935	1.16209	0.712063	0.337839
M136T95	136.03808	95.3070	nodiff									310394	494685	149607	508985	388007	893825	321353	560029	405581	156494	370336	467456	0.792236	0.51142	1.33503
M293T370	292.95838	370.4440	nodiff									1.05868e+06	1.20408e+06	1.13492e+06	1.03359e+06	757129	875922	1.29555e+06	1.27174e+06	1.12144e+06	1.08738e+06	1.03768e+06	1.13041e+06	0.917969	0.412624	1.10137
M1047T188	1046.71496	187.6460	nodiff									41296.9	23988.3	92252.6	39890.1	47775.4	351319	60719	83355.7	45726.9	518468	49040.7	211918	0.231414	0.127073	1.50161
M423T34	423.34411	33.7055	nodiff									19593.6	7723.72	63005.1	24858.5	34724.8	27136.9	37803.2	46181.6	85695.4	308662	29981.1	101096	0.296561	0.221555	0.783582
M853T296_2	853.46916	295.9760	nodiff									5443.93	11040.7	508676	4123.48	1816.81	3549.5	3032.96	3092.32	6644.53	50975.9	106220	13459	7.89211	0.385534	0.743393
M567T35_1	566.54523	35.0440	nodiff									40702.6	33695.7	64125.2	69302.5	79779	57326.5	62052.8	73186.4	29298.6	363600	57521	117093	0.491243	0.3696	0.572864
M356T64	356.35045	64.0180	nodiff									362280	298118	494258	598445	1.09821e+06	560756	209466	585836	328016	963052	570262	529425	1.07713	0.836937	0.85296
M789T173	788.66723	173.2320	nodiff									417349	530306	470549	411736	1018.28	187552	194273	206666	159823	393929	366192	228448	1.60295	0.217003	1.14511
M782T61	781.55199	60.5235	nodiff									117981	71655.5	118343	155142	257180	320816	310291	342142	538944	4.48758e+06	144060	1.19995e+06	0.120055	0.23571	2.86352
M994T189	993.67296	188.8925	nodiff									9646.52	5316.92	32183.5	19818.4	19065.6	349590	68893.9	57246.4	32848	237899	17206.2	149295	0.115249	0.0657715	1.57427
M530T47	530.40147	46.9980	nodiff									11739.7	4474.7	11109.3	23478.3	41364.1	70038.8	9897.64	21127.9	219320	152917	18433.2	94660.3	0.19473	0.0973162	0.845378
M987T36	986.59579	36.2995	nodiff									25124.7	35292.6	18942.5	179047	18545.5	15969.6	14617.1	26398.9	24598.2	14844	55390.5	19285.6	2.87212	0.280104	0.562465
M614T40	614.48220	40.2115	nodiff									151125	102271	105501	102888	97381.9	117511	159854	155856	126388	142395	111833	140401	0.79653	0.0570034	0.603309
M559T36_2	559.49064	35.8340	nodiff									7424.15	10252.1	16942.4	14727.7	9091.85	11136	4028.11	7498.33	3438.99	30376.7	11687.6	11295.6	1.0347	0.942606	0.083593
M704T36	703.70352	35.6610	nodiff									6016.46	8312.61	35332.9	15358.1	26589.2	22134.5	8237.05	17076.6	6173.07	140893	18321.9	38902.9	0.470964	0.45573	0.279265
M625T40_2	625.42981	40.2250	nodiff									60760.7	113226	127960	60570.5	50174.4	18606.5	125743	69072.2	177377	49728.9	82538.4	88105.4	0.936814	0.868047	0.508065
M105T371	104.99150	370.5660	nodiff									1.10406e+06	1.19964e+06	1.1195e+06	1.07561e+06	853037	965457	1.25649e+06	1.20275e+06	1.11522e+06	1.0866e+06	1.07037e+06	1.1253e+06	0.951184	0.494637	0.776839
M733T89	732.54962	89.0625	diff									51169	95181.9	121815	75727.7	262196	1.07425e+06	441339	209252	484463	1.72986e+06	121218	787833	0.153862	0.0432213	3.17558
M814T52	813.61283	52.2330	nodiff									1.51848e+06	863376	531229	1.18141e+06	557996	333527	438194	1.43262e+06	630792	3.58107e+06	930499	1.28324e+06	0.725117	0.59354	1.53824
M542T184	542.32061	183.5780	diff									255775	116549	258789	213257	159132	683845	701342	446478	405734	510961	200701	549672	0.365128	0.000798621	2.62816
M633T34_1	632.52056	33.7870	nodiff									49174.1	37732.5	185787	68357.7	84872.1	105286	46620.4	140740	48886.6	362011	85184.6	140709	0.605397	0.409655	0.554336
M431T35_2	431.34926	35.0300	nodiff									31718.4	60273.1	73286.7	28476.6	128362	114961	53271.9	75087	31984.3	182475	64423.4	91555.9	0.703651	0.422931	0.546046
M167T270	167.04735	269.6710	diff									694820	756858	931180	866457	615156	172461	313253	496667	702915	713821	772895	479823	1.61079	0.0415123	2.33911
M795T42_1	794.60105	42.1150	nodiff									287371	412795	426827	1.54769e+06	424444	143687	203806	303729	48047.8	444823	619825	228818	2.70881	0.1465	2.15896
M374T46	374.36091	45.8695	nodiff									375895	273606	515727	575341	274064	32173.4	227488	391186	250317	453012	402927	270835	1.48772	0.205149	1.40127
M557T37_1	556.52542	36.8950	nodiff									61868.4	42357.1	113250	92026.2	103340	79651.2	48287	77774.2	29477.5	314224	82568.3	109883	0.751422	0.624113	0.254303
M1021T187	1020.69997	187.1310	nodiff									80674	45760.9	196081	134543	112477	417720	96873.8	129772	58991.9	716618	113907	283995	0.401088	0.22038	1.44689
M606T39	606.34933	38.8150	nodiff									142643	41619.6	108923	99651.5	114823	63532.4	119343	60994.8	142747	99074.9	101532	97138.5	1.04523	0.852902	0.068809
M871T464	870.90817	464.1145	nodiff									262986	444675	446661	100418	33060.8	9264.79	7083.52	11518.2	681301	446588	257560	231151	1.11425	0.876594	1.09288
M657T34_1	656.52080	33.7870	nodiff									62197.2	29729.7	217367	121503	67677.7	51041.8	34030.2	194204	61522.4	416242	99694.9	151408	0.658452	0.532255	0.434908
M807T196	806.56539	195.5370	nodiff									22341.4	19279.4	399307	86753.7	487975	33400.8	31722.7	1.52296e+06	17837.2	707613	203131	462706	0.439007	0.430108	1.25279
M130T521	130.08497	520.9580	nodiff									2.81185e+06	3.49963e+06	2.22756e+06	2.45202e+06	2.51303e+06	980758	1.8511e+06	2.31542e+06	2.55025e+06	2.11485e+06	2.70082e+06	1.96248e+06	1.37623	0.0675119	3.48893
M552T41	552.38150	40.7760	nodiff									54073.5	102708	122140	85741.5	43968.1	22668.5	110096	75017.7	173627	55512.8	81726.2	87384.4	0.935249	0.853442	0.501242
M735T170	734.56368	169.8455	nodiff									44700.2	25730.5	230108	176514	336475	27724.1	60256.9	200527	17443.8	662758	162706	193742	0.839806	0.823845	0.0830224
M814T95	813.61316	95.4260	nodiff									653399	1.86336e+06	2.89509e+06	821020	543138	115715	463771	351095	282191	833075	1.3552e+06	409170	3.31208	0.0771777	3.27552
M302T383	302.07236	383.1590	nodiff									654982	738458	396011	590843	586876	215281	376238	484597	643797	506645	593434	445312	1.33263	0.142877	1.60294
M160T297	160.09539	296.6900	nodiff									26353.6	27290	33542.5	37578.5	22457.2	341431	75010.7	39738.3	41788.9	35974.9	29444.4	106789	0.275725	0.227255	1.35417
M817T148	816.57076	147.5930	nodiff									76910.1	142704	157181	100021	553752	518088	146111	194424	122265	352283	206114	266634	0.77302	0.614202	1.27283
M158T45	158.11611	45.4530	nodiff									174494	203462	227465	264407	137576	22559.1	475616	231646	338279	179102	201481	249441	0.807731	0.561267	0.889385
M745T146	744.55006	145.7750	nodiff									93393.4	74963	184114	174789	234182	327511	186116	279197	156892	538080	152288	297559	0.511791	0.0845899	1.48384
M335T27	335.02070	27.0490	diff									19742.9	2154.43	790.357	30267.2	9461.3	238378	533429	301464	298717	328204	12483.3	340038	0.0367113	0.000199782	2.48322
M654T40_2	654.44917	39.8830	nodiff									46388.1	85744.7	109933	61829.7	42692.4	43745.8	108011	69241.1	118869	71865.9	69317.6	82346.5	0.84178	0.505133	0.417156
M400T41_3	400.28762	41.3960	nodiff									81644.1	266809	83699.5	97645.5	43205.1	46872.5	71764.8	82198	57675.9	30375.8	114601	57777.4	1.98348	0.194805	0.720312
M145T352	144.92612	351.7460	nodiff									741818	608078	782549	703968	502809	334571	998173	783651	723575	841960	667844	736386	0.906922	0.587526	1.05159
M596T40	596.40829	40.2280	nodiff									60284.4	135482	166484	96020.3	53707.5	19494.1	154363	82179.4	200603	50326.4	102396	101393	1.00989	0.980534	0.511382
M468T38	468.38719	38.1695	nodiff									163739	78596.6	96220.5	137637	129855	88393.6	147491	112648	75010.9	107539	121210	106217	1.14115	0.464823	0.222136
M496T160	496.26882	159.6250	nodiff									7628.91	18760.3	6196.12	125180	84932.2	3675.22	15014.3	3926.63	10375.6	369401	48539.4	80478.5	0.603135	0.685956	0.203532
M724T33	723.51574	33.2640	nodiff									58884.2	41859	97675.4	115201	121764	63605.4	29642.1	103433	36836.8	235936	87076.8	93890.6	0.927428	0.87193	0.0717921
M325T35	325.23553	34.9350	nodiff									94120.4	198095	76930.8	55565.2	128181	43176.6	114305	115258	232319	91980.4	110578	119408	0.926058	0.83019	0.639481
M720T41_2	720.49164	40.8490	nodiff									60721	61788.4	122143	78635.1	42903.2	68159	123869	93266.6	179144	48631.6	73238.2	102614	0.713725	0.301144	0.568482
M288T352	288.07299	351.7250	nodiff									15569.2	14532.9	21244.2	20221.6	13173.5	398224	15582.4	14075.5	22047.4	18321.2	16948.3	93650.1	0.180975	0.343441	1.40146
M298T38	298.27168	38.1310	nodiff									8021.23	11094.7	9091.04	9287.97	9879.24	4578	10441.9	11582.3	8782.24	8635.5	9474.85	8803.99	1.0762	0.617585	0.110413
M652T37	651.64383	36.9065	nodiff									54327.9	40881.4	93159.6	53235.3	70585.9	33279.4	69017	78264	34719.6	247859	62438	92627.7	0.674075	0.48092	0.381735
M687T34_1	686.56842	34.3900	nodiff									53776	44017	169683	89889.6	85318.4	73618.8	61655	149795	84719.2	377414	88536.9	149440	0.592456	0.362062	0.615055
M221T272	221.18466	271.6990	diff									265703	301950	563949	316867	195966	512613	723693	677186	600744	595299	328887	621907	0.528836	0.00364565	2.29389
M281T35	281.04964	34.5430	nodiff									68317.7	57944	59775.6	76190.4	89653.3	341258	78228.9	95887.3	80186	73641.5	70376.2	133840	0.525822	0.259676	1.2395
M562T38	562.32286	37.5360	nodiff									132336	37487.9	104648	98518.4	132823	93241.8	125688	61331.1	49867	61009.5	101162	78227.6	1.29318	0.333042	0.498657
M810T155	809.64877	155.1960	nodiff									302387	287436	158529	200815	582951	125134	82973.1	752166	54656.8	997670	306424	402520	0.761264	0.660192	0.565142
M251T40	251.10038	39.6940	nodiff									33420.5	22247.2	27949.8	24061.8	46054.4	889.64	46862.1	52289.4	126306	60695.3	30746.7	57408.4	0.535579	0.230894	0.609692
M686T34_1	685.55517	33.8280	nodiff									27419.9	29641.3	95859	50564.7	42208.8	36687.4	28713.8	128789	51659.4	310839	49138.7	111338	0.441348	0.285809	0.690544
M814T254	813.67890	254.4005	nodiff									17440.5	7596.07	76020.4	37423.8	150115	2087.26	8530.48	43219.6	2838	585633	57719.2	128462	0.449311	0.563595	0.391438
M288T413	288.19032	412.6200	nodiff									438457	989460	289749	501745	521847	91890.2	155880	298674	425014	332941	548251	260880	2.10155	0.0614601	2.11996
M211T303	211.06784	302.8700	diff									308762	239257	153070	299508	292868	64061.7	88948.6	110794	127228	67927.3	258693	91791.8	2.81826	0.000728931	1.73043
M661T34	660.55231	33.7310	nodiff									75469.5	48164	230303	102015	98395.5	56199.1	32497.4	91122.8	35931.2	271194	110869	97389	1.13842	0.811198	0.291753
M188T462	188.13848	462.1410	nodiff									776112	1.09308e+06	1.35992e+06	1.73202e+06	1.03844e+06	937793	341957	1.75801e+06	653373	1.00761e+06	1.19992e+06	939748	1.27685	0.390052	1.29032
M732T588	731.60189	588.3380	nodiff									1858.44	4994.3	194903	69998.7	553053	62.4175	5701.35	30565.1	539.688	143061	164962	35985.8	4.58407	0.261246	1.14088
M751T40	750.51565	40.1990	nodiff									87570.2	163852	177074	104748	50706	29280.6	115620	120745	171036	86815.2	116790	104699	1.11548	0.724894	0.582032
M515T384	515.20961	383.9640	nodiff									283322	508602	140825	273851	291707	39075.7	79537.8	214328	430714	246578	299661	202047	1.48313	0.315044	1.37051
M315T488	315.07901	487.6380	nodiff									1.22304e+06	678319	1.00088e+06	1.33444e+06	1.04865e+06	509463	1.67739e+06	636670	1.38123e+06	660482	1.05707e+06	973047	1.08635	0.753778	0.47674
M607T34_2	607.38706	33.7100	nodiff									51426.3	38838.3	101575	81151.7	105531	37800.6	45142.7	48285.4	19967.1	155189	75704.5	61276.9	1.23545	0.613114	0.367423
M731T116	730.53471	116.3000	nodiff									234520	143751	641382	242598	214873	57339	301992	386775	277795	1.31468e+06	295425	467715	0.631634	0.485731	1.00995
M251T370	250.94780	370.4750	nodiff									1.11414e+06	1.1781e+06	1.14053e+06	1.06237e+06	943887	1.02358e+06	1.20758e+06	1.19019e+06	1.13084e+06	1.07986e+06	1.0878e+06	1.12641e+06	0.965727	0.487979	0.619147
M161T349	160.89990	348.6160	nodiff									445271	301724	465411	459860	298187	151697	673872	491309	477414	609840	394090	480826	0.819611	0.401988	1.08424
M355T34	355.06775	34.4070	nodiff									35391.1	25858.4	37528.9	34146.2	34455.4	290987	46379.6	54013.9	40339.7	24666.9	33476	91277.4	0.36675	0.2828	1.19647
M224T291	224.11124	291.1110	nodiff									43391.4	38242.5	53273	40669.2	23655.7	466424	35607.4	47948.6	50602	38762.4	39846.3	127869	0.311619	0.329727	1.48283
M305T292	305.12342	291.6000	nodiff									290123	195318	245734	233838	198302	260112	438729	247782	232630	258964	232663	287643	0.808859	0.225614	0.795501
M281T38_1	281.13675	38.1685	nodiff									43376.6	39737.6	62800.3	67228.8	53013.3	58647.1	68144.5	44544.6	52098.8	42097.8	53231.3	53106.5	1.00235	0.986483	0.238141
M805T47	804.54855	46.8840	nodiff									128074	94057.5	231423	246712	153097	156180	240775	704931	290595	525883	170673	383673	0.444839	0.0777056	1.70585
M581T40_2	581.40218	40.2630	nodiff									53409.7	84591	129576	75894.4	53340.3	21232.7	117723	73008.6	174093	40561.6	79362.2	85323.8	0.93013	0.85185	0.447355
M199T383	198.97289	383.1520	nodiff									501457	573028	324611	471062	467975	175094	299054	391611	526252	408222	467626	360047	1.29879	0.169618	1.38229
M199T376	199.00471	376.2525	nodiff									2808.47	280998	4448.19	4756.3	4564.41	2452.59	8443.64	8477.33	5411.65	5078.03	59515.1	5972.65	9.96461	0.361978	0.683178
M601T237	601.33176	237.4990	nodiff									160922	145810	127135	205108	230968	104698	47096.7	111786	79989.7	477944	173989	164303	1.05895	0.908349	0.359993
M497T440_1	496.56281	439.5740	diff									365340	405052	314053	395779	290115	398038	447623	426457	600558	585972	354068	491730	0.720046	0.0206816	1.4634
M229T577	229.16430	576.6120	diff									1.71584e+06	2.86225e+06	525922	1.45527e+06	1.88087e+06	96842.7	66481.4	533876	744732	353555	1.68803e+06	359097	4.70076	0.0101421	4.67409
M336T35_3	336.28807	34.9930	nodiff									24622.5	32148.9	15503.6	16823.1	22937.1	5087.52	138535	214718	163710	27171.1	22407.1	109844	0.203989	0.0625893	1.20474
M264T38	264.19263	37.5360	nodiff									8851.31	4039.13	5750.56	5337.26	3987.72	4770.85	5304.96	3170.47	7131.58	3212.28	5593.2	4718.03	1.18549	0.469156	0.0481696
M619T34_2	618.57725	34.3755	nodiff									15104.4	19295.2	42761.9	31574	51803.1	19102	20280.4	57502.1	11547.5	176688	32107.7	57023.9	0.563057	0.454873	0.322439
M1088T184	1087.66630	184.4660	nodiff									42549.1	15464.6	72095.7	46529.1	23738	289685	94298.5	52317.1	40255.6	98864.3	40075.3	115084	0.348226	0.143028	1.31239
M704T478	703.57164	477.9670	nodiff									2961.4	2199.85	46662.4	99524.9	387942	1612.6	3800.81	102812	494.409	59267.1	107858	33597.5	3.21031	0.35188	0.782713
M670T34_3	670.46244	33.7990	diff									43857.3	55354.1	57766.9	62948.5	110951	176564	78535.8	104945	135433	162579	66175.6	131611	0.502811	0.0158919	1.03846
M566T34_1	565.53522	34.4070	nodiff									18345.5	14980.7	15021.9	40771.2	41967.3	25174	28296.1	30922.6	11235.8	159591	26217.3	51043.8	0.513624	0.401875	0.344065
M532T41	532.36583	41.4445	nodiff									113121	302860	166946	150264	95718.3	99773.4	155465	103656	156590	182694	165782	139636	1.18725	0.531605	0.506871
M790T109	789.61288	108.9205	diff									1.74848e+06	989295	1.02467e+06	1.40133e+06	817713	329459	318800	533448	391291	1.06992e+06	1.1963e+06	528584	2.26321	0.0158065	3.36113
M372T46	372.25706	45.8695	nodiff									131507	372995	109020	137962	78752.4	29890.1	99661	93037.1	91058	49850.3	166047	72699.3	2.28403	0.125401	1.04673
M698T40_2	698.47547	40.2250	nodiff									54628.4	97177	107118	56293.4	52677.6	27029.7	102630	58116.3	163091	33662.9	73578.9	76905.9	0.956739	0.908044	0.418522
M189T36_1	189.11080	36.2990	nodiff									81754.8	98125.3	81809.3	191310	62429.1	54338.9	65329.8	89956.7	61787.2	96914.1	103086	73665.3	1.39938	0.259606	0.547531
M727T40_3	727.49607	40.1990	nodiff									37656	65989.7	73078.5	40846	29833.7	9509.39	70345.8	34349.6	107394	30362	49480.8	50392.1	0.981916	0.963393	0.3852
M338T397_1	338.15374	397.2830	nodiff									17855.2	30842.8	18650.2	18590.1	14185.3	583215	19905.3	24058	28567.8	22134.1	20024.7	135576	0.147701	0.332203	1.69418
M336T448	336.17433	448.2210	nodiff									129948	161731	118690	128213	142506	844161	93574.7	125370	253766	128120	136218	288998	0.471344	0.312276	1.83557
M703T41	702.53251	40.8365	nodiff									134652	99046.5	75663.6	135224	88065.9	73499.4	159974	141733	120255	50218.4	106531	109136	0.976127	0.916067	0.249859
M786T588	785.64878	587.8675	nodiff									2674.46	4494.14	225169	77149.7	659805	1068.69	6350.94	36277.4	1655.56	153462	193858	39763	4.87535	0.258609	1.24486
M583T238	583.32107	237.6810	nodiff									142613	113706	103915	171625	193410	89587.6	38536.4	91996.7	67274.2	425956	145054	142670	1.01671	0.974907	0.267961
M705T590	704.57393	590.0720	nodiff									2672.18	1157.52	87226.4	20815.8	342415	1650.27	4656.19	46468.4	788.824	114850	90857.4	33682.8	2.69744	0.427843	0.686093
M349T36	349.23454	35.8130	diff									272509	196152	180468	161867	210109	49112.7	78844.5	88381.2	113438	46636.7	204221	75282.6	2.71273	0.000459155	1.47825
M350T292_2	350.11904	292.2300	nodiff									16541.7	16561.3	14661.1	18271.1	11525.2	331373	12478.3	12702.3	17210.2	13991.7	15512.1	77551.1	0.200024	0.356983	1.26526
M350T292_1	350.09113	292.2180	nodiff									7839.54	7944.98	3238.42	4264.17	4920.44	385393	4287.78	4189.18	4653.62	2526.88	5641.51	80210.1	0.0703342	0.357056	1.38885
M840T216	839.56001	216.4745	nodiff									2348.26	822.336	13385.1	5222.41	24132.5	349379	111154	6265.5	14604.6	19295.6	9182.1	100140	0.0916929	0.201125	1.48149
M648T36_3	648.38439	36.3545	nodiff									17810.6	26344.9	20842.4	78214.3	24523.3	15683.5	9473.78	98717.6	12413.7	86361	33547.1	44529.9	0.753361	0.641641	0.241136
M457T36_2	457.36286	36.2930	nodiff									10722.6	11652.4	10819.3	37257.6	10367.5	10813.8	18078.6	25521.2	3867.35	174676	16163.9	46591.3	0.34693	0.378689	0.406505
M674T36_1	673.65588	35.7240	nodiff									8079.41	9566.71	48965.9	17665.2	27471.6	27096.4	9470.07	24295.6	7359.13	178399	22349.8	49324	0.453122	0.442098	0.329454
M818T595	817.70231	595.4400	nodiff									9453.86	18469.3	444756	201927	971069	800.838	30583.9	193215	1863.47	1.21648e+06	329135	288588	1.1405	0.894118	0.578493
M350T426	350.18997	426.4920	nodiff									162794	268075	84555.8	134343	159713	525569	46570.8	60752.1	113092	55237.7	161896	160244	1.01031	0.986806	1.09134
M787T292	786.59827	291.9505	nodiff									18580.4	14538.6	298634	118555	874772	22780.2	17678.7	252055	8111.74	443470	265016	148819	1.78079	0.542725	0.924249
M250T184	250.12681	183.7900	nodiff									491417	438490	501369	613747	149923	555401	319803	345429	401041	229352	438989	370205	1.1858	0.487889	0.652381
M416T47	416.28267	46.5450	nodiff									137970	360757	162570	153248	95430.6	39757.8	119693	135393	129082	70650	181995	98915.2	1.83991	0.133685	1.00735
M690T178	689.55469	177.6740	nodiff									47934.6	34595.7	90948.8	69460.5	104577	208718	33290.7	87652.1	22760.2	411505	69503.4	152785	0.454909	0.291691	0.91654
M430T42	430.29756	42.1460	nodiff									124819	418957	168630	160607	75310.8	29090.2	167820	103670	114434	65420.9	189665	96087	1.97388	0.182299	0.996277
M346T72	346.32948	72.3900	nodiff									538743	502180	404977	681973	877027	660511	410830	626762	574256	634061	600980	581284	1.03388	0.838518	0.612987
M512T39	512.41115	39.1510	nodiff									98264.1	51374.4	65972	77668.9	81903.3	36450.1	94190.8	65593.8	58859.9	65548.4	75036.5	64128.6	1.17009	0.394372	0.20777
M507T36_1	507.26842	35.8340	nodiff									34559.5	38825.7	49496	130972	69954.7	137959	23360.2	71477.3	37818.4	79896.2	64761.6	70102.3	0.923815	0.845919	0.568886
M626T40	625.92946	40.2250	nodiff									33309.2	67514.9	83017.3	44118.1	30177	9301.63	81600.2	39903.4	106773	30399	51627.3	53595.5	0.963277	0.925807	0.381901
M531T35	531.40608	34.7185	nodiff									11935.5	25462.3	40083.6	102888	43855.7	57404.6	123362	231198	16535.1	126908	44845.1	111082	0.403714	0.133674	0.880094
M389T34	389.10945	34.4280	nodiff									29492.2	27375.7	42781	30796.6	38449.5	70214.9	59550.5	73368.6	41073.2	39841.2	33779	56809.7	0.594599	0.0167223	0.658802
M302T122	302.30351	122.3200	nodiff									1.19941e+06	165006	828900	1.19543e+06	1.65242e+06	53541.3	82807.1	1.17699e+06	172348	1.33804e+06	1.00823e+06	564745	1.78529	0.273857	2.24458
M650T39	650.37577	39.4310	nodiff									81101.5	26766.6	69955.3	68154.6	71227.3	23063.1	67496	45021	27349.5	32418.1	63441	39069.6	1.6238	0.0844478	0.466716
M599T34_2	599.49943	33.7700	nodiff									39965.7	44464.5	154346	55328.5	78268.1	81417.3	60349.3	122827	49897	269577	74474.6	116814	0.637551	0.377888	0.522368
M853T41_2	852.57973	40.8550	nodiff									53873.4	91761.5	118767	79373.5	72035.9	27192	69574.7	80920	128208	49100.9	83162.4	70999.1	1.17132	0.562549	0.416413
M765T41_1	764.52377	40.5615	nodiff									85622.3	138361	159872	93927.6	68245.7	45015.8	121761	78687.7	149884	78302.5	109206	94730.2	1.15281	0.580808	0.407136
M832T43	831.56724	42.9440	nodiff									131448	73036.2	260320	265769	202548	90447.8	142146	259719	275093	442182	186624	241918	0.771438	0.461714	0.645019
M281T50	281.15932	50.3930	diff									319373	400947	153414	225614	328037	28376.2	132029	166381	235965	102235	285477	132997	2.14649	0.0245751	1.56116
M532T35_1	532.43289	34.9760	nodiff									19106.7	18048.4	43793.8	29629	48610.9	131571	33663	45380.6	24843.5	186793	31837.8	84450	0.377001	0.14422	0.872407
M618T36	617.59814	36.4080	nodiff									15411.8	11182.1	27201.1	15483.8	73550.9	15192.7	10679.4	10551.4	7032.2	53713.8	28566	19433.9	1.4699	0.544954	0.296135
M317T370	316.91942	370.0540	nodiff									983288	1.03241e+06	987199	961992	848119	940413	1.05832e+06	1.05087e+06	979166	953196	962602	996393	0.966087	0.416519	0.581142
M758T32	758.21786	32.4250	nodiff									12705.4	9742.84	8381.35	9772.92	14733.6	134869	9904.39	10911.9	9515.84	16504.5	11067.2	36341.2	0.304537	0.335978	0.804386
M211T40	211.16776	39.5160	nodiff									101197	117269	96956	106929	43636.5	18213.7	129059	120118	96831	13129.1	93197.5	75470.2	1.23489	0.545681	0.451779
M337T417	337.04731	416.8880	nodiff									872033	102203	339101	587094	549650	597810	771240	530068	341309	493649	490016	546815	0.896128	0.708715	0.941199
M733T63	732.55039	63.1220	nodiff									119386	201248	92858.7	78271.5	283217	1.12138e+06	96839.5	172715	232817	589259	154996	442603	0.350192	0.175346	2.30403
M158T260	158.07989	260.2580	nodiff									82985.2	539134	29899.4	79865.2	100585	21551.8	34495.8	55024.2	94020.9	47958.4	166494	50610.2	3.28973	0.255878	1.11224
M609T34_2	609.27293	33.7310	nodiff									30660.8	23284	35089	33454.4	73207.6	47964.1	24128.8	69318.3	14937.2	168883	39139.2	65046.2	0.601713	0.397612	0.361553
M328T484_1	327.59543	483.7360	nodiff									48226.5	71897.2	111830	97004.5	115046	40144.3	147673	95437.9	207607	351427	88800.9	168458	0.52714	0.185423	0.971335
M275T377	274.90880	377.1730	nodiff									666062	635974	661804	695098	677849	751284	636217	661360	630112	662660	667357	668327	0.99855	0.968542	0.744533
M505T32	505.10114	32.4535	nodiff									2680.34	2827.67	5289.67	4252.5	7117.47	106180	2912.38	3872.33	2906.97	6691.57	4433.53	24512.6	0.180867	0.354819	0.727912
M256T51	256.26211	50.5790	nodiff									112928	114572	100639	133892	182005	51803.4	119986	113387	148005	87129.1	128807	104062	1.23779	0.28656	0.476073
M704T254	703.57098	254.3630	nodiff									17969.8	8155	81656.2	43383.9	221042	7249.13	12767.5	102417	2662.46	652275	74441.3	155474	0.478802	0.554628	0.425254
M256T75	256.26181	74.9915	nodiff									156877	345366	258660	148758	99270.8	215948	172592	157437	453110	118785	201786	223574	0.902547	0.776286	0.476117
M216T38	216.15782	37.6930	nodiff									52142.3	34282	58714.5	70496	65402.2	7000.47	82223.3	109123	95279.7	73288.9	56207.4	73383	0.765946	0.386513	0.536809
M732T146	731.53770	146.3730	nodiff									63510.9	36264.1	83348.5	90830.9	106987	206986	84843.4	111498	81766	268065	76188.3	150632	0.505793	0.0932279	1.10258
M287T448	287.16978	447.5170	diff									197133	444262	40339.2	164194	256893	9176.69	33641.1	81435.8	114130	59936.9	220564	59664.1	3.69677	0.0471171	1.53133
M216T41	216.19467	40.9730	nodiff									16800.8	15688.4	16084.9	19002.1	5621.43	4535.52	13571.2	14369.4	12755.6	13643.7	14639.5	11775.1	1.24326	0.361278	0.200564
M1001T35	1000.78259	35.0840	nodiff									8093.28	5485.86	30598.7	14388.7	36306.9	9993.62	4440.53	13214.6	1786.94	119291	18974.7	29745.4	0.637903	0.656249	0.102856
M775T152	774.55932	151.5505	nodiff									55318	35155.4	103807	39749	141122	436961	61737.2	121392	36351.6	210204	75030.4	173329	0.432878	0.227649	1.50042
M317T424	317.06508	423.9715	nodiff									1.27978e+06	191848	658555	1.15235e+06	1.03223e+06	1.07442e+06	724973	996847	729734	1.08834e+06	862951	922861	0.935082	0.78601	1.16147
M584T39	584.47094	39.4925	nodiff									42845	20382.5	22082.1	30280.8	80863.6	87296.3	29921.1	36476.6	29945.9	189790	39290.8	74686	0.52608	0.310222	0.548513
M585T35	584.50184	34.7395	nodiff									20327.1	16480.1	42916.4	54557.4	28600	42917.4	29943.1	19843.5	11349.1	116423	32576.2	44095.2	0.738771	0.582979	0.259398
M575T193	575.49889	192.9740	nodiff									36578.4	18646.2	84918.6	70684.4	81241.3	80152.6	31625.6	60340.6	20997.5	260127	58413.8	90648.6	0.644398	0.499354	0.398144
M704T506	703.57079	505.7575	nodiff									787.706	6590.65	146654	73958.3	774196	1748.63	29919.4	137307	357.586	88640.3	200437	51594.6	3.88486	0.344913	1.10525
M594T35	593.56573	34.9935	nodiff									23906.5	23316	37757.1	45973	58866.4	27379.4	26567.3	55104.2	13755.9	210385	37963.8	66638.4	0.569698	0.462781	0.332561
M811T292	810.59670	292.1690	nodiff									26946.3	14389	331782	128105	802053	17557.2	12229	139811	5753.04	216174	260655	78305	3.32872	0.266979	1.33985
M655T40	654.95040	40.1730	nodiff									30493	58561.6	81667.7	43477.8	26308	8827.52	64349.4	37175.8	97557.4	22946.9	48101.6	46171.4	1.04181	0.920524	0.340597
M260T386	260.07171	386.2235	nodiff									9491.28	541785	6679.8	3233.92	2742.96	206775	11093.3	9363.68	10088.2	14130.9	112787	50290.3	2.24271	0.599045	0.403028
M344T35	344.27725	34.9850	nodiff									96099.3	118678	46845.8	61377.4	81480	21195.8	57873.7	63407.3	88695.6	19352.1	80896.2	50104.9	1.61454	0.131195	0.624468
M290T388	290.08271	388.3560	nodiff									19195	19383.6	13003.8	11476.3	12294.2	363462	12622.8	15356.3	22588.8	16200.2	15070.6	86046	0.175146	0.336344	1.32933
M781T111	780.54933	111.0390	nodiff									766918	859274	1.41657e+06	715667	577024	424971	760055	665596	339936	1.09401e+06	867091	656914	1.31995	0.316852	1.22593
M424T37_2	424.35969	37.0385	nodiff									133392	81512	73604.6	96014	108174	69262.2	97785.8	104010	78939.3	84306.3	98539.2	86860.8	1.13445	0.369594	0.208052
M575T40	574.89463	40.2355	nodiff									28904.6	57921.9	29269.3	50365.8	25859.8	8295.2	72252.3	32818.9	97042.3	23758.7	38464.3	46833.5	0.821299	0.648195	0.434857
M897T40_1	896.60966	40.1980	nodiff									36496.5	71117.4	83450.1	58382.5	30581.3	13390.7	60646.4	49908.3	93045.2	35014.4	56005.6	50401	1.1112	0.745071	0.37953
M833T86	832.57989	85.9910	nodiff									488335	586690	1.33971e+06	908364	355869	280918	703449	128448	17747.9	935342	735794	413181	1.7808	0.230224	1.67164
M617T34_1	616.56441	34.4070	nodiff									64435.2	22734.4	75138.4	101291	121924	38406.3	38818.3	71610.6	18434.9	234512	77104.5	80356.4	0.959532	0.941491	0.104692
M303T36	303.19337	36.0635	nodiff									5244.85	3436.86	4443.7	5987.11	16428	1033.89	3599.34	3908.37	3116.58	48433.1	7108.11	12018.3	0.591442	0.616314	0.097444
M275T362	274.90894	361.6470	nodiff									646993	648546	631800	641178	612528	599280	630579	655180	646218	589685	636209	624188	1.01926	0.429338	0.124587
M816T630	815.69705	630.1210	nodiff									2648.47	3134.17	109823	45183.8	247106	456.761	4108.25	29096.9	554.008	318277	81579.1	70498.6	1.15717	0.889431	0.308088
M375T370	374.96051	370.4455	nodiff									532065	582860	566585	515075	370267	436517	657630	615488	562913	548652	513370	564240	0.909844	0.366135	0.80097
M355T38	355.28173	37.5500	nodiff									32634	31476	59378.7	34687.5	33937.9	88813.2	63253.3	54850.9	41624	68975.8	38422.8	63503.5	0.605051	0.0288423	0.72228
M735T42	734.56400	41.8090	nodiff									27369.6	13861.7	15965.9	25879.1	124757	464217	4111.11	36604	21229	103500	41566.7	125932	0.330072	0.369614	1.4895
M815T141	814.62202	140.8850	nodiff									246647	218779	290827	268574	402945	259406	225375	282065	189697	352891	285554	261887	1.09037	0.588682	0.563117
M349T38_1	349.19890	37.6680	nodiff									996.78	876.86	1213.65	2128.91	23307	2345.24	2082.97	905.086	981.087	1043.97	5704.64	1471.67	3.8763	0.365928	0.190643
M317T411	317.14354	411.1340	nodiff									141433	363166	159247	202324	229287	68692	92242.5	148776	192179	79052.2	219091	116188	1.88565	0.0544913	1.18207
M734T42	733.55149	41.5160	nodiff									57791.8	8600.49	26612.7	49154.9	118066	438301	22428.2	23237.7	23271.1	309513	52045.3	163350	0.318612	0.252615	1.47222
M773T144	772.58003	143.9370	nodiff									218777	200005	364138	391639	601495	302805	227822	433410	181514	839945	355211	397099	0.894514	0.77077	0.31593
M582T40	581.90513	40.1990	nodiff									26408.6	59769.9	61250.8	38917.9	26108.1	9457.04	67390.6	38234	96032.5	20717.4	42491.1	46366.3	0.916421	0.831111	0.38295
M286T37	286.15359	36.8950	nodiff									47149.7	123388	12338.6	45736	32622.4	10327.2	12790.3	24155.4	34492.2	14998.6	52246.9	19352.8	2.69971	0.127879	0.644675
M506T34_2	506.33607	33.7010	nodiff									67205	53955.8	54400.6	59731.1	97264.1	12974.2	19705.8	46321.1	16216.7	44273.7	66511.3	27898.3	2.38406	0.00721809	0.812242
M632T33_2	632.39159	33.2640	nodiff									43386.4	35722.5	59664.8	76195.3	107575	41412	27923	78539.7	25209.8	178243	64508.7	70265.6	0.91807	0.858929	0.0268554
M415T26_1	414.97711	26.4170	diff									5115.52	1975.4	3656.47	8493.32	2669.02	169821	295334	184976	180549	197679	4381.95	205672	0.0213055	2.19328e-05	1.98688
M218T289	218.06235	288.6230	nodiff									2851.52	5802.08	208871	3555.32	3215.84	4600.94	2822.13	1601.22	5618.08	3643.6	44859.2	3657.19	12.266	0.344491	0.508299
M911T41_1	910.62020	40.5140	nodiff									38938.4	64050.6	76103.6	50996	28778.2	16153.2	51237.7	54047.8	95289.9	18420.4	51773.3	47029.8	1.10086	0.784093	0.350002
M1070T187	1069.70822	186.6425	nodiff									24525.5	21451.2	83576.5	36020.8	32160.1	226683	48884	60452.9	32674.6	128098	39546.8	99358.6	0.398021	0.149252	1.12435
M143T518	143.11656	517.6420	diff									1.64225e+06	1.97398e+06	1.10049e+06	1.31829e+06	1.33837e+06	390098	714105	1.07393e+06	1.00638e+06	908816	1.47468e+06	818666	1.80132	0.00997013	3.32993
M596T35	595.58120	35.0525	nodiff									25326	16391.3	39633.7	34534.8	42473.7	16980.7	26303.9	42158.4	13308.4	159563	31671.9	51662.9	0.613049	0.493292	0.274884
M88T248	88.07464	247.6725	nodiff									208657	170832	223628	257043	167496	36404.2	345306	295738	344506	215662	205531	247523	0.830351	0.505338	0.929419
M805T140	804.54793	139.6635	diff									121931	100991	165783	156039	164724	324248	223907	275309	190192	407737	141894	284279	0.499136	0.00788055	1.66753
M809T299	808.58034	299.4110	nodiff									17170.9	11790.9	239142	95830.5	452232	31577.6	15966.7	158732	13710.1	276617	163233	99320.7	1.6435	0.532416	0.701532
M599T35	599.44560	35.3165	nodiff									21045.8	23610.4	81645.1	28505.6	42118.1	3027.53	30851.7	2607.73	1874.37	5619.2	39385	8796.11	4.47755	0.0398217	0.600961
M747T41	746.56028	40.9140	nodiff									108535	87063.4	99632.5	100433	236006	452849	125711	93798.8	85126.8	177376	126334	186972	0.675683	0.434934	1.37681
M558T37_3	558.37576	36.6100	nodiff									51457.6	145528	41223.4	79864	48248	27753.2	56598.1	49099.7	46122.4	39201.6	73264.2	43755	1.67442	0.175162	0.557663
M550T202	550.31015	202.4000	nodiff									10439.9	16670.2	16103.7	8930.05	50697.8	254629	44259.8	33400	37023.6	103647	20568.3	94591.9	0.217443	0.121226	1.23275
M556T40	556.43800	39.6830	nodiff									91301.5	41668.2	59210.9	69503	60203.8	36652.7	81155.8	69048.3	40079.1	37814.8	64377.5	52950.1	1.21581	0.38006	0.176299
M603T34_1	602.51855	33.7870	nodiff									34312.3	35749.2	113523	43840.1	62073.7	61334	41034.3	86433.3	45654.4	233383	57899.6	93567.8	0.618798	0.384383	0.456543
M186T298	186.08578	298.4310	nodiff									14900.5	14396.4	23728.1	18507.1	7333.43	195208	34037.7	16633.5	28421.6	38308.5	15773.1	62521.7	0.252282	0.200128	1.0242
M453T38_1	453.16363	38.1905	nodiff									5234.69	7856.16	11250.3	8306.77	11403.6	75928.6	9575.58	7915.6	8344.85	17502.1	8810.3	23853.4	0.369353	0.286922	0.610014
M735T588	734.56415	587.8765	nodiff									1938.21	2241.95	105641	32382.1	364035	1581.42	6412.88	28573.5	833.306	92047.5	101248	25889.7	3.91072	0.316439	0.838236
M634T34_1	633.52424	33.7940	nodiff									33983.3	27381.4	110052	47081.1	58864.6	68918.5	33644	93467.9	34985.2	243283	55472.4	94859.8	0.584784	0.369722	0.488098
M199T385	199.03475	384.9990	nodiff									325293	3554.49	4440.35	318884	1357.89	1055.04	2942.6	2910.72	5410.71	8157.93	130706	4095.4	31.9153	0.143868	1.17198
M667T38	666.63373	37.5655	nodiff									29351.9	19996.7	43517.8	29429.2	37330.5	20322.4	34389.3	26002.4	16958.2	100585	31925.2	39651.5	0.805145	0.642565	0.129818
M759T419	758.56459	418.8700	nodiff									10095.2	13403.6	52815.5	46295.3	514118	22926.9	18728.1	347819	6026.97	83076	127346	95715.5	1.33046	0.792874	0.295371
M191T370	191.03876	369.9260	nodiff									276675	313790	416259	375470	264231	201863	486894	365516	327249	334436	329285	343191	0.959478	0.803384	0.466401
M597T40	596.90922	40.2310	nodiff									37465.1	69459.8	86223.5	43485.9	29435.6	9769.98	86646.8	38163.4	103957	25065.5	53214	52720.6	1.00936	0.98187	0.356183
M245T332	245.10589	331.6910	diff									196748	175347	408607	224958	202977	110901	103275	75791.4	87900.4	132800	241727	102133	2.36678	0.0125462	1.45916
M611T38	611.35161	38.1680	nodiff									5087.37	8524.65	12954.2	8930.19	58733.5	5414.34	17230.1	11979.4	163085	61067	18846	51755.3	0.364136	0.321795	0.529156
M782T106	781.55218	106.4520	nodiff									223750	191793	549995	568510	129026	293670	835626	255239	206263	968496	332615	511859	0.649818	0.364839	1.19065
M474T43	474.32359	42.7550	nodiff									114497	374244	220086	163685	78000.1	28950.1	145603	103345	143760	65717	190103	97475.1	1.95027	0.140135	1.02652
M553T41	552.88276	40.5900	nodiff									27727.4	60655.9	71183.3	36804.9	27681.7	11289.5	57359.5	32514.4	101354	18555.2	44810.6	44214.6	1.01348	0.97521	0.339857
M790T589	789.61443	588.7330	nodiff									2849.82	2221.7	24407.5	5989.82	422622	1924.85	4823.65	4867.78	1063.88	1099.38	91618.1	2755.91	33.2442	0.314779	0.882537
M377T398	376.99128	398.1650	diff									176720	124026	160451	173332	120634	193172	206553	253380	253729	331099	151033	247587	0.61002	0.00724193	1.34193
M839T149	838.55480	149.4900	nodiff									58308.9	69264.8	114816	209214	74726.1	325718	74201.9	193579	54984.9	225312	105266	174759	0.602348	0.259201	1.12744
M791T130	790.55781	130.2480	nodiff									230792	229604	384167	307958	198280	256388	268813	321745	217332	732367	270160	359329	0.751846	0.401169	0.807135
M615T38	615.48953	37.6430	nodiff									85140.8	66764.5	133784	84176.1	62702.7	117166	59806.7	138390	77305.7	236326	86513.5	125799	0.687713	0.273756	0.600453
M429T422	429.00946	421.8720	nodiff									263242	162156	259382	245101	188030	219816	275805	263390	262467	295289	223582	263354	0.848981	0.134692	0.6968
M659T34_2	658.60919	34.4240	nodiff									75567.2	148903	85493.5	101916	184465	32394.3	37703	80771.9	11831.2	146402	119269	61820.4	1.92928	0.106348	0.894093
M743T41_1	742.50407	40.5535	nodiff									40880.6	77453.3	87921	51573.5	41597.7	12080.6	79803.6	34695	103265	55062	59885.2	56981.2	1.05096	0.880814	0.378275
M351T36_1	351.17805	36.2710	nodiff									44821.4	46202.1	41754.6	116789	49532.5	37115.8	31178.5	50070.1	45546.8	63020.8	59819.8	45386.4	1.31801	0.373565	0.3652
M619T40_1	618.92191	40.2250	nodiff									41330.6	72789.5	96283.7	53138.4	33991.1	8967.08	97058.4	49327.3	119732	25584.8	59506.7	60133.9	0.98957	0.97968	0.394039
M854T296_1	853.96866	296.0155	nodiff									2868.62	6695.54	255746	2382.85	878.113	1287.59	1699.37	1678.33	2968.52	29320.3	53714.1	7390.82	7.26768	0.388613	0.524578
M460T48	460.30846	47.7640	nodiff									102378	269008	135872	124211	104556	36606.5	84329.4	158704	142504	58879.4	147205	96204.6	1.53012	0.227561	0.832488
M251T200	251.10117	200.1750	nodiff									18709.1	73397.6	110056	124519	107661	137748	150231	91492.5	47038.2	64583.2	86868.6	98218.6	0.884441	0.692109	0.589386
M699T40	698.97736	40.2115	nodiff									27110.8	59058	85463.3	36826.2	22835.8	8368.14	70520.7	32514.3	106749	24097.6	46258.8	48449.9	0.954777	0.920473	0.355405
M1014T188	1013.65195	187.5170	diff									5499.82	2308.38	14654.4	5213.58	5734.37	187413	77228.5	40539.5	37430.7	125052	6682.11	93532.7	0.0714414	0.0155921	1.30457
M311T45	311.20440	44.6340	nodiff									129849	298376	87616.1	101278	64320.7	22918.9	91303.3	92096.1	51459.6	30528.8	136288	57661.3	2.36359	0.114377	0.940217
M362T384	362.09110	383.5730	nodiff									435583	385691	205468	412027	312730	153495	234175	300452	359676	339257	350300	277411	1.26274	0.230476	1.09023
M70T220_2	70.06448	219.5490	nodiff									329657	320867	359324	403208	251064	48635.1	551924	540924	559803	268671	332824	393992	0.844749	0.577084	1.22165
M290T85	290.26734	84.6445	nodiff									674324	781715	568863	794156	598870	623370	582301	536733	605328	316247	683586	532796	1.28302	0.0711074	0.978374
M833T107	832.57918	107.2690	nodiff									207303	181722	418004	299268	281846	345781	274524	238435	159150	427556	277629	289089	0.960356	0.857492	0.853413
M573T34	573.48315	33.7700	nodiff									16326.5	18323.2	40813.5	15891.2	31992.7	47719.7	34477.3	54948	33845	220613	24669.4	78320.5	0.31498	0.176032	0.722845
M153T305_2	153.06221	305.4420	nodiff									250105	370312	164185	256703	249625	54457.2	135759	209984	270585	184064	258186	170970	1.51012	0.11284	1.24828
M193T39	193.15740	39.2150	nodiff									81192.2	98230.3	87409.9	77809.8	36209.9	11906.7	87436.6	79194.9	67519.4	41275.8	76170.4	57466.6	1.32547	0.313445	0.491125
M315T35_2	315.16975	34.9850	nodiff									123496	130604	36378.5	107679	75355.4	25737.9	22231.3	43337.9	45254.4	32648.4	94702.6	33842	2.79838	0.00964286	0.986887
M637T34_2	637.30214	33.7100	nodiff									34566.6	28731.9	43014.9	39432.7	56962.6	37444.5	34302.7	62590.9	22645.3	131749	40541.7	57746.5	0.702064	0.418725	0.302135
M728T40	727.99680	40.2460	nodiff									21462	42231.4	55168.9	34105.3	16791.4	5669.8	48904.1	30677.9	70811.1	17924.7	33951.8	34797.5	0.975696	0.951386	0.318571
M743T37	742.63435	36.8970	nodiff									20157.9	11401.8	39354.5	16190.6	17645.9	10214.3	17989.1	13804.5	11418.3	87683.3	20950.2	28221.9	0.742337	0.655233	0.1183
M941T41	940.63477	40.8430	nodiff									50749.5	77526.8	99241.3	73626.3	45098.7	11636	52781.5	63715.6	101372	35826.2	69248.5	53066.3	1.30494	0.391156	0.48617
M650T159	650.43530	159.1660	nodiff									30731.7	47035.6	50655.5	38891.9	72746.8	275063	48989.9	50320	45684	97119.1	48012.3	103435	0.464177	0.248277	1.14019
M294T38	294.24235	37.8475	nodiff									17834.7	15852.1	3601.3	4126.42	12758.9	2612.53	8405.06	16803.8	17504.9	5921.01	10834.7	10249.5	1.0571	0.89239	0.192183
M819T128	818.58828	128.2180	nodiff									274785	305627	542478	384960	274040	105869	169008	275567	112172	665936	356378	265710	1.34123	0.457827	1.00198
M527T39	527.43039	38.8790	nodiff									58038.3	39898	37010.4	53593	42691.8	30897.2	65790.7	49148	58982.6	38229.9	46246.3	48609.7	0.951381	0.763834	0.184885
M620T34_1	619.52422	33.7940	nodiff									34984.4	31880.4	101127	38934.5	54743.7	65013.5	38654.3	85395.9	40890.5	196446	52334	85280.1	0.613672	0.330187	0.487628
M1051T383	1051.39518	383.3530	nodiff									224519	304415	69600	186148	197054	7369.08	45748.6	133647	211290	151880	196347	109987	1.78519	0.140928	1.25735
M175T39	175.14688	38.8050	nodiff									71889.9	64391.4	66746.8	68545.6	37221	18083.5	70011.7	79215.2	52997.2	39687.8	61758.9	51999.1	1.18769	0.459176	0.34619
M333T371	332.95021	370.7040	nodiff									586416	625389	598811	562430	465168	505969	659358	643221	582419	564240	567643	591042	0.960411	0.566291	0.512807
M600T39	600.46367	39.4840	nodiff									99568.4	56975.9	129746	74738.5	55846.2	28613.3	84098.1	44137.2	35156.2	19901.5	83375.1	42381.3	1.96726	0.0515977	0.619265
M326T351	326.02937	350.8010	nodiff									6429.61	2845.51	7675.8	7822.32	6366.99	223389	6149.4	5506.94	11367.2	9757.73	6228.05	51234	0.121561	0.326505	1.06355
M461T34	461.35864	34.3900	nodiff									47240.2	58893.8	62206.4	47521.3	75147.9	64187.1	54995.4	69689.2	58677	172469	58201.9	84003.5	0.692851	0.29159	0.470279
M267T44	267.17871	44.0660	nodiff									178248	351176	85405.6	104509	51519	17993.4	94554.8	64016.1	55423.9	23998.1	154172	51197.3	3.01132	0.0992958	1.08956
M262T96	262.23628	95.8380	nodiff									757227	648539	451686	790383	531072	667824	638637	390550	599493	279789	635781	515258	1.23391	0.262839	0.784638
M261T271	261.17949	271.1440	diff									184763	110118	145953	183549	133756	250889	291565	246772	300639	264863	151628	270946	0.559625	0.000168098	1.46105
M394T37	394.35003	36.8970	nodiff									75703.3	56831	50743.5	72039.3	66597.7	74444.5	95279.9	73356.6	87872	87109.3	64383	83612.5	0.770016	0.0156129	0.513162
M791T36	790.52149	36.0835	nodiff									24102.5	23395.5	20352.9	69653.7	26805.9	11565.1	13177.9	29931	32522.6	20477.2	32862.1	21534.8	1.526	0.298374	0.343646
M790T121	789.54503	120.5480	nodiff									20336.8	86139.3	76466.1	424506	53924.5	216010	141817	143831	89938.7	282147	132274	174749	0.75694	0.614974	0.531989
M955T41	954.64994	40.5265	nodiff									32498	62524.7	67048	48134.8	32150.5	15259.1	56263.3	51885.1	88428.3	27594.7	48471.2	47886.1	1.01222	0.969041	0.358034
M613T37	612.59028	36.8960	nodiff									23499.3	8654.55	21930.6	30311.7	29379.4	26190.1	13823.6	14227.8	8521.82	128169	22755.1	38186.4	0.595895	0.521342	0.212885
M800T590	799.66376	589.5700	nodiff									3072.35	4602.81	187054	67267.2	581404	459.991	5818.55	36725.2	1146.43	164511	168680	41732.3	4.04195	0.293543	1.11259
M189T303_2	189.08581	303.0280	diff									217089	192503	120107	220032	216699	50202.6	83782.5	94969.8	116848	68835.7	193286	82927.6	2.33078	0.0010557	1.39956
M253T48	253.16304	47.9400	nodiff									124383	232167	62282.9	78170.3	61589.4	12698.3	60665.1	54658.3	57744.4	24752.9	111718	42103.8	2.65341	0.0724501	0.946407
M159T393	159.07518	392.5850	diff									322292	415266	455069	384939	325925	574103	664842	628750	521076	542522	380698	586258	0.64937	0.000541584	1.94241
M784T173	783.63188	172.6370	nodiff									93156.2	52552.2	89219.8	125259	90066	158329	37532.1	47327.6	21960.2	121341	90050.7	77298.1	1.16498	0.670699	0.729357
M825T41	824.55482	40.8760	nodiff									67227.6	123853	123285	75849.7	126710	72906	85123.4	60758.4	122458	120430	103385	92335.2	1.11967	0.558352	0.243132
M839T123	838.55549	123.3630	nodiff									91573.8	117213	211875	152396	282494	227829	137813	137701	90154.9	321237	171110	182947	0.9353	0.830788	0.678737
M291T392	291.11697	392.3700	nodiff									15876.8	20607	22784.7	18366.1	12261.9	351567	22472.5	15750.9	18837.1	14202.3	17979.3	84566	0.212607	0.347984	1.31236
M518T43	518.35021	43.4160	nodiff									117724	362208	252715	197634	156713	78004.6	156661	109066	190364	74997	217399	121818	1.78461	0.0825207	1.01069
M806T41	805.55167	41.4930	nodiff									93448.7	21086.6	30840.5	45138.8	94649.6	91097.4	20912.1	130494	41597.8	332442	57032.9	123309	0.462521	0.284772	0.646346
M312T36_2	312.32441	35.6605	nodiff									15008.8	12337.7	20904	19291.3	36783.3	23812.5	11906.8	22651.7	12636.1	35665.2	20865	21334.4	0.977997	0.940408	0.17244
M290T107	290.26710	106.7230	diff									1.00367e+06	654867	416792	724181	332582	636228	105462	294592	108327	65665.3	626419	242055	2.58792	0.0425134	2.19163
M759T33	759.21815	32.6160	nodiff									7147.47	4994.81	6282.88	6965.32	7189.38	77138.1	5671.52	9563.42	5412.26	12124.4	6515.97	21981.9	0.296424	0.296614	0.61543
M735T91	734.56488	91.2960	nodiff									266631	163081	156772	90191.8	363995	767253	182453	163013	128199	837932	208134	415770	0.500599	0.245537	1.81438
M764T145	763.59627	145.1630	nodiff									216530	146677	251054	263823	256717	197122	307182	170895	128024	353453	226960	231335	0.981087	0.9292	0.373991
M633T40	632.93765	40.2250	nodiff									26513.7	58090.6	57704.6	37278.6	21277.9	10966.6	61838.1	36095.7	83500.2	20500.9	40173.1	42580.3	0.943466	0.879802	0.35308
M319T377	318.89853	377.3250	nodiff									520644	460688	517137	477385	543637	580929	498892	447193	509091	428159	503898	492853	1.02241	0.72889	0.675218
M377T37	377.32417	36.8910	nodiff									82595.9	65682.9	32737.2	82631	69257.3	75469.9	82777.3	75440.8	90906.4	63930.4	66580.9	77704.9	0.856842	0.305738	0.299521
M522T155	522.28132	155.3120	nodiff									3038.17	7841.28	7206.53	10386.9	17591.1	6468.99	3785.74	2810.02	3414.35	27471.8	9212.8	8790.19	1.04808	0.938289	0.0754126
M515T34	515.42840	34.3900	nodiff									13446.4	10040.8	25791	14502.8	35154.3	25179.4	8962.08	15392.8	40042.4	65937.9	19787	31102.9	0.63618	0.341183	0.240353
M287T439	287.05332	439.0510	nodiff									477789	512668	618293	492313	436804	545305	503967	622597	646919	638263	507573	591410	0.858242	0.0779988	1.0505
M621T237	621.29986	236.6860	nodiff									123397	99604.8	96761.5	143724	148955	90826.8	79990.8	94854.3	99058.1	193299	122489	111606	1.09751	0.653242	0.348406
M759T292	758.56586	292.1500	nodiff									15146.2	16536.6	171848	79452	548358	34902.3	26274.2	319497	11850.1	644134	166268	207332	0.801944	0.802211	0.062669
M258T448_1	258.10856	447.8070	nodiff									373454	440111	226347	354057	343219	116512	212015	328542	583393	296903	347437	307473	1.12998	0.652723	1.09562
M531T40	530.86918	40.3010	nodiff									20065.7	49848.6	74558.8	25136.4	18279.6	6363.68	55044.4	36235.2	83771.3	21166.4	37577.8	40516.2	0.927476	0.869426	0.340783
M730T160	729.58702	160.3275	diff									465856	193529	255167	250002	191500	106268	73280.1	113506	41008	144671	271211	95746.7	2.83259	0.0112205	1.61454
M788T157	787.66152	157.3210	nodiff									380663	390513	104564	222.148	459.523	58605.6	20308.4	446.186	90799.4	1191.31	175284	34270.2	5.11478	0.154596	1.17296
M870T450	870.40583	450.1460	nodiff									194537	169644	239874	59118.6	21547.3	2366.74	4183.58	5726.12	355457	204633	136944	114473	1.1963	0.792964	0.748506
M855T136	854.56175	135.8290	nodiff									105480	44882.6	103438	173860	181273	132829	68638.2	99845.9	49907.2	223528	121787	114950	1.05948	0.867456	0.503859
M603T36	602.58351	36.3000	nodiff									21217.2	11675.6	35706.8	18859.2	24679.5	13657.1	12336.2	12665.5	7752.4	59975.9	22427.7	21277.4	1.05406	0.915443	0.106382
M745T114	744.55076	114.2710	nodiff									172073	111961	298405	231803	142292	56155.8	313419	332450	224009	854476	191307	356102	0.537225	0.266311	1.30788
M137T39	137.05834	39.0140	nodiff									23953.3	30720.1	41197.3	24748.4	21095	2028.05	19884.7	13401.4	37662.5	14550.5	28342.8	17505.4	1.61909	0.151181	0.377003
M628T34	628.19126	33.6670	nodiff									16502.9	18591.4	17496.5	20874.7	18539.8	95107	17051.2	18380.8	19699.8	18223.3	18401	33692.4	0.546148	0.349125	0.628903
M642T34	641.51030	33.7870	nodiff									41688.7	28198.8	145218	63822	54834.1	45875.8	28171.9	71910.8	31451.1	175959	66752.3	70673.7	0.944515	0.911683	0.0660895
M315T38	315.19335	38.1550	nodiff									10752.3	3801.8	28908.7	4174.4	5904.21	7170.31	8130.31	5932.01	10287.5	3712.93	10708.3	7046.61	1.51964	0.471134	0.124695
M319T362	318.89841	361.5085	nodiff									470120	500853	452908	449331	440691	442228	467559	453281	444905	428876	462781	447370	1.03445	0.249943	0.114303
M877T190	876.55412	190.0540	nodiff									45451.3	32940.7	97616.1	77531.1	103966	88179.1	64794.7	88383.6	42611.4	324716	71501	121737	0.587341	0.373767	0.552672
M340T34	340.29019	34.3500	nodiff									10791.5	14347.1	8440.32	4874.1	3830.82	4679.88	8275.58	6301.81	4475.89	16659.8	8456.78	8078.6	1.04681	0.901634	0.0951318
M496T38	496.41854	37.6430	nodiff									57740.9	47268.8	59501.8	70575.7	64566.5	53070.1	60356.1	65247.5	43251.3	90123.7	59930.8	62409.7	0.960279	0.784368	0.143944
M145T370	144.98334	370.2910	nodiff									444965	479800	472368	432679	356407	387439	520922	501761	470747	448169	437244	465808	0.938679	0.397972	0.572915
M675T36	674.65237	35.6965	nodiff									12668.6	10192.1	13879.5	14678	26881.1	11932.3	7318.93	13397.7	6125.81	102249	15659.9	28204.6	0.555222	0.523095	0.181309
M796T45	795.60426	45.4900	nodiff									146199	230213	120184	788418	232594	70744.6	116204	176769	165316	383193	303522	182445	1.66363	0.394042	1.10297
M309T488	309.12715	488.4500	nodiff									34594.5	57927	160396	249076	43902.1	1.33527e+06	587036	151926	98811.7	132454	109179	461100	0.23678	0.180313	2.87847
M295T38_2	295.15339	37.5350	nodiff									7085.1	49464.6	60179.6	5763.51	5228.06	1048.25	3038.37	3784.81	6158.32	33362.7	25544.2	9478.49	2.69496	0.26802	0.387812
M295T38_1	295.11544	38.1665	nodiff									28665.9	24824.6	36955.8	40880.8	39612.2	39576.9	40713.8	40280.8	31870.9	25285.8	34187.9	35545.6	0.961801	0.764633	0.222917
M599T190_2	599.49947	190.0540	nodiff									61830.5	39407.4	122195	94521.2	124546	101419	67336.7	113816	47794	397284	88500.1	145530	0.608123	0.413901	0.541775
M463T34	463.12747	34.3425	nodiff									31194.5	26083.2	40900.6	35557.7	35455.1	72321.8	64861.4	47088.1	35194.2	29025	33838.2	49698.1	0.680876	0.105291	0.57854
M758T174	757.61621	173.5660	nodiff									76459.2	47237.5	119570	141103	163089	102524	26080.9	81009.4	13818.8	105212	109492	65729.1	1.6658	0.164439	0.84852
M205T34	205.08447	33.7940	nodiff									145140	74301.2	71585.8	81521.1	72867.6	38746.5	64862.4	70901.4	91620.1	31671.7	89083.2	59560.4	1.49568	0.137013	0.520056
M676T177	675.53877	176.9350	nodiff									40723.2	47758.8	65223.4	54418.4	94714.1	148355	21689.3	54873.7	21989	154038	60567.6	80189.1	0.75531	0.54559	0.663292
M640T34_1	639.56929	34.3480	nodiff									22290.3	26526.9	59790.5	28840.5	40659	61245	37240.4	42945.2	36421	177438	35621.4	71057.8	0.501302	0.238273	0.56911
M410T36	410.28601	36.3370	nodiff									23162.4	22379	8156.03	17320.1	28620	16346.3	21490.2	14499.8	12721.8	57117.1	19927.5	24435	0.81553	0.629506	0.0986953
M369T36	369.20078	36.2970	nodiff									3516.03	2995.28	1198.1	1642.33	2398.39	6642.07	1618.48	1498.67	2296.58	476.841	2350.03	2506.53	0.937563	0.895559	0.119612
M630T190	629.54000	189.6945	nodiff									96964.3	54052.9	162940	120964	151137	49265.7	48554.8	75611.6	42353.6	387864	117212	120730	0.97086	0.961051	0.159288
M760T32	760.21481	32.4775	nodiff									9329.6	6130.07	8010.91	7097.31	10821.2	98082.3	7358.79	8102.47	6094.05	13142	8277.83	26555.9	0.311713	0.338112	0.6897
M985T41	984.66251	40.7970	nodiff									46487.8	61898.8	68408.1	54640.8	29587.2	13261	51580.2	47371.7	86376.2	32002.7	52204.5	46118.4	1.13197	0.672022	0.383941
M1195T33	1194.81332	33.0820	nodiff									73159.9	16972	90258.4	105652	41642.7	46092	12169.1	16523.5	41188.6	20870.2	65537.1	27368.7	2.3946	0.061023	0.726306
M787T315	786.59811	314.7920	nodiff									15733.3	13051.4	222208	104716	657378	28961.8	14893	628563	7149.57	334683	202617	202850	0.998853	0.998952	0.10781
M552T213	552.32593	212.8930	nodiff									28278.4	24013.4	32774.5	21703.4	52467.5	243426	54753.5	37325.5	31108.4	63428.8	31847.5	86008.4	0.370283	0.214372	1.13879
M467T34	467.27630	34.3610	nodiff									100863	94474.9	101548	162907	133776	71021.5	71997.1	139072	99249.9	143418	118714	104952	1.13113	0.51824	0.390404
M581T463	580.60521	462.7190	nodiff									106569	163933	207107	44387.1	21200.2	1749.65	2384.81	5515	345189	178724	108639	106713	1.01806	0.980662	0.692064
M619T37_1	618.61278	36.8950	nodiff									28842.2	17683.5	49367.7	27006.3	33048.8	20123.4	36799.6	47263.9	20071.4	117063	31189.7	48264.3	0.646228	0.387825	0.332736
M783T255	782.56473	254.6115	nodiff									20839.2	14046.4	195150	73396.2	495262	42730.5	28307.2	246043	13240.1	340150	159739	134094	1.19124	0.824658	0.374545
M814T292_1	813.68013	291.6635	nodiff									8455.28	5330.26	48304.8	25038.7	228142	1709.46	5200.59	30038.6	1474.46	265681	63054.2	60820.8	1.03672	0.974003	0.204973
M156T408	156.07586	407.6290	nodiff									380061	530212	447942	357411	283895	272056	387462	429176	488840	362742	399904	388055	1.03053	0.835342	0.675389
M518T36	518.48817	36.3010	nodiff									3673.11	2332.69	8341.25	4599.02	6203.59	8057.68	2388.8	5538.9	2216.03	27889.1	5029.93	9218.1	0.545658	0.417841	0.14908
M518T37	518.29509	36.8980	nodiff									73356.7	27896.6	61322.2	74195.6	87579.8	59651.6	85672.4	39375.9	36101.5	35715.5	64870.2	51303.4	1.26444	0.360991	0.370969
M743T41_2	743.00314	40.5535	nodiff									19965.6	45835.3	51282.2	29487.7	17242.1	5496.91	49149.8	21391.9	63503.8	16772.3	32762.6	31262.9	1.04797	0.90939	0.289237
M508T35_2	508.46985	34.7395	nodiff									12692.1	9778.79	18556.6	18425.7	12512.6	73447.6	30346.3	10233	5864.24	62113.4	14393.1	36400.9	0.395406	0.146617	0.654366
M341T376	340.87989	376.3420	nodiff									425069	396391	415433	423219	893363	466876	413937	425197	438318	456336	510695	440133	1.16032	0.484607	0.756853
M637T36	636.62426	36.3730	nodiff									34181.4	28720.4	55217.6	32506.7	38004.3	22425.4	43298.5	32075.2	16656.5	108751	37726.1	44641.4	0.845092	0.699523	0.116658
M628T223	627.53063	223.4270	nodiff									13181.5	6158.17	88150.8	94039.1	281812	4116.22	6379.62	40967.1	3515.86	272656	96668.4	65526.9	1.47525	0.677454	0.506209
M146T225	146.02590	224.7440	nodiff									228979	212188	181079	285680	188694	14997.9	203280	152162	230908	118500	219324	143970	1.5234	0.110939	1.06045
M331T36	331.22528	35.6150	diff									137899	116062	90042.3	90712.8	101180	21408.2	50019.7	49653.7	74799.8	33448.4	107179	45866	2.33679	0.00133178	1.01429
M773T108	772.58050	108.2305	nodiff									403872	360977	584734	591447	317464	84895.2	383254	424791	270275	249354	451699	282514	1.59886	0.0747142	1.40797
M103T353_1	103.03765	352.9450	nodiff									194087	157665	200757	199129	219096	260951	192717	192512	226398	206195	194147	215754	0.899851	0.222607	0.67793
M655T41	655.44358	40.8430	nodiff									48511.6	119454	145054	74319.4	36983.8	15828.2	63243.8	56843.5	159329	45713	84864.5	68191.5	1.2445	0.614503	0.507637
M721T40_1	720.99011	40.2250	nodiff									30480	57645	59399.8	33909.8	21347.2	6838.8	66070.4	38654.6	86674.6	20533.3	40556.4	43754.3	0.926911	0.850948	0.38519
M398T40	398.27273	39.6530	nodiff									22434.8	69138	17692.7	20896.9	17786	7875.42	19287.4	15183.8	19755.6	10772.6	29589.7	14575	2.03017	0.179193	0.403057
M641T38	640.87319	37.7340	nodiff									3820.59	7787.91	3101.74	10943.9	18339.1	3073.68	6614.91	8888.99	36338.1	25681.2	8798.64	16119.4	0.545843	0.323158	0.265621
M662T40	661.95769	40.4040	nodiff									21921.9	48443.1	62439.9	25212.5	20249.7	7340.5	50794.3	37072.9	85450.7	17362.9	35653.4	39604.3	0.900242	0.812345	0.35852
M570T190	570.25726	190.0255	nodiff									98447.5	2770.98	77890.3	2959.26	100212	10300.3	7867.79	11262.7	13607.4	9115.69	56455.9	10430.8	5.41244	0.0723819	0.756595
M795T86	794.60184	85.8655	diff									364421	170716	1.09629e+06	627218	523056	88817.7	257182	182755	118966	269020	556340	183348	3.03434	0.0475745	2.20514
M149T36_3	149.13107	36.3000	nodiff									19036.8	15390.9	17454.7	11412	19640.1	8851.25	16480.3	18876.7	12312.5	23546.2	16586.9	16013.4	1.03581	0.850866	0.0904484
M517T36	517.38307	36.2990	nodiff									2894.23	62347.9	13713.7	2020.26	9202.72	5927.26	10410.9	129588	26015.2	9088.43	18035.8	36205.9	0.498144	0.506997	0.469959
M428T34_2	428.38564	34.4155	nodiff									69318.9	28709.9	88930.1	101905	55627.8	30628.4	14218.7	31627	11759.5	46304.3	68898.4	26907.6	2.56056	0.0187622	0.840595
M644T40	644.49001	39.6070	nodiff									57151	26145	39070.2	53465.2	33008.4	17311.9	67674.3	3505.28	18950.9	8949.02	41768	23278.3	1.79429	0.189371	0.325634
M372T34	372.09952	34.3350	nodiff									29054.6	21260.4	31367.3	22190.6	36386.9	66613.2	40746.3	49960.4	35910.4	24682.6	28052	43582.6	0.643651	0.0754656	0.557801
M112T227	112.08568	227.2380	nodiff									4070.04	2795.92	3299.65	3622.15	4265.76	4098.16	5183.94	3159.02	2816.06	4811.54	3610.7	4013.75	0.899584	0.467294	0.0797051
M198T38	198.18407	37.5730	nodiff									18014.6	15508.1	17107.8	20792	14899.9	8422.55	13693.8	16778.7	8867.57	25155	17264.5	14583.5	1.18383	0.431705	0.183121
M353T391	353.09067	390.6830	nodiff									18076.9	15638.3	16508.1	19278.6	13554.9	262367	15942.8	15307.3	18622.3	10899.5	16611.4	64627.9	0.257031	0.360076	1.12007
M737T33	736.53900	33.1130	nodiff									80415	56055.2	110206	100493	112368	30058.5	48132.4	77882.4	34575.3	142511	91907.6	66632	1.37933	0.309175	0.569266
M791T41	790.57661	40.9245	nodiff									107265	71327.2	115754	107144	88376.8	134454	77506.5	20495.5	69889.5	114347	97973.5	83338.3	1.17561	0.510383	0.593425
M662T34_1	661.55578	33.7870	nodiff									26295.5	17278.8	94410.6	41666.7	39612.9	26220.6	14974.5	39520.2	17945.9	114579	43852.9	42648	1.02825	0.959203	0.108512
M124T325_2	124.08577	325.4490	nodiff									144370	131366	219666	184779	116610	105639	266412	172112	203735	189606	159358	187501	0.849908	0.405589	0.549179
M311T34_2	311.25586	34.3420	nodiff									33276.5	56521.8	35362.3	24219.3	55382.9	37416.2	61096.5	73171.4	99999.1	145126	40952.6	83361.8	0.491263	0.0616007	0.812992
M677T41_3	677.45471	41.4930	nodiff									33830.2	107490	92552.1	55585.1	32352.6	19976.3	49061.4	68158.4	146498	45032	64362.1	65745.3	0.978961	0.959613	0.493717
M853T193	852.55211	192.9930	nodiff									29323	22824.3	75306.9	57548.4	70211.1	66826.3	32393.7	53223.7	24768.7	209656	51042.7	77373.7	0.659691	0.479845	0.368595
M132T251	132.05331	250.6165	nodiff									3541.48	4549.03	2120.8	203192	2925.92	1088.63	834.436	2078.04	2122.04	1436.86	43265.9	1512	28.6149	0.326892	0.581437
M871T450_1	870.90756	450.4255	nodiff									138588	153536	206277	54343	21479.9	1926.75	2641.62	5451.76	300297	176189	114845	97301.3	1.1803	0.807191	0.693175
M562T44	562.37702	44.2990	nodiff									127663	275324	276561	174879	80002.1	11583.5	119735	108420	195533	77332.2	186886	102521	1.82291	0.126116	1.05504
M590T34_1	589.53355	34.4280	nodiff									46434.1	32934.2	53857.9	92572.6	74823.5	32689.1	31541.3	51375	14436.9	156164	60124.5	57241.2	1.05037	0.919145	0.169723
M445T34_1	445.11636	33.7310	nodiff									31277.9	30597.2	45341.2	38210.2	35651.4	110468	54236.3	42555.5	41292.5	46410.7	36215.6	58992.6	0.613901	0.126059	0.726326
M1050T187	1049.73461	186.8740	nodiff									23227.9	26006.9	57007.7	38997.2	56618.8	84709	11785.3	16957.8	8775.4	123865	40371.7	49218.5	0.820254	0.726805	0.46085
M606T45	606.40224	45.2150	nodiff									93817.5	204963	160610	118520	64626.1	13950.8	118083	76136.4	197273	74512.4	128507	95991.2	1.33874	0.429862	0.736662
M467T217	467.34478	217.1000	nodiff									14601.6	3654.24	8657.28	31233.8	32158.5	271053	269916	38902.6	75015	33421	18061.1	137662	0.131199	0.0613965	1.50932
M585T34	585.42724	34.4070	nodiff									29599.3	13196.6	44373.2	19424.6	38312.1	37929.8	25269.1	67656.2	8500.21	183751	28981.1	64621.3	0.448477	0.29548	0.495955
M805T91	804.54860	91.0830	nodiff									83448.4	118287	227131	380986	119164	92347.5	202412	181500	147550	649431	185803	254648	0.729647	0.563446	0.554118
M999T40	998.67719	40.1730	nodiff									34171.9	56282.7	85647.2	38116.7	31456.5	10260.2	46701.7	34944.5	67071.7	24556.5	49135	36706.9	1.33858	0.400256	0.339448
M217T455	217.12779	455.3380	nodiff									25022.2	29052.3	25219.7	39929.8	22189.1	439187	37531.4	31435.1	49175.5	39235.4	28282.6	119313	0.237046	0.288546	1.47235
M353T37_2	353.26657	37.0740	nodiff									27229.5	49706.8	30483.2	32976.6	9910.38	24026.2	18093.5	29589.9	17723	24202.3	30061.3	22727	1.32272	0.307616	0.212221
M881T463	881.39690	463.4010	nodiff									118531	162378	208027	42029.5	15113.7	2512.94	3277.22	8492.14	288313	192064	109216	98931.8	1.10395	0.886378	0.677887
M202T150	202.21495	150.4580	nodiff									100690	106446	73899.8	95188.3	53113.8	125404	101420	86627.3	129960	35619	85867.4	95806.1	0.896262	0.626742	0.307055
M728T41	728.48872	41.3685	nodiff									37188.6	82706.3	95684.6	45684.9	25133.4	19460.4	43967.9	41706.2	113042	34326.7	57279.6	50500.6	1.13423	0.756829	0.372827
M540T39	540.44317	38.8075	nodiff									19821.7	23455.2	27806.8	20050.3	25098.6	20273.8	22353.1	29275.9	23591.3	22632.1	23246.5	23625.2	0.983971	0.864222	0.0601794
M170T37	170.15262	36.8910	nodiff									4274	5286.96	9596.98	4611.91	5944.19	2558.93	7109.82	4563.43	5490.2	11915.4	5942.81	6327.56	0.939195	0.84015	0.0564515
M184T37	184.16781	36.8980	nodiff									4584.29	7557.15	11904.4	7700.75	11097.5	8198.17	6623.08	7409.74	5059.89	18336.2	8568.81	9125.41	0.939006	0.842253	0.0604346
M834T85	833.58373	84.5755	nodiff									291511	72470.8	782936	530639	112274	150633	602679	186508	104147	529628	357966	314719	1.13741	0.804867	0.272918
M478T191	478.32557	190.8720	diff									102311	104099	103007	120925	102958	202445	192487	168394	158737	167443	106660	177901	0.599546	4.90473e-05	1.17724
M251T204	251.14684	204.2760	nodiff									3158.31	9587.8	116624	4817.07	5706.25	3282.05	3773.3	97045.1	7519.3	69608.2	27978.7	36245.6	0.771921	0.787682	0.164767
M442T40_2	442.30069	39.5180	nodiff									41398	110632	54796.6	31274.3	25784.4	29896.6	17407.4	32528.3	54829.7	28895.8	52777	32711.6	1.6134	0.25751	0.437694
M364T349	363.98323	349.4015	nodiff									3819.13	1114.17	4632.04	4573.67	3488.55	203949	2950.54	3795.93	6839.94	7203.52	3525.51	44947.8	0.0784358	0.328005	1.02007
M230T448	230.14841	448.4350	nodiff									163894	259555	86648.9	127441	131797	542583	45853.5	83858.3	138244	66623.1	153867	175432	0.877073	0.830512	1.10351
M702T33_1	702.21054	33.1440	nodiff									13985.4	15191.5	13151.7	16113.2	17577.1	85189	13792.5	16146.8	13070.7	12284.6	15203.8	28096.7	0.541123	0.393881	0.599108
M189T38	189.07359	37.6930	nodiff									3278.58	1835.24	3754.46	3392.92	40634.6	28487.1	3834.14	5950.33	5692.11	61006.3	10579.2	20994	0.503914	0.45648	0.284203
M787T419	786.59528	419.2830	nodiff									12682.2	15356.1	99572.8	142859	746214	18793.2	15274.5	253589	7268.02	114390	203337	81863	2.48387	0.429031	0.931969
M212T296	212.10204	295.8580	nodiff									238140	252541	148459	189699	175836	105829	153148	219040	236890	130987	200935	169179	1.18771	0.348706	0.665301
M694T40	694.40013	39.6940	nodiff									63378.3	19444.6	41421.4	42040.9	39475.9	25842.4	39294.5	24676.8	18502	32093.2	41152.2	28081.8	1.46544	0.13264	0.346805
M205T36_1	205.12049	35.6640	nodiff									1717.3	2121.68	2153.72	2043.64	4514.89	4876.93	1696.63	1075.66	1950.46	3980.71	2510.25	2716.08	0.924217	0.822282	0.111433
M354T38_2	354.26794	37.5500	nodiff									3882.54	1392.48	6832.98	5537.35	2903.76	3076.06	6166.7	4121.38	3620.11	2453.09	4109.82	3887.47	1.0572	0.851309	0.0312886
M433T370	433.00185	370.4440	nodiff									271099	324422	308483	261151	171957	201424	372192	346963	293939	289714	267422	300846	0.888899	0.423246	0.696502
M731T41	730.53313	41.4930	nodiff									29341.2	21054.5	8116.65	33813.7	91990.6	211948	15605.3	38721.5	12930.2	571129	36863.3	170067	0.216758	0.2518	1.04928
M867T45	866.65040	45.2150	nodiff									39519.4	5669.84	26012.1	100504	10699.4	63052.4	71765.6	15068.9	20245.6	44359.6	36481	42898.4	0.850403	0.761649	0.3591
M242T201	242.11180	200.6010	nodiff									79143	79280.7	60958.8	72626.3	97606.3	41924.4	23040.7	39961.5	55415.8	25181	77923	37104.7	2.10008	0.00126255	0.820181
M426T36_1	426.29695	36.2985	nodiff									43522.4	19239	19317.5	59370.4	18932.1	13378	4778.14	18703.5	16989.1	26560.3	32076.3	16081.8	1.99457	0.114286	0.463983
M339T37_2	339.23186	37.2355	nodiff									51554.3	84235.4	33721.3	39079.3	27943.4	11643.7	9089.95	31552.5	28545.1	14141.1	47306.7	18994.5	2.49055	0.0333002	0.639745
M294T404	294.04858	404.4210	nodiff									3658.2	4565.58	11090.9	3437.31	3124.33	142896	2062.17	3143.48	5356.91	3663.17	5175.26	31424.4	0.164689	0.374545	0.835944
M735T194	734.56344	194.2790	nodiff									7459.23	4811.36	75721.1	43806.5	141226	4029.47	6426.16	43443	1217.99	402879	54604.8	91599.2	0.596127	0.664544	0.191282
M669T37	668.59421	36.9170	nodiff									15928.3	15845.5	32867.9	8447.18	24682.5	7819.04	11703.9	15896.4	7288.64	94349.6	19554.3	27411.5	0.71336	0.662212	0.121707
M539T370_1	538.96542	370.4440	nodiff									249922	305525	291098	244441	157854	197295	343685	323496	271831	269220	249768	281106	0.88852	0.412296	0.656913
M488T434	488.07296	434.1260	nodiff									326695	150986	360695	385215	254415	336967	336586	419527	392873	456822	295601	388555	0.760771	0.0910233	1.12886
M504T34	504.25466	34.4280	nodiff									4494.95	6286.31	6988.03	11024.4	97971.8	4556.86	6710.16	10267.2	7294.88	8209.29	25353.1	7407.67	3.42254	0.353257	0.38081
M358T450	358.20625	450.2610	diff									159742	291955	56674.2	175423	198150	8245.99	25598.5	59155.2	79369.1	42386.7	176389	42951.1	4.10673	0.009924	1.48758
M169T378	168.94437	377.7830	nodiff									460548	425285	522330	436219	424548	469729	463214	483461	480819	413102	453786	462065	0.982083	0.720636	0.42496
M826T440	826.09801	439.6620	nodiff									126279	149141	113955	133161	88551	137661	172232	161542	219542	213675	122217	180930	0.675495	0.0136052	0.989324
M524T480	524.36734	480.4050	nodiff									6910.66	7556.24	36492.1	53290.7	165543	13023.8	7185.1	10806	4554.24	17264.7	53958.5	10566.8	5.10644	0.177478	0.698946
M1084T49	1083.86305	48.5940	nodiff									90307.8	52021.1	134548	101020	93566	16587.4	23644.2	72971.6	20954.5	181717	94292.6	63175	1.49256	0.386956	0.617667
M166T440	166.02513	440.2850	nodiff									438624	475898	280250	444425	404283	467684	430363	295593	543409	494557	408696	446321	0.915699	0.505932	0.439213
M403T378	402.88027	377.6940	nodiff									379295	294555	329557	387762	355299	408550	403389	314839	306935	297794	349294	346301	1.00864	0.922635	0.649469
M226T123	226.17878	122.6205	nodiff									269654	222290	155275	404296	182635	182531	261238	274039	204110	97316.3	246830	203847	1.21086	0.449482	0.345173
M356T41_2	356.26160	40.9730	nodiff									50245	127639	25700.2	26407.8	6088.78	21248.6	36303.5	26081.4	21560.2	8939.5	47216.2	22826.6	2.06847	0.294481	0.43475
M704T597	703.57025	597.0860	nodiff									4166.07	2394.24	98561.4	59209.4	300317	1942.12	3862.79	32092	886.916	126547	92929.6	33066.1	2.81042	0.347157	0.756702
M212T318	212.13770	317.8015	nodiff									127190	21445.7	89327.2	29435.4	30226.2	47522	4960.57	28556	26995	14596.3	59525	24526	2.42702	0.150916	0.587716
M568T35	567.54976	35.1285	nodiff									19196	12437.7	28195.2	25612.5	30668.1	21362.3	25542.9	30232.8	11164.7	129871	23221.9	43634.7	0.532189	0.381381	0.333741
M689T40_1	688.51456	39.6530	nodiff									69559.9	30377	65597.9	47638.6	10589	23768.8	50425.2	52783.2	25232.1	53411.8	44752.5	41124.2	1.08823	0.786611	0.0947233
M631T34_3	631.48951	34.0565	nodiff									14193.7	19145.2	49754.5	15668.4	37858.1	45944.1	22367.4	41266.4	17925.1	138616	27324	53223.8	0.513379	0.294787	0.45063
M835T587	834.59558	587.4570	nodiff									2573.63	3046.82	42124.8	9714.5	244223	3380.51	2897.24	4645.72	1089.97	11634.5	60336.6	4729.58	12.7573	0.26675	0.727936
M617T37	616.59806	36.8950	nodiff									30212.6	18246.1	59691.2	39625.3	32740.6	14272.2	17013	17020.7	16316.3	106939	36103.2	34312.2	1.0522	0.928737	0.135702
M679T34_1	678.55730	34.3350	nodiff									1061.32	1778.47	1384.95	1842.31	3276.75	1486.85	2099.01	1878.52	1297.66	3519.65	1868.76	2056.34	0.908781	0.739825	0.019011
M895T34	894.74817	33.7940	nodiff									23798.2	18031.3	51679.9	31232.3	48054.9	13495.4	45696.5	49310.1	19577.1	146017	34559.3	54819.2	0.630424	0.436805	0.336247
M374T34_2	374.28806	34.3280	nodiff									23933.1	65036	22012.9	21014.7	55124.4	32506.2	23846.5	28052.2	92797.7	31953.6	37424.2	41831.3	0.894648	0.788751	0.233197
M733T586	732.54891	586.0930	nodiff									1691.75	2429.1	62168	34431.5	232207	1863.4	1272.39	13893	1090.4	26951.5	66585.4	9014.14	7.38677	0.219378	0.771182
M733T587	732.60435	587.4845	nodiff									1856.98	2672.51	89292.1	34552.7	255277	90.7038	3130.58	14701.8	733.386	71236.9	76730.2	17978.7	4.26785	0.26744	0.769243
M135T36	135.11521	36.3730	nodiff									19107.7	16153.9	22117.9	15523.3	17105.3	6690.38	15798.1	16870.9	15456.8	21418.5	18001.6	15246.9	1.18067	0.332758	0.19959
M315T35_3	315.23007	35.0580	diff									107106	107710	84667.4	81049.4	91529.2	23734.2	45961.1	32649.8	52695.3	19264.3	94412.3	34861	2.70825	0.000108749	1.01086
M790T60	789.61142	60.4450	nodiff									220601	610610	186821	470378	446429	446052	470707	457762	266652	499837	386968	428202	0.903703	0.659487	0.456815
M400T38	400.26598	37.5500	nodiff									54935	20039.5	52250.2	8657.41	27914.2	7187.45	12693.6	39359.2	18198.6	12022.8	32759.3	17892.3	1.83091	0.200817	0.351687
M400T37	400.32516	36.8960	nodiff									40175.1	4514.96	3452.96	6184.77	7949.02	18967.5	7211.55	7651.85	10974.1	19888.8	12455.4	12938.8	0.96264	0.950112	0.0896489
M147T319	147.07516	319.0700	nodiff									377505	353893	117860	283523	403355	66978	89971.3	225861	288667	172056	307227	168707	1.82107	0.0689054	1.45506
M797T48_2	796.58183	47.8070	nodiff									238894	64349	288130	243329	185064	159722	96697.8	208964	195582	150918	203953	162377	1.25605	0.364652	0.543586
M533T196	533.32157	195.5220	nodiff									16665.9	71263.8	106404	34862.7	50488.4	45604.1	45315.7	25651.1	23137.3	64694.5	55937	40880.5	1.3683	0.408278	0.299329
M588T37_2	588.46422	36.5700	nodiff									8302.22	67567.3	11271.4	18898.9	17705.8	13550.8	8127.43	119268	3922.55	53965.7	24749.1	39766.9	0.622354	0.554643	0.370319
M547T39	547.39072	38.8000	nodiff									47153.5	81232.6	68941.1	58340.9	29881.2	29426.9	34470.2	41170.3	38569	47244.6	57109.9	38176.2	1.49596	0.077256	0.474915
M603T237	603.28968	236.6860	nodiff									90629.5	68879.1	68899.8	93222.5	103086	64622.9	53200	69540.2	70199.6	137130	84943.4	78938.6	1.07607	0.723372	0.25209
M666T384_1	665.74330	383.6040	nodiff									94058.4	168544	30930.8	89477.6	100047	1103.27	12434.2	61816.1	129756	64071.1	96611.5	53836.1	1.79455	0.212986	0.873231
M285T35_1	285.21982	35.1940	nodiff									99177.1	68443.7	62727.4	63782.3	56636.3	30335.4	36026.3	46042.6	52480.6	39618.9	70153.3	40900.8	1.71521	0.00844217	0.651883
M504T35	504.43695	34.5440	nodiff									6832.19	8686.61	14348	9922.72	11781.2	60555.5	10800.6	13271.1	4196.38	40725.9	10314.2	25909.9	0.398078	0.185019	0.560752
M397T38_1	397.19915	37.9295	nodiff									32543.3	29296.6	46802	34648.5	29290.1	35268.4	36287.4	31553.1	24333.6	26436.1	34516.1	30775.7	1.12154	0.377743	0.192484
M112T239	112.04919	239.2795	nodiff									139662	215763	427247	276040	177826	371014	376677	287169	298208	330173	247308	332648	0.743451	0.149469	1.15877
M653T34_3	653.43728	33.6950	nodiff									16804.2	22096.1	47335.6	26414.7	30341.3	58334.1	12855.4	33791.4	16681.4	70963.6	28598.4	38525.2	0.742329	0.451306	0.396558
M653T38	653.39673	37.6420	nodiff									15261.9	16011.2	10340.1	15353.3	9038.11	51386.8	11727.3	14672.4	12955.5	7101.85	13200.9	19568.7	0.674593	0.458871	0.412593
M765T41_3	765.01573	40.5370	nodiff									31797.1	49333.9	62731.5	33515.7	19694.9	7672.4	62576.4	29386.9	82549.6	19896.9	39414.6	40416.4	0.975213	0.951058	0.325446
M317T396_1	317.09294	395.8775	nodiff									8887.48	10642	36705.9	11621.2	8088.44	242392	11998.7	12141.9	13648.6	16901.9	15189	59416.5	0.255636	0.36518	1.08984
M317T394	317.14385	394.1420	nodiff									31842.4	40218.5	36831	49863.7	47217	248882	29443	39858.1	37115.7	27162.8	41194.5	76492.3	0.538545	0.438432	1.01451
M201T194	201.10065	194.3660	nodiff									86525.9	127475	23693.7	78323.1	55052.3	10955.2	13763.8	21956	42559.3	12132.8	74214	20273.4	3.66066	0.0180102	0.914553
M244T36	244.18926	36.4740	nodiff									31138	8633.95	11010.2	31634.4	14526.1	3052.04	2490.7	7234.62	2143.24	13671.3	19388.5	5718.38	3.39056	0.0363865	0.458211
M871T34	870.74902	34.3480	nodiff									18760.8	15527.9	42757.8	22707.1	42604.9	7747.22	34068.3	40055.9	16128.2	127668	28471.7	45133.6	0.630831	0.47532	0.290156
M830T600	829.71157	600.0600	nodiff									7956.41	13963	234912	125244	490188	2470.32	20317.2	114897	3029.54	628577	174453	153858	1.13385	0.894145	0.411707
M732T115	731.53764	115.2910	nodiff									114281	57383.7	141416	114719	90990.3	49618.1	133512	168237	127991	569647	103758	209801	0.494555	0.287648	0.95778
M348T352	348.01068	351.7150	nodiff									9149.67	6767.15	12200.2	10125.3	6000.82	117494	10916.3	5762.15	13385	13454.1	8848.63	32202.3	0.274782	0.306884	0.759702
M437T35	437.36102	35.0110	nodiff									16227.8	18428.6	13832.8	28828.6	24814.8	13927.4	19573	24103.3	38068.6	92283.2	20426.5	37591.1	0.543387	0.270903	0.396891
M399T37_2	399.32296	36.8955	nodiff									23194	24677.7	13948.4	30223.4	29329.8	103113	43367.5	41666.1	38498.9	87075	24274.6	62744.1	0.386883	0.0235016	0.838222
M399T46_2	399.25734	45.8840	nodiff									28252.5	55555	35057	45431.9	24632.7	137014	15426.3	22797.4	30738.6	15729.8	37785.8	44341.1	0.852162	0.79182	0.60305
M483T201	483.21719	200.7050	nodiff									14986.2	15712.6	10787.4	14855.8	39758.3	5004.79	1429.08	3339.35	9781.42	2061.63	19220.1	4323.25	4.44574	0.0250622	0.469023
M334T318	334.13095	318.0480	nodiff									3952.23	4496.46	3466.04	6192.5	7354.33	199897	4477.77	2945.79	3557.67	2364.72	5092.31	42648.6	0.119402	0.367477	0.997989
M147T410	147.11138	410.1220	nodiff									43300.6	129033	20024.5	55092	116768	246121	124038	119823	134627	93941.6	72843.7	143710	0.50688	0.07039	1.05975
M693T41	693.47789	40.8550	nodiff									28699.7	71823.9	58353.7	50312.2	24852.6	12754	37963.3	50210.7	52789.9	26646.2	46808.4	36072.8	1.29761	0.382262	0.396306
M228T37	228.23069	36.8980	nodiff									17524.5	16390.7	10655.5	14705.8	17603.8	7945.03	10730.3	13467.9	22255.9	10324.5	15376	12944.7	1.18782	0.410901	0.172503
M1029T41	1028.68656	40.8430	nodiff									28407.9	52987.9	67489.1	40577.9	22871.1	9575.76	40293	37919.3	68123.3	21351.1	42466.8	35452.5	1.19785	0.599228	0.329644
M833T298	832.57905	297.8550	nodiff									15328.3	12542.2	145156	53989.6	308640	8951.5	5685.35	93797.4	4905.07	42230.5	107131	31114	3.44319	0.229002	0.852332
M792T131	791.56189	130.8940	nodiff									131561	109258	203670	152363	254305	81299.5	124012	167776	93115.5	364100	170231	166060	1.02512	0.944411	0.203656
M174T575	174.12252	574.7460	nodiff									389082	660714	40188.8	621088	189615	299378	289937	801028	1.0713e+06	780175	380138	648363	0.586303	0.205725	1.98663
M337T409	337.15151	408.6180	nodiff									47935.7	53326.4	38518.3	56442.8	52131.9	39113.2	15300.8	26362.9	42351.5	39284.3	49671	32482.5	1.52916	0.0205475	0.50635
M1199T178	1198.89792	177.7790	nodiff									7571.22	4413.57	28900.3	14721	23831.9	8682.96	9518.38	28043.5	2759.39	175808	15887.6	44962.4	0.353353	0.408215	0.365405
M827T147	826.58960	146.9880	diff									150552	85896.8	196241	177202	157919	95315.6	31722.1	62449.2	20880.5	59656.8	153562	54004.8	2.84349	0.00238732	1.35737
M334T36	334.30815	36.4740	nodiff									23838.3	33055	54091.2	35995.3	38296.1	32870.6	29624.3	37011.3	30860.1	92118.6	37055.2	44497	0.832757	0.581082	0.165434
M885T418_1	884.70237	418.1820	nodiff									192122	290078	129199	197800	149374	6623.81	33317.7	123315	250420	104825	191715	103700	1.84874	0.121689	1.25878
M581T464	580.93929	464.0430	nodiff									89481.6	134504	146424	33128.6	18836.3	825.369	2104.39	4595.33	233585	151834	84474.8	78588.9	1.0749	0.917117	0.622569
M340T39	340.23158	39.4160	nodiff									43585.6	80879.9	35557.5	42233.3	27463.1	9701.41	25951.7	14255.7	12621.4	6436.88	45943.9	13793.4	3.33086	0.0110169	0.664001
M662T440_1	661.58129	439.6620	diff									141690	172263	121107	161398	113072	178733	187687	187332	260223	240821	141906	210959	0.672669	0.00872273	1.05121
M543T183	543.32353	183.4650	diff									51185.1	78003.6	85867.5	92047	70591.5	232780	249385	148897	215096	171995	75538.9	203631	0.37096	0.000214754	1.55494
M385T36_3	385.34333	35.6150	nodiff									17499.8	18099.9	19624.8	15211.8	29262.8	62095.4	28186.9	43202.1	18683.2	85734.4	19939.8	47580.4	0.419077	0.0544776	0.666782
M801T40_1	800.54403	40.2010	nodiff									23772.2	40766.5	43581.4	34792.2	22079.9	95377.1	39607.4	70732.4	59925.6	25633.5	32998.4	58255.2	0.566447	0.085943	0.642489
M875T422_1	874.69706	422.2665	nodiff									169797	215572	315386	181140	77442.2	10859.5	147779	240844	359386	265070	191867	204788	0.936907	0.859005	0.947718
M625T35	624.55391	34.5430	nodiff									4295.08	7177.99	6639.69	76167.3	106994	25037.5	8149.88	2220.77	3906.85	24429	40254.9	12748.8	3.15754	0.248284	0.565688
M554T421	553.77549	420.5305	nodiff									10019.8	51865.9	33370.9	7769.68	18046.8	650.026	1891.57	2529.49	222709	295063	24214.6	104569	0.231567	0.248482	0.887133
M769T91	768.58513	91.1610	diff									822856	540829	848063	986477	397790	95505.7	327433	269259	175632	387346	719203	251035	2.86495	0.00455879	2.81452
M675T38	675.46450	37.5500	nodiff									35644.3	45082	54366.1	42858.6	26912.6	15438.1	43416.9	48792.1	58060.8	25917.2	40972.7	38325	1.06909	0.776679	0.285269
M601T34	600.50225	33.7310	nodiff									23514	23262.9	82507.2	30671.3	39432.2	45335.2	28083.3	63063.8	24965.2	147553	39877.5	61800.1	0.645267	0.407281	0.358919
M874T422_2	874.44603	422.3660	nodiff									166438	248993	279130	191934	105269	11062.3	224104	283440	377174	271373	198353	233431	0.849728	0.620781	1.09965
M651T34_1	650.52957	33.8940	nodiff									10718.8	20688.2	46044.5	18245.2	36580.1	49955.2	29616.1	48587.6	16868.7	138977	26455.4	56800.9	0.465757	0.212527	0.547252
M738T41	737.50484	40.8430	nodiff									28795.2	63435	69468.9	50891.6	22148.6	10609.7	44891.8	53510.3	73752.7	20115.5	46947.9	40576	1.15704	0.676845	0.366534
M308T36_2	308.29367	36.2880	nodiff									23899.1	21332.4	29186.2	22369.1	33261.8	6970.24	16553.9	15187.8	13214.5	43978.6	26009.7	19181	1.35601	0.34466	0.304866
M431T33	431.08411	33.0525	nodiff									3692.55	3160.23	3047.98	4403.55	5742.3	69910.9	4083	3466.82	3740.58	3243.11	4009.32	16888.9	0.237394	0.36003	0.584688
M251T354	250.89015	354.1660	nodiff									281318	256517	306109	276588	206373	131820	364611	302437	281951	313808	265381	278925	0.951441	0.758876	0.607741
M864T296	863.95573	295.5710	nodiff									1880.59	3251.51	178399	1245.89	698.176	1198.76	1168	1199.78	1991.51	20568.1	37095.1	5225.24	7.09922	0.396001	0.433013
M174T158	174.18395	158.0710	nodiff									90684.9	90565.6	67018.6	90602.5	60494.5	103315	112170	76506.8	111988	50148.5	79873.2	90825.7	0.879413	0.450144	0.330427
M293T35	293.24577	34.9530	nodiff									80192.4	69673.8	21354.3	61292	59672.3	14130.6	36394.4	56897.1	62991.3	16579.5	58436.9	37398.6	1.56254	0.174942	0.523316
M801T40_2	801.04457	40.2250	nodiff									11814.8	26439.1	33512.4	14364.1	11987.4	4963.31	31495.7	18120.2	45611.2	9993.35	19623.6	22036.8	0.890493	0.78643	0.25264
M332T439	331.54663	439.4210	diff									223381	263427	164858	244252	213324	275960	274478	295542	353324	318265	221849	303514	0.730934	0.00633494	1.10891
M735T62	734.56522	61.5880	nodiff									80945.4	140298	319080	117776	1.09053e+06	511130	38746.2	123416	84622.4	105032	349725	172589	2.02634	0.419598	1.60498
M591T41	591.41083	40.8595	nodiff									40837.8	91966.9	73889.6	59090.3	28937.6	16147.1	59402.1	55579	54500.6	15742.1	58944.4	40274.2	1.46358	0.249849	0.424867
M175T46	175.08529	46.2005	nodiff									59635.7	124400	31431.6	88447.3	60196.5	15897	56547.4	25248.6	62138.1	14038.2	72822.2	34773.9	2.09416	0.0772842	0.685274
M699T41	699.47056	40.8550	nodiff									40293.7	60475.7	96305	53601.1	24267.5	24008.7	45611.2	36351	112584	48183.5	54988.6	53347.6	1.03076	0.935167	0.298903
M817T119	816.57018	118.8905	nodiff									150601	226302	388837	223118	237659	49853.6	152275	258184	116253	685061	245303	252325	0.97217	0.954716	0.48269
M1022T187	1021.70271	186.9475	nodiff									31664.7	18887.4	79757.9	56120.4	54791.8	144910	44477.4	56017.8	23963.1	254109	48244.5	104696	0.460807	0.235251	0.837984
M432T35	432.35161	34.9645	nodiff									19418.6	32910	49069.3	22264	73088.4	56779	18744.2	29413.5	9372.52	113771	39350.1	45616	0.862638	0.775604	0.285521
M135T38	135.07915	37.9325	nodiff									21049.6	21124.3	27155.2	24540.3	28110.2	22013	27426.2	21208.9	26084.3	13123.9	24395.9	21971.3	1.11036	0.428245	0.0795271
M281T41	281.19408	41.4150	nodiff									90406.8	178759	55646.1	49122.2	50382.7	30654.5	53910.2	41536	32586.4	21431.3	84863.4	36023.7	2.35577	0.0893411	0.710279
M462T33	462.14374	32.6290	nodiff									19211.1	21265.3	14723.9	20308.4	24148.6	79938.5	16536.1	18424.2	16752.6	27808.2	19931.5	31891.9	0.62497	0.358813	0.553978
M569T41_1	569.05746	40.8430	nodiff									12667.7	20841.1	35622.2	7272.42	12317.4	2024.36	32951	17520.3	55230	9612.9	17744.2	23467.7	0.75611	0.606498	0.30128
M864T295	864.45795	295.4950	nodiff									1767.22	3745.62	172465	1788.11	1788.53	1461.78	1433.21	1021.95	1857.15	18745.5	36310.9	4903.93	7.40445	0.385512	0.43408
M831T84	830.56455	84.1800	nodiff									126503	217864	814307	298555	266607	82257.3	351268	117585	30718	308427	344767	178051	1.93634	0.25751	1.07909
M342T42	342.24619	41.6435	nodiff									70468.7	152853	38098.9	77446.9	12874	29672	42557.4	38715.6	4218.88	11457.6	70348.3	25324.3	2.7779	0.107387	0.652731
M286T138	286.30844	137.9445	nodiff									51729.8	30126.5	44126.1	67860.9	74745.3	137215	64727.2	85385.2	44860.1	117042	53717.7	89845.8	0.597888	0.088662	0.842739
M129T200_2	129.10097	199.7940	nodiff									116061	107549	110976	182094	12747.2	15783.4	176338	178675	344474	87002.3	105885	160454	0.65991	0.400038	0.971701
M156T395	156.07553	394.7750	nodiff									157949	159717	307568	234557	213421	132397	314264	221893	192159	178915	214642	207926	1.0323	0.873828	0.0903777
M626T189	625.51434	189.2920	nodiff									26728.3	18188.8	61697.8	49507.9	59647.3	49763	28413.8	74155.6	29790.9	295105	43154	95445.7	0.452132	0.338412	0.551224
M310T352	310.05501	352.3260	nodiff									12662.9	11831.2	22555	16121.4	8156.29	108158	14631.2	14700	16600.6	14623.4	14265.3	33742.7	0.422768	0.329654	0.706415
M554T34_2	554.17230	33.7870	nodiff									16443.5	13258.6	18584.4	15188.8	14767	59102.4	21338.2	21658.2	16659.7	14402	15648.4	26632.1	0.587578	0.221416	0.516884
M297T49	297.18889	49.2445	nodiff									91490	203749	57590.1	95078.6	66106.2	29276.4	49689.1	47584	55968.3	36394.1	102803	43782.4	2.34804	0.0578509	0.867113
M1087T40	1086.72987	40.2280	nodiff									19854.9	33196.8	49184.5	29549.8	17662.5	7104.73	29016.7	25466.3	58752.6	15522.8	29889.7	27172.6	1.09999	0.801049	0.262609
M663T34	662.56575	33.7700	nodiff									35812.2	29014.6	84779.1	46880.2	51611.7	51034.1	24964.3	53033.5	24481	135965	49619.6	57895.7	0.857052	0.723897	0.17692
M552T34_1	551.50041	34.3350	nodiff									60059.9	37109.4	61855.7	65423.4	69765.5	58317.7	46015.7	45628.6	31664.5	89133.8	58842.8	54152.1	1.08662	0.687669	0.336484
M452T37_2	452.39177	36.9170	nodiff									43491.5	42997.3	35671.8	49634.2	46961.8	35930.2	43901.1	39625.4	36768.1	48525.6	43751.3	40950.1	1.06841	0.424247	0.095814
M785T586	784.57961	586.4770	nodiff									2515.63	2951.81	23495.5	10059.5	183634	1059.14	5721.98	12248.2	2768.24	37293.1	44531.3	11818.1	3.76805	0.385112	0.522028
M882T464	881.89793	464.0430	nodiff									103818	131275	176363	38014.8	10845.5	3437.44	3175.55	5017.3	246074	195191	92063.4	90579.1	1.01639	0.981376	0.609868
M645T35_1	644.59332	35.0100	nodiff									42660.8	24456.9	47638	57395.9	84433	30994.4	24735.6	38066	15321.6	144360	51316.9	50695.5	1.01226	0.981287	0.142782
M815T126	814.55591	125.7705	nodiff									165265	205433	321955	192163	461418	51080	289656	262296	278321	494867	269247	275244	0.978212	0.948091	0.500303
M330T125	330.33461	124.5055	nodiff									78408.4	19174	205051	112228	1.12903e+06	24781.3	64580	501369	66749.4	311621	308779	193820	1.59312	0.625961	0.764325
M215T39	215.18132	38.8160	nodiff									20646	34747.5	39530.2	25491.7	27227.1	16312.9	59149.6	33993.8	51404.4	37339.5	29528.5	39640.1	0.744915	0.249817	0.369821
M618T40_2	617.93065	40.2295	nodiff									17410.5	43067.2	51402.1	27429.5	20663	6888.63	31225.9	31143.7	58907.6	13673.5	31994.5	28367.9	1.12784	0.753359	0.291314
M857T42	856.57783	42.0450	nodiff									56196.6	84626.6	135352	79825.6	103142	47982.9	72107.4	94745.4	61215	212011	91828.6	97612.4	0.940748	0.862844	0.157413
M508T189	508.33530	189.1290	diff									16329.2	7672.18	23819.3	12837.5	1833.05	188858	192132	57302.5	140236	100587	12498.2	135823	0.0920185	0.00151432	1.52395
M781T298	780.54706	298.4480	nodiff									8684.21	6590.81	76569.3	41783.7	272638	25201	14006.6	211234	6927.16	213006	81253.2	94075	0.863706	0.857539	0.0290784
M326T36	326.30375	36.2990	nodiff									43333.5	32008.2	34167.6	37527.1	47854.4	45216.5	25386.8	52445.2	29804.2	84974.2	38978.2	47565.4	0.819465	0.456371	0.22585
M495T191	494.78240	190.6275	diff									80387.5	73522.5	79146.1	85478.7	79589.4	167271	96311	116226	120330	202623	79624.8	140552	0.566514	0.0140976	1.04651
M504T49	504.33519	49.1630	nodiff									70821.9	164484	95614.3	84656.6	65877	20596.7	67922.9	77800.6	148621	65551.2	96290.8	76098.4	1.26534	0.480296	0.649674
M356T34_1	356.06827	34.2995	nodiff									10150.6	11496.1	12410.4	12181.6	12805.1	106591	17241.6	19935.8	16407.5	7046.88	11808.8	33444.5	0.353086	0.273968	0.722561
M646T35	645.59214	34.9850	nodiff									11455.2	9433.51	17671.6	14209.5	30227.8	11793.5	7342.22	12843.4	4510.29	50662.2	16599.5	17430.3	0.952335	0.930336	0.0653699
M759T315	758.56601	315.1130	nodiff									12605.4	10943.1	119012	82872.1	432241	41689	19348.4	751920	9426.57	276923	131535	219861	0.598262	0.600236	0.567689
M625T73	625.42916	72.9070	nodiff									35651.8	63507.6	76340.9	32393.2	43908	55400	57811.6	40276.7	137124	43050	50360.3	66732.5	0.754659	0.432602	0.362673
M447T33	447.11365	33.2055	nodiff									10951.6	8900.38	9645.04	13768.7	13249.7	91160.9	19001.3	14803.5	12692.1	10081.4	11303.1	29547.8	0.382535	0.273057	0.674896
M456T38	456.31387	38.1900	nodiff									22811.7	70404.9	36179	19720.7	16518.8	11832.1	26407.5	29927	29810.3	28300.6	33127	25255.5	1.31168	0.473879	0.32033
M315T341	314.78579	341.4650	diff									179734	115870	164161	200759	177290	298954	219704	220724	244134	282514	167563	253206	0.661765	0.00403638	1.27418
M679T41	679.46404	40.8550	nodiff									51661.3	92610.3	92244	66602.1	29262.7	11280	65401	54720	74487.7	24840.8	66476.1	46145.9	1.44056	0.269332	0.485425
M324T38_3	324.28829	37.5430	nodiff									13235.4	16762.4	13930.2	17983	13286.3	13820.3	10785.5	13079.8	17327.3	26569.8	15039.5	16316.6	0.921731	0.675289	0.0795638
M721T146_2	720.58426	146.4910	diff									134939	78372.7	123747	124490	167309	22235.2	55750.7	79855	63050.5	97009.2	125772	63580.1	1.97816	0.0112828	1.03443
M140T271	140.06684	270.9610	nodiff									277881	261431	230079	258133	227802	230551	351006	354131	363330	263534	251065	312510	0.803382	0.0666287	0.929642
M991T440	991.11659	439.5305	nodiff									151634	200483	117679	182213	133043	188111	199742	200759	258749	230048	157010	215482	0.728648	0.0190429	0.926219
M384T35	384.33228	35.4045	nodiff									9200.4	86280.5	18760.2	10591.8	18232.3	56453.6	14665	19745	8069.42	60912.5	28613	31969.1	0.895022	0.858965	0.106932
M641T34_2	640.57053	34.4090	nodiff									28177.3	19774.1	25277	43442.8	56736	38659.2	29189.3	42273	22886.8	152958	34681.4	57193.3	0.60639	0.396219	0.336288
M203T36_1	203.11993	36.3370	nodiff									74621.6	38076.6	37896.1	35219.9	30599.3	4914.48	52814.5	34476.5	45266.8	13760.3	43282.7	30246.5	1.431	0.312901	0.339143
M341T34_2	341.24428	34.4240	nodiff									60647.8	49851.6	24541.5	59747.4	47780.1	9031.74	17491.9	28778.4	34700.1	19539.4	48513.7	21908.3	2.2144	0.0098963	0.674939
M795T156	794.60120	155.6205	nodiff									40279.9	26630.2	160536	189337	594213	20361.5	47059.1	137129	17326.6	132359	202199	70847.1	2.85402	0.252384	1.12776
M310T36_1	310.16164	35.8130	nodiff									5454.32	2931.2	5217.83	5075.92	4309.92	16937.3	8185.91	48466.5	4647.89	25598.2	4597.84	20767.1	0.2214	0.0729213	0.446142
M545T41_2	545.03913	41.3960	nodiff									10345.2	23943.4	33193.7	5257.68	7849.64	1491.15	30994.9	8179.18	38108	8245.51	16117.9	17403.8	0.926118	0.88952	0.215647
M523T36_2	523.24335	36.2880	nodiff									14582.2	17729.9	22832.4	60175.2	32088.2	52873.3	8486.29	23774.2	13212.3	49992.1	29481.6	29667.6	0.993729	0.988366	0.329182
M355T196	355.26110	196.4010	nodiff									4429.6	1261.6	533.704	4121.34	2086.29	93908.1	76512	4987.97	27475.2	4139.48	2486.51	41404.6	0.060054	0.0696092	0.868988
M503T33	503.10497	32.6340	nodiff									9085.27	7010.74	12389.2	11349.6	20413.4	52419.4	7858.43	11026.7	6660.56	43845.3	12049.7	24362.1	0.494607	0.256998	0.489736
M697T491_1	696.97740	491.0360	nodiff									73493.8	109857	28478.6	3341.21	1477.84	1241.45	493.039	3073.42	62338.2	38030.1	43329.7	21035.2	2.05986	0.39005	0.563959
M438T37	438.24941	37.3050	nodiff									18128.7	11694.4	10939.4	14289.7	14543.3	71157.4	11068.2	22001.2	9014.93	31243.1	13919.1	28897	0.48168	0.224104	0.56788
M514T35_2	514.42139	34.9690	nodiff									26903.8	18711.9	32925.6	23150.4	71758.1	32172.4	23653.5	24736.4	7863.23	88110.3	34690	35307.2	0.982519	0.971543	0.18594
M304T128_2	304.29825	128.3270	nodiff									63226.6	192772	22399	125331	38976.3	17929.6	197892	56604	22914.2	91690.6	88541	77406	1.14385	0.812708	0.3425
M803T150	802.58950	150.0830	nodiff									61774	46129.1	59110.1	70704.3	69544.2	170119	32817.8	41422.7	21416.7	69289.4	61452.3	67013.2	0.917019	0.843808	0.766517
M815T58	814.62229	58.0180	nodiff									334179	156177	378748	160292	297883	192802	190244	622185	369930	1.84909e+06	265456	644849	0.411655	0.262225	1.75804
M521T33	521.11689	33.0550	nodiff									8624.62	6022.4	7472.31	5758.13	12171	57127.7	6366.84	9040.78	5553.46	22195.8	8009.69	20056.9	0.399348	0.254354	0.52613
M815T92	814.62222	91.5520	nodiff									138005	529352	459855	219961	117573	61507.7	426686	141046	115026	285124	292949	205878	1.42293	0.442378	0.70682
M885T418_2	884.95283	417.9440	nodiff									212360	276919	134154	242693	151257	7253.76	48310.4	132068	278304	113546	203477	115896	1.75568	0.141204	1.26239
M208T36_1	208.03115	35.6470	nodiff									17314.4	17826.2	10300	15074	21381.3	77648.2	20294.9	22633	27123.3	9434.75	16379.2	31426.8	0.521184	0.247235	0.569723
M318T327	318.09312	326.6795	nodiff									2274.73	3357.84	3250.21	3050.72	1952.44	173200	2113.53	2898.38	3565	4013.42	2777.19	37158.1	0.0747398	0.341699	0.934441
M242T39	242.21026	38.8000	nodiff									15318.5	23526.4	18481.1	22077.5	9741.69	14308.3	26710.4	34744.1	29591.5	30814.6	17829	27233.8	0.654667	0.0587947	0.412857
M242T38_2	242.17385	38.2840	nodiff									5480.51	5301.88	21072.9	7353.91	3576.01	2702.53	13451.9	37800.5	1347.38	31738	8557.05	17408.1	0.491557	0.30664	0.281204
M1028T313	1027.54341	313.2440	nodiff									156855	82163.1	92723.2	5050.34	1358.01	527.362	208.537	442.377	51583.9	49982.2	67629.9	20548.9	3.29118	0.17637	0.724905
M383T41	383.26177	40.9140	nodiff									19258.3	63045.6	20140.3	24738.4	5999.2	9152.05	13390.7	13510.1	12626.1	8366.37	26636.3	11409.1	2.33467	0.154531	0.392685
M247T240	247.16601	239.6850	nodiff									269165	270314	321698	274614	256110	320263	317837	298377	283429	610042	278380	365989	0.760624	0.197982	1.10775
M787T448	786.59613	447.8650	nodiff									8215.99	7344.55	56679.5	30181.7	266991	13228.2	9637.52	63777.1	2008.34	64896.4	73882.5	30709.5	2.40585	0.422076	0.583397
M844T123	843.58974	123.3960	diff									176684	206655	361439	232323	278943	5298.39	71498.8	66465.1	35583.2	136545	251209	63078.1	3.98251	0.00131083	1.84473
M392T35	392.27985	34.9980	nodiff									64037.5	72931.9	52056.5	65720.5	72815.4	24552.6	35709.8	9520.84	59541.2	20543	65512.4	29973.5	2.18568	0.00512488	0.733544
M818T42	817.57751	41.6130	nodiff									40209.5	33359.2	47015.8	38813.9	76406	61119.9	22579.7	35421.2	24999.5	153788	47160.9	59581.7	0.791532	0.641582	0.241768
M151T37	151.07410	37.2695	nodiff									8901.06	13047.6	26408	12052.8	12822.1	5706.34	15597.2	11111.5	13712.4	13778.8	14646.3	11981.3	1.22243	0.466826	0.110778
M151T38	151.14677	37.5360	nodiff									10621.7	12399.3	14602.5	13490.3	10839.1	22724.9	9105.57	14940.6	11306.5	19016.1	12390.6	15418.7	0.803608	0.277303	0.241891
M643T35	642.58370	34.9555	nodiff									20638.9	23307.6	37062.6	47811	53841.4	21060.9	19392.6	32956.9	8917.21	109381	36532.3	38341.7	0.952808	0.92763	0.0555024
M801T591_2	800.66635	590.8565	nodiff									2592.09	2517.09	91612.4	35075.9	288873	625.938	3559.01	19606.8	902.531	90046.8	84134.1	22948.2	3.66626	0.309399	0.768292
M423T370_1	422.88211	370.2680	nodiff									426070	323399	428175	396686	358548	385800	232964	243284	403078	375458	386575	328117	1.17816	0.203315	0.770671
M747T111	746.59880	110.8255	nodiff									313469	224201	319471	287696	218847	97239.9	227927	196123	6738.54	482525	272737	202111	1.34944	0.419635	0.79674
M131T341	131.08036	341.0960	diff									210657	220069	119473	162931	187911	30767.1	55201.8	113659	116592	57149.1	180208	74673.8	2.41327	0.00287935	1.35524
M279T34	279.15753	34.0895	nodiff									81883.2	17715.4	58681.9	54825.2	56732.6	28377.6	66277.1	68086.1	62864.1	33974.9	53967.7	51915.9	1.03952	0.882042	0.0771944
M598T156	598.42732	156.3740	nodiff									33239.4	25730.6	24838	32953.3	50892.6	91111.8	44094.4	51626.8	33330.3	51827.7	33530.8	54398.2	0.616395	0.0904304	0.661033
M623T41_1	623.08804	41.3960	nodiff									12327	24514.7	31489.6	6884.02	6450.42	2092.07	20485.5	11229.3	48061.5	6063.03	16333.1	17586.3	0.928745	0.899553	0.250076
M158T47	158.05850	46.5835	nodiff									15435.6	27427.1	7202.64	16349.8	137858	9509.75	32537.7	8254.67	26499.1	191398	40854.7	53639.8	0.761648	0.771249	0.074568
M776T33	776.22943	33.0525	nodiff									11089.2	10048.5	6718.7	9135.57	9822.09	58975.4	11720.2	8798.02	6219.57	9995.21	9362.82	19141.7	0.489132	0.357922	0.511859
M764T114	763.59655	113.6620	nodiff									323964	200827	362350	248427	142972	63054.3	296096	244553	188134	498847	255708	258137	0.990591	0.977083	0.553385
M477T207	477.16715	206.7280	nodiff									153742	100860	77191.9	107402	75637.2	218144	165163	111874	183556	28150.8	102967	141377	0.72831	0.317317	0.735527
M170T377_2	170.09094	377.0640	nodiff									40871.3	50738.3	90537.7	53467.9	61889	121295	99427.5	121100	91655.4	108901	59500.8	108476	0.548517	0.00142822	0.981465
M203T227	203.08028	226.6975	nodiff									9215.27	10800.3	13164.2	14733.8	10553	12780.2	8887.27	7953.98	34372.6	113651	11693.3	35529.1	0.329119	0.270565	0.421159
M757T194	756.54769	194.2790	nodiff									4071.61	2286.04	47053.8	110555	189897	7478.85	3310.11	59132.2	4805.3	377764	70772.5	90498.1	0.782034	0.813447	0.0604724
M760T588	759.63191	588.3900	nodiff									2383.39	4222.96	151939	60590.3	282631	3247.12	6880.88	31053.3	3975.57	205918	100353	50215	1.99847	0.46929	0.671888
M165T297_2	165.05346	297.3190	nodiff									137002	147376	194484	147673	77987.8	96562.7	226416	175472	197640	172997	140905	173818	0.810647	0.28139	0.674114
M925T40_1	924.63593	40.2250	nodiff									27299.4	41004.5	48808.1	33050.2	16456.7	15826.7	35189.3	32167.4	51171.9	26528.5	33323.8	32176.8	1.03565	0.889912	0.239425
M501T37	501.27893	37.2290	nodiff									11416.4	5440.24	7006.37	9000.89	7425.99	4729.28	11360	8457.99	6838.8	7443.54	8057.98	7765.93	1.03761	0.848998	0.0281094
M804T168	803.60164	168.4295	nodiff									23060.7	14440	35092.5	50257	117615	70157.1	11247	35589.5	5390.6	89998.9	48093	42476.6	1.13222	0.825739	0.451934
M875T422_2	874.94720	421.7230	nodiff									84940.3	150495	203569	136770	72975.6	9212.51	113000	177292	257930	192417	129750	149970	0.86517	0.686129	0.830651
M703T33	703.21197	33.0820	nodiff									12549.4	11123.8	10145.9	11428	11519.2	55574.6	8705.47	10909	8534.79	10268.6	11353.3	18798.5	0.603945	0.442396	0.469106
M298T34	298.08176	34.4155	nodiff									19279.5	13967.8	17898.4	16875.7	23675.7	58391.9	20138.1	30887.3	20506	17101.5	18339.4	29405	0.623685	0.192589	0.499223
M487T377	486.86058	376.7310	nodiff									263062	227654	235118	244407	292472	286357	250171	247041	252904	225929	252543	252480	1.00025	0.996822	0.451969
M861T137_1	860.60929	136.9690	nodiff									28662.8	37206.1	70253.4	51606.8	50993.6	79775.8	39387.6	103162	36503.3	167595	47744.5	85284.7	0.559825	0.173391	0.643915
M246T288	246.09335	287.7400	nodiff									27744.4	25386.8	22720.1	24163.6	15620.4	247052	15393	25946.8	28445.6	19186.1	23127.1	67204.7	0.344129	0.356714	1.05299
M454T40	454.38576	40.1560	nodiff									4352.87	13881.5	13192.2	6640.34	7417.99	12068.7	19490.8	14132.6	33366.7	23963.3	9096.97	20604.4	0.441506	0.0267424	0.417637
M219T365	219.08346	364.5620	nodiff									116252	149210	93467	149869	160187	42417.2	68099.1	91583.1	124850	71414.5	133797	79672.8	1.67933	0.0194684	0.934683
M540T41	540.36950	41.3960	nodiff									17580.2	40063.7	37019	24150.5	14902.7	27028.2	25940.9	7828.33	62505.7	10550.8	26743.2	26770.8	0.99897	0.998059	0.101149
M797T48_1	796.52637	47.6400	nodiff									39707.6	77714.8	57409.1	50608.5	19680.8	121317	62532.3	43189.3	99894.1	62186.2	49024.2	77823.8	0.629938	0.132123	0.608707
M357T36	357.26037	35.6670	nodiff									17363.7	60023.6	19291.4	15937.2	49584	19191.6	29761.5	9416.52	70243	25759.5	32440	30874.4	1.05071	0.913513	0.215258
M76T327	76.03891	326.7090	nodiff									228377	310056	149772	232239	271759	120804	133393	185640	226410	166736	238441	166597	1.43124	0.0592403	0.992976
M748T41	747.56335	40.8550	nodiff									33839.4	31618.6	31527.4	32438.2	67484.4	107891	51992.6	39820.7	30288.3	32858.7	39381.6	52570.2	0.749124	0.43275	0.645756
M282T35	282.04959	34.9760	nodiff									21858.1	18460	20209.4	19279.4	28477.5	105766	24806.1	27051.8	23602	11798.4	21656.9	38604.9	0.560988	0.350444	0.675772
M549T34_2	549.48434	33.8940	nodiff									6515.58	6715.39	14143.6	5670.39	12016.5	36705.4	21986.4	13304.3	15024.8	85213.2	9012.29	34446.8	0.261629	0.0953417	0.57764
M828T171	827.69425	171.4070	nodiff									152432	124217	148159	195678	148498	37747.7	36266.3	105003	40456	202685	153797	84431.6	1.82155	0.0777858	1.10911
M198T390	198.08349	390.4620	nodiff									127531	131921	138033	129635	96518.7	273154	236189	93664.2	103953	199706	124728	181333	0.687836	0.158589	1.04823
M324T250	324.07480	249.8670	nodiff									24518.9	10381	50694.7	39460.6	13406.4	2299.88	100437	95364.7	62550.1	28227.5	27692.3	57775.9	0.479305	0.180027	0.645604
M790T173	789.67062	173.3815	nodiff									86654.5	122516	108151	97497	63569	42644.4	43469.2	49376.6	24562.6	104402	95677.3	52891	1.80895	0.0344509	0.809967
M373T34_1	373.09627	33.7940	nodiff									18383	12630.5	24205	16053.9	20258.5	33558.3	25218.4	32753.9	24676.1	488.783	18306.1	23339.1	0.784355	0.448147	0.296513
M645T370_1	644.92972	370.2910	nodiff									185657	211788	204124	176137	111783	136561	247626	227908	193893	190548	177898	199307	0.892582	0.433248	0.546639
M244T239	244.09112	238.8720	nodiff									120024	78101.5	261813	116449	73231.7	238781	195993	147547	121408	193131	129924	179372	0.724326	0.251047	0.959141
M169T37_1	169.08466	37.0890	nodiff									54704.2	59159.6	58678.6	61567.7	58597.3	8941.77	35693.1	33130.5	60494.2	29137.6	58541.5	33479.4	1.74858	0.0166339	0.645379
M268T389	268.10041	388.9550	nodiff									9700.06	14304.9	8097.84	5922	5320.47	195825	7890.4	13240.4	17292.5	9781.56	8669.06	48805.9	0.177623	0.307479	0.974166
M715T36	714.67085	35.6170	nodiff									39072.8	48610.5	56127.4	53117.3	98767.4	5290.59	12464.6	36190.6	5836.74	84958.8	59139.1	28948.3	2.04292	0.137257	0.663176
M415T33	415.03495	32.6340	nodiff									2515.43	2524.52	2657.29	3667.53	8521.9	101448	2671.96	4340.09	2782.85	10979.8	3977.33	24444.6	0.162708	0.320962	0.717274
M824T39	824.48025	38.8435	nodiff									57341.4	28928.2	19756.3	36351.5	13095.7	5568.41	27436.8	17069	9741.46	16897.8	31094.6	15342.7	2.02667	0.101712	0.403411
M425T376	424.86163	376.2760	nodiff									220847	209170	206063	213259	252295	261810	251058	199928	202698	237940	220327	230687	0.95509	0.512293	0.554737
M226T37_1	226.17790	37.0030	nodiff									17456.6	4218.53	11923.3	13703.4	7818.76	5193.38	7442.28	5226.01	6638.88	10933.1	11024.1	7086.73	1.5556	0.158403	0.203482
M296T387	296.06407	387.3980	nodiff									283871	138177	233320	237739	232037	210220	226766	145085	349057	364810	225029	259188	0.868209	0.50097	0.375171
M158T294_2	158.06584	293.5685	nodiff									2356.77	4294.16	26914.5	4596.89	1442.25	7606.94	186172	9572.52	9860.15	201712	7920.92	82984.7	0.0954504	0.138488	0.899887
M128T36	128.06043	35.6170	nodiff									1900.68	2517.49	2051.96	950.314	3399.39	1392.95	754.759	2343.38	3157.71	139.971	2163.97	1557.75	1.38916	0.394186	0.0587122
M245T330	245.15905	329.8375	nodiff									90044.5	75629	32968.3	72572.5	64366.2	78698	111307	143559	201320	97220.5	67116.1	126421	0.530894	0.0357272	0.941342
M515T370	515.00384	370.2910	nodiff									161215	190909	183659	156403	91986.4	117426	230692	205775	171727	181176	156834	181359	0.864772	0.369695	0.585108
M1013T41	1012.69082	40.7760	nodiff									17013.2	37100.4	50914.3	34689.3	17928.7	9710.57	30491.5	27946.9	52420.1	19031.1	31529.2	27920	1.12927	0.715755	0.249481
M359T391	359.19007	391.1000	diff									74759.4	140798	19858.3	69412.6	78030.4	2313.85	5864.98	17186.1	29631.4	11677.5	76571.8	13334.8	5.74226	0.0127999	1.00538
M847T36	846.74645	35.6150	nodiff									11702	15313.8	24463.5	14214.1	30262.2	4451.76	42878.4	15557.7	12599	93764.6	19191.1	33850.3	0.56694	0.40525	0.304718
M479T449_2	479.23113	449.4320	nodiff									56160.5	83307.4	29678.9	56015.8	54267	200529	16502.6	28967.7	41099	22952.2	55885.9	62010.2	0.901237	0.868725	0.716817
M487T362	486.86100	361.8335	nodiff									238143	243687	236010	223364	228174	224034	214537	221147	220158	204352	233876	216846	1.07854	0.0094935	0.231918
M581T34_1	580.53349	34.4240	nodiff									51476.7	34792.4	52967.9	60885.8	64721.7	51458.7	41342.4	36410.5	22617	80109.4	52968.9	46387.6	1.14188	0.56352	0.356674
M127T500	127.12148	499.8425	diff									184970	322806	68082	175597	227632	35242.4	36420	57695.9	119895	50028.3	195817	59856.3	3.27146	0.014999	1.45857
M163T36_2	163.14646	36.2825	nodiff									16879.9	13786.1	15651	19570.4	18182.5	9723.29	5910	13675.7	10225	9713.9	16814	9849.59	1.70707	0.00231705	0.349033
M903T189	902.56862	188.8200	nodiff									28177.3	23529	66520.2	45588.9	74497.7	79886.6	47030.6	79579.4	37333.5	303086	47662.6	109383	0.43574	0.253816	0.701709
M429T34_2	429.08542	33.6670	nodiff									11534.6	11360.6	11073.5	11421.1	12012.4	89823.3	13644.4	11885.7	11693.1	10783.4	11480.4	27566	0.416472	0.331828	0.644865
M367T295	367.14743	294.5680	nodiff									17229.2	19160.5	15464.1	17302.3	8087.97	160727	12083.9	8209.44	15487.8	10063.4	15448.8	41314.3	0.373934	0.412787	0.83825
M362T80	362.32392	79.7040	nodiff									293658	287209	221596	57687.4	275119	256152	203242	240668	293410	210356	227054	240766	0.943049	0.77849	0.226092
M664T29	664.38511	29.0700	nodiff									5622.58	9521.96	5955.26	5832.55	7745.16	2555.08	20331.7	6302.34	3618.45	6259.86	6935.5	7813.48	0.887633	0.796971	0.0850399
M441T456	441.14256	455.5380	nodiff									21849.8	24570.4	21774	25247.9	23701.1	366825	27399.8	28386.9	35071	22738.3	23428.6	96084.2	0.243834	0.314601	1.33827
M881T41	880.60472	40.8760	nodiff									19375.7	41551.2	58016.4	27553.9	20413.2	26987.3	38307.5	51494.1	47347.9	85789.7	33382.1	49985.3	0.667838	0.214188	0.461445
M302T397_2	302.20561	396.6740	nodiff									224090	478425	128326	246755	172697	54069.7	73383.2	163454	195907	156334	250059	128630	1.94402	0.105802	1.35045
M629T425	629.12392	425.0725	nodiff									399736	32174.8	144264	336982	156318	160500	249180	263311	170101	313085	213895	231235	0.92501	0.819108	0.161012
M223T43	223.15236	43.2360	nodiff									93001.2	188467	43562.5	45552.6	31316.8	30033.9	48217.3	29550.7	31256.7	4708.31	80380	28753.4	2.7955	0.121634	0.705139
M641T34_1	640.50565	34.2930	nodiff									25278.1	11517	58720.4	22786.2	27423.6	28597	18104.3	35893.5	11844.4	104719	29145.1	39831.6	0.731707	0.57956	0.191093
M355T45_2	355.23117	45.1480	nodiff									58981.3	145619	59150.1	71930.3	45278.9	12315.2	48717.2	41868.9	47438.8	12736.3	76191.9	32615.3	2.33608	0.0577786	0.74514
M218T131	218.09094	130.7580	nodiff									277598	687131	118751	258992	323767	59484.7	144690	184111	196656	71746.4	333248	131337	2.53734	0.0756512	1.61097
M255T40	255.11185	39.6530	nodiff									14183.8	20855.9	15367.2	10653.5	9866.77	13970	35006.5	11036.3	28591.6	12778.8	14185.4	20276.7	0.699594	0.276663	0.257751
M258T489	258.10872	488.8870	nodiff									705940	364902	144070	648837	687170	212936	261211	306176	792064	199881	510184	354454	1.43935	0.349126	1.17352
M830T411	830.43168	411.1490	nodiff									5985.17	9140.34	10075	4266.5	8746.65	1722.38	1693.92	2051.41	59880.8	136188	7642.74	40307.2	0.189612	0.252678	0.524908
M665T38	664.61670	37.5280	nodiff									6708.18	6115.54	14366.9	9981.18	10208.8	6476.92	6188.4	8175.61	3145.34	35398.5	9476.14	11876.9	0.797859	0.704959	0.0478924
M583T34_1	582.50338	33.9140	nodiff									5789.65	5336.57	12643.9	5867.41	10651.8	28616.9	12630.7	13002	11684.1	87111.9	8057.87	30609.1	0.263251	0.159713	0.482616
M1057T41	1056.71563	40.5505	nodiff									18968.8	32828.7	46418.9	29705.3	15398.8	8355.67	31953.2	22142.5	52586.6	17453.5	28664.1	26498.3	1.08174	0.822407	0.238614
M417T38_3	417.33360	38.1680	nodiff									28757.7	48978.6	37575	30522.6	25557.2	41183.9	56982.3	43973.2	56122.7	54347.7	34278.2	50522	0.678482	0.0157015	0.504276
M283T316	283.13870	315.9380	nodiff									87455.3	53353.5	82547.5	97839.4	71878.3	43088.3	38690.5	75740	66898.2	48447.1	78614.8	54572.8	1.44055	0.0497685	0.556065
M162T391	162.11102	391.3700	nodiff									163453	153619	242007	204212	298707	187407	585233	240559	237740	274066	212400	305001	0.69639	0.259121	0.964659
M162T406	162.11103	406.0790	diff									156679	150149	257273	195190	181834	182003	229783	714417	766856	869429	188225	552498	0.34068	0.0363844	2.3723
M494T73	494.34075	72.9730	nodiff									39100.2	84454.4	64514	60082.6	104557	48113.9	38113.6	49488.6	138543	34821.9	70541.6	61816.2	1.14115	0.706592	0.238632
M820T132	819.59308	131.5630	nodiff									116709	122424	255524	156632	172262	58191.3	74029.5	133077	57089.8	322592	164710	128996	1.27686	0.542839	0.59035
M697T491_2	697.31222	491.0360	nodiff									68028.5	100479	29847.6	3579.11	2258.89	1498.7	847.317	2923.27	63829.8	39821.9	40838.6	21784.2	1.87469	0.431695	0.534489
M373T38_2	373.29207	37.5810	nodiff									9197.25	8401.77	18905.5	12838.2	13850.4	34875.2	32401.3	23741.8	13559.7	23666.9	12638.6	25649	0.492754	0.0149339	0.514568
M268T36	268.26151	36.2710	nodiff									7618.8	6476.39	13576.7	10483.2	16704.4	10442.9	6183.9	13115.9	4434.35	34651.3	10971.9	13765.7	0.797047	0.640659	0.0838648
M513T39	513.41395	38.9630	nodiff									7791.53	3706.34	4729.71	7789.14	11306.1	5389.53	7833.8	6521.04	4001.99	10830.2	7064.56	6915.31	1.02158	0.935002	0.0476445
M368T33	368.33674	32.6240	nodiff									2231.13	1331	1987.7	2396.95	3322.69	1300.72	709.72	2854.12	7404.69	3130.28	2253.89	3079.91	0.731806	0.516492	0.0845301
M320T400	320.16189	399.7680	nodiff									179897	225630	79403.2	176311	100166	574.692	63105.8	119755	140192	114003	152282	87526	1.73984	0.118422	1.11482
M736T587	735.56735	586.7550	nodiff									956.251	1409.25	51804.1	15361.6	175427	102.614	3418.27	15128.2	322.254	47571.4	48991.7	13308.5	3.68122	0.326516	0.573175
M860T41_1	859.58873	41.4435	nodiff									26983	33288.3	46901.3	36245.9	33771	19803.6	20078	60888.7	56296.2	87172.1	35437.9	48847.7	0.725477	0.343725	0.401982
M652T34_1	651.53289	34.3350	nodiff									13793.4	19427.2	34058.2	21985.2	27887.5	34218.3	22608.2	38384.9	15573.2	94629	23430.3	41082.7	0.57032	0.255649	0.399696
M74T199	74.09534	199.2480	nodiff									28481.3	27609.2	52415.2	35902	7879.94	13319.7	115235	83810.9	84283.4	25444.6	30457.5	64418.7	0.472806	0.138433	0.705416
M358T50	358.24104	50.0580	nodiff									17609.1	110634	20950.5	41164.6	45680.7	8817.41	23255.9	21081.3	21394.6	21427.6	47207.8	19195.4	2.45933	0.13756	0.562518
M1071T186	1070.71270	185.7110	nodiff									25289.5	18622.7	43011	26010	13683	105120	27851.4	35880.5	21209.2	76255.6	25323.3	53263.4	0.475435	0.136122	0.736257
M523T490_1	522.98530	490.2410	nodiff									43593.8	73045.3	21056.2	2140.46	939.449	24873.9	159.55	1487.05	47140.6	26086.3	28155	19949.5	1.41132	0.626359	0.254896
M626T42	626.42200	41.5305	nodiff									35126.7	110192	76441.6	80836	29038.9	9546.5	54328.9	47677.7	120557	38869.2	66327	54195.9	1.22384	0.623208	0.527744
M569T41_2	569.39170	40.6885	nodiff									16462	30841.7	39889.2	17146.8	24897.4	11066.3	31887.4	12694.8	33762.3	32848	25847.4	24451.7	1.05708	0.84182	0.144566
M804T594	803.68499	593.7690	nodiff									1825.93	5789.05	161149	72352.8	321575	569.942	10136.3	60762	1283.43	377583	112539	90066.9	1.2495	0.817278	0.409172
M843T54	842.58554	54.0250	diff									235861	35709.7	254068	177064	544802	114938	29981	18363	36695.6	37776.1	249501	47550.6	5.24706	0.0447054	1.74614
M110T405	110.07012	405.0310	nodiff									156375	354420	464103	222726	308433	116491	263915	250545	402413	213567	301211	249386	1.20781	0.482675	0.675507
M921T34	920.76417	33.9140	nodiff									22779	18525.3	52001.1	34391.1	55048.9	6175.36	23793.8	51850.3	16335.4	114028	36549.1	42436.6	0.861264	0.784383	0.144035
M498T169	498.28488	168.6000	nodiff									5059.59	8103.78	51617.1	5969.84	3807.34	19255.4	18279.2	13299.8	11438.2	98431.9	14911.5	32140.9	0.463942	0.391323	0.31606
M247T220	247.16516	220.1745	nodiff									645872	348114	296736	365801	266619	903886	249923	263117	378494	230814	384629	405247	0.949122	0.889816	1.34136
M653T34_1	652.54486	33.9140	nodiff									11503	17891.8	28163	14654.3	30001.6	35133.5	24527.4	37658.9	14158.4	104451	20442.7	43185.8	0.473367	0.200316	0.475253
M357T35_1	357.24040	35.0300	nodiff									44663.9	57120.6	37410.8	36293.4	46077.1	25758.1	30172.5	28717.5	14527.1	16072.3	44313.1	23049.5	1.92252	0.00264179	0.527438
M505T370	504.88512	370.2910	nodiff									284935	317035	294204	273366	235454	258854	327359	315094	300456	284659	280999	297284	0.945219	0.392341	0.416976
M631T34_1	630.50453	33.7785	nodiff									15568.8	10362.6	46504.4	19124	28337.2	19085.5	16160.7	36925.8	16297.1	113712	23979.4	40436.2	0.593018	0.429282	0.278226
M816T41_3	816.04881	40.8550	nodiff									16195.4	34312.5	37405.2	19866.8	12606.4	5213.97	32462.7	14358.6	48054.4	9947.43	24077.3	22007.4	1.09405	0.831249	0.240601
M281T68	281.15910	67.8630	nodiff									187381	300135	82042.9	151336	178109	56550.8	115966	119980	171261	47608.4	179801	102273	1.75804	0.101981	0.98024
M784T586	783.56720	585.5470	nodiff									2862.2	2379.32	22631.9	6579.62	158908	595.414	3470.98	6272.82	1601.78	13643.4	38672.2	5116.89	7.55776	0.301405	0.550536
M363T35_2	363.25090	35.0710	nodiff									67883.8	52304.3	32523.1	54840.2	52909.9	45001	64581.2	18944.9	21209.9	56786.6	52092.2	41304.7	1.26117	0.347772	0.266268
M415T370	414.95215	370.4750	nodiff									222350	257964	243512	222320	171758	202842	279929	263288	243382	233002	223581	244489	0.914484	0.319052	0.494596
M175T456	175.11775	456.0555	diff									576614	395888	457777	674237	496802	155945	213406	492410	236250	471720	520264	313946	1.65718	0.0414645	1.86192
M338T219	338.05430	218.5850	nodiff									178712	189427	106046	165947	62762.2	5188.55	129778	179137	203639	41735.6	140579	111895	1.25634	0.545508	0.818791
M605T192	604.53317	192.3940	nodiff									33958.4	15186.3	70080.7	51379.7	55098.7	25201.1	16812.5	35225.2	11306.2	129898	45140.8	43688.6	1.03324	0.95299	0.144076
M286T124	286.30852	123.7445	nodiff									88606.4	54407.8	141604	217219	152566	103464	86608.1	154641	58072.9	378222	130881	156202	0.837895	0.70323	0.186597
M794T46	793.58636	46.3305	diff									68617.4	130971	167654	254879	93488.7	18580.8	50629.8	64197.3	42418.1	54939.9	143122	46153.2	3.10102	0.0200684	1.22675
M460T407	460.24850	406.9710	nodiff									3274.36	8672.91	8018.54	2798.59	9126.99	2803.47	6957.97	3198.51	62799.4	207517	6378.28	56655.3	0.11258	0.237836	0.647221
M1093T183	1092.70016	182.7090	nodiff									6315.95	7466.52	31600.2	20058.8	11586.4	103336	27981	21042.9	14436.9	66552.5	15405.6	46669.8	0.330098	0.111095	0.796964
M346T469	346.20641	469.3280	nodiff									210081	329328	111652	203240	191366	50396	106646	171012	186790	152951	209134	133559	1.56585	0.115076	1.12119
M704T292	703.57112	291.6000	nodiff									11072.7	6229.73	54275.5	35292.4	192543	5107.74	8483.38	75429	2150.25	302455	59882.8	78725	0.760657	0.785671	0.0552278
M259T34_1	259.16797	33.7940	nodiff									85623.1	30563.4	87937.4	112603	45483.6	30367	20033.4	66706.6	30914.6	38670.9	72442	37338.5	1.94014	0.0724165	0.666435
M708T42_2	708.46997	42.0865	nodiff									76877.1	180944	159951	99966.9	43329.2	14110.2	97062.7	55738.5	142729	54175.5	112214	72763.1	1.54218	0.275371	0.695539
M829T43	828.54838	43.3530	nodiff									29327.7	57853.1	38307.2	38660.8	66955.7	48644.8	58034	127016	128898	344190	46220.9	141356	0.326981	0.115307	1.08875
M616T589	616.17318	589.1200	nodiff									16153.6	203333	47225.8	35847.9	12012.9	73077.4	64734.5	74437.3	156371	350467	62914.6	143817	0.437461	0.248243	0.917769
M767T84	766.57011	84.2300	diff									229806	200476	506352	420017	110509	26867.8	131899	77228.6	43904.4	123060	293432	80592	3.64095	0.0234691	1.73111
M831T113	830.55973	112.5270	nodiff									56704.2	56161	111716	84539.8	115377	112226	66934.3	81710.8	70245.1	121073	84899.6	90437.9	0.938762	0.751678	0.482795
M773T60	772.58131	59.8080	nodiff									124987	233949	128286	162521	310280	268543	120959	175373	202948	336478	192005	220860	0.869349	0.591076	0.437104
M310T435	310.11117	434.6100	nodiff									10210.9	11782.3	16778	18836.5	7490.17	231297	13482.7	12011.7	11504.5	7911.38	13019.6	55241.5	0.235685	0.366119	1.05914
M118T317	118.08506	316.5160	diff									200559	260984	236585	213515	194751	362051	389623	313493	365156	277766	221279	341618	0.647739	0.000933232	1.43053
M429T131	429.36972	131.2300	nodiff									39230.8	50645	66629	40361.2	143775	23494.6	38074.4	59341.9	28253.8	162878	68128.1	62408.5	1.09165	0.864319	0.206388
M664T72	664.44429	71.6905	nodiff									25619.1	72267.8	230649	208294	112898	71672	29494.2	67748.8	133745	69608.1	129945	74453.7	1.74532	0.229525	0.692706
M607T34_1	606.50219	34.3985	nodiff									4781.09	6502	27052	8477.98	12136.3	20519	8277.71	22297.2	11332.2	67218.2	11789.9	25928.9	0.454701	0.249501	0.34206
M235T35	235.16775	35.0300	nodiff									33285.3	37611.7	27275.3	32325.1	17296	18433	53418.2	20733.1	38301	9672.46	29558.7	28111.5	1.05148	0.870336	0.121178
M384T36_1	384.27011	36.2990	nodiff									85270.4	162712	73589.5	46832.2	56434.9	102205	20279.2	61036.9	58140.3	32865.2	84967.8	54905.4	1.54753	0.262002	0.418302
M823T147	822.55920	146.5970	nodiff									49127.4	35869.6	47896.5	40551.2	79600.7	136935	34634.7	31503.2	43964.4	28706.2	50609.1	55148.6	0.917686	0.84153	0.671851
M129T222	129.10097	221.5155	nodiff									83732.4	60578.7	96518.2	105675	80155	93290.1	82480.7	83689.3	122322	69156.2	85331.9	90187.6	0.946159	0.690589	0.20707
M291T35	291.22989	35.0205	nodiff									51418.6	64391.3	19442.6	36249.5	45864.7	15415.1	35051.5	39259.7	52155.3	16952.6	43473.3	31766.8	1.36851	0.286896	0.382922
M629T34_1	629.19160	33.7055	nodiff									10062.4	12274.4	9225.9	11905.5	9595.52	46682	8126.65	9455.98	8635.72	8458.03	10612.7	16271.7	0.652222	0.479547	0.412393
M747T52	746.60030	52.4580	nodiff									76685.8	59149.2	91173	59814.3	109639	234091	33869.9	73489	45517.4	115381	79292.2	100470	0.789216	0.587668	0.900751
M350T441	350.01684	440.9160	nodiff									175072	225602	144610	190255	172047	213363	186004	214511	168372	208950	181517	198240	0.915644	0.328404	0.398568
M528T36	528.49580	36.2620	nodiff									20907.2	16322.6	47510	27511.5	26291.2	22484.7	10946.6	20032.8	3657.13	61838.6	27708.5	23792	1.16462	0.740258	0.205363
M872T166	871.62327	166.1210	nodiff									26706.8	19403.5	40280.1	47357.2	44533.8	29584.5	13348.2	68594.8	15188.5	220004	35656.3	69344	0.514194	0.416563	0.388444
M548T35	548.42668	35.0580	nodiff									10533.7	7827.93	14666.8	10165	18216.8	66128.4	16909	12984.8	9713.65	51552.7	12282	31457.7	0.39043	0.137465	0.610227
M226T346	226.05741	346.1100	nodiff									96742.9	108618	61598.7	117284	138568	57109.2	46780.5	63573.7	80300.2	51542.3	104562	59861.2	1.74675	0.0127557	0.814951
M844T150	843.58947	150.2120	diff									121095	104492	236386	156818	194694	153333	36551.9	56570.8	26672.2	76489.4	162697	69923.5	2.32679	0.0227735	1.28202
M844T139	843.65864	139.2690	nodiff									7395.9	22885.1	222005	22486.5	35864.6	29458	26473	35627.8	17956.1	44244.4	62127.4	30751.9	2.02028	0.460413	0.410244
M845T41_1	844.57607	40.9245	nodiff									16834.1	32245.9	49191.7	27962.5	40038.2	26448.3	34130.7	33164.5	49905.5	41104.1	33254.5	36950.6	0.899971	0.599922	0.156425
M332T46	332.34085	45.5955	nodiff									64555.6	55864.3	92647.2	87676.6	51925.5	8748.51	44821.9	78073.5	47786.2	92879	70533.8	54461.8	1.29511	0.366582	0.510388
M285T36_1	285.18229	35.6465	nodiff									8404.02	10208.4	8650.59	8695.23	58236.7	30577.2	4127.8	9789.73	6329.52	40693.1	18839	18303.5	1.02926	0.966257	0.253694
M436T208	436.15735	207.9010	nodiff									67853.1	53095.2	48775.7	94067.1	71238.2	86812.7	111375	68425.6	49295.4	40271.9	67005.9	71236.2	0.940616	0.786887	0.349868
M827T439_1	826.60002	439.4160	nodiff									74706.4	91629.8	80456.2	82669.7	57314.4	88288	105702	93636.3	148049	129623	77355.3	113060	0.684199	0.0223083	0.739778
M493T40_2	493.35080	39.6680	nodiff									21811.8	32030.9	48748.5	27157.4	19472.6	21633	40523.1	38010.9	49270.5	16201.1	29844.3	33127.7	0.900884	0.694407	0.206061
M249T35	249.18335	34.7480	nodiff									68826.8	52763.9	50492.9	66503.8	28691.5	6425.84	30384.2	36856.9	48478.5	12699.9	53455.8	26969.1	1.98211	0.0363606	0.625321
M391T310	391.14736	310.4580	nodiff									77209	2000.61	71136.6	1641.01	43401.5	1267.16	1908.37	1894.68	1793.11	3085.11	39077.7	1989.68	19.6402	0.0518324	0.684972
M956T40_2	955.65579	40.2095	nodiff									13004.8	36353.2	42872.5	28738.9	12770.4	8624.05	37228.1	24187	41393.1	15969.1	26747.9	25480.3	1.04975	0.887541	0.21977
M425T363	424.86183	363.1085	nodiff									222282	242846	208181	218784	220067	230659	195380	217821	230226	195157	222432	213849	1.04014	0.403691	0.151111
M732T195	731.59988	194.8995	nodiff									17824.5	9520.72	50358.2	32233.9	93803.7	625.551	3937.12	11763.7	1035.84	95970.2	40748.2	22666.5	1.79773	0.468225	0.428815
M357T34	357.06615	34.2930	nodiff									8360.48	7123.09	8377.28	9143.5	11210.6	72175.9	10436.8	15312	9329.39	9367.01	8842.98	23324.2	0.379133	0.272218	0.594069
M257T385	257.30621	385.2370	nodiff									151977	186876	120692	146168	146873	74655.1	87943.4	131154	198709	140255	150517	126543	1.18945	0.353431	0.654726
M384T387	384.06407	387.4300	nodiff									209494	239544	102796	142967	156780	77693.6	124837	140528	227765	153648	170316	144894	1.17545	0.481304	0.694775
M170T344	170.03120	343.7730	nodiff									117932	86301.3	160004	128950	80194.8	129144	120083	104999	105920	109318	114677	113893	1.00688	0.960464	0.331892
M889T34	888.75921	33.6950	nodiff									6507.62	7383.21	15203.3	5414.11	17765.9	20402.4	25065.2	19278.5	8072.93	64574.4	10454.8	27478.7	0.38047	0.127276	0.45463
M1085T49	1084.86477	49.4570	nodiff									89979.8	42540.9	89712.5	76683.9	61812.9	12254.8	16378.9	65638.4	20233	107243	72146	44349.6	1.62676	0.21285	0.623096
M519T188	519.32252	188.4800	diff									64197.4	56490.2	41044.9	67674.9	67618.2	125577	139879	91100.6	111290	110379	59405.1	115645	0.513685	0.000376649	1.01015
M622T166	622.40366	165.9055	nodiff									34661.8	53597.9	86909.5	43537.6	82984.9	174655	61891.4	53520.1	39937.6	169970	60338.4	99994.8	0.603415	0.244091	0.874083
M791T106	790.61788	105.9955	diff									406062	339023	487198	266474	234168	150700	130019	158078	157296	220324	346585	163283	2.1226	0.00537984	1.68523
M114T305	114.05380	305.4420	nodiff									158491	214870	96435.9	160470	172765	39695.9	69588.9	109601	163617	109169	160606	98334.3	1.63327	0.0587514	1.03036
M390T34	390.11073	34.3610	nodiff									13740.8	9384.69	14395.8	11526	18696.4	26799.2	27091.8	28582.4	16789.6	17398.1	13548.8	23332.2	0.580689	0.0115734	0.424073
M845T36_2	844.72607	35.6215	nodiff									19749	30888.8	37928.7	21594.8	52336.3	4892.91	24641.9	23767.1	11552.5	109075	32499.5	34785.8	0.934275	0.91116	0.14117
M212T36	212.19943	36.4740	nodiff									6633.97	12969.9	17850.5	13010	18047.4	10482.7	6938.88	9226.76	6475.37	37602	13702.3	14145.1	0.968697	0.945412	0.0385616
M859T42	858.59109	41.7680	nodiff									43129.8	42247.5	82219.8	70339.8	89815.2	47660.8	44577.1	138902	74805.2	187499	65550.4	98688.7	0.664214	0.295636	0.523799
M718T176	717.58506	176.1060	nodiff									40468.4	29854.7	57364.2	61752.8	82573.1	78325.9	19902.3	40628.6	11111	84999.1	54402.6	46993.4	1.15767	0.683561	0.504501
M1084T76	1083.86136	75.6230	nodiff									280010	42326.3	102411	181424	67531.5	14552.2	14980.1	66416.8	70543.5	25409.6	134741	38380.4	3.51066	0.0646133	1.09639
M477T35_2	477.38938	34.9885	nodiff									11959.6	18713.5	34106	21112.6	54391.9	13734.7	24327.9	47323	9942.45	81423.1	28056.7	35350.2	0.793679	0.64434	0.12767
M84T518	84.07976	517.9415	nodiff									569922	684664	463598	532109	203836	180866	288970	279386	594461	481305	490826	364998	1.34474	0.285585	1.41484
M450T35_2	450.36008	34.9930	nodiff									11457.6	10782.3	39502.3	14316.1	14290.9	12462.5	13231.9	12168.4	18101.1	58048.4	18069.9	22802.4	0.792453	0.66097	0.0979108
M861T42_1	860.61107	42.0580	nodiff									34135	34446.3	61374.4	193195	39684.9	40834.7	38669.8	119581	45079.7	303444	72567.1	109522	0.662581	0.55039	0.371088
M450T35_1	450.24995	34.7950	nodiff									37815	11435.2	11121.2	5785.12	37921.1	19421.7	17122	8648.22	13840.7	8952.05	20815.5	13596.9	1.5309	0.35512	0.242112
M705T147	704.51780	147.1120	nodiff									12104.3	7121.78	13014.8	8903.54	15813.1	71604.3	27174.9	10716.6	22913.4	80772.6	11391.5	42636.4	0.267178	0.0578288	0.721646
M174T318_2	174.07476	317.8280	nodiff									66327.2	71083.7	23797.9	58455.7	99436.3	17719.3	24683.2	60178.8	83581.6	40756.7	63820.2	45383.9	1.40623	0.312523	0.493734
M174T311	174.12210	310.5300	nodiff									152850	97082.1	91935.3	84301.3	122649	77985.1	30382.1	103002	147221	50575.9	109764	81833.3	1.34131	0.277903	0.458284
M638T237_2	638.39822	236.8540	nodiff									8164.64	14130.3	30497.7	8871.02	15171.1	63723.6	18949.8	7492.14	12069.7	38348.4	15366.9	28116.7	0.546541	0.283875	0.542147
M149T36_2	149.09446	36.2880	nodiff									43124.2	43097.5	16820.9	74055.3	42112.5	18824.7	29561.3	37884	37994.8	32740.4	43842.1	31401	1.3962	0.237147	0.381891
M100T328_2	100.03842	327.9710	nodiff									201008	226975	127371	178339	218531	88159.8	137515	164256	195781	145573	190445	146257	1.30212	0.116218	0.779411
M588T463_1	587.93257	463.2270	nodiff									67270.3	79401.5	120140	27563.7	9310.88	662.964	1781.58	3228.5	166733	120069	60737.3	58494.9	1.03833	0.957193	0.489215
M858T41	857.58012	41.4930	nodiff									26188.7	35284.9	52002.4	39109.6	42217.9	24463.3	41795.9	54734.7	50952.6	108593	38960.7	56107.9	0.694389	0.278296	0.446553
M597T77_1	596.90951	76.5190	nodiff									24228.2	43378.2	50005	26259.5	26866.7	42485.4	37769.2	40883.4	118991	28870.7	34147.5	53800	0.634713	0.288386	0.432177
M872T296_2	872.44245	295.8375	nodiff									1218.03	2758.56	104597	770.493	2452.81	1027.89	616.93	901.983	1726.17	12510.4	22359.4	3356.67	6.66117	0.385249	0.338915
M270T352	270.06233	351.7255	nodiff									2319.38	1720.46	3007.76	4781.96	2642.3	94006.1	2653.02	2677.89	5703.33	4755.97	2894.37	21959.3	0.131806	0.321183	0.687729
M381T377	380.87218	377.2450	nodiff									387732	170814	196082	187874	194246	208651	182798	182282	165871	184238	227350	184768	1.23046	0.328484	0.504389
M584T40	584.06627	40.4040	nodiff									8416.82	16354.8	24372.2	11246.2	6847.38	978.725	27942.7	7606.58	41722.8	6728.37	13447.5	16995.8	0.791222	0.680831	0.246927
M1112T181	1111.66513	180.7250	nodiff									4025.83	1871.18	12630.5	10848.5	7466.86	83881.7	28966.5	16204.6	6861.03	15079.1	7368.56	30198.6	0.244003	0.142201	0.731959
M481T380	480.88557	380.0210	nodiff									56483.2	2422.02	11441.9	3813.27	33209.7	7378.85	10285	6018.32	3690.94	5303.82	21474	6535.38	3.28581	0.188846	0.370993
M130T346	130.04851	346.1580	diff									107843	163278	57548.6	92225.4	147570	34156.5	39552.3	49824.2	69363.3	37934.4	113693	46166.2	2.46269	0.00987916	1.01571
M261T37	261.06817	36.9720	nodiff									34222.4	27226	37496.6	47241.5	24967	35396.6	57388	30050.5	38336.7	12133.1	34230.7	34661	0.987586	0.959875	0.135005
M874T422_1	874.19649	421.9600	nodiff									96572.4	122211	152078	137699	69890.8	4948.54	78518.6	132997	248171	142986	115690	121524	0.951992	0.894582	0.752337
M574T71	574.39549	71.4500	nodiff									43000.1	97151.8	96665.8	75578.7	81643.1	100709	72754	68616.1	118494	53544.1	78807.9	82823.5	0.951516	0.800163	0.195332
M854T192	853.55813	192.4905	nodiff									17422.9	10485.9	30204.5	27054.3	37882	32005.7	14246.4	25037.1	10622.9	93640.2	24609.9	35110.5	0.700929	0.526753	0.229753
M778T33_2	778.22809	33.0550	nodiff									7314	7200.84	5147.44	10413.1	16360.9	40707.1	6299.01	4680.19	5775.9	8026.51	9287.26	13097.7	0.709073	0.610768	0.398995
M586T34_2	586.43220	34.3900	nodiff									12479.1	14752.9	28039.2	17083.8	21783.2	22725.8	11673	28506.6	8415.24	91903.1	18827.7	32644.7	0.576744	0.398834	0.267839
M290T299	290.07470	299.2290	nodiff									83922.1	70621.8	61158.4	54969.5	44668.7	46497.5	45952.3	71274.3	111202	40951.2	63068.1	63175.4	0.998301	0.994366	0.268344
M494T170	494.35600	170.3880	nodiff									9435.1	11208.4	3651.78	15973.6	19783.7	18271.9	2465.76	4033.11	37825.3	67463.3	12010.5	26011.9	0.461732	0.293971	0.282016
M267T351	266.86383	351.0950	nodiff									156086	105599	152278	149787	94364.2	39631.6	198713	156260	141954	177202	131623	142752	0.922038	0.724302	0.506638
M225T35	225.14743	35.3495	nodiff									43337.5	77048.1	35381.5	29087.6	58231.4	3188.59	29340.3	35924.4	81094.6	17178.8	48617.2	33345.3	1.45799	0.360505	0.496954
M571T377	570.84351	377.1730	nodiff									173435	162779	166582	204070	199248	204092	212714	169745	178041	172712	181223	187461	0.966723	0.624064	0.428376
M497T370_1	496.95433	370.4470	nodiff									209585	234825	225173	192378	140993	169846	247127	243701	207857	206328	200591	214972	0.933104	0.527845	0.425838
M699T33_2	699.49984	33.4070	nodiff									8992.87	9646.66	24234.5	22601.2	37193.6	48975.8	17403.1	35585.8	7229.94	59122	20533.8	33663.3	0.609975	0.264691	0.456357
M338T120	338.33965	119.6340	nodiff									13745.1	16996.1	98584.5	182843	823715	12546.1	35342.1	207905	17721.7	151688	227177	85040.7	2.67139	0.393067	1.05044
M226T386	226.08237	385.5280	nodiff									118038	173945	77062.7	102018	154211	37951.6	58273	107812	167375	95983.2	125055	93479	1.33779	0.298328	0.724384
M137T36	137.13080	36.3000	nodiff									8119.31	9253.6	9051.97	7225.29	9572.59	7748.92	7949.29	8223.72	8477.85	24635.7	8644.55	11407.1	0.757822	0.43178	0.130324
M439T370	438.91328	370.0540	nodiff									274585	288427	265478	256821	222817	242457	285830	286446	270298	269834	261626	270973	0.965505	0.51167	0.305183
M650T46	650.42936	46.4840	nodiff									73945	154962	144686	89482.2	67425.3	20279.6	70475.1	75918	157427	70734.8	106100	78966.8	1.3436	0.371542	0.654893
M318T397	318.12769	397.2550	nodiff									24983.4	32827.6	21541.2	34250.1	26347.6	430962	60528	23786.1	30733.3	27156	27990	114633	0.24417	0.306883	1.47571
M283T35_2	283.20468	35.0470	nodiff									54435.1	52376.1	30602.2	34965.6	44805.3	14467.4	22491.5	25213.8	26600.4	9265.29	43436.9	19607.7	2.2153	0.0032348	0.597625
M540T40_2	540.03969	40.2220	nodiff									9473.25	12776.9	14373.2	7238.85	8723.31	1174.33	16634.2	12994.6	35737.5	9590.12	10517.1	15226.1	0.690727	0.446483	0.282709
M282T112	282.27793	111.8210	nodiff									24931	5308.68	12137	20128.7	41840.1	18691.2	5236.05	24186.3	8749.34	27002.7	20869.1	16773.1	1.2442	0.601608	0.209654
M845T41_2	845.07284	40.7760	nodiff									14384.3	22824.2	25506.8	11014.3	9121.72	4227.32	24207.5	9514.09	31043.5	7079.57	16570.3	15214.4	1.08912	0.831518	0.182602
M409T36_1	409.21900	36.2815	nodiff									11842.3	7662.61	16043.6	11029	13037.3	4442.51	4272.81	6567.29	16397.9	4589.3	11923	7253.95	1.64365	0.121305	0.222479
M335T429	335.07154	429.0780	nodiff									73274.9	114123	26338.9	65371.4	67669.6	3874.94	16351	24110.2	44751.2	35833.8	69355.5	24984.2	2.77597	0.0221638	0.865142
M363T37_2	363.30807	36.8935	nodiff									33942.7	25805.7	21904.5	34682.2	44215.7	32857.7	40125.5	36307.5	20485.9	34322.5	32110.2	32819.8	0.978377	0.892786	0.151711
M200T351	200.06669	351.0950	nodiff									66841.8	34796.9	67516.8	71509.2	56847.5	106065	84063	73239.6	79967.1	108532	59502.5	90373.3	0.658408	0.013204	0.770985
M519T186	518.70612	185.5550	diff									83165.1	67577.1	90102.1	80565.4	78907.8	150900	146667	121010	82787.5	160400	80063.5	132353	0.604924	0.00685045	1.0155
M574T34_3	574.48484	34.2850	nodiff									19833.8	14619.8	42883.2	14222.6	25513.4	29534.7	18717.3	29698.6	20024.9	116309	23414.5	42857	0.546342	0.341966	0.35233
M177T319	176.87367	319.1635	nodiff									81371.2	62227	88041.2	81115.3	37825.5	63173.8	133492	94853	96042.8	127369	70116	102986	0.68083	0.0689015	0.688507
M501T41	501.01112	40.8430	nodiff									7315.52	20507	28796.1	10240	6175.96	1938.5	27725.5	11224.2	32921.3	4817.05	14606.9	15725.3	0.92888	0.886322	0.205003
M536T200	536.33114	199.9400	nodiff									17292.3	14006.5	21811.1	24081.3	31671	211101	42103.2	36021.1	30260.6	51787.2	21772.5	74254.6	0.293213	0.167023	1.08757
M351T370	350.99912	370.4470	nodiff									177296	200324	186801	172543	115003	140762	223828	213159	186176	176714	170394	188128	0.905734	0.416375	0.48536
M1145T41	1144.77209	40.6235	nodiff									15153.3	20506.2	28936.3	21435.5	14571.6	7602.17	22792	19156.5	36631.8	16925.6	20120.6	20621.6	0.975704	0.928247	0.204175
M430T36_1	430.24338	36.3010	nodiff									14721	11581.9	12863.4	29365.6	24398	10330.6	21076	13969.1	14364.6	24359.1	18586	16819.9	1.105	0.695193	0.0814332
M628T36_1	627.53164	35.6645	nodiff									40284.5	48056.9	82416	52665.8	56734.8	27214.1	45807	50240	31017.9	136624	56031.6	58180.6	0.963063	0.92217	0.108013
M551T34_2	551.32486	33.7205	nodiff									18288.2	13265.3	37590.2	33207.8	44968	15621.7	11344.5	31495.6	8666.77	62610.3	29463.9	25947.8	1.13551	0.769947	0.167104
M799T39	798.52840	38.8890	nodiff									21898.3	21643.7	27765.4	21639.5	31790.8	14635.7	18359.2	18939.3	34224.2	77020.8	24947.6	32635.8	0.764422	0.532175	0.206339
M825T146	824.57267	145.7665	nodiff									64594.1	80128.7	92121.5	116994	78296.3	141698	42398.1	43503.5	36091.4	56960.1	86426.8	64130.1	1.34768	0.331415	0.690814
M136T297_2	136.07455	297.4710	nodiff									108835	114311	151807	113942	75226.8	77087.1	180022	141000	150962	136093	112824	137033	0.823338	0.276774	0.574154
M606T179	606.44486	178.9260	nodiff									14072.5	35482.3	47829.4	22618.2	50840.5	117402	14465.7	43370.4	13678.6	94939.7	34168.6	56771.4	0.601863	0.340845	0.663885
M468T35	468.47383	34.7485	nodiff									12603.8	6069.85	20942.4	16975.1	27213.4	22735.3	8101.45	15563.9	5121.9	47099.2	16760.9	19724.3	0.849758	0.73073	0.196957
M226T37_2	226.21513	36.9195	nodiff									11135.3	12845.3	21651.5	15315.1	18650.4	13736.5	9840.76	9126.14	8503.36	36619.9	15919.5	15565.3	1.02275	0.951754	0.0903353
M863T137	862.62559	136.9690	nodiff									21740.5	18177.2	45608.7	39479.6	52352.2	52652.7	33257.8	54337.6	24728.1	96557.5	35471.6	52306.7	0.678147	0.266744	0.442232
M211T370	210.95501	370.1550	nodiff									317583	170147	319007	310573	273132	292821	347972	339312	324883	299005	278089	320799	0.866863	0.195887	0.722227
M237T41	237.16751	41.0035	nodiff									39262.8	63149.4	23060.1	17460	17533.1	8173.23	17203.3	23154.8	18485.1	14394.4	32093.1	16282.1	1.97106	0.119514	0.436688
M554T420	554.27554	419.7980	nodiff									6001.84	32091.4	23425.4	3614.32	9097.9	831.716	528.721	1169.12	131999	168842	14846.2	60674.2	0.244686	0.256542	0.669361
M589T34_3	589.47893	34.0995	nodiff									5531.92	11097.4	27217.6	10272.4	19602	34564.1	18343.4	29514.3	14644.5	88300.4	14744.3	37073.3	0.397705	0.145692	0.507259
M836T591	835.66189	590.7960	nodiff									2423.45	3931.67	168121	69276.1	307920	445.822	7747	51896	602.893	218896	110334	55917.5	1.97316	0.468075	0.691439
M644T35_1	643.57882	34.9805	nodiff									22200.5	14240.6	23235.7	25136.1	39196.4	21627.9	11009.6	16114.6	7650.3	84457.9	24801.9	28172.1	0.880371	0.825954	0.0750568
M621T370	620.96839	370.4440	nodiff									130826	167465	150890	131099	77466.2	98797.7	188944	179645	148005	147914	131549	152661	0.861706	0.362971	0.558982
M798T51	797.58531	50.5920	nodiff									268695	36175.2	353586	330958	274020	94945.6	95848.4	290759	124238	93699.5	252687	139898	1.80622	0.136714	1.06647
M885T418_3	885.20377	417.8200	nodiff									154236	202323	101531	153818	117557	3496.62	36840	97257.2	190852	92523.1	145893	84193.8	1.73282	0.12826	1.07854
M506T185	506.35706	184.9230	nodiff									60405.5	153662	66798.7	60449.2	67419	99180	80338.7	80357.5	42385.7	74907.8	81746.9	75434	1.08369	0.763381	0.0880187
M270T38	270.24030	37.5410	nodiff									5875.37	6799.49	6938.7	14256	8328.45	7838.57	10574.9	5131.69	6735.32	4946.12	8439.61	7045.32	1.1979	0.466805	0.0839451
M603T40_2	603.08087	40.2355	nodiff									9770.21	16537.9	21967.1	7234.69	6423.68	20230.1	16910.2	10629.4	34290.4	5434.48	12386.7	17498.9	0.707855	0.399635	0.207656
M411T35	411.34463	34.9760	nodiff									17059.5	8169.4	16936.5	6461.94	19474.7	30365.3	25088.3	21900	26218.3	52322.6	13620.4	31178.9	0.436847	0.0199156	0.545066
M146T253	146.06087	253.3110	nodiff									121371	217712	116605	157638	102506	75065.5	122322	100576	129901	104727	143167	106518	1.34406	0.147109	0.63525
M464T34_1	464.12856	33.8940	nodiff									9920.18	15518.9	17225.9	14611.4	16401.5	36509	29757.3	21321.2	17925.8	14494.6	14735.6	24001.6	0.613942	0.0595794	0.431889
M756T145	756.18289	144.5460	nodiff									43653.7	41173.2	60462.7	66785.6	74665.3	95154	66173.1	90473	49177.9	146424	57348.1	89480.4	0.640901	0.107605	0.712141
M559T383	559.17306	383.3980	nodiff									128874	161250	76104.4	132387	129925	28971.6	58095.8	98043.4	138829	105340	125708	85856	1.46417	0.129728	0.861896
M704T40_3	704.47964	40.1560	nodiff									22311.7	49974.6	36941.1	36557.5	23838.9	5079.97	2096.73	34467.4	50516.2	46879	33924.8	27807.8	1.21997	0.606996	0.415744
M1117T41	1116.74647	40.8595	nodiff									22179.7	33889.8	38910.4	26978.8	17914.3	6642.58	27822.9	19699	40917.6	12043	27974.6	21425	1.3057	0.386064	0.275205
M515T227	515.20649	226.5620	nodiff									21228.9	19330.6	43770.7	29530.8	31237	105487	35229.8	45810	25527.8	41174.2	29019.6	50645.7	0.572992	0.181453	0.721492
M123T305	123.05355	304.5270	nodiff									34158.8	36496.8	44143.2	37246.7	18681.1	32853.9	56215.3	75624.5	110086	63997.7	34145.3	67755.5	0.503949	0.0361206	0.734654
M256T39	256.22559	38.5625	nodiff									34812.3	35593.3	31137.9	34634.5	19744.2	8936.12	41685	49964.5	32965.4	17132.8	31184.4	30136.8	1.03476	0.900888	0.260396
M661T33_1	661.36837	33.2640	nodiff									18377.1	10964.4	25447.8	29696	40864.5	12467	7385.15	20085.8	5390.01	51919.3	25070	19449.4	1.28898	0.585911	0.240701
M414T211	414.29744	210.5255	nodiff									921.616	6905.92	1920.82	4202.38	3840.74	70547.5	67993.8	7130.55	21087.9	10127	3558.3	35377.4	0.100581	0.0536569	0.770826
M729T41_1	728.98845	41.1640	nodiff									26781.1	54490	63539.3	29513.1	12836.6	3852.99	60692.2	22883.2	76536.1	11555.2	37432	35103.9	1.06632	0.894687	0.317857
M483T244	483.33984	244.1765	nodiff									1698.85	694.547	2914.56	2323.5	3007.92	75782.6	56248.5	17585.7	17981.8	19135.6	2127.87	37346.8	0.056976	0.0196768	0.844365
M419T34	419.31243	34.3610	nodiff									12148.3	11556.9	48530.1	22826.5	23945.5	9039.03	51432.3	11999.2	6668.75	11238.1	23801.5	18075.5	1.31678	0.608373	0.10223
M480T34_4	480.40126	33.8280	nodiff									11894.6	19675.1	15430.1	19784.7	36643.3	26455.7	18272.1	14309.5	10802.6	49242.1	20685.6	23816.4	0.868543	0.708461	0.172065
M823T41_3	823.05734	40.5445	nodiff									10893.9	20464.6	25881.5	18551.5	11386.7	4435.96	28566.3	16481.4	42698.2	8559.71	17435.7	20148.3	0.865366	0.728114	0.246705
M957T41	956.63596	40.8430	nodiff									27679.4	48677.6	62743.4	41697.2	24360.3	6504.73	27063.9	30403.1	65211.7	25404.6	41031.6	30917.6	1.32713	0.417857	0.382923
M200T38_2	200.19894	38.1670	nodiff									21017.9	22383.6	14707.1	16387.1	18246.9	9559.16	16067.9	13510.5	20556.4	12783.1	18548.5	14495.4	1.27961	0.118992	0.212268
M312T388	312.06349	387.6870	nodiff									6686.56	3965.77	1733.3	5224.29	4632.05	121785	5710.94	5240.84	7552.99	5997.74	4448.39	29257.5	0.152043	0.31512	0.780723
M840T138	839.62908	138.4385	nodiff									106647	70991.6	184094	98359.9	186637	74711.5	45163.7	75875.7	38881.4	102214	129346	67369.3	1.91996	0.0460326	0.972196
M175T36	175.11010	35.7240	nodiff									10176	14240.3	4224.68	6417.75	12401.5	20080.5	8252.45	8311.4	12266.8	41622.1	9492.05	18106.7	0.52423	0.223568	0.27074
M295T396	295.11120	395.5825	nodiff									5943.18	6475.62	7069.89	6341.68	5750.54	145513	6584.63	8889.21	12233.2	10940	6316.18	36832	0.171486	0.294247	0.853786
M521T370	520.91579	370.4470	nodiff									198236	215060	206393	188093	148047	171229	229935	217472	204772	198071	191166	204296	0.93573	0.415904	0.384643
M409T120	409.32804	119.7660	diff									10453.4	20925.3	23744.7	7410.12	37427.6	103489	46227.2	38788.1	105287	200399	19992.2	98838.1	0.202272	0.0279566	1.06796
M624T34	623.50013	33.8280	nodiff									15078.1	12323.3	51772.6	25219.8	23157.4	17977.3	14741.1	29500.8	12764.8	90658.4	25510.3	33128.5	0.77004	0.651773	0.117866
M523T491	523.23592	490.5925	nodiff									45751.1	72644.2	20406	2448.31	1006.67	1009.47	537.592	2520.92	44538.5	25317.2	28451.3	14784.7	1.92437	0.42495	0.450225
M814T482	813.67974	482.3770	nodiff									3957.87	2643.41	69385.7	63830.8	369668	542.214	3032.19	51863.8	1484.56	87616	101897	28907.8	3.52491	0.331819	0.812095
M429T611	429.36948	610.6790	nodiff									13824.9	38459.2	93431	24635.3	276332	8805.4	15062.1	62791.6	5128.82	598095	89336.5	137976	0.647476	0.708118	0.179238
M270T28	270.07764	27.8470	nodiff									36973.4	52850.6	49394.6	28844.3	25744.8	44851.2	72513.2	81845.2	38492	65823.9	38761.5	60705.1	0.638522	0.0564628	0.573654
M370T38	370.32963	38.1905	nodiff									10668.7	24444.9	16458.9	21941.3	12070.8	15014.7	22069.2	37510.4	12647.4	43752.9	17116.9	26198.9	0.653345	0.214235	0.329842
M370T41	370.24384	40.8760	nodiff									18282.8	50173.1	13859.9	19513.7	13757	4396.69	18385.2	11183.8	17930	44059.5	23117.3	19191	1.20459	0.693448	0.300013
M350T38	350.30220	38.1670	nodiff									15039.3	45873.1	31998.8	25136.5	22252.9	15054.3	21163.4	17428.4	19658.8	43675.4	28060.1	23396.1	1.19935	0.54335	0.218547
M1112T47	1111.89185	47.4445	nodiff									46311.9	25248.2	75903.8	69265.4	50885.8	5476.61	8235.88	44275.4	8819.99	117567	53523	36874.9	1.45147	0.493455	0.436746
M130T305	130.08488	304.8420	nodiff									137499	106020	163166	134808	96506.3	135241	132897	157621	150584	158548	127600	146978	0.868155	0.177973	0.485962
M315T35_1	315.09009	34.9350	nodiff									16536.1	13732.5	11809.9	9694.69	15345.6	34624.2	11924.3	23947.2	18000.2	10068.4	13423.7	19712.9	0.680964	0.210519	0.330123
M255T35	255.17332	35.3940	nodiff									13156.3	10209.2	25659.3	11067.5	10199.4	9896.52	7330.96	12564.6	8798.72	17356.6	14058.3	11189.5	1.25639	0.428098	0.140588
M217T360	217.06732	360.3340	nodiff									3130.91	3809.59	2512.58	137298	2841.8	32425.8	1956.13	2807.89	3941.6	2990	29918.7	8824.29	3.39049	0.464892	0.389865
M399T420_2	399.13616	419.7495	nodiff									43212.8	115705	25605.6	28901.3	32776.1	733.101	1424.11	6554.4	7080.97	3026.63	49240.1	3763.84	13.0824	0.0276486	0.798232
M183T482	183.05174	481.7270	nodiff									343486	221453	197761	356672	183148	42465.5	135085	234076	241164	201183	260504	170795	1.52525	0.126106	1.21636
M328T484_2	328.09691	483.7360	nodiff									14437.5	21253.6	32624	28183.4	36910.4	13230	44362.5	27926.1	63457	104617	26681.7	50718.5	0.526075	0.180004	0.52923
M123T36_2	123.11554	36.2940	nodiff									22728	21161.8	17780.6	20950.6	14571.8	7479.26	23330.3	28811.3	25543.1	14173.7	19438.6	19867.5	0.978409	0.921142	0.22119
M836T300	835.66181	299.7010	nodiff									3471.09	2131.3	22571.1	20223.2	60333	2096.97	2856.27	18561.5	547.712	82221.4	21745.9	21256.8	1.02301	0.979879	0.106557
M261T35_1	261.14686	35.0345	nodiff									15039.8	10169.9	7090.98	6569.03	13920.8	35321.7	11883.3	4771.96	14186.2	6443.23	10558.1	14521.3	0.727078	0.509618	0.335513
M623T41_2	623.42465	40.8490	nodiff									10716.8	37875.5	37661.6	21525.8	10230.3	6868.97	21216.7	15953.8	48112.4	11421.7	23602	20714.7	1.13938	0.768765	0.251894
M677T178	676.54276	178.4380	nodiff									18317	13404.7	25204.3	30341.2	42749.2	69044.7	11346.8	21022.7	8318.9	72808.8	26003.3	36508.4	0.712255	0.506381	0.484492
M538T384_1	537.69441	383.7300	nodiff									78158.6	126209	30911.4	77592.7	79293.2	3607.86	19160.2	55920.5	102209	62136.5	78433	48606.7	1.61363	0.23013	0.755638
M263T67	263.23931	66.6230	nodiff									85756.3	101260	61123.7	125925	81401.2	26144.7	65155.1	34785.5	54766	65648.4	91093.3	49299.9	1.84774	0.0146415	0.823999
M519T33	519.13595	33.0550	nodiff									9840.47	6092.32	12020.3	10636.5	15846.3	42625	8958.57	9176.77	6695.07	28267.7	10887.2	19144.6	0.568681	0.285845	0.439778
M844T36_2	843.71717	35.6680	nodiff									11306.4	31616.9	31184.5	17085.1	51254.1	6850.05	15954.5	22290.4	7671.43	79313.8	28489.4	26416	1.07849	0.894855	0.155687
M801T48	800.61145	47.9340	nodiff									24924.4	12472.2	157372	56228.1	67355.7	94776.9	50400.6	48789.1	44098.8	56236.4	63670.4	58860.4	1.08172	0.863401	0.497622
M736T88	735.56910	87.8410	nodiff									31416.8	45499	22843.8	23572.2	48225.8	181456	28377.2	59459.3	20380.5	108024	34311.5	79539.5	0.431377	0.173153	0.919216
M502T188	502.32506	188.2725	nodiff									80484.9	64893.4	80160.3	60228.6	69884.2	118840	135553	119377	117553	63050	71130.3	110875	0.641538	0.0159162	0.806502
M765T33	764.56957	33.0995	nodiff									37608	29409.8	51030.7	43569.1	58866.5	33390.1	22671.8	35657.1	17355.1	69801.4	44096.8	35775.1	1.23261	0.450291	0.331063
M127T240	127.12147	239.9310	diff									157065	226661	101187	164456	174446	50372.9	75283.7	109692	143471	94944.3	164763	94752.7	1.73888	0.0250964	1.06554
M211T337	211.11762	337.4620	nodiff									101372	134102	62226.8	87039.3	105807	25099.2	49304.5	85377.3	96664.1	63311.4	98109.4	63951.3	1.53413	0.0846898	0.750717
M641T37	640.61919	36.8960	nodiff									16946.3	14061.8	25240.7	19595.9	23834.1	8784.9	22056.3	20190.9	8771.65	64748.9	19935.8	24910.5	0.800295	0.649764	0.119485
M878T34	877.72405	33.6550	nodiff									3940.8	7138.39	9623.9	4203.3	16068.5	23712.1	22418.5	16334.6	7128.19	55056.1	8194.99	24929.9	0.328721	0.0809662	0.484186
M814T410	813.68043	410.1555	nodiff									7070.51	5513.08	31490.2	117575	114285	1570.94	4415.82	12406.1	339.436	168954	55186.9	37537.2	1.47019	0.681659	0.396878
M731T63	730.53388	63.0520	nodiff									84264.8	97065.8	79661.6	154736	194314	204155	26077.9	63206.5	72217.3	372049	122009	147541	0.826946	0.715318	0.497821
M484T36	483.76777	36.2880	nodiff									12625.1	14295.3	14346.5	44679.8	12145.7	11688.6	8816.07	13386.8	12585	17880.3	19618.5	12871.4	1.52419	0.326156	0.244688
M713T30_1	713.09111	30.2570	nodiff									1605.77	1638.37	1574.54	1568.29	1386.19	58102.5	1615.05	1275.5	1626.16	890.068	1554.63	12701.9	0.122394	0.354841	0.538
M881T450	881.39545	450.1615	nodiff									83834.9	82554.9	134148	28897.8	10327.1	1054.95	2228.87	2529.83	174783	119805	67952.5	60080.4	1.13103	0.858499	0.504928
M792T144	791.62468	144.0580	diff									121296	96096.9	137146	98510.6	153758	49589.9	55087.3	52833.2	36206	114134	121361	61570	1.97111	0.00914161	1.0283
M315T40	315.13310	39.5160	nodiff									12524.5	8173.07	12370.5	11396.7	14195.3	18405.5	25724	15773.5	21852.4	10937.4	11732	18538.6	0.632844	0.036787	0.317433
M704T33	704.20958	33.1440	nodiff									8588.47	7690.15	7574.64	8359.34	8682.04	47842	6311.12	9817.66	7990.33	10247.6	8178.93	16441.7	0.497449	0.325279	0.454049
M549T36	548.53687	36.2990	nodiff									27149	13394.2	47629.3	22783.9	28460.2	15772.6	10728.5	11006.3	7436.57	48975	27883.3	18783.8	1.48443	0.365739	0.324751
M429T157	429.37105	157.2250	nodiff									40204.6	56067.8	79846.5	36640.8	122996	77202.4	34304.3	80922.2	34926.3	107728	67151	67016.7	1.002	0.995134	0.276648
M357T371	356.91063	370.5030	nodiff									141238	130110	262018	123199	264963	251329	276333	289540	270758	121684	184306	241929	0.761818	0.233051	0.877848
M302T397_1	302.13453	397.2830	nodiff									2365.71	2414.29	13533.6	2236.34	24932.2	11639.9	2114.42	2794.7	2295.74	2121.05	9096.44	4193.16	2.16935	0.344814	0.265186
M271T315	271.13865	314.7865	nodiff									11888.9	10934	22701.3	11779.7	11390.5	71193	49574.1	46627.4	68429.5	47912.8	13738.9	56747.4	0.242106	7.71809e-05	0.906633
M838T593	837.67588	592.9040	nodiff									3038.21	6146.17	163079	71132	251631	551.713	9829.05	59759	1168.1	201168	99005.4	54495.2	1.81677	0.488879	0.615938
M258T224	258.13251	224.2450	nodiff									18560.3	32551.2	1181.09	20415.8	29469.5	7235.67	16818.3	212154	34036.4	33031.4	20435.6	60655.2	0.336914	0.32791	0.638453
M232T520	232.12739	519.5475	diff									359295	524614	269234	346435	352842	58888.9	163041	184997	265223	224110	370484	179252	2.06683	0.00790751	1.84392
M459T39	459.30296	38.8395	nodiff									45799.7	15728.9	16996.8	45240	7093.83	9488.83	8830.59	12838.3	16619.4	6499.34	26171.8	10855.3	2.41098	0.101187	0.414416
M717T144	716.55027	143.9150	nodiff									11177	4082.67	14689	6891.64	18376.6	4678.84	3031.26	2280.29	2512.24	53942.1	11043.4	13288.9	0.831022	0.8359	0.0128965
M717T148	716.51858	147.8770	nodiff									13114.4	11393.1	25304.9	16166.6	18453.8	50031.6	31815	50226.1	31359.2	115928	16886.5	55871.9	0.302237	0.0385328	0.776844
M764T51	763.59264	50.9140	nodiff									128450	16807.9	76528	21944.5	308089	171151	21558.5	20928.4	12776.8	56338	110364	56550.4	1.9516	0.404189	0.961518
M556T50	555.52328	50.2100	nodiff									23831.8	36662.5	16837.6	34562.1	16495	5293.19	37172.4	22014.4	50125.9	11435	25677.8	25208.2	1.01863	0.960924	0.297983
M833T32	833.23856	31.8505	nodiff									4454.08	4265.3	6165.85	6084.92	4300.7	56503.2	5727.2	5189.25	4496.85	5282.77	5054.17	15439.9	0.327346	0.341809	0.521978
M588T391	588.20973	391.0580	nodiff									9485.51	10803.4	7012.15	8763.13	5102.47	117447	5183.27	6362.56	12968.3	8512.35	8233.34	30094.6	0.273582	0.347418	0.732126
M783T416_1	782.56416	415.7570	nodiff									8233.88	6056.9	22375.7	81805.2	207067	8671.47	6533.35	52585.5	3564.44	27319.2	65107.8	19734.8	3.29914	0.280038	0.647682
M301T430	301.18495	429.9785	diff									89185.8	173692	17680.2	54197.9	81597.9	1032.43	7382.03	19162.8	35648.8	13340.9	83270.7	15313.4	5.43777	0.033488	1.00035
M616T35	615.57121	35.0570	nodiff									18834.5	13504.5	24372.4	24460.5	32720.6	20511.6	12685.8	16427.2	8746.33	57946.7	22778.5	23263.5	0.979151	0.96032	0.118543
M879T39	878.63838	39.4500	nodiff									27382.7	27344.3	23428.7	25499.6	20497.2	11944.2	36045.1	32397.8	23110.8	30609.1	24830.5	26821.4	0.925772	0.667851	0.210963
M653T435	653.09124	435.1480	nodiff									125053	75769.2	146956	136333	110470	104940	135738	156581	170630	177953	118916	149169	0.797194	0.132896	0.621009
M100T136	100.07438	135.8450	nodiff									32146.5	49297.4	36699	63667.8	17353.8	55636.5	137852	44294.7	64164	22166.1	39832.9	64822.6	0.614491	0.269937	0.531395
M884T417	884.45187	417.3735	nodiff									106967	169587	76350.8	103577	95387.6	2116.51	25400.4	65621.9	136733	55726.5	110374	57119.6	1.93233	0.0911484	0.971842
M531T34	531.26972	34.3420	nodiff									21566	15108	20452.2	21880.5	28313.8	29061.2	22945.1	30635.4	23159.6	19628	21464.1	25085.9	0.855625	0.25339	0.245835
M638T37	637.62790	36.8805	nodiff									17318.5	8972.96	18502.6	12090.1	15957	9874.32	16386.3	16017.8	8328.39	47145.3	14568.2	19550.4	0.745162	0.514229	0.144
M690T38	689.51568	38.1880	nodiff									32079.1	13821.1	36937.7	28767.2	25336.3	6334.6	20435.6	34415.5	12953.9	53081	27388.3	25444.1	1.07641	0.837971	0.157887
M597T425	597.29069	424.7955	nodiff									10752.9	85064.8	32869	9298.33	18296.9	975.248	621.729	847.631	189045	196770	31256.4	77652	0.402519	0.37265	0.711623
M850T33	850.24894	33.0820	nodiff									4964.64	5872.04	6153.13	5583.73	5583.45	32676.3	5454.6	5277.19	4582.18	8948.06	5631.4	11387.7	0.494517	0.315825	0.380902
M594T41_1	593.73689	40.8610	nodiff									10688.3	24416.6	35093.3	18041	9352.1	3824.09	10091.5	11121.9	48009.1	11418.1	19518.3	16892.9	1.15541	0.782977	0.236124
M283T349	282.83783	348.6260	nodiff									86362.8	52356.1	84704.2	83644.6	57790	21906.6	114104	91119.4	88962.5	116542	72971.5	86527	0.843339	0.487871	0.457005
M267T34_2	267.20808	34.3945	nodiff									39448	21696	6252.06	32456.1	29647.9	13947.1	12106.3	16481.1	14692.8	28465.2	25900	17138.5	1.51122	0.207025	0.318635
M237T26	237.08929	26.4550	nodiff									36880.7	63315.8	53063.6	39691.6	30204.5	30571	41944.5	50183.1	37491	23409.7	44631.2	36719.8	1.21545	0.324703	0.194211
M626T34	625.51711	34.1035	nodiff									17474.8	12789	39487.2	18593.8	32617.1	22021.5	16768.7	24865.4	13760.1	84023.5	24192.4	32287.8	0.749271	0.579602	0.15609
M391T439	391.06319	439.0510	nodiff									178122	192717	121359	175342	185806	218849	194988	161746	249276	255636	170669	216099	0.789773	0.068162	0.71443
M233T342	232.84014	341.7310	diff									122774	80729.6	113026	134706	114954	199180	142453	148037	159204	181709	113238	166117	0.681678	0.00527259	1.0014
M380T36_2	380.33447	36.2660	nodiff									36839.5	21639.3	22276.4	36535.8	42585.8	31020.1	34459.6	28964.4	20110.8	13700.6	31975.4	25651.1	1.24655	0.299111	0.22988
M234T37_2	234.18403	36.9170	nodiff									10974.7	28588.9	13741.5	12512.5	15048.3	41399	36760.3	18360.6	24007.1	70540.8	16173.2	38213.6	0.423232	0.0513818	0.57104
M810T589	809.64605	589.0790	nodiff									1348.58	3407.46	92114.4	37293.4	170811	1071.61	4643.52	24855.3	1409.24	138894	60994.9	34174.8	1.78479	0.536853	0.476835
M104T298	104.06971	298.3715	nodiff									86237	61511.1	61400	57468.9	60074.7	124729	96317	80140.1	51586.6	73862.8	65338.3	85327.1	0.765739	0.170664	0.642626
M331T454	331.14548	453.7455	nodiff									4269.88	3437.54	7966.88	4702.63	3024.37	138473	12399.2	5402.06	7294.3	13783.1	4680.26	35470.3	0.131949	0.267104	0.860774
M898T32_2	898.14422	32.3755	nodiff									843.719	932.903	1218.4	1140.35	443.781	40500.3	3282.52	3205.73	2015.67	3393.63	915.831	10479.6	0.087392	0.238637	0.470403
M594T41_3	594.40760	40.8420	nodiff									7474.52	20585.7	26971.5	12976.4	6193.35	1360.43	13553.5	8698.67	41416.2	8650.38	14840.3	14735.8	1.00709	0.989895	0.231714
M865T296_1	864.96016	295.5710	nodiff									746.932	2770.83	96432.6	943.461	760.625	633.328	642.623	676.596	1012.35	9650.06	20330.9	2522.99	8.05825	0.378733	0.327632
M865T295	864.99888	294.7290	nodiff									1736.28	406.678	89051.4	1401.31	667.906	517.105	1040.47	1143.52	1431.63	8360.1	18652.7	2498.56	7.46537	0.387145	0.309624
M167T34	167.05391	34.4175	nodiff									8881.55	21610.1	10480.7	3359.73	21226.1	22519.6	21104.2	21723.4	14081.4	19974.8	13111.6	19880.7	0.659516	0.120462	0.290323
M167T36_2	167.10576	36.3010	nodiff									6748.04	7849.35	5950.65	5486.16	8822.66	6238.22	6191.38	4240.15	8107.22	7886.68	6971.37	6532.73	1.06715	0.649477	0.0333237
M521T40	520.69447	40.2995	nodiff									7279.05	14205.2	16955.1	5805.15	9241.81	1952.74	20298.3	5045.83	28070.9	11845.4	10697.3	13442.6	0.795771	0.616453	0.207922
M808T41_1	808.05012	41.4880	nodiff									64999.7	38385.1	90094.5	52047.2	49421.9	29192.4	23867.6	41545.7	42676.5	30351.9	58989.7	33526.8	1.75948	0.0289825	0.576482
M911T33	910.74517	33.1200	nodiff									3608.49	7166.72	18157.5	5705.41	16307.3	22908.5	21636.5	17643.2	6401.98	70203.3	10189.1	27758.7	0.367059	0.1615	0.444108
M836T193	835.52949	193.0250	nodiff									10929.5	7036.04	25482.3	15185	25087.9	21986.7	7846.48	18071.5	7379.58	73468	16744.1	25750.4	0.650246	0.502126	0.200112
M397T38_2	397.25478	38.2650	nodiff									24828.4	58913.2	17615.1	20975.4	28533.3	64114.5	53581.7	16954.5	20894.6	8601.65	30173.1	32829.4	0.919087	0.845658	0.297771
M1114T182	1113.68094	181.6580	nodiff									4331.88	1745.87	7933.63	5338.08	3542.45	71937.7	26711.6	10626.3	9779.4	16058.4	4578.38	27022.7	0.169428	0.0907126	0.701728
M716T35	715.67479	35.1730	nodiff									23173.5	32259.7	40250.5	35257.1	71800.1	3179.43	10538.3	26890.5	5388.28	54853	40548.2	20169.9	2.01033	0.147119	0.528346
M507T34	507.33811	33.8710	nodiff									24733.3	19706.7	28668.7	26910.9	42569.6	4299.52	4013.93	21391.2	45832.3	23671.2	28517.8	19841.6	1.43727	0.342188	0.33506
M619T42_2	619.41366	42.3980	nodiff									49414.5	56052	124126	55669.4	26855.4	26396	65572	55107.7	86811.7	13791.8	62423.5	49535.8	1.26017	0.556427	0.219298
M642T40_3	642.43436	40.2145	nodiff									18304.5	28293.8	39044	26393	16796.2	9859.43	17851.2	16170.6	48895.3	15350.4	25766.3	21625.4	1.19148	0.61936	0.223492
M173T300	173.09047	300.1740	nodiff									49519.9	20684.4	27255.2	40833.1	27512.7	70823.7	56219.1	34739.6	37507.1	34749.5	33161.1	46807.8	0.708452	0.164626	0.513649
M853T41_1	852.53409	41.3045	nodiff									22022.9	20543.8	6261.05	33735.7	14200.3	22424.8	19195.7	26992.2	5589.1	38364.2	19352.7	22513.2	0.859618	0.663958	0.105023
M896T41	895.60612	40.9730	nodiff									14793	28907.3	28599.3	15694.4	12316.5	4046.54	14994.3	12499.1	33596.8	14144.9	20062.1	15856.3	1.26524	0.505232	0.264928
M777T33	777.22991	33.1130	nodiff									8229.27	8118.45	6545.45	8119.42	8620.53	39002	7738.48	7252.49	8637.33	9263.91	7926.62	14378.8	0.55127	0.326689	0.401825
M615T33_1	615.17516	32.5805	nodiff									3257.57	4446.27	8341.59	9169.45	18632.1	38415.1	4877.63	8386.17	4605.39	41522.3	8769.4	19561.3	0.448303	0.254908	0.41867
M536T182	536.36762	182.2760	nodiff									36104.5	35401.4	35771.1	28306.7	32672.5	93334.8	63386.8	103446	58198.6	83187.1	33651.2	80310.6	0.419014	0.000700917	0.9464
M286T39	286.19973	38.8105	nodiff									6495.19	8358.66	12596.9	5048.54	28924	3165.46	21291.9	7759.96	17504.2	8318.92	12284.7	11608.1	1.05828	0.90503	0.0407206
M588T463_2	588.26723	463.2535	nodiff									59025.3	80841.3	104091	22279.7	8581.27	346.259	2150.14	4320.5	167975	96744.3	54963.7	54307.2	1.01209	0.986705	0.493759
M489T434_1	488.57383	433.9910	nodiff									145260	82857	180129	195638	156356	150197	193463	196323	198833	222360	152048	192235	0.790949	0.114195	0.724592
M166T38	166.04836	38.1670	nodiff									11477.6	9423.35	11517.6	7392.95	11689.3	4328.65	32250.1	17606.1	12436.3	21581.8	10300.1	17640.6	0.583889	0.159218	0.296357
M495T34	495.26357	33.6290	nodiff									17702	9519.19	30073.3	26134.8	39976.6	15299.5	6902.01	20980	4758.42	50962.2	24681.2	19780.4	1.24776	0.631208	0.228318
M381T362	380.87208	361.6050	nodiff									158248	188631	166166	171713	186721	166442	162605	170844	175406	157564	174296	166572	1.04637	0.278665	0.095185
M818T120	817.57429	120.2510	nodiff									41847.4	131680	125381	180442	63410.7	20816.2	73174.6	65644.1	88986.7	113589	108552	72442.1	1.49847	0.252557	0.688142
M782T156	781.61668	155.5620	nodiff									42100.3	23434.6	31179.9	38124.2	18246.2	28679.4	12184.8	88447.6	8076.53	9554.14	30617	29388.5	1.0418	0.940125	0.0110648
M555T242	555.28975	241.7060	nodiff									18727.7	17577.7	12614.8	24586.9	25271.6	38253.8	22818.3	30257.4	31387.6	88327.3	19755.7	42208.9	0.468047	0.098685	0.52974
M132T422	132.06408	421.5200	nodiff									157720	110625	154070	148442	141393	114926	191172	141481	139221	201739	142450	157708	0.90325	0.435555	0.350638
M510T38	510.43265	37.9445	nodiff									6727.28	6642.75	8524.23	6617.08	10347.1	13515.2	7697.64	11538.7	8334.46	28217.8	7771.7	13860.7	0.560698	0.149121	0.271094
M627T34_1	626.52975	34.3755	nodiff									9536.78	15402.9	21004.1	16358.8	21833	23040.8	22995.6	23936.8	16056.1	90604.5	16827.1	35326.8	0.476328	0.224916	0.411506
M727T370_2	726.93195	370.4440	nodiff									101573	115247	113228	96142.2	57497	73506.8	133467	133582	108627	107558	96737.3	111348	0.868783	0.364319	0.460632
M573T242	573.29982	241.7690	nodiff									20363.7	20115.9	13824.3	24247.3	29034.1	38808.3	23813.8	30832	30054.1	89481.5	21517	42597.9	0.50512	0.122839	0.499557
M523T40_1	523.30836	40.2995	nodiff									8641.98	13244.3	9513.45	3515.29	7537.63	17740.4	4333.72	4614.34	10389.1	3110.44	8490.53	8037.6	1.05635	0.889299	0.140876
M636T36	635.61175	36.2655	nodiff									9402.33	7205.55	16541.8	10623	11613.5	6226.01	6279.03	7113.49	5662.66	34369.9	11077.2	11930.2	0.928501	0.887202	0.0206844
M759T448	758.56310	447.6620	nodiff									4888.1	4965.75	26970.7	13467	156358	12278.8	11177.3	38846.4	2940.37	44757.9	41330	22000.2	1.87862	0.54003	0.367192
M690T164	689.55524	164.4135	nodiff									71703.8	56994.8	81619.7	73017	54676	79409.1	42807.2	103081	29848.4	152511	67602.3	81531.4	0.829156	0.554513	0.274336
M524T46	524.35180	45.8675	nodiff									20490.9	57715.8	35888.3	35490	22059.8	5646.18	38609.9	39579.8	67508.3	26248.3	34329	35518.5	0.96651	0.924007	0.407251
M276T315	276.14282	314.7730	nodiff									5143.74	9964.74	4920.18	6547.19	9317.78	325953	14872.1	4554.49	5990.67	7513.36	7178.73	71776.6	0.100015	0.339346	1.28815
M239T38_2	239.23604	37.5150	nodiff									6640.2	5409.54	15075.6	15419.6	10543.5	28198.7	12233.5	14216.1	11512.6	15411.5	10617.7	16314.5	0.650813	0.161015	0.361166
M548T50	548.36073	50.2440	nodiff									49216.5	126500	99212	66883.2	59129.1	20297.3	55567.8	53147	95459.4	39558.2	80188.1	52805.9	1.51854	0.185475	0.587663
M698T427	698.33840	427.1850	nodiff									23090.4	96786.1	49577.1	12091.1	13690.4	365.09	62166.5	1232.41	195654	150489	39047	81981.3	0.476292	0.342801	0.757131
M446T34_1	446.11734	33.7100	nodiff									16693.2	15577.5	20022.7	20277.5	16601.5	48529.3	22817.9	20476	20680	19397.4	17834.5	26380.1	0.676058	0.168744	0.44619
M507T438	507.05100	437.7810	nodiff									169176	168728	199608	180961	150101	173272	179347	197109	207269	205653	173715	192530	0.902274	0.116133	0.481243
M629T34_3	629.47288	33.8280	nodiff									5405.38	5414.18	22285.2	10059.2	14304.7	16443.9	7805.05	21391.7	6642.87	59212.7	11493.7	22299.2	0.515431	0.317357	0.273207
M240T36	240.23144	36.3730	nodiff									3595.79	12460.3	13689.8	9267.5	12716.7	12158.7	10239.7	12814.7	4384.94	23270.9	10346	12573.8	0.822824	0.550189	0.12268
M229T36_2	229.14160	35.8130	nodiff									35711.4	25218.9	21040.6	21038	15612.4	6563.47	41558.1	45072.4	45634.5	13845.4	23724.3	30534.8	0.776958	0.473558	0.3583
M831T40_2	831.48252	39.6830	nodiff									19557.5	30694.7	16567.2	37323	9928.82	8005.19	34267.4	20116.2	14925.4	24261.6	22814.2	20315.2	1.12302	0.716023	0.168989
M430T60	430.29774	60.4845	nodiff									62532.1	177681	56098.5	69958.4	64011.3	113284	45557.2	52564.1	67409.2	35623.3	86056.3	62887.5	1.36842	0.411493	0.296794
M479T34_2	479.37069	33.7010	nodiff									39746.7	36656	33854.4	29484.8	47781	27554.7	19314.8	40994.5	29858.8	88087.8	37504.6	41162.1	0.911143	0.779188	0.0909226
M759T397	758.56763	396.6430	nodiff									4149.05	5846.1	31526.9	77097.3	169136	13201.8	11896.2	83597.7	5387.91	80170.7	57551	38850.9	1.48133	0.612954	0.338853
M882T192	881.58717	191.8850	nodiff									22968.4	10924.8	52988.4	41340.5	53602	22254.8	18180	25433.7	10383.6	102048	36364.8	35660.1	1.01976	0.970999	0.136915
M1038T186	1037.64948	186.3600	nodiff									9689.23	2116.38	13549.1	6647.91	6110.42	101145	52646.4	33192.8	28215.1	64981.4	7622.62	56036.2	0.13603	0.00638015	0.989005
M332T352	332.03738	352.3480	nodiff									9585.73	11809.8	19507.8	11432.4	5735.04	49740.9	14092.8	10064.8	11869.2	13861.4	11614.1	19925.8	0.582869	0.318849	0.457795
M299T287	299.11933	287.1530	nodiff									5435.82	3432.58	5062.15	5142.69	4570.14	161481	5752.42	7762	11270.1	8547.88	4728.68	38962.7	0.121364	0.29636	0.907849
M299T286	299.06878	286.2165	nodiff									5781.22	3356.48	1717.98	5587.31	1376.26	181672	2099.47	3664.5	1685.92	1163.36	3563.85	38057.1	0.0936449	0.365012	0.949487
M767T50	766.56904	50.3435	nodiff									669303	207423	359973	395632	135650	72369.3	67282.2	146825	112628	361134	353596	152048	2.32556	0.0964866	1.61948
M240T39_2	240.19436	38.7980	nodiff									7169.29	4800.68	4354.08	4337.53	1881.09	3841.52	5695.78	4032.35	5259.19	3326.91	4508.54	4431.15	1.01746	0.937221	0.0288745
M555T34	555.17336	33.7310	nodiff									9472.48	7947.96	9044.9	9507.49	10479.1	34709.5	12391.4	8623.81	8058.84	9041.18	9290.39	14564.9	0.63786	0.332074	0.385127
M350T319	350.06511	319.2270	nodiff									7686.48	6770.92	5505.41	6840.74	5591.57	113659	6366.13	6836.79	12813.6	9395.58	6479.02	29814.2	0.217314	0.298685	0.743829
M254T38_1	254.21022	37.5110	nodiff									11761.9	25018.4	17467.7	16579.1	30464.8	5154.97	10958.9	21014	19926.8	17707.4	20258.4	14952.4	1.35486	0.27023	0.268825
M862T136	861.61309	136.4920	nodiff									12652.1	9230.02	47460.3	25436.9	22421.7	34634	18347	57135.5	17960.2	73169.9	23440.2	40249.3	0.582375	0.225553	0.404004
M84T291	84.04350	290.9600	nodiff									25780.2	27246.7	26979.3	33364.2	26837.4	52078.9	36607	29662.7	24388.2	24111.5	28041.6	33369.7	0.840331	0.350377	0.38277
M602T38	602.36862	37.5460	nodiff									4468.3	11502.9	3701.31	34734	25734.3	2577.87	5061.77	7144.3	3381.93	26274.1	16028.2	8888	1.80335	0.372021	0.276448
M768T45	767.57292	44.9440	nodiff									64433	90384.7	131992	204921	96410.1	36219.8	38111	63482.9	64367.5	75873.1	117628	55610.8	2.1152	0.0415202	0.978825
M801T120	800.57606	120.0095	nodiff									70882	119635	158790	93007.4	90639.8	48611.9	90159.8	80097.6	54053.5	170990	106591	88782.6	1.20058	0.523643	0.377233
M761T417	760.57619	417.4580	nodiff									2871.54	6412.56	21022.9	35617.9	106062	10774	5575.19	62362	3155.15	64317.1	34397.4	29236.7	1.17652	0.831356	0.157681
M412T36_2	412.30233	35.6290	nodiff									16839.2	52759.9	18126.2	13955	24497.6	14523.5	21671.2	22274.8	35651.6	32798.9	25235.6	25384	0.994152	0.985806	0.243706
M334T37_1	334.20599	36.9730	nodiff									7607.61	7627.22	5265.56	5774.47	6494.08	7313.84	5077.85	5504.3	4832.53	8624.31	6553.79	6270.57	1.04517	0.753912	0.05562
M326T41	326.22039	41.2830	nodiff									37421.6	86827.8	20063.5	24047.9	11938.9	7032.89	26743.5	20242.4	19468.4	6842.1	36059.9	16065.9	2.24451	0.188605	0.457493
M1113T181	1112.66918	180.9450	nodiff									4568.2	1067.33	14566.8	8285.28	5439.18	64416.1	13972	5641.71	3814.65	15864.2	6785.36	20741.7	0.327136	0.255235	0.599288
M799T141	798.59350	140.8920	nodiff									72194.4	37572.2	111596	94958.7	59537.1	108975	64743.1	112780	63043.2	212431	75171.7	112395	0.66882	0.251176	0.634441
M894T33_2	893.73555	33.4335	nodiff									4694.01	4641.15	12674	6189.38	13692.7	9289.45	10533	16318.6	5231.35	51780.4	8378.23	18630.6	0.449704	0.272758	0.279473
M1032T77	1031.83110	77.0020	nodiff									46523.2	22559.1	35420.7	60419.8	97126.3	205967	42644.1	116643	63807.9	198116	52409.8	125436	0.417823	0.0763617	1.08841
M162T319	162.11095	319.4635	nodiff									17262.5	17295.5	19879.2	20986.8	30113	21116.1	22861.7	23833.3	19097.5	20363.2	21107.4	21454.4	0.983826	0.89364	0.111715
M806T89	805.55234	89.3520	nodiff									96339.5	127400	234869	251504	52499.6	64172.8	276395	109928	39082.8	285304	152522	154977	0.984164	0.97103	0.117248
M547T34	547.46797	34.0895	nodiff									4303.04	7089.18	12804.5	9768.39	10766.5	24264.3	15366.5	13409.5	13582.9	75223.3	8946.33	28369.3	0.315352	0.143441	0.461738
M491T34	491.31623	33.8280	nodiff									23830.5	17087.2	17422.8	22338.2	41304	14535.6	4737.33	13567	25241.8	18036.4	24396.5	15223.6	1.60254	0.136393	0.329368
M882T451	881.89737	450.7585	nodiff									68253.8	61440.2	102125	25770.7	10489.2	511.399	1537.22	2745.2	133285	75506.3	53615.9	42717.1	1.25514	0.736818	0.457085
M1101T40	1100.74184	40.4040	nodiff									14876.3	32124.8	34812	23185.5	5336.51	7259.3	28307.6	20332.1	7422.83	15820.7	22067	15828.5	1.39413	0.383714	0.175789
M793T146	792.63114	146.0680	nodiff									31691.7	22998.1	33414.6	10403.8	105902	84626	6619.02	9189.88	9771.47	18901	40882	25821.5	1.58326	0.520107	0.598765
M431T79	431.31308	78.8280	nodiff									30623.9	47899.7	42005.3	27863.4	43022.1	149718	104717	55019.9	77250.6	9951.18	38282.9	79331.5	0.482568	0.122505	0.887219
M399T398	398.97200	397.8900	nodiff									88090.3	55330.9	69267.1	86602.2	60619.5	88190.7	106045	113622	100929	131772	71982	108112	0.665811	0.0062365	0.805145
M669T370_1	668.89094	370.4440	nodiff									143233	167794	151568	142211	93549.4	114669	177778	171806	148840	150445	139671	152708	0.914632	0.455986	0.422975
M832T41	831.97595	41.2150	nodiff									33151.8	37588.4	34426.7	54102.8	27414.5	10968.4	29947.4	30285.7	15750.8	92227.4	37336.9	35836	1.04188	0.924197	0.218916
M319T38	319.22379	37.5420	nodiff									40540.4	39252.9	33846.5	29625.8	22544.8	12072.2	32488.9	21925.2	30597.3	75388	33162.1	34494.3	0.961378	0.909331	0.246073
M415T373	414.86953	372.9665	nodiff									22832	1927.02	6217.81	1333.2	23566.7	2586.12	2496.53	1529.23	1942.51	807.789	11175.3	1872.44	5.96834	0.0994289	0.329715
M391T34_1	391.10768	34.3610	nodiff									9562.94	6610.84	11437	7840.94	10579.5	15596.2	12962.5	18904	11616.6	12215.4	9206.24	14258.9	0.645648	0.0138097	0.298353
M504T33	504.10544	32.6240	nodiff									4890.63	2940.5	6160.7	6039.26	10749.6	31860.8	4125.83	4694.44	3775.97	20338.4	6156.13	12959.1	0.475043	0.275437	0.387425
M127T36	127.10984	36.2930	nodiff									3574.44	5998.75	23936.4	4540.68	4069.54	2966.77	39961.9	5894.48	12557.3	6752.38	8423.96	13626.6	0.618201	0.523977	0.209196
M127T38_2	127.08541	38.1670	nodiff									12893.2	20705.3	19982.4	23040.6	12799.4	3738.89	35985.8	17861.9	18772.1	6740.77	17884.2	16619.9	1.07607	0.839952	0.139949
M535T40_1	535.03564	40.2250	nodiff									12236.6	24844.4	34028.9	11024.4	10822.3	3037.24	30609.4	18301.5	39527.7	12326.5	18591.3	20760.5	0.895514	0.792821	0.251209
M360T37	360.31648	36.8970	nodiff									13130.6	9339.94	22647.5	17377.8	16721.5	30224.6	13389.5	19408.1	10045.8	34902.9	15843.5	21594.2	0.733693	0.30723	0.331927
M360T36	360.26958	35.6170	nodiff									9102.39	14363.3	8122.45	4607.8	10825.5	16858.7	9884.59	7693.62	13061.3	20623	9404.3	13624.2	0.690262	0.174372	0.209904
M300T38_1	300.21508	38.2110	nodiff									10747.4	17669.7	15243.4	12196.9	16438.5	4421.19	26279.5	20112	30122.6	11169.7	14459.2	18421	0.78493	0.443826	0.263564
M581T461	581.27413	461.2540	nodiff									45583.3	62662.7	86470.6	17867.1	4592.17	548.631	983.034	2243.92	105979	69728.8	43435.2	35896.7	1.21	0.783283	0.423323
M299T346_1	298.81192	346.1270	nodiff									64490.7	41192.7	59878.6	66288.5	49000.5	31352	87198.5	71416	79292.2	95360.4	56170.2	72923.8	0.770259	0.204339	0.483723
M357T38_1	357.20530	37.5350	nodiff									5956.29	17470.8	14987.9	8143.39	9130.46	10032.2	9037.84	8078.82	9818.09	18323.3	11137.8	11058	1.00721	0.978407	0.029368
M630T33	630.19038	33.2640	nodiff									7556.27	8053.29	8946.33	7597.76	10520.7	36221.1	6053.18	8138.02	6057.04	7480.49	8534.87	12790	0.667309	0.491184	0.375169
M860T191	859.52586	190.5320	nodiff									19323.2	14213.3	38429.5	29398.4	44209.6	37278.1	21354.7	37301.6	12884.3	124058	29114.8	46575.3	0.625112	0.423707	0.310087
M876T36	875.78408	35.6610	nodiff									15214.6	12878.4	39455.3	13561.5	31121.7	674.739	38769.9	17239.6	11963.1	70715.5	22446.3	27872.6	0.805319	0.698347	0.146654
M185T353_1	184.91848	352.9660	nodiff									130087	110865	135618	128803	96398.3	54623.5	163727	134841	126578	139460	120354	123846	0.971805	0.864199	0.395952
M365T424	365.20097	423.6570	nodiff									14880.7	26308.7	20311.4	14552.4	15542.7	247861	11222.9	16764	21835.9	8356.32	18319.2	61208	0.299294	0.385993	1.05869
M721T588	720.58375	588.1575	nodiff									935.008	878.568	33603.9	15698.5	146191	109.014	1863.29	10047.3	400.14	24748.5	39461.3	7433.65	5.30847	0.281787	0.552758
M809T41	809.04707	41.4315	nodiff									36506.4	39045.6	61867.7	56116.3	41853.9	15528.2	14983.3	25641.4	47875.6	25983.4	47078	26002.4	1.81053	0.0268461	0.566902
M681T40	681.12964	40.2460	nodiff									5807.45	13008.9	17154	6654.54	6383.32	504.872	10221.8	5377.08	25193.9	4889.76	9801.63	9237.49	1.06107	0.909989	0.179384
M295T40	295.22460	39.6940	nodiff									45973.3	11994.1	53195.8	40407.5	45284.4	28383.1	42925.4	31927.8	63600.1	15463.1	39371	36459.9	1.07984	0.794008	0.0259625
M831T598	830.71421	598.3415	nodiff									4989.6	9084.67	111052	64136.5	230160	1934.62	8681.23	46558.3	3174.65	271140	83884.6	66297.7	1.26527	0.797768	0.365
M162T353_1	161.61059	352.9480	nodiff									86712.6	74410.3	91767.6	101875	100138	120157	90105.5	98462.2	107617	101611	90980.8	103591	0.878274	0.112185	0.481886
M616T40	616.42470	39.5845	nodiff									9820.01	27286.4	15817.9	13780	19505	3137.17	18760.2	21678.2	14578.2	12219.7	17241.9	14074.7	1.22502	0.487186	0.218553
M402T52	402.26693	52.2280	nodiff									36071	101690	47077.9	40991.3	38390.7	12470.2	37126.8	53478.1	43753.5	50927.6	52844.2	39551.2	1.3361	0.382011	0.469823
M348T449	348.06769	448.6490	nodiff									24766.6	25647	19969.1	16548.8	19564.8	37313.5	40056.9	20488.5	131993	265495	21299.3	99069.3	0.214994	0.129334	0.916659
M726T299	725.55282	299.1050	nodiff									10782.2	4722.87	30948	16282.9	123088	3844.66	5221.19	56465.1	1495.68	130790	37164.9	39563.3	0.939377	0.944276	0.0762455
M99T276	98.97409	275.8770	nodiff									311953	283390	260008	226001	225456	265061	237753	297516	336974	287363	261361	284933	0.917272	0.34591	0.428431
M849T36	848.76274	35.6160	nodiff									11170.5	10532.1	21020.7	7066.61	23522.4	1599.38	46748.5	13684.8	11385.2	76238.5	14662.5	29931.3	0.489871	0.31422	0.348403
M830T35	829.70592	35.3185	nodiff									5524.99	20944.9	12595.3	4273.81	18456.1	2873.19	10070.9	7306.2	3600.38	66497.1	12359	18069.6	0.683968	0.663078	0.142856
M133T281	133.03049	281.1820	nodiff									170707	196901	156015	133793	141850	84542.7	166626	122029	208383	145286	159853	145373	1.0996	0.55718	0.490698
M867T149_2	866.58601	148.8840	nodiff									60640.3	63015.6	94394	89428.5	100807	94616.1	26117	39026.3	20473.7	55257.6	81657.2	47098.1	1.73377	0.0586267	0.799544
M654T484_1	654.18139	483.8340	nodiff									18396.2	29738.1	34467.9	27787.9	40123.5	12893.3	35332.6	24430.4	63028.1	102012	30102.7	47539.2	0.633219	0.3176	0.422529
M908T190	907.59946	189.9185	nodiff									24153.9	16364.8	53093.7	39983.6	50127.9	33637.5	19104.7	27894	14940.7	132734	36744.8	45662.2	0.804709	0.710169	0.13064
M594T41_2	594.07184	41.1845	nodiff									7090.73	21564.2	28146.6	10282.4	10031.8	1593.24	12697.4	7191.45	38169	6422.55	15423.1	13214.7	1.16712	0.779665	0.213125
M114T45	114.09010	45.2060	nodiff									64625.7	60509.3	57159.3	58042.9	63211.5	42147.1	78639.7	62938.1	64104.9	30717.5	60709.7	55709.4	1.08976	0.579368	0.0890705
M454T38_1	454.23937	38.1660	nodiff									4732.1	10873.5	5074.82	2683.95	5924.51	19736.1	3965.45	3356.32	5589.92	4182.1	5857.77	7365.98	0.795247	0.669002	0.216156
M893T34	892.73288	33.7870	nodiff									8500.19	7400.63	20936.9	11539.8	21616.1	5034.31	14028	27650.7	6883.32	80395.7	13998.7	26798.4	0.522371	0.397035	0.271247
M156T453	156.07513	452.7550	nodiff									94587.8	93266.3	127963	128160	108827	33112.9	134122	233332	118604	171090	110561	138052	0.800861	0.43855	0.655754
M296T428	296.12541	427.5820	nodiff									74418	127031	120894	96842.9	74585.8	86474.7	71157.6	69476.1	120572	101430	98754.3	89822.1	1.09944	0.560359	0.188931
M787T397	786.60139	396.6350	nodiff									7544.69	6662.8	55612	103883	199007	9683.76	8288.7	68547.2	4470.55	86087.9	74541.8	35415.6	2.10477	0.355419	0.597352
M527T34	527.33286	34.3350	nodiff									24908	28198.4	29013.2	32544.6	39153.9	15953.8	18759.6	35369.9	30079.4	51300.6	30763.6	30292.7	1.01555	0.94644	0.189504
M627T189	626.51804	188.7860	nodiff									16200.1	7667.13	31894.3	23935.6	28917.8	26720.8	13946.6	36618.7	11625.9	150092	21723	47800.7	0.454448	0.351145	0.380945
M211T84	211.10641	84.1620	nodiff									89265.4	107326	23803.7	41545.6	47935.6	113638	190533	157593	152643	28518.9	61975.3	128585	0.481979	0.0703121	0.98417
M581T451	580.93986	450.6130	nodiff									63015	83679	73590.4	22394.4	6399.77	324.634	910.852	1333.19	137369	86631.2	49815.7	45313.8	1.09935	0.892001	0.50173
M200T300	200.04330	300.2890	nodiff									54784.4	48456.5	43181.3	40047.8	31648.9	31023.6	32222.1	49631.5	76417.8	26315.8	43623.8	43122.2	1.01163	0.961249	0.226141
M814T447	813.67772	447.1290	nodiff									3841.38	2686.5	24945.4	37679.1	65438.6	762.598	2775.88	59821.3	303.74	91235	26918.2	30979.7	0.868898	0.859237	0.0756722
M752T43	752.49699	43.4160	nodiff									60159.1	127023	88532.8	76608.6	37049.8	25274.9	62523.3	53166.6	120139	67095.5	77874.8	65639.8	1.18639	0.585589	0.514879
M558T36	558.48589	36.2250	nodiff									21029.2	15128	36823.3	24183.9	23409.8	20338.9	12742.5	13784.5	3954.2	57598.2	24114.8	21683.7	1.11212	0.81406	0.175615
M327T33_1	326.96403	33.0430	nodiff									2961.95	6637.12	5528.53	8592.59	5141.56	43603.7	2165.96	3424.94	6861.6	16178.3	5772.35	14446.9	0.399556	0.29526	0.433047
M175T128	175.08520	128.0990	nodiff									193263	490078	205427	211455	203920	83072	128895	212527	195287	72182.5	260829	138393	1.8847	0.0924489	1.21851
M834T32	834.23661	32.3065	nodiff									4913.55	3787.04	3702.76	4265.32	3929.29	40514.9	4809.08	3392.06	4329.12	4278.72	4119.59	11464.8	0.359326	0.341877	0.436242
M837T587	836.60948	586.6310	nodiff									1502.91	2123.56	6949.65	3092.86	108558	1867.7	1506.39	1619.23	738.01	1361.33	24445.5	1418.53	17.2329	0.30584	0.453351
M857T157	856.56539	156.6915	nodiff									50040.5	62807.5	152021	75174.2	129861	180762	48781.5	62018.3	38865.1	104634	93980.8	87012.1	1.08009	0.836684	0.784414
M848T35_2	847.75244	34.9850	nodiff									8046.93	9695.06	16518.7	9774.93	18098.1	2388.59	26083.8	10664.5	9536.89	61345.4	12426.7	22003.8	0.564753	0.399425	0.253011
M502T192	502.28885	191.9500	nodiff									23898.1	16450.6	20797	28854.6	29294.6	20665.4	43639.8	58327.4	56290.5	96328	23859	55050.2	0.433404	0.0377333	0.71595
M244T123	244.18936	122.6385	nodiff									118736	98963.2	75432.8	178588	90203	71427.8	112358	124254	88833.6	35563	112385	86487.3	1.29943	0.309294	0.349365
M109T37	109.10010	36.9315	nodiff									20808.9	22056.1	18036	20050.7	16388.8	5955.55	15295.9	24614.3	21659.7	15046.7	19468.1	16514.4	1.17885	0.40676	0.252747
M627T50	627.46302	50.4960	nodiff									18110.8	25575.3	17309.8	20773.6	13362.1	1191.79	35218.6	31558.8	42077.6	8802.72	19026.3	23769.9	0.800438	0.578536	0.34642
M283T330	283.06097	330.4410	nodiff									80092.7	74626.1	126146	92475.9	77631	44179	42422.8	30501.1	42758.4	52299.4	90194.3	42432.2	2.12561	0.00149083	0.910405
M799T52	798.59516	51.9125	nodiff									123894	112430	241932	89717.2	167572	72521.5	62625.6	85099.5	217055	308440	147109	149148	0.986329	0.97166	0.300478
M134T36	134.10321	35.6680	nodiff									15233	19543.1	14537.1	44457.3	19499.4	16614.5	10586.7	16990.7	16955.4	21809.9	22654	16591.4	1.3654	0.328722	0.235812
M816T129	815.55937	128.7350	nodiff									182454	173326	324272	122166	305866	37809	235600	142314	170877	267038	221617	170728	1.29807	0.392307	0.62692
M729T41_2	729.49280	40.8655	nodiff									15217.5	35824.9	42009.4	19649.8	14653.7	6467.37	31335.9	15845.1	50526.6	9673.06	25471	22769.6	1.11864	0.792153	0.233583
M597T34_2	597.48285	33.7870	nodiff									8822.96	10820.1	28749.9	10936.1	17049.7	22628	13625.3	26834.8	10935.9	60790.1	15275.7	26962.8	0.566549	0.260468	0.324302
M890T413_2	890.19767	412.5665	nodiff									50676.3	107957	47540.5	55422.2	42552.9	1429.04	9905.22	41639.3	81446.8	30987.4	60829.8	33081.6	1.83878	0.171327	0.694788
M341T262	341.21602	262.0390	nodiff									60952.3	85317.7	30132.9	50978.1	55499.6	8134.93	18988.9	33341.2	36913.1	29714.1	56576.1	25418.4	2.22579	0.0165866	0.726284
M844T42	843.58985	42.2835	nodiff									142730	25975.1	33477.1	96087.3	277990	36103.4	8434.88	13506.2	25948	48195.3	115252	26437.5	4.3594	0.0927751	1.08706
M324T383	324.05351	383.1520	nodiff									96209.4	122600	53187.8	91103.5	96691	24046.3	55570.8	70532.6	88673	75604.7	91958.4	62885.5	1.46232	0.101221	0.711793
M166T292	166.08490	291.6780	nodiff									9142.37	7456.22	48918	8833.35	7712.32	23985.3	7493.76	10088.2	8085.36	6928.36	16412.5	11316.2	1.45035	0.576062	0.249187
M808T139_2	808.04911	138.6990	nodiff									66531.2	39567.9	133392	76644	75554.4	38866.4	22538.9	33690.8	17979.7	37858.9	78338	30187	2.59509	0.0162154	0.870546
M509T377	508.84365	376.5630	nodiff									139957	141310	133447	143164	153619	165002	136463	131554	123909	139474	142299	139280	1.02168	0.70446	0.384599
M250T207	250.07837	206.7280	nodiff									141486	109740	92621.3	117923	112283	199072	114145	107565	144951	49251.5	114811	122997	0.933441	0.75876	0.527642
M900T35	899.78283	35.0160	nodiff									10777.9	12475.1	33964.9	14297.1	31740.7	4527.62	32656	30194.4	11907.2	67386.3	20651.1	29334.3	0.703993	0.4902	0.225669
M323T429	323.05487	429.3815	nodiff									241191	71283.2	143029	252057	131990	164186	182715	221210	180286	238035	167910	197286	0.851099	0.451296	0.428682
M842T171	841.70992	171.3920	nodiff									46712.8	34349.1	128763	98519.6	62845.9	16515	26583.2	37057.5	14699.1	77816.9	74238.2	34534.3	2.14969	0.0934763	0.730949
M415T35_2	415.35384	35.0010	nodiff									21389.4	19077.7	21268.4	21330.3	35473.8	45669.5	17862.3	19091.6	14495.3	84792.3	23707.9	36382.2	0.651635	0.380372	0.351524
M116T36	116.05177	35.6390	nodiff									108254	47424.4	42448.7	43466.8	40809.9	15594.3	50935.2	46151.7	61446.3	72555.8	56480.8	49336.7	1.1448	0.669792	0.334298
M202T196	202.08446	196.2550	nodiff									15772.1	23027.5	16246.2	61031.8	23096.8	34106.3	32570.9	35446.9	44304.1	16595.3	27834.9	32604.7	0.853709	0.631536	0.173245
M202T199	202.14181	198.5955	nodiff									21362.9	3810.23	1279.12	58078.2	2871.75	2915.55	1775.9	1152.16	3713.75	20816.8	17480.4	6074.84	2.87751	0.346582	0.328602
M430T33_1	430.08659	33.0500	nodiff									3729.41	3434.78	7218.66	5001.8	7378.7	47102.6	5108.77	4347.64	4188.44	7080.51	5352.67	13565.6	0.394577	0.359095	0.476703
M1189T40	1188.80032	40.2355	nodiff									14277.1	19306.9	23706.2	16225.2	10163.6	5696.68	19012.6	15576.7	34875.7	9994.11	16735.8	17031.2	0.982657	0.958562	0.206565
M754T38	754.49672	38.2110	nodiff									3086.26	12695.8	23801.9	4668.08	20178.8	51609.4	11985.8	5614.56	25176.3	15857.9	12886.2	22048.8	0.584439	0.339735	0.441689
M433T39	433.32772	39.4160	nodiff									24200.2	21755.7	29435.1	11805.1	17914.3	9074.21	59558.4	34580.7	52532.7	38657.3	21022.1	38880.7	0.540682	0.0885122	0.517254
M200T280	200.13771	280.3270	nodiff									15166.9	17641.8	7223.22	11111.6	13668.9	75392.9	40379.3	5440.75	7342.42	5611.53	12962.5	26833.4	0.483073	0.349241	0.595557
M200T285	200.09051	285.2925	nodiff									5172.97	8979.17	15243.6	3632.08	5071.11	81015.9	42619.7	8545.16	14252.3	14098.7	7619.79	32106.3	0.23733	0.113128	0.729922
M833T587	832.57654	586.9170	nodiff									1648.04	1493.45	26558.8	5750.09	86695.7	1765.46	1364.12	2312.66	632.938	9383.18	24429.2	3091.67	7.90162	0.227372	0.467226
M529T40	529.37724	39.5350	nodiff									12030.9	34686.2	3203.58	15753.9	17640.7	13675.1	25811.4	24867	24351.3	31031.9	16663.1	23947.3	0.695822	0.249876	0.311762
M584T41_1	583.73471	40.5370	nodiff									11101.5	22022.1	31300.1	11177.2	12975.8	1605.9	25575.6	11652.2	36438.2	6445.56	17715.4	16343.5	1.08394	0.860223	0.202163
M1080T51	1079.83097	51.0025	nodiff									14261.6	7520.01	18350.9	17483.8	20360.9	1617.59	10177.7	28469.4	10773	64479.9	15595.4	23103.5	0.675025	0.530431	0.21118
M286T209	286.14899	208.5255	nodiff									180121	167565	79067.4	157947	119821	160557	107354	148323	175481	74892.4	140904	133321	1.05688	0.778924	0.0401733
M98T229	98.05888	228.5380	nodiff									116680	116692	43711.7	63058.2	70325.8	34155.4	40195.5	53131.7	85279.6	50891.3	82093.7	52730.7	1.55685	0.126611	0.617611
M598T425_1	597.79266	425.1095	nodiff									8265.33	57088	19415.9	6071.49	11476.1	37358.7	553.684	72.5036	124413	88879.4	20463.4	50255.5	0.407187	0.291591	0.476201
M156T271	156.04045	270.8900	nodiff									103244	99269.8	106278	115223	100340	99605.9	148370	137363	134672	120696	104871	128141	0.818402	0.0303582	0.574415
M321T36_1	321.20242	35.6640	nodiff									11644.1	13097.1	7534.81	17819.7	11161.6	7992.27	15783.4	16141.3	20265.2	27812.9	12251.5	17599	0.696144	0.179758	0.288447
M333T37	333.20400	36.9190	nodiff									54927.4	36907.8	40252.6	39136.7	36211.4	14868.7	41328.5	44079.9	49703.7	20163.6	41487.2	34028.9	1.21918	0.363027	0.278252
M410T40_1	410.23002	39.6885	nodiff									21801.9	17133.1	22054.5	26566.8	13786.3	3024.94	18369.6	4520.33	7249.89	5333.83	20268.5	7699.71	2.63237	0.0073523	0.416663
M246T387	246.10686	386.5920	nodiff									23860.5	41170.2	32567.7	41896.6	47670.5	30214.6	35804.7	50592.4	49229	33814.5	37433.1	39931	0.937443	0.683029	0.164543
M644T223	644.37394	222.6500	nodiff									1679.66	1417.75	2075.49	1691.37	3790.53	66467.2	1040.83	2769.22	2413.18	12327	2130.96	17003.5	0.125325	0.269468	0.587305
M527T35_1	526.51473	35.0525	nodiff									10493	6890.09	14639	16078.4	17862.6	15695.5	9606.62	12019.7	4505.37	49692.1	13192.6	18303.9	0.720758	0.554991	0.148017
M160T486	160.05909	485.5700	diff									98726.6	54750.7	207410	143310	92139.5	171515	375854	244405	191563	285142	119267	253696	0.47012	0.0171901	1.46677
M418T46	418.38567	46.2305	nodiff									55021.4	45515	68097.9	54827.5	38536.8	184.706	24654	49944.9	32930.6	75540.7	52399.7	36651	1.4297	0.278831	0.534405
M774T174	773.64842	173.5730	nodiff									81481.5	30856.8	64576.5	88198.8	42611.1	27588.6	31117.1	27104.4	11927.4	60158.5	61544.9	31579.2	1.94891	0.057522	0.660499
M412T35_3	412.41074	35.0200	nodiff									7859.77	6286.79	12181.8	11265.1	18683.3	13450	5496.08	11281.4	4037.85	25144.2	11255.4	11881.9	0.947269	0.888275	0.136494
M297T41	297.23978	40.9730	nodiff									13256.2	15080.9	19863.8	10639.9	26084.5	2333.65	12089.9	9443.33	9820.82	13008.2	16985.1	9339.19	1.81869	0.0497376	0.316684
M291T355	290.88232	354.7790	nodiff									138661	116618	147372	148564	106356	70906	180794	146100	134059	144960	131514	135364	0.97156	0.851011	0.337034
M408T447	408.19437	446.5040	nodiff									33003.7	53105.4	12919.3	27011.7	32291.7	122737	11653.6	19555.8	29959	17291.2	31666.4	40239.3	0.786951	0.704598	0.553748
M323T351	323.21556	351.1160	nodiff									10213	6928.21	15001.5	15290.1	16018.4	69233.2	16131.6	16520.7	23079	29889	12690.3	30970.7	0.40975	0.106345	0.612045
M570T41_1	569.72154	41.4560	nodiff									6314.43	23457	15552.5	15300	7967.27	639.265	21201	11055.8	51320.3	11221.5	13718.3	19087.6	0.7187	0.576209	0.324669
M685T34_2	685.43076	33.6030	nodiff									17056.8	12020.2	35699.5	31397.6	46544.1	24268.6	6948.39	18335.4	9802.65	47745.6	28543.6	21420.1	1.33256	0.479306	0.317817
M350T36_2	350.32313	35.6160	nodiff									37837.4	21281.2	23552.8	26716.1	25143.3	23115.8	30240.2	30386.4	38446.1	14987.7	26906.2	27435.2	0.980715	0.91639	0.0786941
M579T41	579.06226	40.8745	nodiff									8780.74	21747	29015.7	13227.8	9771.71	2025.12	13839.4	9620.9	32691.1	8633.22	16508.6	13361.9	1.23549	0.640012	0.219218
M846T36	845.73375	36.2450	nodiff									17111.8	25869.7	31328.9	21799.6	42390.2	6101.23	16480.2	17779.8	8341.72	68375.1	27700.1	23415.6	1.18297	0.735815	0.207186
M473T34_1	473.31554	34.2850	nodiff									28971.1	36780.7	22972.6	19222.5	27703.1	10762.4	28619.8	16107.4	30728.1	20969.1	27130	21437.4	1.26555	0.267905	0.251513
M473T38_2	473.35285	37.5390	nodiff									19682.4	50843.1	57637.9	7514.28	18559.5	22588.6	21420.8	21523.2	43326.5	20596.6	30847.4	25891.2	1.19143	0.657612	0.140133
M335T355	334.87190	354.8160	nodiff									133117	125226	139212	132188	89134.3	76311.1	179099	140586	131221	145198	123776	134483	0.920379	0.586346	0.407425
M694T49	694.45433	49.2310	nodiff									48885.4	100455	88519	62980.4	55211.3	28454.4	54949.2	53240.8	106550	40545	71210.2	56747.9	1.25485	0.410015	0.426353
M247T439	247.09081	438.9540	nodiff									180292	273644	166962	174394	158620	167124	165032	174736	367562	171331	190782	209157	0.912151	0.692923	0.522932
M555T40	554.71641	40.2995	nodiff									8085.38	16095.3	17855.6	5496.14	7678.16	1647.61	21940.9	7984.62	26167.4	6924.82	11042.1	12933.1	0.853788	0.731663	0.204101
M413T422	413.03175	421.7230	nodiff									140003	36440.8	72389.8	95077.8	81166.7	114266	138898	104864	79685.5	124741	85015.5	112491	0.755755	0.197514	0.58447
M625T34_1	624.50946	34.3350	nodiff									14597.4	13926.7	35173.4	16401.8	26230.5	26209.5	14603.7	26435	11739.8	71576	21266	30112.8	0.706211	0.465543	0.226527
M172T40	172.13140	40.2010	nodiff									11136.1	23598.7	29767	30054.9	13284.5	7527.27	87824	33784.4	54095.9	23530.4	21568.2	41352.4	0.521572	0.207458	0.501907
M831T36	830.70809	36.2660	nodiff									3148.98	13437	9691.44	2333.41	16007	2258.76	10262.3	9357	3838.98	52655.4	8923.56	15674.5	0.569305	0.508661	0.179519
M916T34	915.77933	33.6950	nodiff									10518	12081.7	20500.5	6906.89	23082.1	27329.6	34012.9	25744.7	10663.7	73888.7	14617.8	34327.9	0.425829	0.111979	0.506356
M338T34	338.27505	33.6930	nodiff									6849.8	8385.27	18552.2	8646.37	8915.34	11881.2	7553.7	14890.3	14018.2	33372.2	10269.8	16343.1	0.628387	0.251561	0.232011
M352T272	352.24173	271.5210	nodiff									9776.33	6812.29	13059.7	13066.7	12974.5	58055.5	62147.6	41018.6	36161.7	27372.4	11137.9	44951.2	0.247778	0.00100272	0.815291
M274T150	274.27225	150.2340	nodiff									158471	150453	63218	172077	188177	42630.5	136461	124044	147328	110022	146479	112097	1.30672	0.262784	0.656156
M627T42	626.92210	42.1110	nodiff									27472.9	72050.2	42569.8	43225.5	9123.03	4835.45	19609	26816.6	82761.5	15607.1	38888.3	29925.9	1.29949	0.615662	0.442681
M381T34	381.26056	34.4840	nodiff									14661.7	14033.5	7692.27	8651.1	15686.9	42943.8	7924.33	10030.9	11370.4	6646.77	12145.1	15783.2	0.769494	0.61907	0.361966
M234T28	234.09342	27.6505	nodiff									8180.94	3089.99	2439.44	3913.56	5362.51	39687.9	31042.9	19989.6	44830	13570.3	4597.29	29824.1	0.154147	0.00281097	0.660829
M247T421	247.09079	421.2895	nodiff									162862	128429	127413	150145	147898	136681	171715	156891	168209	193401	143349	165379	0.866792	0.0921483	0.514533
M835T461	834.88610	461.1290	nodiff									43485.1	67452.9	81379	13467.9	4914.65	636.64	1728.54	2613.1	109163	82949.6	42139.9	39418.2	1.06905	0.924348	0.42625
M259T35	259.10849	34.9850	nodiff									33457.8	31259.7	12397.4	29093.2	5531.97	2538.21	7939.49	10880.3	12070	1474.89	22348	6980.57	3.20146	0.033788	0.467174
M1115T40	1114.76037	40.1730	nodiff									15919	17230.2	27727	17310.4	11824.3	7068.28	23254.6	18992	26323.1	11973	18002.2	17522.2	1.02739	0.916201	0.152583
M589T41_1	589.06638	40.8760	nodiff									15764.4	29836.7	30597.2	14716.3	8473.35	1644.68	16311	14504.4	43365.1	6836.65	19877.6	16532.4	1.20234	0.702485	0.278275
M212T43	212.16358	42.8190	nodiff									16645.1	18694.9	43722.3	25093.2	24742.9	8959.06	51039.3	19647.7	36806.3	39542.5	25779.7	31199	0.8263	0.558948	0.218614
M576T34	576.42995	33.7205	nodiff									1941.42	4532.34	4662.59	3751.44	5766.26	4919.73	4323.34	3435.88	1473.78	12512.8	4130.81	5333.11	0.77456	0.562677	0.0799123
M509T364	508.84340	363.5845	nodiff									145560	148262	134275	141418	295461	133397	127672	140045	146473	119447	172995	133407	1.29675	0.238308	0.554073
M810T588	809.58302	587.9250	nodiff									1910.56	1615.61	23784.8	7314.47	97116	2560.32	2923.11	5493.88	1188.92	13456.3	26348.3	5124.5	5.14163	0.279067	0.450179
M775T37	774.54030	36.9410	nodiff									20637.4	15392.4	26349.5	21577	27747.4	9567.63	24483.7	12526.6	21124.8	103703	22340.7	34281.1	0.651693	0.519068	0.223025
M666T384_2	666.24470	383.5495	nodiff									49799.6	81568.2	16110.8	48108.2	45597.6	817.225	6531.4	28315.1	70467.8	23737.6	48236.9	25973.8	1.85713	0.202889	0.618284
M575T42_1	574.72337	41.5160	nodiff									7320.99	22529.9	32550.1	12689.5	9490	2092.91	25888.4	5636.76	47135.5	6247.61	16916.1	17400.3	0.972176	0.961543	0.21289
M243T503_1	242.64091	502.6760	nodiff									8304.67	9510.49	16586.2	8789.91	6561.45	29602.2	53175.5	23924.6	59996.2	106981	9950.54	54735.8	0.181792	0.0165777	0.852815
M130T378	130.04838	377.9450	nodiff									51160.1	49823.5	70832.7	59363.4	76407.8	81572.7	36127.4	60277.1	66050.8	51987.9	61517.5	59203.2	1.03909	0.807578	0.317333
M281T325	281.11103	324.5060	nodiff									1879.96	3633.86	1807.74	2733.1	3336.34	77724.3	3764.05	3360.36	2484.29	3218.33	2678.2	18110.3	0.147883	0.330919	0.62442
M407T38_2	407.33296	37.6120	nodiff									27867.9	14995	24600.5	27437.4	29536.8	30420.2	25087.1	28123.2	26655.5	57545.3	24887.5	33566.3	0.741445	0.224459	0.319244
M780T205	780.49108	204.9760	nodiff									8789.75	16232.8	13117.5	11659.4	10031.1	10385.5	15352.5	7093.89	17855	136434	11966.1	37424.3	0.319742	0.335721	0.402959
M153T5	153.07589	4.8810	nodiff									122856	129923	125414	123119	123720	97306.4	127318	125211	133008	120181	125006	120605	1.0365	0.505475	0.158229
M713T193	713.06320	193.4750	nodiff									147382	207980	86105.6	136686	195493	82111.2	292618	133827	126142	82342.8	154729	143408	1.07894	0.805887	0.198145
M593T376	592.82478	376.0810	nodiff									121286	113951	111556	114324	131643	137489	125142	112758	123803	112579	118552	122354	0.968924	0.536527	0.325797
M529T369	528.84813	369.2970	nodiff									116480	259808	233648	107563	125738	234063	114536	240217	241309	121035	168647	190232	0.886535	0.635424	0.364832
M417T316	417.21101	316.1580	nodiff									32901.3	69989.7	5044.58	25854.7	32396.7	889.239	2028.51	4710.84	10047.3	2425.94	33237.4	4020.37	8.26725	0.0249753	0.656224
M532T43	531.86028	42.6850	nodiff									16709.8	48555.1	52268.3	29498.6	11023.8	2642.7	29773.1	14189.8	61249.8	8369.98	31611.1	23245.1	1.35991	0.549125	0.328179
M180T465_1	179.60705	464.7005	diff									85657.9	147887	18077.3	61912.3	94361.5	1346.68	7693.8	19716.3	34820.8	13375.8	81579.2	15390.7	5.30056	0.0167418	1.01964
M431T217	431.27273	217.2870	nodiff									12852.4	11846.1	11336.4	15165.9	13647.7	115812	73025.1	13363.8	24966.4	11013.8	12969.7	47636.2	0.272266	0.127844	0.861671
M755T143	754.53425	142.7505	nodiff									66589.8	24150.4	77608.7	69421.4	95953.9	172648	77691.5	79273.6	93347.8	79275.2	66744.8	100447	0.664476	0.160026	0.873417
M351T26	351.01484	26.1440	nodiff									2182.85	1228.36	768.04	4228.64	1468.21	16071	72492.2	28964.6	40960.3	78242.4	1975.22	47346.1	0.0417188	0.00574566	0.879368
M885T418_4	885.45275	417.5315	nodiff									98881.8	127321	75700.4	97676.8	79260.5	3108.59	28964.5	73424.7	133497	61746.9	95768.1	60148.4	1.5922	0.17521	0.829438
M273T76	273.41938	75.5710	nodiff									101713	108400	84519.8	126687	140793	133515	92861.6	110007	124601	103250	112423	112847	0.996242	0.973146	0.255269
M779T80	778.53402	79.7040	nodiff									24693.4	22656.2	26863	36460.6	34703.8	26445.4	31041.7	47357.5	49504.7	131384	29075.4	57146.7	0.508785	0.183666	0.550524
M297T378	296.91637	377.7080	nodiff									152906	162049	312751	195143	195776	163169	168665	191217	152522	151220	203725	165359	1.23202	0.229464	0.512914
M177T36_3	177.16210	36.3655	nodiff									6723.82	6736.11	5201.54	6186.81	7573.42	5285.46	5136.9	6733.29	5445.67	13161.4	6484.34	7152.55	0.906578	0.683072	0.0472599
M875T422_3	875.19710	421.7505	nodiff									71282.1	101249	108883	72216.2	43104.2	3175.27	51369.6	104952	150206	105677	79347	83075.9	0.955114	0.8973	0.660179
M137T37	137.09512	36.8950	nodiff									10263.9	9819.31	4524.95	9494.23	10857.1	7117.52	13426.1	8191.56	11277.1	21931	8991.89	12388.7	0.725816	0.270592	0.183167
M860T35	859.71504	34.5430	nodiff									1639.11	4611.22	5554.42	1643.43	8649.69	4328.22	2574.11	3069.51	1734.84	25099.1	4419.57	7361.16	0.600391	0.544207	0.0862028
M905T34	904.75282	33.8610	nodiff									5295.7	7252.48	15660.2	5334.06	14141.9	29789.9	17170.1	14345.3	8108.94	55607.8	9536.88	25004.4	0.381408	0.113894	0.465676
M614T36	613.59270	36.2660	nodiff									14748.7	7949.59	23404.4	20302.4	12362.6	6051.66	7657.05	13398.8	6049.77	34806.9	15753.5	13592.8	1.15896	0.733614	0.13407
M276T297	276.07298	297.4015	nodiff									1977.01	1195.84	6114.85	1960.31	749.433	89299.2	863.846	4821.85	2018.05	2612.72	2399.49	19923.1	0.120437	0.342909	0.671028
M408T383	408.03527	383.1200	nodiff									90143.3	100148	49119.6	81521.4	81851.9	23758.5	51732.9	65098.1	91403.9	65704.1	80556.8	59539.5	1.353	0.170334	0.609794
M554T42	553.87443	42.4065	nodiff									24538.9	50686.4	35203.6	27461.3	11327.4	2725.35	31712.9	13592.3	68707	14718.3	29843.5	26291.1	1.13512	0.795618	0.353963
M610T391	610.18878	390.5020	nodiff									12341	13273	9505.69	13442.9	9836.75	81245.6	8106.65	8381.63	14052.1	11111.3	11679.9	24579.4	0.475188	0.391229	0.576972
M299T36_2	299.19831	35.6160	nodiff									37847.8	34461.3	24610.8	29856.9	36645.3	9006.19	19692.6	22101.9	24653.2	13341.6	32684.4	17759.1	1.84043	0.00421096	0.485437
M372T63	372.25701	63.3180	nodiff									53185.8	166749	50451.5	64884.3	55603.7	104098	35528.7	46704.1	47641.7	32839.8	78174.9	53362.4	1.46498	0.364388	0.33866
M627T36_1	626.58184	36.2935	nodiff									17952.9	9113.72	26314.6	14635.4	25002.5	14584.4	4523.54	17475.3	5733.44	57338.4	18603.8	19931	0.93341	0.899655	0.0610062
M642T35	641.57053	34.9980	nodiff									10067	14067.2	17663.4	26076.7	28126	17593.3	18523.7	20212.3	3028.91	68443.5	19200.1	25560.3	0.751166	0.600837	0.134566
M715T41_2	715.48353	40.7760	nodiff									7381.64	12247.2	18403.1	4056.66	7770.93	3990.69	15274.1	9530.92	23671.3	23329	9971.91	15159.2	0.657813	0.2896	0.259886
M716T34_1	715.52613	34.4175	nodiff									4040.25	4904.24	13403.7	5192.8	9707.38	6408.27	3843.11	12607.1	12285.2	15759.4	7449.68	10180.6	0.731751	0.361956	0.133784
M125T262	125.10601	261.6360	nodiff									104991	117106	68046.1	81692.2	88138.2	43984.3	52434.4	72491.9	80549.1	60099.2	91994.6	61911.8	1.4859	0.0244932	0.657267
M711T454_1	710.86437	454.2800	nodiff									29821.8	44901.2	127986	8152.49	2952.92	893.599	1631.16	2724.05	93461.8	122309	42763	44203.9	0.967403	0.967943	0.29968
M233T198	233.09067	198.1550	nodiff									17563.3	36111.6	47256.4	51706.7	44855.5	66087	52783.4	39413.9	36095.9	40394.9	39498.7	46955	0.841203	0.39036	0.429414
M233T202	233.12998	202.3960	nodiff									10879.2	9071.89	49101.5	54303.5	4248.31	9084.92	5764.74	6355.21	7247.14	4249.4	25520.9	6540.28	3.90211	0.117032	0.454221
M700T157	700.45075	157.0090	nodiff									19190.5	21525.4	32271.8	21068	33744	68670	19962.2	16591.9	17857.4	41285.6	25559.9	32873.4	0.777526	0.505219	0.497342
M363T37_1	363.21387	36.8960	nodiff									50985.3	60832	56893.2	29756.3	54640.4	14990.2	37978.9	33048.7	60606.5	28029.5	50621.4	34930.8	1.44919	0.128397	0.435709
M363T34	363.17609	33.8280	nodiff									988.834	1414.12	1145.73	1468.13	11211.9	504.028	935.518	1599.33	1189.94	1300.59	3245.74	1105.88	2.93499	0.316313	0.133257
M341T34_1	341.01656	33.7055	nodiff									3819.93	3888.19	4819.01	4343.8	4363.54	75493.9	3666.12	4903.04	2358.74	3508.24	4246.89	17986	0.236122	0.367454	0.606273
M756T112	756.18303	112.4430	nodiff									125722	65172.7	122487	116609	79348.2	46141.3	57198.5	102918	47245.3	256092	101868	101919	0.999497	0.999052	0.212829
M707T116	706.53424	115.6980	nodiff									78715	68357.3	177958	129514	62411.8	51675.1	113557	112061	64316.1	236170	103391	115556	0.894731	0.765336	0.204128
M707T161	706.58238	160.7820	nodiff									87727.8	62784.6	92158	84857.8	62944	76233.1	51821.2	94091.5	32998.9	127545	78094.4	76537.9	1.02034	0.931817	0.182411
M454T450	454.16304	449.6390	nodiff									71262.1	95926.3	33276.5	50473.5	52435	220957	20665.1	39875.3	58942.4	23500.4	60674.7	72788	0.83358	0.764909	0.723616
M139T36	139.11038	35.8130	nodiff									22395	30788.3	13161	15963.6	22502.4	11293.3	27951.6	23377.1	24470.9	15274.9	20962.1	20473.5	1.02386	0.91335	0.170533
M169T369	169.05681	369.2140	nodiff									79823.9	83940.6	74424.2	113261	110522	74963.6	109501	89810.3	88329.2	79543.4	92394.4	88429.5	1.04484	0.703692	0.0238073
M831T155	830.55562	155.2965	nodiff									43888.4	39346	126420	100887	166073	171581	66394.5	115701	40716.8	142018	95322.9	107282	0.888526	0.735085	0.736039
M221T383	220.95450	383.1590	nodiff									64230.8	73904.3	34514.2	59945.3	57394.1	15467.5	33396.6	44809.1	59747.2	53128.8	57997.8	41309.8	1.40397	0.139551	0.557852
M209T36_1	209.02789	35.6170	nodiff									11455.1	10787.2	6862.63	12893.4	11130.5	48563.1	5491.88	12059.5	18353.8	2774.07	10625.8	17448.5	0.608981	0.434684	0.398636
M476T41	476.32951	41.1805	nodiff									8088.95	38983	19346.8	29289.4	7390.71	9831.3	13820.9	14746	20599.4	7044.6	20619.8	13208.4	1.56111	0.28924	0.256155
M338T414	338.04933	413.8710	nodiff									192902	11691.8	39863.5	173424	109196	106069	162392	63456.4	44333.2	123744	105415	99999	1.05416	0.899174	0.327846
M655T377	654.82548	376.6340	nodiff									132922	124520	119307	123751	149719	140463	126977	124311	131412	116133	130044	127859	1.01709	0.753441	0.247965
M633T41_1	632.76765	40.9730	nodiff									5816.11	12593.9	15596.3	7024.47	8118.21	503.908	14721.6	5952.89	27116.9	5731.97	9829.78	10805.4	0.909706	0.85083	0.191328
M655T362	654.82602	362.3740	nodiff									120793	125229	113930	109401	113695	107599	107503	114198	109090	100844	116610	107847	1.08125	0.0383634	0.135629
M142T404	141.58084	404.3030	nodiff									66411.4	28568.8	88998	101271	56168.6	14936.6	34982.2	134780	66959.3	71224.1	68283.6	64576.5	1.05741	0.881291	0.29805
M247T487	247.09181	486.5690	nodiff									185085	326485	46054.7	50420.2	215863	29220.5	38451.3	58658.8	62305.3	91599	164782	56047	2.94006	0.0796033	1.18551
M243T38	243.21006	37.5255	nodiff									17138.9	16869.4	10023.8	11336.2	14642.5	5325.55	8829.86	16409.8	11535.9	7340.27	14002.2	9888.28	1.41604	0.124686	0.225453
M698T491	697.64653	490.6385	nodiff									43707.9	63299	17437	1921.74	1027.03	574.347	92.7748	2036.94	38675.4	24245.4	25478.5	13125	1.94123	0.419106	0.428111
M592T51	592.38735	51.2970	nodiff									46402.6	79391.2	62541	47247.6	49158.4	15118.4	40386.9	61222.7	73052.7	48627.2	56948.2	47681.6	1.19434	0.451567	0.465306
M777T145	776.60529	145.1600	nodiff									42404.1	26038.1	26597.2	34865.7	34830.2	73621.2	17680	20293.8	16050.3	15550.9	32947.1	28639.3	1.15042	0.721792	0.471707
M143T348	143.08003	347.5890	nodiff									51112.2	83156.5	28296.3	69139.9	90526.2	27471.5	24955.6	34167.8	47205.9	25958.6	64446.2	31951.9	2.01698	0.0267352	0.677085
M220T387	220.06540	387.0130	nodiff									76286.3	71785.3	76495.8	85232.1	71838.4	71120.7	126715	116059	85807.8	99244.8	76327.6	99789.5	0.764886	0.0524943	0.579509
M629T51	629.45955	50.9165	nodiff									17704.1	26770	14497	27625.7	17083.7	880.044	31662.6	24547	42650.6	10727.1	20736.1	22093.5	0.938564	0.867667	0.309528
M891T34	890.77413	33.7795	nodiff									6657.88	11776.9	17614.3	5930.03	20720.5	23864.9	37529.4	26542.7	10134.4	75409.9	12539.9	34696.3	0.36142	0.0891355	0.543597
[truncated: 7,347 more rows]
