# Supplementary material for: Mannose Inhibits NSCLC Growth and Inflammatory Microenvironment by Regulating Gut Microbiota and Targeting OGT/hnRNP R/JUN/IL-8 Axis
Source: Int J Biol Sci. 2025 Jan 27;21(4):1566–84. doi: 10.7150/ijbs.107256 (PMC11844275; doi:10.7150/ijbs.107256)
Supplement: Supplementary file 1 — Supplementary figures and tables. [file ijbsv21p1566s1.zip › Supplementary table 6.xlsx]

## Sheet: Supplementary table 6
gene_id	HMAN_readcount	HCTRL_readcount	log2FoldChange	pvalue	padj	HMAN1	HMAN2	HMAN3	HCTRL1	HCTRL2	HCTRL3	symbol	description
ENSG00000120129	691.32	2671.63	-1.9503	1.3046e-71	4.1529e-67	615	566	690	3303	3156	2605	DUSP1	dual specificity phosphatase 1 [Source:HGNC Symbol;Acc:HGNC:3064]
ENSG00000116717	3634.39	11428.5	-1.6529	1.8666e-69	2.971e-65	3509	3008	3314	14767	13454	10670	GADD45A	growth arrest and DNA damage inducible alpha [Source:HGNC Symbol;Acc:HGNC:4095]
ENSG00000145632	2194.7	6453.77	-1.5559	8.9453e-64	9.4918e-60	2069	1766	2109	7823	7482	6540	PLK2	polo like kinase 2 [Source:HGNC Symbol;Acc:HGNC:19699]
ENSG00000177606	2840.88	8128.65	-1.5167	1.466e-57	1.1667e-53	2711	2286	2697	10226	9839	7581	JUN	Jun proto-oncogene, AP-1 transcription factor subunit [Source:HGNC Symbol;Acc:HGNC:6204]
ENSG00000164949	2036.53	5917.41	-1.5389	3.105e-54	1.9768e-50	1975	1677	1858	7176	7344	5579	GEM	GTP binding protein overexpressed in skeletal muscle [Source:HGNC Symbol;Acc:HGNC:4234]
ENSG00000180573	436	1705.97	-1.9688	1.5683e-49	8.3208e-46	454	370	354	2123	2096	1583	H2AC6	H2A clustered histone 6 [Source:HGNC Symbol;Acc:HGNC:4733]
ENSG00000099194	92303.7	35435.8	1.3812	1.2882e-46	5.858e-43	91644	71166	87617	47238	38709	34495	SCD	stearoyl-CoA desaturase [Source:HGNC Symbol;Acc:HGNC:10571]
ENSG00000196611	175.83	800.28	-2.1859	4.2826e-46	1.7041e-42	157	143	176	1019	869	822	MMP1	matrix metallopeptidase 1 [Source:HGNC Symbol;Acc:HGNC:7155]
ENSG00000126368	564.1	1911.61	-1.7598	1.5098e-43	5.3401e-40	563	445	521	2095	2236	2099	NR1D1	nuclear receptor subfamily 1 group D member 1 [Source:HGNC Symbol;Acc:HGNC:7962]
ENSG00000135473	2403.39	796.43	1.5932	2.3009e-43	7.3244e-40	2346	1802	2380	1048	903	758	PAN2	poly(A) specific ribonuclease subunit PAN2 [Source:HGNC Symbol;Acc:HGNC:20074]
ENSG00000128965	1938.48	466.42	2.0539	2.1206e-42	6.1368e-39	2192	1416	1662	642	557	397	CHAC1	ChaC glutathione specific gamma-glutamylcyclotransferase 1 [Source:HGNC Symbol;Acc:HGNC:28680]
ENSG00000120738	795.02	2478.34	-1.64	2.5268e-41	6.7028e-38	667	656	828	2920	2765	2672	EGR1	early growth response 1 [Source:HGNC Symbol;Acc:HGNC:3238]
ENSG00000140961	4712.3	11028.5	-1.2266	4.77e-41	1.168e-37	4682	3785	4296	13302	12900	11131	OSGIN1	oxidative stress induced growth inhibitor 1 [Source:HGNC Symbol;Acc:HGNC:30093]
ENSG00000100292	1774.81	5018.38	-1.4995	1.7544e-35	3.9892e-32	1817	1376	1621	6200	6589	4330	HMOX1	heme oxygenase 1 [Source:HGNC Symbol;Acc:HGNC:5013]
ENSG00000118503	579.44	1738.06	-1.5837	4.6538e-35	9.8762e-32	534	420	622	2215	2021	1669	TNFAIP3	TNF alpha induced protein 3 [Source:HGNC Symbol;Acc:HGNC:11896]
ENSG00000186480	9537.16	4437.83	1.1038	5.3468e-35	1.0638e-31	9139	7894	8765	5394	5052	4565	INSIG1	insulin induced gene 1 [Source:HGNC Symbol;Acc:HGNC:6083]
ENSG00000105825	1821.37	4257.25	-1.225	8.6589e-35	1.6214e-31	1746	1534	1643	5427	4668	4329	TFPI2	tissue factor pathway inhibitor 2 [Source:HGNC Symbol;Acc:HGNC:11761]
ENSG00000136997	8304.07	17455	-1.0717	1.5469e-33	2.7357e-30	7856	6551	8102	20902	20423	17734	MYC	MYC proto-oncogene, bHLH transcription factor [Source:HGNC Symbol;Acc:HGNC:7553]
ENSG00000072310	9821.66	3895.07	1.3347	1.2599e-32	2.1109e-29	9968	7722	8935	4555	4117	4423	SREBF1	sterol regulatory element binding transcription factor 1 [Source:HGNC Symbol;Acc:HGNC:11289]
ENSG00000170345	833.63	2297.41	-1.4614	1.2563e-31	1.9996e-28	894	598	776	2683	2737	2347	FOS	Fos proto-oncogene, AP-1 transcription factor subunit [Source:HGNC Symbol;Acc:HGNC:3796]
ENSG00000100906	2216.4	4804.93	-1.1162	1.7409e-30	2.6389e-27	2214	1780	2009	5840	5683	4760	NFKBIA	NFKB inhibitor alpha [Source:HGNC Symbol;Acc:HGNC:7797]
ENSG00000271503	1393.58	4166.94	-1.5793	6.0173e-27	8.7068e-24	1477	947	1375	4419	4492	5022	CCL5	C-C motif chemokine ligand 5 [Source:HGNC Symbol;Acc:HGNC:10632]
ENSG00000204876	479.27	1309.41	-1.4498	1.7453e-26	2.4156e-23	451	365	485	1712	1620	1139	-	novel transcript
ENSG00000173334	648.01	1592.25	-1.2963	4.8933e-26	6.4904e-23	670	486	604	2062	1788	1557	TRIB1	tribbles pseudokinase 1 [Source:HGNC Symbol;Acc:HGNC:16891]
ENSG00000137965	663.67	1664.22	-1.3256	8.885e-26	1.1314e-22	628	544	624	1876	1841	1876	IFI44	interferon induced protein 44 [Source:HGNC Symbol;Acc:HGNC:16938]
ENSG00000013441	1533.58	4476.2	-1.5455	2.2319e-25	2.7326e-22	1163	1436	1526	5070	4537	5382	CLK1	CDC like kinase 1 [Source:HGNC Symbol;Acc:HGNC:2068]
ENSG00000169710	40848.9	18211.7	1.1654	7.705e-24	9.0842e-21	42200	29614	39279	22119	23753	16156	FASN	fatty acid synthase [Source:HGNC Symbol;Acc:HGNC:3594]
ENSG00000139428	1641.07	675.5	1.2803	4.0413e-22	4.5945e-19	1732	1329	1382	794	870	630	MMAB	metabolism of cobalamin associated B [Source:HGNC Symbol;Acc:HGNC:19331]
ENSG00000167772	988.06	2744.78	-1.4752	6.6941e-22	7.3481e-19	788	978	884	4028	3124	2267	ANGPTL4	angiopoietin like 4 [Source:HGNC Symbol;Acc:HGNC:16039]
ENSG00000090339	838.12	1838.21	-1.1325	8.8139e-22	9.3524e-19	861	631	784	2221	2239	1776	ICAM1	intercellular adhesion molecule 1 [Source:HGNC Symbol;Acc:HGNC:5344]
ENSG00000185022	901.8	1870.67	-1.0524	1.0014e-21	1.0283e-18	859	742	839	2204	2165	1950	MAFF	MAF bZIP transcription factor F [Source:HGNC Symbol;Acc:HGNC:6780]
ENSG00000161011	18308	34962.8	-0.9333	1.8448e-21	1.8352e-18	18292	14351	16994	44451	42941	31698	SQSTM1	sequestosome 1 [Source:HGNC Symbol;Acc:HGNC:11280]
ENSG00000087074	4245.73	8045.24	-0.9219	2.8235e-21	2.7236e-18	4329	3244	3950	9939	9346	7986	PPP1R15A	protein phosphatase 1 regulatory subunit 15A [Source:HGNC Symbol;Acc:HGNC:14375]
ENSG00000112972	8253.23	4417.46	0.902	3.1972e-21	2.9934e-18	7558	6829	7939	5124	5076	4701	HMGCS1	3-hydroxy-3-methylglutaryl-CoA synthase 1 [Source:HGNC Symbol;Acc:HGNC:5007]
ENSG00000010626	1581.77	724.18	1.1272	4.9339e-21	4.4875e-18	1494	1377	1398	828	892	729	LRRC23	leucine rich repeat containing 23 [Source:HGNC Symbol;Acc:HGNC:19138]
ENSG00000148187	4818.66	2534.29	0.9272	5.8682e-21	5.189e-18	4250	4129	4636	3068	2858	2640	MRRF	mitochondrial ribosome recycling factor [Source:HGNC Symbol;Acc:HGNC:7234]
ENSG00000144655	400.99	1204.39	-1.5871	8.1394e-21	7.0027e-18	439	315	333	1647	1571	920	CSRNP1	cysteine and serine rich nuclear protein 1 [Source:HGNC Symbol;Acc:HGNC:14300]
ENSG00000151014	456.27	1288.99	-1.4994	1.215e-20	1.0178e-17	440	386	407	1810	1654	970	NOCT	nocturnin [Source:HGNC Symbol;Acc:HGNC:14254]
ENSG00000100360	1603.28	741.7	1.1115	1.5932e-20	1.3004e-17	1620	1318	1400	938	894	691	IFT27	intraflagellar transport 27 [Source:HGNC Symbol;Acc:HGNC:18626]
ENSG00000158373	237.63	644.03	-1.4381	3.5336e-20	2.8122e-17	241	188	215	767	815	605	H2BC5	H2B clustered histone 5 [Source:HGNC Symbol;Acc:HGNC:4747]
ENSG00000134107	866.35	1883.29	-1.1212	7.1405e-20	5.544e-17	759	777	799	2574	2047	1791	BHLHE40	basic helix-loop-helix family member e40 [Source:HGNC Symbol;Acc:HGNC:1046]
ENSG00000275395	772.46	252.47	1.6116	1.4184e-19	1.0751e-16	842	537	725	325	340	200	FCGBP	Fc fragment of IgG binding protein [Source:HGNC Symbol;Acc:HGNC:13572]
ENSG00000187837	331.39	854.15	-1.3665	1.9336e-19	1.4315e-16	337	270	290	1209	920	786	H1-2	H1.2 linker histone, cluster member [Source:HGNC Symbol;Acc:HGNC:4716]
ENSG00000117593	6628.68	3479.85	0.9301	3.3498e-19	2.3852e-16	6197	5444	6296	3943	3900	3863	DARS2	aspartyl-tRNA synthetase 2, mitochondrial [Source:HGNC Symbol;Acc:HGNC:25538]
ENSG00000056558	1107.84	2732.57	-1.3027	3.3717e-19	2.3852e-16	1219	871	913	3623	3527	2211	TRAF1	TNF receptor associated factor 1 [Source:HGNC Symbol;Acc:HGNC:12031]
ENSG00000119922	3317.9	6762.94	-1.0272	4.3174e-19	2.9877e-16	2901	2659	3428	8039	7106	7611	IFIT2	interferon induced protein with tetratricopeptide repeats 2 [Source:HGNC Symbol;Acc:HGNC:5409]
ENSG00000214026	2762.69	1146.59	1.2684	4.5874e-19	3.107e-16	2244	2063	3199	1473	1412	1024	MRPL23	mitochondrial ribosomal protein L23 [Source:HGNC Symbol;Acc:HGNC:10322]
ENSG00000171223	2589.27	5240.57	-1.0167	3.5745e-18	2.3706e-15	2644	1925	2466	6086	5636	5902	JUNB	JunB proto-oncogene, AP-1 transcription factor subunit [Source:HGNC Symbol;Acc:HGNC:6205]
ENSG00000235823	3058.58	1233.28	1.3116	4.0163e-18	2.6092e-15	2778	2530	2966	1264	1244	1595	OLMALINC	oligodendrocyte maturation-associated long intergenic non-coding RNA [Source:HGNC Symbol;Acc:HGNC:28060]
ENSG00000138395	767.73	278.06	1.4682	4.9369e-18	3.1431e-15	680	683	707	277	312	339	CDK15	cyclin dependent kinase 15 [Source:HGNC Symbol;Acc:HGNC:14434]
ENSG00000145022	690.03	1534.6	-1.1535	9.8051e-18	6.1201e-15	727	560	581	2049	1841	1350	TCTA	T cell leukemia translocation altered [Source:HGNC Symbol;Acc:HGNC:11692]
ENSG00000145882	2412.89	1221.12	0.9833	2.5466e-17	1.559e-14	2443	1876	2225	1506	1287	1327	PCYOX1L	prenylcysteine oxidase 1 like [Source:HGNC Symbol;Acc:HGNC:28477]
ENSG00000159208	465.08	1025.38	-1.1413	2.9774e-17	1.7748e-14	456	413	385	1271	1145	1054	CIART	circadian associated repressor of transcription [Source:HGNC Symbol;Acc:HGNC:25200]
ENSG00000076242	3206.4	1783.63	0.8465	3.0106e-17	1.7748e-14	3121	2544	3024	2174	2000	1856	MLH1	mutL homolog 1 [Source:HGNC Symbol;Acc:HGNC:7127]
ENSG00000185650	4250.12	7342.67	-0.7886	5.7453e-17	3.3253e-14	4108	3389	4018	8638	8438	7716	ZFP36L1	ZFP36 ring finger protein like 1 [Source:HGNC Symbol;Acc:HGNC:1107]
ENSG00000130066	936.77	1923.85	-1.0388	8.0313e-17	4.5654e-14	862	873	785	2298	2144	2051	SAT1	spermidine/spermine N1-acetyltransferase 1 [Source:HGNC Symbol;Acc:HGNC:10540]
ENSG00000188522	1408.5	2669.25	-0.9226	8.8744e-17	4.9561e-14	1406	1172	1231	3380	3255	2451	FAM83G	family with sequence similarity 83 member G [Source:HGNC Symbol;Acc:HGNC:32554]
ENSG00000182667	366.79	110.65	1.7345	9.7583e-17	5.3558e-14	341	270	386	122	113	135	NTM	neurotrimin [Source:HGNC Symbol;Acc:HGNC:17941]
ENSG00000110074	1856.68	913.6	1.0224	1.8212e-16	9.826e-14	1865	1496	1667	1119	1188	806	FOXRED1	FAD dependent oxidoreductase domain containing 1 [Source:HGNC Symbol;Acc:HGNC:26927]
ENSG00000173110	58.9	298.17	-2.3399	2.2612e-16	1.1997e-13	65	44	51	396	451	184	HSPA6	heat shock protein family A (Hsp70) member 6 [Source:HGNC Symbol;Acc:HGNC:5239]
ENSG00000135114	2358.35	4694.58	-0.993	2.361e-16	1.2321e-13	2525	1700	2190	5988	5812	4201	OASL	2'-5'-oligoadenylate synthetase like [Source:HGNC Symbol;Acc:HGNC:8090]
ENSG00000176170	1096.15	2265.49	-1.0477	3.6336e-16	1.8656e-13	1061	873	1036	2920	2948	1880	SPHK1	sphingosine kinase 1 [Source:HGNC Symbol;Acc:HGNC:11240]
ENSG00000106399	2347.05	1160.34	1.0155	8.0431e-16	4.0641e-13	2340	2100	1886	1540	1348	1066	RPA3	replication protein A3 [Source:HGNC Symbol;Acc:HGNC:10291]
ENSG00000103257	21266.7	10945.9	0.9581	3.077e-15	1.5305e-12	22843	16319	18544	13760	14229	9376	SLC7A5	solute carrier family 7 member 5 [Source:HGNC Symbol;Acc:HGNC:11063]
ENSG00000139318	1710.06	3001.26	-0.8118	4.2185e-15	2.066e-12	1599	1400	1629	3937	3507	2777	DUSP6	dual specificity phosphatase 6 [Source:HGNC Symbol;Acc:HGNC:3072]
ENSG00000043143	19435.1	10876.3	0.8374	4.4083e-15	2.1262e-12	19759	14651	18366	13556	13754	9740	JADE2	jade family PHD finger 2 [Source:HGNC Symbol;Acc:HGNC:22984]
ENSG00000179029	1821.77	947.27	0.9443	5.9918e-15	2.8468e-12	1653	1585	1679	1090	1035	1061	TMEM107	transmembrane protein 107 [Source:HGNC Symbol;Acc:HGNC:28128]
ENSG00000137700	1081.74	548.57	0.9789	8.5374e-15	3.9966e-12	1037	910	977	731	603	531	SLC37A4	solute carrier family 37 member 4 [Source:HGNC Symbol;Acc:HGNC:4061]
ENSG00000278540	6202.89	3639.92	0.769	1.1166e-14	5.1516e-12	5905	4841	6075	4473	4519	3383	ACACA	acetyl-CoA carboxylase alpha [Source:HGNC Symbol;Acc:HGNC:84]
ENSG00000153044	4659.02	2676.57	0.7997	1.189e-14	5.4072e-12	4513	3874	4213	3464	2804	2792	CENPH	centromere protein H [Source:HGNC Symbol;Acc:HGNC:17268]
ENSG00000148677	178.81	458.71	-1.3599	1.7445e-14	7.7129e-12	146	160	176	559	495	494	ANKRD1	ankyrin repeat domain 1 [Source:HGNC Symbol;Acc:HGNC:15819]
ENSG00000100342	150.33	402.77	-1.42	1.735e-14	7.7129e-12	142	108	159	529	451	389	APOL1	apolipoprotein L1 [Source:HGNC Symbol;Acc:HGNC:618]
ENSG00000153140	1520.64	769.9	0.9826	2.4218e-14	1.0561e-11	1332	1367	1399	910	819	862	CETN3	centrin 3 [Source:HGNC Symbol;Acc:HGNC:1868]
ENSG00000116679	4062.4	2484.89	0.7092	3.0824e-14	1.326e-11	3815	3383	3788	3086	2822	2509	IVNS1ABP	influenza virus NS1A binding protein [Source:HGNC Symbol;Acc:HGNC:16951]
ENSG00000166436	835.5	418.69	0.997	4.2496e-14	1.8037e-11	790	664	810	501	507	411	TRIM66	tripartite motif containing 66 [Source:HGNC Symbol;Acc:HGNC:29005]
ENSG00000110881	883.09	1604.99	-0.8619	4.7653e-14	1.996e-11	863	722	805	1891	1980	1568	ASIC1	acid sensing ion channel subunit 1 [Source:HGNC Symbol;Acc:HGNC:100]
ENSG00000184545	109	337.62	-1.6277	5.0966e-14	2.107e-11	117	75	105	350	446	343	DUSP8	dual specificity phosphatase 8 [Source:HGNC Symbol;Acc:HGNC:3074]
ENSG00000134243	4317.37	2599.58	0.7317	6.1011e-14	2.49e-11	4025	3474	4194	3272	3135	2433	SORT1	sortilin 1 [Source:HGNC Symbol;Acc:HGNC:11186]
ENSG00000111271	1492.16	828.24	0.8496	6.9964e-14	2.8192e-11	1461	1188	1394	982	994	828	ACAD10	acyl-CoA dehydrogenase family member 10 [Source:HGNC Symbol;Acc:HGNC:21597]
ENSG00000078487	556.68	238.36	1.2224	8.0587e-14	3.2067e-11	470	523	504	307	267	235	ZCWPW1	zinc finger CW-type and PWWP domain containing 1 [Source:HGNC Symbol;Acc:HGNC:23486]
ENSG00000169189	4569.78	2554.12	0.839	1.0429e-13	4.0985e-11	4469	3957	3910	3028	3305	2348	NSMCE1	NSE1 homolog, SMC5-SMC6 complex component [Source:HGNC Symbol;Acc:HGNC:29897]
ENSG00000169247	4463.04	2426.24	0.8791	1.2498e-13	4.852e-11	4570	3255	4310	3202	2958	2124	SH3TC2	SH3 domain and tetratricopeptide repeats 2 [Source:HGNC Symbol;Acc:HGNC:29427]
ENSG00000212978	1418.83	717.4	0.9852	1.2849e-13	4.9278e-11	1346	1181	1310	845	730	834	-	novel transcript
ENSG00000172183	916.31	1890.46	-1.0437	1.5932e-13	6.0376e-11	966	664	862	2206	1923	2215	ISG20	interferon stimulated exonuclease gene 20 [Source:HGNC Symbol;Acc:HGNC:6130]
ENSG00000114315	733.24	1354.33	-0.885	1.9285e-13	7.2224e-11	704	582	701	1787	1454	1355	HES1	hes family bHLH transcription factor 1 [Source:HGNC Symbol;Acc:HGNC:5192]
ENSG00000101188	6462.64	10890.1	-0.7527	2.1093e-13	7.8076e-11	6636	4810	6112	13296	13300	10380	NTSR1	neurotensin receptor 1 [Source:HGNC Symbol;Acc:HGNC:8039]
ENSG00000179148	22.57	145.17	-2.6755	2.2294e-13	8.1574e-11	34	12	16	156	193	142	ALOXE3	arachidonate lipoxygenase 3 [Source:HGNC Symbol;Acc:HGNC:13743]
ENSG00000155090	3816.87	6259.54	-0.7135	2.7332e-13	9.8872e-11	3673	2885	3806	7705	7359	6161	KLF10	Kruppel like factor 10 [Source:HGNC Symbol;Acc:HGNC:11810]
ENSG00000066923	2904.99	1748.74	0.7322	3.2379e-13	1.1581e-10	2846	2313	2712	2236	1965	1732	STAG3	stromal antigen 3 [Source:HGNC Symbol;Acc:HGNC:11356]
ENSG00000256269	1743.41	944.29	0.8839	3.7217e-13	1.3163e-10	1790	1427	1501	1245	1110	863	HMBS	hydroxymethylbilane synthase [Source:HGNC Symbol;Acc:HGNC:4982]
ENSG00000115267	1746.54	2941.03	-0.7517	3.8119e-13	1.3335e-10	1611	1477	1632	3550	3241	3137	IFIH1	interferon induced with helicase C domain 1 [Source:HGNC Symbol;Acc:HGNC:18873]
ENSG00000143314	8678.99	5368.68	0.693	4.1771e-13	1.4453e-10	8729	7113	7644	6452	6215	5493	MRPL24	mitochondrial ribosomal protein L24 [Source:HGNC Symbol;Acc:HGNC:14037]
ENSG00000128335	1180.07	2011.12	-0.7694	6.1344e-13	2.0998e-10	1139	1005	1044	2501	2313	2003	APOL2	apolipoprotein L2 [Source:HGNC Symbol;Acc:HGNC:619]
ENSG00000124145	7099.4	12076.7	-0.7665	6.8844e-13	2.3314e-10	7272	5660	6302	16101	14347	10764	SDC4	syndecan 4 [Source:HGNC Symbol;Acc:HGNC:10661]
ENSG00000105953	12195.3	7402.57	0.7203	7.2381e-13	2.4079e-10	12260	9252	11596	8540	9122	7387	OGDH	oxoglutarate dehydrogenase [Source:HGNC Symbol;Acc:HGNC:8124]
ENSG00000125652	2555.9	1393.96	0.8747	7.2616e-13	2.4079e-10	2505	2252	2137	1796	1433	1484	ALKBH7	alkB homolog 7 [Source:HGNC Symbol;Acc:HGNC:21306]
ENSG00000196428	1534.71	2667.95	-0.7973	7.3578e-13	2.4147e-10	1455	1134	1582	3378	3025	2646	TSC22D2	TSC22 domain family member 2 [Source:HGNC Symbol;Acc:HGNC:29095]
ENSG00000186815	2021.4	1107.62	0.8678	7.9807e-13	2.5923e-10	2084	1531	1873	1335	1413	1018	TPCN1	two pore segment channel 1 [Source:HGNC Symbol;Acc:HGNC:18182]
ENSG00000111897	6139.84	9989.98	-0.7023	9.9981e-13	3.2149e-10	5277	5127	6199	12108	11299	10367	SERINC1	serine incorporator 1 [Source:HGNC Symbol;Acc:HGNC:13464]
ENSG00000128342	897.33	1647.94	-0.8774	1.0222e-12	3.2539e-10	905	758	762	2032	2060	1514	LIF	LIF interleukin 6 family cytokine [Source:HGNC Symbol;Acc:HGNC:6596]
ENSG00000168811	72.37	274.8	-1.9279	1.0942e-12	3.4486e-10	79	72	43	364	247	315	IL12A	interleukin 12A [Source:HGNC Symbol;Acc:HGNC:5969]
ENSG00000059728	545.93	1013.31	-0.8931	1.2649e-12	3.9477e-10	515	471	488	1304	1149	988	MXD1	MAX dimerization protein 1 [Source:HGNC Symbol;Acc:HGNC:6761]
ENSG00000235173	2170.51	1148.71	0.917	1.3033e-12	4.0279e-10	2176	1762	1938	1576	1409	950	HGH1	HGH1 homolog [Source:HGNC Symbol;Acc:HGNC:24161]
ENSG00000138668	32884.6	21128.6	0.6383	1.7005e-12	5.2051e-10	30203	26163	32741	25368	23999	22032	HNRNPD	heterogeneous nuclear ribonucleoprotein D [Source:HGNC Symbol;Acc:HGNC:5036]
ENSG00000177854	647.75	320.81	1.0145	1.8738e-12	5.6808e-10	645	523	586	393	360	332	TMEM187	transmembrane protein 187 [Source:HGNC Symbol;Acc:HGNC:13705]
ENSG00000073150	570.03	1202.33	-1.0752	2.5213e-12	7.5719e-10	614	366	577	1413	1527	1140	PANX2	pannexin 2 [Source:HGNC Symbol;Acc:HGNC:8600]
ENSG00000118523	2321.47	4239.34	-0.8689	3.0223e-12	8.9915e-10	2362	1854	2073	5179	5692	3597	CCN2	cellular communication network factor 2 [Source:HGNC Symbol;Acc:HGNC:2500]
ENSG00000173559	2038.83	3433.15	-0.7518	3.1007e-12	9.1392e-10	1891	1612	2023	4644	3694	3336	NABP1	nucleic acid binding protein 1 [Source:HGNC Symbol;Acc:HGNC:26232]
ENSG00000151445	2174.47	1236.59	0.8143	3.2761e-12	9.5676e-10	2190	1610	2109	1519	1535	1150	VIPAS39	VPS33B interacting protein, apical-basolateral polarity regulator, spe-39 homolog [Source:HGNC Symbol;Acc:HGNC:20347]
ENSG00000117036	1686.45	2922.41	-0.7936	4.8718e-12	1.3972e-09	1598	1388	1577	4015	3423	2551	ETV3	ETS variant transcription factor 3 [Source:HGNC Symbol;Acc:HGNC:3492]
ENSG00000091483	6598.16	4195.77	0.6532	4.8353e-12	1.3972e-09	6504	5278	6092	4948	5074	4183	FH	fumarate hydratase [Source:HGNC Symbol;Acc:HGNC:3700]
ENSG00000134668	70.74	226.64	-1.6797	5.0462e-12	1.4343e-09	72	54	66	293	293	189	SPOCD1	SPOC domain containing 1 [Source:HGNC Symbol;Acc:HGNC:26338]
ENSG00000242265	24255.6	15672.8	0.6301	5.736e-12	1.6159e-09	23197	18680	23935	19853	18398	14998	PEG10	paternally expressed 10 [Source:HGNC Symbol;Acc:HGNC:14005]
ENSG00000204388	4363.29	6892.88	-0.6596	6.2212e-12	1.7372e-09	4239	3365	4234	8428	8360	6610	HSPA1B	heat shock protein family A (Hsp70) member 1B [Source:HGNC Symbol;Acc:HGNC:5233]
ENSG00000170385	969.58	1728.72	-0.8342	6.9475e-12	1.9231e-09	924	738	970	2357	1945	1592	SLC30A1	solute carrier family 30 member 1 [Source:HGNC Symbol;Acc:HGNC:11012]
ENSG00000113448	1874.48	1113	0.7516	7.354e-12	2.0181e-09	1800	1499	1779	1446	1310	1033	PDE4D	phosphodiesterase 4D [Source:HGNC Symbol;Acc:HGNC:8783]
ENSG00000185745	3445.28	5634.57	-0.7098	7.7438e-12	2.1069e-09	3235	3016	3045	7141	5979	5934	IFIT1	interferon induced protein with tetratricopeptide repeats 1 [Source:HGNC Symbol;Acc:HGNC:5407]
ENSG00000117395	22582	14717.1	0.6176	7.9597e-12	2.1473e-09	20841	19845	20234	18318	17220	14393	EBNA1BP2	EBNA1 binding protein 2 [Source:HGNC Symbol;Acc:HGNC:15531]
ENSG00000162413	1732.2	3279.42	-0.921	9.2927e-12	2.4858e-09	1767	1325	1609	4279	4339	2618	KLHL21	kelch like family member 21 [Source:HGNC Symbol;Acc:HGNC:29041]
ENSG00000198931	10583.1	6542.7	0.6936	1.0217e-11	2.7102e-09	10434	9050	9101	8435	7857	5991	APRT	adenine phosphoribosyltransferase [Source:HGNC Symbol;Acc:HGNC:626]
ENSG00000118515	2328.56	3841.5	-0.7222	1.0684e-11	2.8107e-09	2252	1800	2265	4824	4766	3490	SGK1	serum/glucocorticoid regulated kinase 1 [Source:HGNC Symbol;Acc:HGNC:10810]
ENSG00000165006	3770.7	5758.71	-0.6108	1.5508e-11	4.0231e-09	3572	3064	3572	6930	6722	5837	UBAP1	ubiquitin associated protein 1 [Source:HGNC Symbol;Acc:HGNC:12461]
ENSG00000160285	7355.33	4463.84	0.7205	1.5545e-11	4.0231e-09	7624	5566	6780	5344	5601	4212	LSS	lanosterol synthase [Source:HGNC Symbol;Acc:HGNC:6708]
ENSG00000163344	2845.72	1730.24	0.7176	1.5795e-11	4.0549e-09	2886	2330	2485	2194	2031	1654	PMVK	phosphomevalonate kinase [Source:HGNC Symbol;Acc:HGNC:9141]
ENSG00000124523	970.43	490.83	0.984	2.2809e-11	5.8086e-09	975	740	919	669	472	521	SIRT5	sirtuin 5 [Source:HGNC Symbol;Acc:HGNC:14933]
ENSG00000069275	16731.9	10645.2	0.6524	2.6544e-11	6.7061e-09	15084	13847	16331	13634	11177	11198	NUCKS1	nuclear casein kinase and cyclin dependent kinase substrate 1 [Source:HGNC Symbol;Acc:HGNC:29923]
ENSG00000182134	2082.88	1227.16	0.7631	2.7789e-11	6.9653e-09	2121	1654	1869	1475	1540	1153	TDRKH	tudor and KH domain containing [Source:HGNC Symbol;Acc:HGNC:11713]
ENSG00000183150	557.04	277.87	1.0031	3.059e-11	7.6075e-09	497	467	542	332	339	271	GPR19	G protein-coupled receptor 19 [Source:HGNC Symbol;Acc:HGNC:4473]
ENSG00000006047	5814.68	3438.07	0.7585	3.5825e-11	8.8405e-09	5607	4685	5455	3920	3634	3985	YBX2	Y-box binding protein 2 [Source:HGNC Symbol;Acc:HGNC:17948]
ENSG00000160752	15979.5	10273.3	0.6373	3.8183e-11	9.3498e-09	16150	12988	14119	13090	12228	9625	FDPS	farnesyl diphosphate synthase [Source:HGNC Symbol;Acc:HGNC:3631]
ENSG00000184207	1496.05	856.69	0.8048	4.1785e-11	1.0154e-08	1529	1166	1362	974	1062	861	PGP	phosphoglycolate phosphatase [Source:HGNC Symbol;Acc:HGNC:8909]
ENSG00000105357	938.9	489.53	0.9386	4.7108e-11	1.1361e-08	872	706	972	646	601	425	MYH14	myosin heavy chain 14 [Source:HGNC Symbol;Acc:HGNC:23212]
ENSG00000266709	796.51	426.38	0.9018	5.0988e-11	1.2204e-08	701	657	797	494	524	425	-	novel transcript
ENSG00000135919	974.62	1637.04	-0.7477	5.2148e-11	1.2388e-08	944	802	891	1919	1853	1750	SERPINE2	serpin family E member 2 [Source:HGNC Symbol;Acc:HGNC:8951]
ENSG00000179094	1674.22	2648.52	-0.6619	6.752e-11	1.5921e-08	1606	1398	1523	3267	3191	2535	PER1	period circadian regulator 1 [Source:HGNC Symbol;Acc:HGNC:8845]
ENSG00000104549	8803.31	5763.03	0.6111	7.62e-11	1.7836e-08	8260	7407	8129	7625	6354	5606	SQLE	squalene epoxidase [Source:HGNC Symbol;Acc:HGNC:11279]
ENSG00000225630	1375.12	708.44	0.9582	7.7454e-11	1.7945e-08	1153	1201	1357	771	745	854	MTND2P28	MT-ND2 pseudogene 28 [Source:HGNC Symbol;Acc:HGNC:42129]
ENSG00000058085	774.62	1519.84	-0.9725	7.7793e-11	1.7945e-08	745	574	786	2081	1945	1191	LAMC2	laminin subunit gamma 2 [Source:HGNC Symbol;Acc:HGNC:6493]
ENSG00000092871	1099.95	1851.79	-0.7514	8.8642e-11	2.03e-08	1079	843	1063	2416	2207	1687	RFFL	ring finger and FYVE like domain containing E3 ubiquitin protein ligase [Source:HGNC Symbol;Acc:HGNC:24821]
ENSG00000119938	200.68	431.93	-1.1067	9.3189e-11	2.1189e-08	188	179	174	502	509	448	PPP1R3C	protein phosphatase 1 regulatory subunit 3C [Source:HGNC Symbol;Acc:HGNC:9293]
ENSG00000135069	9522.67	5294.57	0.8467	9.5637e-11	2.1592e-08	10611	7352	7869	7297	6267	4547	PSAT1	phosphoserine aminotransferase 1 [Source:HGNC Symbol;Acc:HGNC:19129]
ENSG00000090861	22254.3	13241.3	0.749	9.7557e-11	2.187e-08	23647	17593	19072	17009	16654	11529	AARS1	alanyl-tRNA synthetase 1 [Source:HGNC Symbol;Acc:HGNC:20]
ENSG00000204228	833.91	442.19	0.9167	1.0584e-10	2.356e-08	821	702	731	488	510	489	HSD17B8	hydroxysteroid 17-beta dehydrogenase 8 [Source:HGNC Symbol;Acc:HGNC:3554]
ENSG00000061918	918.98	484.34	0.926	1.0892e-10	2.4078e-08	874	697	924	569	506	553	GUCY1B1	guanylate cyclase 1 soluble subunit beta 1 [Source:HGNC Symbol;Acc:HGNC:4687]
ENSG00000169908	48034.9	31797.2	0.5952	1.1166e-10	2.4514e-08	48470	39330	42191	38161	37277	32175	TM4SF1	transmembrane 4 L six family member 1 [Source:HGNC Symbol;Acc:HGNC:11853]
ENSG00000010318	699.47	372.38	0.9089	1.1708e-10	2.5528e-08	611	622	653	454	439	369	PHF7	PHD finger protein 7 [Source:HGNC Symbol;Acc:HGNC:18458]
ENSG00000175505	380.41	707.31	-0.895	1.2578e-10	2.7237e-08	357	329	341	853	804	734	CLCF1	cardiotrophin like cytokine factor 1 [Source:HGNC Symbol;Acc:HGNC:17412]
ENSG00000188493	1038.8	595.86	0.802	1.2678e-10	2.7268e-08	1046	838	929	752	672	596	C19orf54	chromosome 19 open reading frame 54 [Source:HGNC Symbol;Acc:HGNC:24758]
ENSG00000080823	5634.81	3686.51	0.6121	1.3974e-10	2.9856e-08	5415	4825	4979	4478	4217	3777	MOK	MOK protein kinase [Source:HGNC Symbol;Acc:HGNC:9833]
ENSG00000103657	2066.65	984.68	1.0701	1.5148e-10	3.2148e-08	1483	1615	2507	1047	1209	1058	HERC1	HECT and RLD domain containing E3 ubiquitin protein ligase family member 1 [Source:HGNC Symbol;Acc:HGNC:4867]
ENSG00000161860	217.67	71.37	1.6147	1.7429e-10	3.6743e-08	188	179	222	65	87	86	SYCE2	synaptonemal complex central element protein 2 [Source:HGNC Symbol;Acc:HGNC:27411]
ENSG00000163975	2558.27	4009.34	-0.6483	1.8843e-10	3.9462e-08	2436	2035	2461	4995	4962	3685	MELTF	melanotransferrin [Source:HGNC Symbol;Acc:HGNC:7037]
ENSG00000183864	2353.66	3732.03	-0.6648	2.0835e-10	4.3349e-08	2435	1797	2156	4629	4384	3648	TOB2	transducer of ERBB2, 2 [Source:HGNC Symbol;Acc:HGNC:11980]
ENSG00000187608	2148.83	3616.49	-0.7513	2.1345e-10	4.4123e-08	2184	1767	1863	4601	4603	3138	ISG15	ISG15 ubiquitin like modifier [Source:HGNC Symbol;Acc:HGNC:4053]
ENSG00000161609	474.83	211.16	1.1718	2.162e-10	4.4402e-08	439	431	409	230	219	257	KASH5	KASH domain containing 5 [Source:HGNC Symbol;Acc:HGNC:26520]
ENSG00000196305	22841.2	14485.9	0.6571	2.2058e-10	4.5011e-08	20203	18451	23200	16185	16909	15687	IARS1	isoleucyl-tRNA synthetase 1 [Source:HGNC Symbol;Acc:HGNC:5330]
ENSG00000253729	33767.6	19284.4	0.8082	2.4359e-10	4.9391e-08	26377	26600	38570	22355	22274	20435	PRKDC	protein kinase, DNA-activated, catalytic subunit [Source:HGNC Symbol;Acc:HGNC:9413]
ENSG00000169297	246.33	519.73	-1.0783	2.7904e-10	5.6219e-08	248	206	212	650	679	445	NR0B1	nuclear receptor subfamily 0 group B member 1 [Source:HGNC Symbol;Acc:HGNC:7960]
ENSG00000184557	796.31	1366.38	-0.7782	2.8112e-10	5.6283e-08	806	582	777	1699	1631	1310	SOCS3	suppressor of cytokine signaling 3 [Source:HGNC Symbol;Acc:HGNC:19391]
ENSG00000116678	726.4	364.04	0.9981	3.0224e-10	6.0132e-08	585	630	746	402	411	410	LEPR	leptin receptor [Source:HGNC Symbol;Acc:HGNC:6554]
ENSG00000125347	518.54	1009.78	-0.9596	3.504e-10	6.928e-08	577	349	488	1158	1156	1089	IRF1	interferon regulatory factor 1 [Source:HGNC Symbol;Acc:HGNC:6116]
ENSG00000081189	3956.53	2204.56	0.8443	3.8509e-10	7.5365e-08	3492	3052	4191	2601	2168	2624	MEF2C	myocyte enhancer factor 2C [Source:HGNC Symbol;Acc:HGNC:6996]
ENSG00000010292	30324.4	20998.7	0.5302	3.859e-10	7.5365e-08	28922	24436	28765	26030	24845	20386	NCAPD2	non-SMC condensin I complex subunit D2 [Source:HGNC Symbol;Acc:HGNC:24305]
ENSG00000143578	937.94	516.95	0.8596	3.9629e-10	7.6921e-08	989	769	780	636	595	520	CREB3L4	cAMP responsive element binding protein 3 like 4 [Source:HGNC Symbol;Acc:HGNC:18854]
ENSG00000187514	81374	56663.6	0.5222	4.0681e-10	7.8485e-08	75352	67867	76829	69721	64327	57757	PTMA	prothymosin alpha [Source:HGNC Symbol;Acc:HGNC:9623]
ENSG00000115365	7268.66	4850.89	0.5833	4.374e-10	8.3877e-08	6527	6090	7035	6296	5458	4723	LANCL1	LanC like 1 [Source:HGNC Symbol;Acc:HGNC:6508]
ENSG00000197774	611.57	1112.09	-0.8618	4.9349e-10	9.4067e-08	627	438	599	1296	1429	1049	EME2	essential meiotic structure-specific endonuclease subunit 2 [Source:HGNC Symbol;Acc:HGNC:27289]
ENSG00000234171	1615.94	953.95	0.7593	5.1025e-10	9.6668e-08	1479	1409	1473	1216	1200	838	RNASEH1-AS1	RNASEH1 antisense RNA 1 [Source:HGNC Symbol;Acc:HGNC:49289]
ENSG00000173210	442.95	810.46	-0.8701	5.1321e-10	9.6668e-08	423	333	447	971	890	873	ABLIM3	actin binding LIM protein family member 3 [Source:HGNC Symbol;Acc:HGNC:29132]
ENSG00000132196	1414.48	836.03	0.7579	5.2047e-10	9.7459e-08	1398	1227	1193	1060	991	791	HSD17B7	hydroxysteroid 17-beta dehydrogenase 7 [Source:HGNC Symbol;Acc:HGNC:5215]
ENSG00000154079	364.47	160.04	1.1877	5.4661e-10	1.0176e-07	320	343	317	201	164	175	SDHAF4	succinate dehydrogenase complex assembly factor 4 [Source:HGNC Symbol;Acc:HGNC:20957]
ENSG00000054654	2180.03	1036.09	1.0742	6.3859e-10	1.1819e-07	1655	1664	2599	1142	1020	1297	SYNE2	spectrin repeat containing nuclear envelope protein 2 [Source:HGNC Symbol;Acc:HGNC:17084]
ENSG00000006534	1751.28	1023.94	0.7746	6.9551e-10	1.2798e-07	1896	1281	1584	1269	1206	999	ALDH3B1	aldehyde dehydrogenase 3 family member B1 [Source:HGNC Symbol;Acc:HGNC:410]
ENSG00000188610	1996.17	1124.38	0.829	7.4477e-10	1.3625e-07	1706	1750	1930	1248	1188	1331	FAM72B	family with sequence similarity 72 member B [Source:HGNC Symbol;Acc:HGNC:24805]
ENSG00000155324	754.09	400.27	0.9157	7.989e-10	1.4532e-07	733	581	732	488	405	454	GRAMD2B	GRAM domain containing 2B [Source:HGNC Symbol;Acc:HGNC:24911]
ENSG00000164087	3461.2	2190.26	0.6601	8.4974e-10	1.5369e-07	3569	2698	3119	2693	2686	2063	POC1A	POC1 centriolar protein A [Source:HGNC Symbol;Acc:HGNC:24488]
ENSG00000145506	664.59	1163.85	-0.8075	9.2998e-10	1.6725e-07	671	478	659	1406	1444	1102	NKD2	NKD inhibitor of WNT signaling pathway 2 [Source:HGNC Symbol;Acc:HGNC:17046]
ENSG00000166965	1621.22	971.65	0.7379	9.4303e-10	1.6865e-07	1501	1401	1475	1160	1257	887	RCCD1	RCC1 domain containing 1 [Source:HGNC Symbol;Acc:HGNC:30457]
ENSG00000102265	12161.3	18588.8	-0.6121	9.7355e-10	1.7313e-07	12123	9742	11077	22345	20000	20318	TIMP1	TIMP metallopeptidase inhibitor 1 [Source:HGNC Symbol;Acc:HGNC:11820]
ENSG00000135486	96937.6	65948.8	0.5557	9.8554e-10	1.7429e-07	84477	83304	94011	78749	77832	66609	HNRNPA1	heterogeneous nuclear ribonucleoprotein A1 [Source:HGNC Symbol;Acc:HGNC:5031]
ENSG00000127993	1017.47	1679.31	-0.7229	1.0887e-09	1.9147e-07	884	873	991	2100	1787	1787	RBM48	RNA binding motif protein 48 [Source:HGNC Symbol;Acc:HGNC:21785]
ENSG00000006757	1013.95	588.13	0.7869	1.1689e-09	2.0444e-07	1025	781	945	717	643	626	PNPLA4	patatin like phospholipase domain containing 4 [Source:HGNC Symbol;Acc:HGNC:24887]
ENSG00000116198	1899.17	1187.06	0.6777	1.2089e-09	2.103e-07	1835	1476	1840	1565	1365	1111	CEP104	centrosomal protein 104 [Source:HGNC Symbol;Acc:HGNC:24866]
ENSG00000079459	19327.4	12865.1	0.5872	1.2364e-09	2.139e-07	19859	15495	16996	15581	14635	13288	FDFT1	farnesyl-diphosphate farnesyltransferase 1 [Source:HGNC Symbol;Acc:HGNC:3629]
ENSG00000223749	338.94	150.38	1.1715	1.327e-09	2.2833e-07	363	265	291	203	167	142	MIR503HG	MIR503 host gene [Source:HGNC Symbol;Acc:HGNC:28258]
ENSG00000132967	4817.09	3123.71	0.6248	1.3819e-09	2.365e-07	4191	3925	4924	4059	3485	3063	HMGB1P5	high mobility group box 1 pseudogene 5 [Source:HGNC Symbol;Acc:HGNC:4997]
ENSG00000128016	625.26	1148.04	-0.8758	1.4737e-09	2.5086e-07	670	505	518	1330	1226	1303	ZFP36	ZFP36 ring finger protein [Source:HGNC Symbol;Acc:HGNC:12862]
ENSG00000140025	697.38	374.66	0.8973	1.6426e-09	2.7814e-07	657	622	601	433	413	415	EFCAB11	EF-hand calcium binding domain 11 [Source:HGNC Symbol;Acc:HGNC:20357]
ENSG00000136731	5514.92	3567.8	0.6284	1.6588e-09	2.7939e-07	4742	4439	5756	4284	4203	3591	UGGT1	UDP-glucose glycoprotein glucosyltransferase 1 [Source:HGNC Symbol;Acc:HGNC:15663]
ENSG00000134324	4515.28	2939.52	0.6191	1.882e-09	3.1532e-07	4365	3464	4424	3695	3601	2707	LPIN1	lipin 1 [Source:HGNC Symbol;Acc:HGNC:13345]
ENSG00000104419	1697.12	2714.59	-0.6779	1.9482e-09	3.2469e-07	1675	1402	1514	3734	2958	2556	NDRG1	N-myc downstream regulated 1 [Source:HGNC Symbol;Acc:HGNC:7679]
ENSG00000175130	5741.55	8461.28	-0.5594	2.0011e-09	3.3177e-07	5724	4637	5186	10476	10112	8138	MARCKSL1	MARCKS like 1 [Source:HGNC Symbol;Acc:HGNC:7142]
ENSG00000167996	7335.83	13824	-0.914	2.0121e-09	3.3188e-07	6371	5165	8439	14451	14554	17128	FTH1	ferritin heavy chain 1 [Source:HGNC Symbol;Acc:HGNC:3976]
ENSG00000163541	10345.7	7188.17	0.5253	2.0639e-09	3.3866e-07	9938	8459	9603	8734	8580	7056	SUCLG1	succinate-CoA ligase GDP/ADP-forming subunit alpha [Source:HGNC Symbol;Acc:HGNC:11449]
ENSG00000154920	1857.43	1166.23	0.6715	2.1415e-09	3.4959e-07	1826	1574	1619	1368	1411	1168	EME1	essential meiotic structure-specific endonuclease 1 [Source:HGNC Symbol;Acc:HGNC:24965]
ENSG00000078319	2270.97	1487.23	0.6106	2.2048e-09	3.581e-07	2073	1860	2213	1881	1694	1470	PMS2P1	PMS1 homolog 2, mismatch repair system component pseudogene 1 [Source:HGNC Symbol;Acc:HGNC:9123]
ENSG00000164970	1106.13	1732.91	-0.6479	2.8567e-09	4.6161e-07	1064	930	996	2102	2094	1682	FAM219A	family with sequence similarity 219 member A [Source:HGNC Symbol;Acc:HGNC:19920]
ENSG00000167193	6697.07	9633.14	-0.5245	3.0127e-09	4.8435e-07	6306	5479	6340	12292	11206	9234	CRK	CRK proto-oncogene, adaptor protein [Source:HGNC Symbol;Acc:HGNC:2362]
ENSG00000107020	866.44	475.43	0.8654	3.0806e-09	4.9102e-07	922	714	708	633	521	462	PLGRKT	plasminogen receptor with a C-terminal lysine [Source:HGNC Symbol;Acc:HGNC:23633]
ENSG00000166886	1973.78	3179.2	-0.6881	3.085e-09	4.9102e-07	1977	1654	1705	4336	3692	2828	NAB2	NGFI-A binding protein 2 [Source:HGNC Symbol;Acc:HGNC:7627]
ENSG00000139289	9401.8	14329.5	-0.608	3.1499e-09	4.9886e-07	8815	8069	8507	17776	14902	15661	PHLDA1	pleckstrin homology like domain family A member 1 [Source:HGNC Symbol;Acc:HGNC:8933]
ENSG00000124225	2870.62	4283.05	-0.5771	3.2792e-09	5.1676e-07	2818	2236	2731	5161	5166	4193	PMEPA1	prostate transmembrane protein, androgen induced 1 [Source:HGNC Symbol;Acc:HGNC:14107]
ENSG00000135617	2406.04	1573.37	0.6127	3.329e-09	5.2203e-07	2357	2021	2126	1924	1853	1556	PRADC1	protease associated domain containing 1 [Source:HGNC Symbol;Acc:HGNC:16047]
ENSG00000124201	3996.5	6218.34	-0.6378	3.4826e-09	5.4343e-07	3819	3089	3934	7649	7976	5554	ZNFX1	zinc finger NFX1-type containing 1 [Source:HGNC Symbol;Acc:HGNC:29271]
ENSG00000187951	1236.65	773.79	0.6769	4.0537e-09	6.2947e-07	1151	1018	1177	924	894	798	-	novel transcript
ENSG00000183696	1654.87	2736.39	-0.7259	4.1362e-09	6.3916e-07	1709	1357	1412	3464	3496	2377	UPP1	uridine phosphorylase 1 [Source:HGNC Symbol;Acc:HGNC:12576]
ENSG00000253210	355.67	173.56	1.0348	4.2248e-09	6.497e-07	347	288	328	214	207	168	-	novel transcript
ENSG00000272556	951.94	554.34	0.7808	4.2607e-09	6.5207e-07	923	753	904	718	570	587	GTF2IP13	general transcription factor IIi pseudogene 13 [Source:HGNC Symbol;Acc:HGNC:51725]
ENSG00000105245	1421.08	2184.34	-0.6199	4.3613e-09	6.6427e-07	1338	1107	1409	2775	2466	2168	NUMBL	NUMB like endocytic adaptor protein [Source:HGNC Symbol;Acc:HGNC:8061]
ENSG00000060762	1533.61	950.59	0.6899	4.6135e-09	6.9934e-07	1548	1292	1305	1191	1080	951	MPC1	mitochondrial pyruvate carrier 1 [Source:HGNC Symbol;Acc:HGNC:21606]
ENSG00000102385	300.31	127.29	1.2358	4.6361e-09	6.9943e-07	273	265	272	146	181	107	DRP2	dystrophin related protein 2 [Source:HGNC Symbol;Acc:HGNC:3032]
ENSG00000103479	2500.6	1619.09	0.6272	4.7224e-09	7.091e-07	2178	2178	2393	1962	1819	1691	RBL2	RB transcriptional corepressor like 2 [Source:HGNC Symbol;Acc:HGNC:9894]
ENSG00000183856	6312.56	4114.94	0.6172	4.8679e-09	7.2751e-07	6240	4968	5904	5109	5227	3681	IQGAP3	IQ motif containing GTPase activating protein 3 [Source:HGNC Symbol;Acc:HGNC:20669]
ENSG00000101417	2119.75	1399.23	0.5992	4.9019e-09	7.2917e-07	2040	1712	1988	1724	1660	1363	PXMP4	peroxisomal membrane protein 4 [Source:HGNC Symbol;Acc:HGNC:15920]
ENSG00000141556	6074.17	3977.86	0.6106	4.9682e-09	7.356e-07	6191	4825	5443	4813	5000	3705	TBCD	tubulin folding cofactor D [Source:HGNC Symbol;Acc:HGNC:11581]
ENSG00000113845	4833.78	3118.24	0.6324	5.0448e-09	7.4005e-07	4909	4125	4023	3969	3442	3156	TIMMDC1	translocase of inner mitochondrial membrane domain containing 1 [Source:HGNC Symbol;Acc:HGNC:1321]
ENSG00000163923	3649.36	2305.23	0.6624	5.0279e-09	7.4005e-07	3519	2822	3559	3135	2727	2015	RPL39L	ribosomal protein L39 like [Source:HGNC Symbol;Acc:HGNC:17094]
ENSG00000185736	3534.49	2261.78	0.644	5.8172e-09	8.4945e-07	3493	2665	3440	2715	2878	2094	ADARB2	adenosine deaminase RNA specific B2 (inactive) [Source:HGNC Symbol;Acc:HGNC:227]
ENSG00000013588	1519.04	2369.39	-0.6415	6.3094e-09	9.1711e-07	1554	1242	1315	2952	2841	2256	GPRC5A	G protein-coupled receptor class C group 5 member A [Source:HGNC Symbol;Acc:HGNC:9836]
ENSG00000068489	10821.4	7112.35	0.6057	6.3413e-09	9.1756e-07	10286	8505	10546	8749	7395	7834	PRR11	proline rich 11 [Source:HGNC Symbol;Acc:HGNC:25619]
ENSG00000153363	557.12	262.47	1.0852	6.4854e-09	9.3105e-07	609	495	398	355	272	264	LINC00467	long intergenic non-protein coding RNA 467 [Source:HGNC Symbol;Acc:HGNC:28227]
ENSG00000175602	2791.72	4150.5	-0.5722	6.493e-09	9.3105e-07	2763	2265	2530	5398	4690	4015	CCDC85B	coiled-coil domain containing 85B [Source:HGNC Symbol;Acc:HGNC:24926]
ENSG00000213465	1746.23	1089.66	0.6806	6.7087e-09	9.5766e-07	1745	1483	1490	1339	1194	1149	ARL2	ADP ribosylation factor like GTPase 2 [Source:HGNC Symbol;Acc:HGNC:693]
ENSG00000234494	278.92	124.79	1.1601	6.947e-09	9.8724e-07	282	234	238	152	148	123	SP2-AS1	SP2 antisense RNA 1 [Source:HGNC Symbol;Acc:HGNC:51341]
ENSG00000006118	2181.16	3247.77	-0.5743	6.9829e-09	9.8795e-07	2152	1742	2015	4041	3874	3114	TMEM132A	transmembrane protein 132A [Source:HGNC Symbol;Acc:HGNC:31092]
ENSG00000076382	7593.52	5247.47	0.5333	7.2706e-09	1.0241e-06	6951	6272	7320	6143	6172	5417	SPAG5	sperm associated antigen 5 [Source:HGNC Symbol;Acc:HGNC:13452]
ENSG00000143369	126.71	299.42	-1.2389	7.5713e-09	1.0617e-06	137	103	103	326	331	347	ECM1	extracellular matrix protein 1 [Source:HGNC Symbol;Acc:HGNC:3153]
ENSG00000130203	249.27	533.88	-1.0959	7.8916e-09	1.1018e-06	267	173	239	617	519	651	APOE	apolipoprotein E [Source:HGNC Symbol;Acc:HGNC:613]
ENSG00000164904	5236.39	3574.5	0.5507	8.0727e-09	1.1222e-06	5065	4239	4874	4431	4360	3358	ALDH7A1	aldehyde dehydrogenase 7 family member A1 [Source:HGNC Symbol;Acc:HGNC:877]
ENSG00000138434	18515.1	12466	0.5707	8.428e-09	1.1665e-06	16649	14632	18904	15329	15456	11596	ITPRID2	ITPR interacting domain containing 2 [Source:HGNC Symbol;Acc:HGNC:11319]
ENSG00000196951	142.65	39.74	1.8419	8.9617e-09	1.235e-06	140	138	105	61	32	42	SCOC-AS1	SCOC antisense RNA 1 [Source:HGNC Symbol;Acc:HGNC:50601]
ENSG00000236901	850.37	484.38	0.8128	9.3249e-09	1.2795e-06	731	672	902	603	522	512	MIR600HG	MIR600 host gene [Source:HGNC Symbol;Acc:HGNC:23642]
ENSG00000135519	515.18	897.51	-0.7998	9.8054e-09	1.3396e-06	533	395	470	998	1115	918	KCNH3	potassium voltage-gated channel subfamily H member 3 [Source:HGNC Symbol;Acc:HGNC:6252]
ENSG00000108679	310.89	571.05	-0.8789	1.0115e-08	1.376e-06	294	278	266	744	662	537	LGALS3BP	galectin 3 binding protein [Source:HGNC Symbol;Acc:HGNC:6564]
ENSG00000001497	6811.25	4653.33	0.5496	1.0204e-08	1.3822e-06	6598	5417	6441	5682	5761	4368	LAS1L	LAS1 like ribosome biogenesis factor [Source:HGNC Symbol;Acc:HGNC:25726]
ENSG00000100577	769.1	422.49	0.8629	1.1394e-08	1.5369e-06	737	716	616	519	522	395	GSTZ1	glutathione S-transferase zeta 1 [Source:HGNC Symbol;Acc:HGNC:4643]
ENSG00000140450	26.82	113.5	-2.0711	1.1473e-08	1.541e-06	30	12	32	140	141	105	ARRDC4	arrestin domain containing 4 [Source:HGNC Symbol;Acc:HGNC:28087]
ENSG00000156510	16.85	97.64	-2.5167	1.2127e-08	1.622e-06	23	4	20	105	128	97	HKDC1	hexokinase domain containing 1 [Source:HGNC Symbol;Acc:HGNC:23302]
ENSG00000104064	1066.01	1653.69	-0.6336	1.2311e-08	1.6397e-06	955	922	1001	1951	1945	1695	GABPB1	GA binding protein transcription factor subunit beta 1 [Source:HGNC Symbol;Acc:HGNC:4074]
ENSG00000183513	1385.43	880.66	0.6534	1.2577e-08	1.6682e-06	1287	1214	1237	1068	1035	880	COA5	cytochrome c oxidase assembly factor 5 [Source:HGNC Symbol;Acc:HGNC:33848]
ENSG00000229656	205.95	426.95	-1.0522	1.324e-08	1.7488e-06	215	157	187	574	536	352	ITGB1-DT	ITGB1 divergent transcript [Source:HGNC Symbol;Acc:HGNC:53718]
ENSG00000168676	266.55	107.58	1.3125	1.363e-08	1.793e-06	250	200	274	98	147	116	KCTD19	potassium channel tetramerization domain containing 19 [Source:HGNC Symbol;Acc:HGNC:24753]
ENSG00000186162	651.53	1057.28	-0.6993	1.4533e-08	1.9038e-06	608	563	588	1324	1275	995	CIDECP1	cell death inducing DFFA like effector c pseudogene 1 [Source:HGNC Symbol;Acc:HGNC:24230]
ENSG00000248508	359.46	181.57	0.9861	1.4606e-08	1.9056e-06	342	293	338	216	212	186	SRP14-AS1	SRP14 antisense RNA1 (head to head) [Source:HGNC Symbol;Acc:HGNC:48619]
ENSG00000160949	5032.5	3489.46	0.5284	1.4998e-08	1.9487e-06	4861	4025	4747	4152	4164	3497	TONSL	tonsoku like, DNA repair protein [Source:HGNC Symbol;Acc:HGNC:7801]
ENSG00000143320	1766.31	2683.48	-0.6033	1.5074e-08	1.9507e-06	1677	1496	1600	3039	3220	2798	CRABP2	cellular retinoic acid binding protein 2 [Source:HGNC Symbol;Acc:HGNC:2339]
ENSG00000156398	395.26	196.41	1.0103	1.5232e-08	1.9631e-06	329	336	403	222	230	210	SFXN2	sideroflexin 2 [Source:HGNC Symbol;Acc:HGNC:16086]
ENSG00000148841	1589.97	2649.61	-0.7369	1.5376e-08	1.9736e-06	1631	1237	1444	3189	3591	2258	ITPRIP	inositol 1,4,5-trisphosphate receptor interacting protein [Source:HGNC Symbol;Acc:HGNC:29370]
ENSG00000144468	1887.47	1252.09	0.5923	1.5609e-08	1.9955e-06	1802	1497	1816	1541	1468	1236	RHBDD1	rhomboid domain containing 1 [Source:HGNC Symbol;Acc:HGNC:23081]
ENSG00000163508	433.54	743.14	-0.7784	1.6437e-08	2.093e-06	410	364	398	971	882	679	EOMES	eomesodermin [Source:HGNC Symbol;Acc:HGNC:3372]
ENSG00000122966	6138.88	4036.13	0.6052	1.7142e-08	2.1741e-06	5449	4695	6518	4788	4670	4182	CIT	citron rho-interacting serine/threonine kinase [Source:HGNC Symbol;Acc:HGNC:1985]
ENSG00000012660	14002.6	9977.11	0.489	1.7589e-08	2.2218e-06	13644	11240	13043	12225	11535	10032	ELOVL5	ELOVL fatty acid elongase 5 [Source:HGNC Symbol;Acc:HGNC:21308]
ENSG00000123416	36789.3	23504.2	0.6463	1.8721e-08	2.3556e-06	36862	29175	33658	28007	31754	20344	TUBA1B	tubulin alpha 1b [Source:HGNC Symbol;Acc:HGNC:18809]
ENSG00000119711	1118.47	642.91	0.7995	1.9077e-08	2.3909e-06	1062	964	994	821	617	728	ALDH6A1	aldehyde dehydrogenase 6 family member A1 [Source:HGNC Symbol;Acc:HGNC:7179]
ENSG00000167123	2921.86	4232.26	-0.5345	2.0118e-08	2.5115e-06	2828	2304	2788	5366	4917	4090	CERCAM	cerebral endothelial cell adhesion molecule [Source:HGNC Symbol;Acc:HGNC:23723]
ENSG00000111371	11946.8	8197.69	0.5434	2.0795e-08	2.5858e-06	10409	9660	12282	10115	9345	8300	SLC38A1	solute carrier family 38 member 1 [Source:HGNC Symbol;Acc:HGNC:13447]
ENSG00000181019	11499.6	16359.6	-0.5085	2.1484e-08	2.661e-06	11491	9237	10418	20508	19284	15760	NQO1	NAD(P)H quinone dehydrogenase 1 [Source:HGNC Symbol;Acc:HGNC:2874]
ENSG00000171992	253.24	487.79	-0.9443	2.1849e-08	2.6959e-06	230	182	277	630	547	479	SYNPO	synaptopodin [Source:HGNC Symbol;Acc:HGNC:30672]
ENSG00000186352	134.15	356.17	-1.4133	2.2217e-08	2.7307e-06	125	138	96	519	479	234	ANKRD37	ankyrin repeat domain 37 [Source:HGNC Symbol;Acc:HGNC:29593]
ENSG00000143554	353.97	168.64	1.0717	2.2347e-08	2.736e-06	292	304	360	199	176	192	SLC27A3	solute carrier family 27 member 3 [Source:HGNC Symbol;Acc:HGNC:10997]
ENSG00000164211	2765.01	1789.79	0.6274	2.2758e-08	2.7651e-06	2388	2399	2677	2336	1881	1846	STARD4	StAR related lipid transfer domain containing 4 [Source:HGNC Symbol;Acc:HGNC:18058]
ENSG00000130827	1108.09	1834.92	-0.727	2.271e-08	2.7651e-06	1111	780	1126	2180	2357	1698	PLXNA3	plexin A3 [Source:HGNC Symbol;Acc:HGNC:9101]
ENSG00000175792	13694.3	9476.09	0.5311	2.3114e-08	2.7976e-06	13348	11507	12163	11859	11564	8807	RUVBL1	RuvB like AAA ATPase 1 [Source:HGNC Symbol;Acc:HGNC:10474]
ENSG00000132510	1200.23	1903.78	-0.6651	2.5284e-08	3.0487e-06	1183	872	1209	2499	2184	1795	KDM6B	lysine demethylase 6B [Source:HGNC Symbol;Acc:HGNC:29012]
ENSG00000135604	848.08	1329.92	-0.6491	2.5465e-08	3.059e-06	777	682	838	1626	1624	1266	STX11	syntaxin 11 [Source:HGNC Symbol;Acc:HGNC:11429]
ENSG00000005189	736.36	413.66	0.8323	2.5987e-08	3.0983e-06	736	608	648	552	409	439	REXO5	RNA exonuclease 5 [Source:HGNC Symbol;Acc:HGNC:24661]
ENSG00000244165	104.75	239.95	-1.1951	2.5924e-08	3.0983e-06	107	82	95	309	266	239	P2RY11	purinergic receptor P2Y11 [Source:HGNC Symbol;Acc:HGNC:8540]
ENSG00000159423	1946.07	1234.69	0.6569	2.6491e-08	3.1466e-06	1971	1631	1659	1410	1443	1311	ALDH4A1	aldehyde dehydrogenase 4 family member A1 [Source:HGNC Symbol;Acc:HGNC:406]
ENSG00000057704	1597.87	2496.71	-0.644	2.6826e-08	3.1745e-06	1429	1249	1655	3223	3040	2247	TMCC3	transmembrane and coiled-coil domain family 3 [Source:HGNC Symbol;Acc:HGNC:29199]
ENSG00000204389	8377.04	12999.5	-0.634	2.7398e-08	3.2302e-06	8151	6806	7721	15293	17602	11376	HSPA1A	heat shock protein family A (Hsp70) member 1A [Source:HGNC Symbol;Acc:HGNC:5232]
ENSG00000048707	1947.63	1133.05	0.7817	2.9121e-08	3.4206e-06	1621	1409	2268	1400	1346	1099	VPS13D	vacuolar protein sorting 13 homolog D [Source:HGNC Symbol;Acc:HGNC:23595]
ENSG00000134061	47.98	3.4	3.7876	3.052e-08	3.5718e-06	62	24	46	8	2	2	CD180	CD180 molecule [Source:HGNC Symbol;Acc:HGNC:6726]
ENSG00000215784	576.17	314.05	0.8769	3.2831e-08	3.8282e-06	515	516	522	352	347	356	FAM72D	family with sequence similarity 72 member D [Source:HGNC Symbol;Acc:HGNC:33593]
ENSG00000116984	2603.53	1746	0.576	3.6754e-08	4.27e-06	2328	2161	2553	2243	2069	1629	MTR	5-methyltetrahydrofolate-homocysteine methyltransferase [Source:HGNC Symbol;Acc:HGNC:7468]
ENSG00000106268	4180.89	2789.24	0.5835	4.025e-08	4.6423e-06	4019	3567	3708	3715	3288	2511	NUDT1	nudix hydrolase 1 [Source:HGNC Symbol;Acc:HGNC:8048]
ENSG00000169871	2849.01	4129.87	-0.5355	4.0179e-08	4.6423e-06	2722	2223	2781	5321	4666	4036	TRIM56	tripartite motif containing 56 [Source:HGNC Symbol;Acc:HGNC:19028]
ENSG00000162734	6639.79	9375.66	-0.4977	4.578e-08	5.2421e-06	6487	5220	6293	11237	11205	9316	PEA15	proliferation and apoptosis adaptor protein 15 [Source:HGNC Symbol;Acc:HGNC:8822]
ENSG00000106804	252.48	112.66	1.1649	4.577e-08	5.2421e-06	210	230	240	128	133	119	C5	complement C5 [Source:HGNC Symbol;Acc:HGNC:1331]
ENSG00000167632	1769.67	1114.56	0.6677	4.6901e-08	5.3512e-06	1865	1295	1651	1375	1234	1160	TRAPPC9	trafficking protein particle complex 9 [Source:HGNC Symbol;Acc:HGNC:30832]
ENSG00000160221	3140.24	1724.77	0.8645	4.8432e-08	5.5062e-06	3760	2076	2732	2041	2327	1507	GATD3A	glutamine amidotransferase like class 1 domain containing 3A [Source:HGNC Symbol;Acc:HGNC:1273]
ENSG00000065150	15019.5	10100.4	0.5725	4.9233e-08	5.5773e-06	12966	12686	14942	11573	11298	11128	IPO5	importin 5 [Source:HGNC Symbol;Acc:HGNC:6402]
ENSG00000173141	2391.82	1635.81	0.5481	5.0022e-08	5.6467e-06	2267	2014	2184	2036	1852	1653	MRPL57	mitochondrial ribosomal protein L57 [Source:HGNC Symbol;Acc:HGNC:14514]
ENSG00000162645	28.84	109.24	-1.9139	5.2089e-08	5.8592e-06	32	17	30	145	104	120	GBP2	guanylate binding protein 2 [Source:HGNC Symbol;Acc:HGNC:4183]
ENSG00000171865	2202.88	1494.69	0.5595	5.4497e-08	6.1084e-06	2131	1745	2094	1866	1769	1440	RNASEH1	ribonuclease H1 [Source:HGNC Symbol;Acc:HGNC:18466]
ENSG00000272405	2261.98	1456.06	0.6355	5.554e-08	6.2035e-06	2243	1646	2262	1919	1663	1373	-	novel transcript, antisense to BCAN
ENSG00000111196	1870.78	1235.67	0.5979	5.5742e-08	6.2043e-06	1671	1609	1772	1622	1371	1205	MAGOHB	mago homolog B, exon junction complex subunit [Source:HGNC Symbol;Acc:HGNC:25504]
ENSG00000147475	2443.83	1646.79	0.5691	5.71e-08	6.3334e-06	2347	1957	2316	2135	1950	1522	ERLIN2	ER lipid raft associated 2 [Source:HGNC Symbol;Acc:HGNC:1356]
ENSG00000100003	673.56	1196.26	-0.8289	5.8528e-08	6.4691e-06	697	501	632	1735	1410	963	SEC14L2	SEC14 like lipid binding 2 [Source:HGNC Symbol;Acc:HGNC:10699]
ENSG00000129003	1214.12	693.87	0.8083	6.3052e-08	6.9451e-06	980	960	1351	810	737	786	VPS13C	vacuolar protein sorting 13 homolog C [Source:HGNC Symbol;Acc:HGNC:23594]
ENSG00000141510	1526.61	2293.85	-0.5872	6.4137e-08	7.0402e-06	1566	1182	1393	2916	2612	2256	TP53	tumor protein p53 [Source:HGNC Symbol;Acc:HGNC:11998]
ENSG00000173531	289.29	129.62	1.1606	6.6489e-08	7.2733e-06	296	229	259	125	175	136	MST1	macrophage stimulating 1 [Source:HGNC Symbol;Acc:HGNC:7380]
ENSG00000148985	1712.88	1076.5	0.6707	6.7595e-08	7.369e-06	1752	1349	1542	1170	1350	1112	PGAP2	post-GPI attachment to proteins 2 [Source:HGNC Symbol;Acc:HGNC:17893]
ENSG00000188766	706.92	1174.38	-0.7321	6.8058e-08	7.3942e-06	640	622	645	1434	1192	1327	SPRED3	sprouty related EVH1 domain containing 3 [Source:HGNC Symbol;Acc:HGNC:31041]
ENSG00000255152	131.6	41.91	1.6471	6.9426e-08	7.5172e-06	107	123	124	63	40	40	MSH5-SAPCD1	MSH5-SAPCD1 readthrough (NMD candidate) [Source:HGNC Symbol;Acc:HGNC:41994]
ENSG00000233396	354.61	155.65	1.1931	7.0847e-08	7.645e-06	349	288	323	137	175	204	LINC01719	long intergenic non-protein coding RNA 1719 [Source:HGNC Symbol;Acc:HGNC:52506]
ENSG00000006125	19882	13685.2	0.5389	7.3421e-08	7.896e-06	17542	16135	20153	15572	15992	14578	AP2B1	adaptor related protein complex 2 subunit beta 1 [Source:HGNC Symbol;Acc:HGNC:563]
ENSG00000147155	1134.72	725.56	0.6453	7.5304e-08	8.0441e-06	1094	935	1041	848	892	717	EBP	EBP cholestenol delta-isomerase [Source:HGNC Symbol;Acc:HGNC:3133]
ENSG00000167191	287.81	530.77	-0.8821	7.5153e-08	8.0441e-06	278	207	298	657	670	480	GPRC5B	G protein-coupled receptor class C group 5 member B [Source:HGNC Symbol;Acc:HGNC:13308]
ENSG00000100504	3891.6	5460.19	-0.4885	7.6829e-08	8.1796e-06	3727	3122	3692	6855	6218	5439	PYGL	glycogen phosphorylase L [Source:HGNC Symbol;Acc:HGNC:9725]
ENSG00000089280	21629.4	29959.6	-0.47	7.7158e-08	8.1872e-06	20308	17724	20502	35432	36571	29495	FUS	FUS RNA binding protein [Source:HGNC Symbol;Acc:HGNC:4010]
ENSG00000008513	636.83	1061.17	-0.7376	7.7797e-08	8.2276e-06	575	525	623	1490	1219	921	ST3GAL1	ST3 beta-galactoside alpha-2,3-sialyltransferase 1 [Source:HGNC Symbol;Acc:HGNC:10862]
ENSG00000138166	6443.97	10400.8	-0.6908	8.3092e-08	8.7333e-06	6782	5283	5372	13373	13671	8540	DUSP5	dual specificity phosphatase 5 [Source:HGNC Symbol;Acc:HGNC:3071]
ENSG00000197019	637.67	1116.4	-0.8094	8.3128e-08	8.7333e-06	601	555	565	1586	1363	885	SERTAD1	SERTA domain containing 1 [Source:HGNC Symbol;Acc:HGNC:17932]
ENSG00000138777	3356.44	2317.71	0.5344	8.4748e-08	8.8743e-06	3224	2828	3020	2835	2574	2425	PPA2	inorganic pyrophosphatase 2 [Source:HGNC Symbol;Acc:HGNC:28883]
ENSG00000199753	188.28	66.84	1.4864	8.6798e-08	9.0592e-06	183	151	176	108	81	43	SNORD104	small nucleolar RNA, C/D box 104 [Source:HGNC Symbol;Acc:HGNC:32768]
ENSG00000125743	19376.2	13849.9	0.4844	8.8252e-08	9.1808e-06	19060	15486	17945	17337	16669	13068	SNRPD2	small nuclear ribonucleoprotein D2 polypeptide [Source:HGNC Symbol;Acc:HGNC:11159]
ENSG00000131844	7779.75	5567.87	0.4827	8.9291e-08	9.2586e-06	7245	6221	7610	6683	6550	5614	MCCC2	methylcrotonoyl-CoA carboxylase 2 [Source:HGNC Symbol;Acc:HGNC:6937]
ENSG00000248323	2438.88	3641.73	-0.5787	8.9608e-08	9.2613e-06	2341	1992	2268	4913	4293	3228	LUCAT1	lung cancer associated transcript 1 [Source:HGNC Symbol;Acc:HGNC:48498]
ENSG00000136717	3374.68	4759.25	-0.496	9.3703e-08	9.6532e-06	3244	2727	3167	5998	5602	4566	BIN1	bridging integrator 1 [Source:HGNC Symbol;Acc:HGNC:1052]
ENSG00000119522	2690.81	1839	0.5488	9.6873e-08	9.9476e-06	2516	2156	2617	2337	2211	1709	DENND1A	DENN domain containing 1A [Source:HGNC Symbol;Acc:HGNC:29324]
ENSG00000033867	5120.32	3435	0.5759	1.0423e-07	1.0668e-05	4323	4131	5413	4281	4061	3319	SLC4A7	solute carrier family 4 member 7 [Source:HGNC Symbol;Acc:HGNC:11033]
ENSG00000066697	2054.67	2948.58	-0.5212	1.1265e-07	1.1494e-05	1875	1729	1950	3727	3304	2963	MSANTD3	Myb/SANT DNA binding domain containing 3 [Source:HGNC Symbol;Acc:HGNC:23370]
ENSG00000198853	3977.74	5671.63	-0.5117	1.1657e-07	1.1855e-05	3964	3059	3770	7006	6743	5498	RUSC2	RUN and SH3 domain containing 2 [Source:HGNC Symbol;Acc:HGNC:23625]
ENSG00000167792	17836.3	12037.6	0.5672	1.2154e-07	1.2321e-05	18022	14634	15608	15092	15318	10627	NDUFV1	NADH:ubiquinone oxidoreductase core subunit V1 [Source:HGNC Symbol;Acc:HGNC:7716]
ENSG00000120708	600.85	957.78	-0.6725	1.233e-07	1.246e-05	610	471	548	1199	1136	918	TGFBI	transforming growth factor beta induced [Source:HGNC Symbol;Acc:HGNC:11771]
ENSG00000163482	3459.86	2330.65	0.5697	1.2405e-07	1.2497e-05	3429	2806	3132	2923	2920	2096	STK36	serine/threonine kinase 36 [Source:HGNC Symbol;Acc:HGNC:17209]
ENSG00000213516	1489.55	982.88	0.6002	1.2537e-07	1.2589e-05	1340	1201	1493	1209	1102	1014	RBMXL1	RBMX like 1 [Source:HGNC Symbol;Acc:HGNC:25073]
ENSG00000187240	736.13	351.76	1.0682	1.2831e-07	1.2844e-05	567	592	835	348	349	470	DYNC2H1	dynein cytoplasmic 2 heavy chain 1 [Source:HGNC Symbol;Acc:HGNC:2962]
ENSG00000072501	9571.81	6567.3	0.5435	1.3029e-07	1.3002e-05	8461	7506	9986	7889	8096	6299	SMC1A	structural maintenance of chromosomes 1A [Source:HGNC Symbol;Acc:HGNC:11111]
ENSG00000126768	3302.42	2223.14	0.5712	1.3281e-07	1.3199e-05	3402	2647	2896	2575	2622	2311	TIMM17B	translocase of inner mitochondrial membrane 17B [Source:HGNC Symbol;Acc:HGNC:17310]
ENSG00000254858	2274.6	1547.52	0.5557	1.331e-07	1.3199e-05	2264	1887	2001	1882	1806	1553	MPV17L2	MPV17 mitochondrial inner membrane protein like 2 [Source:HGNC Symbol;Acc:HGNC:28177]
ENSG00000196878	8913.29	14021.5	-0.6537	1.3586e-07	1.3431e-05	8867	7404	7835	18415	18342	11277	LAMB3	laminin subunit beta 3 [Source:HGNC Symbol;Acc:HGNC:6490]
ENSG00000179361	1186.56	1777.64	-0.583	1.4169e-07	1.3964e-05	1133	924	1161	2160	2180	1695	ARID3B	AT-rich interaction domain 3B [Source:HGNC Symbol;Acc:HGNC:14350]
ENSG00000119392	5629.34	3996.96	0.4939	1.4257e-07	1.4007e-05	5395	4662	5170	5009	4816	3762	GLE1	GLE1 RNA export mediator [Source:HGNC Symbol;Acc:HGNC:4315]
ENSG00000221829	2972.08	2066.03	0.5243	1.5765e-07	1.5441e-05	2884	2428	2732	2621	2459	1945	FANCG	FA complementation group G [Source:HGNC Symbol;Acc:HGNC:3588]
ENSG00000257698	872.7	506	0.7847	1.6479e-07	1.6091e-05	785	846	712	668	584	471	GIHCG	GIHCG inhibitor of miR-200b/200a/429 expression [Source:HGNC Symbol;Acc:HGNC:52649]
ENSG00000083123	1040.92	661.38	0.6553	1.6675e-07	1.6233e-05	1043	831	946	779	751	702	BCKDHB	branched chain keto acid dehydrogenase E1 subunit beta [Source:HGNC Symbol;Acc:HGNC:987]
ENSG00000006327	6487.27	9093.87	-0.4874	1.676e-07	1.6266e-05	6339	5431	5769	11686	10511	8709	TNFRSF12A	TNF receptor superfamily member 12A [Source:HGNC Symbol;Acc:HGNC:18152]
ENSG00000175575	1752.94	1131.76	0.6302	1.7385e-07	1.6821e-05	1645	1491	1600	1564	1303	1000	PAAF1	proteasomal ATPase associated factor 1 [Source:HGNC Symbol;Acc:HGNC:25687]
ENSG00000198933	1792.25	2586.45	-0.5295	1.7495e-07	1.6877e-05	1617	1513	1714	3307	3004	2478	TBKBP1	TBK1 binding protein 1 [Source:HGNC Symbol;Acc:HGNC:30140]
ENSG00000158406	92.14	233.88	-1.3375	1.7595e-07	1.6922e-05	98	50	105	267	254	265	H4C8	H4 clustered histone 8 [Source:HGNC Symbol;Acc:HGNC:4788]
ENSG00000228716	6500.89	4511.3	0.5269	1.8009e-07	1.7268e-05	5749	5700	6091	5976	4900	4446	DHFR	dihydrofolate reductase [Source:HGNC Symbol;Acc:HGNC:2861]
ENSG00000196352	1264.68	2096.26	-0.7286	1.8618e-07	1.7797e-05	1089	1083	1244	2201	2281	2526	CD55	CD55 molecule (Cromer blood group) [Source:HGNC Symbol;Acc:HGNC:2665]
ENSG00000169248	48.18	160.06	-1.7298	1.8758e-07	1.7835e-05	52	42	36	134	164	229	CXCL11	C-X-C motif chemokine ligand 11 [Source:HGNC Symbol;Acc:HGNC:10638]
ENSG00000167779	494.06	795.12	-0.6865	1.8769e-07	1.7835e-05	476	398	464	1038	881	781	IGFBP6	insulin like growth factor binding protein 6 [Source:HGNC Symbol;Acc:HGNC:5475]
ENSG00000112159	5620.77	3316.77	0.7612	1.9668e-07	1.8634e-05	4345	4278	6637	3536	4124	3512	MDN1	midasin AAA ATPase 1 [Source:HGNC Symbol;Acc:HGNC:18302]
ENSG00000166562	1835.66	1206.99	0.604	1.9854e-07	1.8754e-05	1628	1580	1749	1571	1466	1079	SEC11C	SEC11 homolog C, signal peptidase complex subunit [Source:HGNC Symbol;Acc:HGNC:23400]
ENSG00000083857	7105.6	4271.72	0.7343	2.0947e-07	1.9728e-05	5629	5178	8517	4890	5051	4476	FAT1	FAT atypical cadherin 1 [Source:HGNC Symbol;Acc:HGNC:3595]
ENSG00000259768	825.16	472.53	0.8024	2.1198e-07	1.9906e-05	751	656	829	676	565	381	-	novel transcript, antisense to ZFHX3
ENSG00000102393	2175.76	3141.28	-0.5301	2.2332e-07	2.0908e-05	2052	1846	1981	3762	3910	2990	GLA	galactosidase alpha [Source:HGNC Symbol;Acc:HGNC:4296]
ENSG00000128805	312.93	567.28	-0.8596	2.3161e-07	2.1621e-05	322	262	262	752	709	479	ARHGAP22	Rho GTPase activating protein 22 [Source:HGNC Symbol;Acc:HGNC:30320]
ENSG00000178878	719.24	439.62	0.7107	2.3437e-07	2.1815e-05	682	620	640	525	492	467	APOLD1	apolipoprotein L domain containing 1 [Source:HGNC Symbol;Acc:HGNC:25268]
ENSG00000141668	74.88	181.57	-1.2777	2.4777e-07	2.2995e-05	64	59	80	230	221	167	CBLN2	cerebellin 2 precursor [Source:HGNC Symbol;Acc:HGNC:1544]
ENSG00000164951	13271.1	9549.65	0.4748	2.4883e-07	2.3026e-05	12815	10401	12766	11692	11656	9082	PDP1	pyruvate dehyrogenase phosphatase catalytic subunit 1 [Source:HGNC Symbol;Acc:HGNC:9279]
ENSG00000158158	895.15	1347.27	-0.5895	2.5074e-07	2.3069e-05	851	695	882	1674	1581	1316	CNNM4	cyclin and CBS domain divalent metal cation transport mediator 4 [Source:HGNC Symbol;Acc:HGNC:105]
ENSG00000112414	6215.61	4096.6	0.6016	2.5074e-07	2.3069e-05	5273	4738	6862	4855	4779	4215	ADGRG6	adhesion G protein-coupled receptor G6 [Source:HGNC Symbol;Acc:HGNC:13841]
ENSG00000197989	766.78	1195.59	-0.6398	2.5418e-07	2.3251e-05	742	566	776	1455	1358	1231	SNHG12	small nucleolar RNA host gene 12 [Source:HGNC Symbol;Acc:HGNC:30062]
ENSG00000184786	230.47	458.47	-0.9901	2.5366e-07	2.3251e-05	219	159	250	627	428	496	DYNLT2	dynein light chain Tctex-type 2 [Source:HGNC Symbol;Acc:HGNC:11695]
ENSG00000164638	1011.98	1537.52	-0.6026	2.757e-07	2.5147e-05	1027	763	958	1810	1812	1576	SLC29A4	solute carrier family 29 member 4 [Source:HGNC Symbol;Acc:HGNC:23097]
ENSG00000261716	254.97	457.87	-0.8443	2.83e-07	2.5739e-05	242	195	255	618	509	432	H2BC20P	H2B clustered histone 20, pseudogene [Source:HGNC Symbol;Acc:HGNC:20516]
ENSG00000136052	427.6	714.7	-0.7415	2.9492e-07	2.6747e-05	364	380	409	901	759	756	SLC41A2	solute carrier family 41 member 2 [Source:HGNC Symbol;Acc:HGNC:31045]
ENSG00000139112	3878.65	5587.92	-0.5266	2.9856e-07	2.6924e-05	4051	3023	3444	6836	6398	5681	GABARAPL1	GABA type A receptor associated protein like 1 [Source:HGNC Symbol;Acc:HGNC:4068]
ENSG00000109084	2144.65	1495.8	0.52	2.9804e-07	2.6924e-05	1985	1778	2038	1802	1742	1518	TMEM97	transmembrane protein 97 [Source:HGNC Symbol;Acc:HGNC:28106]
ENSG00000138050	375.85	623.92	-0.7307	3.0218e-07	2.7039e-05	351	302	365	728	763	621	THUMPD2	THUMP domain containing 2 [Source:HGNC Symbol;Acc:HGNC:14890]
ENSG00000135334	2414.38	3497.23	-0.5341	3.017e-07	2.7039e-05	2264	1894	2388	4211	3829	3760	AKIRIN2	akirin 2 [Source:HGNC Symbol;Acc:HGNC:21407]
ENSG00000050438	1197.33	746.51	0.6807	3.0239e-07	2.7039e-05	1205	940	1101	965	946	639	SLC4A8	solute carrier family 4 member 8 [Source:HGNC Symbol;Acc:HGNC:11034]
ENSG00000119203	4307.48	2840.07	0.6012	3.1373e-07	2.7975e-05	3622	3654	4364	3270	3085	3195	CPSF3	cleavage and polyadenylation specific factor 3 [Source:HGNC Symbol;Acc:HGNC:2326]
ENSG00000205464	206.78	85.01	1.2879	3.2471e-07	2.8873e-05	176	153	233	85	97	102	ATP6AP1L	ATPase H+ transporting accessory protein 1 like [Source:HGNC Symbol;Acc:HGNC:28091]
ENSG00000261777	100.8	31.32	1.6864	3.2929e-07	2.9199e-05	96	88	88	36	39	31	DDX19A-DT	DDX19A divergent transcript [Source:HGNC Symbol;Acc:HGNC:55349]
ENSG00000121152	4216.12	3028.05	0.4774	3.3226e-07	2.938e-05	3938	3551	3907	3665	3627	2973	NCAPH	non-SMC condensin I complex subunit H [Source:HGNC Symbol;Acc:HGNC:1112]
ENSG00000120690	809.4	1226.02	-0.5989	3.409e-07	3.006e-05	791	631	773	1553	1443	1170	ELF1	E74 like ETS transcription factor 1 [Source:HGNC Symbol;Acc:HGNC:3316]
ENSG00000131374	3030.71	2023.93	0.582	3.423e-07	3.0101e-05	2754	2525	2917	2576	2581	1751	TBC1D5	TBC1 domain family member 5 [Source:HGNC Symbol;Acc:HGNC:19166]
ENSG00000109472	1716.56	2484.83	-0.5334	3.4801e-07	3.0518e-05	1732	1352	1569	3028	2973	2426	CPE	carboxypeptidase E [Source:HGNC Symbol;Acc:HGNC:2303]
ENSG00000165672	10502.4	7659.06	0.4555	3.5478e-07	3.1027e-05	9692	8921	9764	9069	8986	7843	PRDX3	peroxiredoxin 3 [Source:HGNC Symbol;Acc:HGNC:9354]
ENSG00000136603	791.97	1292.54	-0.7073	3.58e-07	3.1223e-05	630	701	805	1757	1350	1284	SKIL	SKI like proto-oncogene [Source:HGNC Symbol;Acc:HGNC:10897]
ENSG00000149476	1019.17	658.12	0.631	3.6047e-07	3.1352e-05	1023	835	900	799	785	647	TKFC	triokinase and FMN cyclase [Source:HGNC Symbol;Acc:HGNC:24552]
ENSG00000134954	5125.23	7096.56	-0.4696	3.7914e-07	3.2886e-05	4723	4243	4898	9217	8202	6718	ETS1	ETS proto-oncogene 1, transcription factor [Source:HGNC Symbol;Acc:HGNC:3488]
ENSG00000146278	1832.68	2885.36	-0.6544	3.8825e-07	3.3584e-05	1765	1443	1760	3651	2752	3309	PNRC1	proline rich nuclear receptor coactivator 1 [Source:HGNC Symbol;Acc:HGNC:17278]
ENSG00000124177	3030.36	1978	0.6158	3.9951e-07	3.4465e-05	2658	2241	3337	2333	2373	1988	CHD6	chromodomain helicase DNA binding protein 6 [Source:HGNC Symbol;Acc:HGNC:19057]
ENSG00000103544	2126.55	1492.19	0.511	4.0261e-07	3.4639e-05	1997	1749	2008	1869	1726	1467	VPS35L	VPS35 endosomal protein sorting factor like [Source:HGNC Symbol;Acc:HGNC:24641]
ENSG00000205060	2713.73	1799.61	0.5919	4.0555e-07	3.4798e-05	2587	2216	2542	2391	2232	1530	SLC35B4	solute carrier family 35 member B4 [Source:HGNC Symbol;Acc:HGNC:20584]
ENSG00000122512	1665.79	1101.62	0.5967	4.0725e-07	3.485e-05	1742	1272	1507	1406	1266	1069	PMS2	PMS1 homolog 2, mismatch repair system component [Source:HGNC Symbol;Acc:HGNC:9122]
ENSG00000118058	5693.31	3669.44	0.6339	4.1235e-07	3.5191e-05	4771	4279	6414	4182	4362	3840	KMT2A	lysine methyltransferase 2A [Source:HGNC Symbol;Acc:HGNC:7132]
ENSG00000182185	633.75	387.92	0.7079	4.1878e-07	3.5644e-05	578	513	625	480	464	373	RAD51B	RAD51 paralog B [Source:HGNC Symbol;Acc:HGNC:9822]
ENSG00000120616	496.04	812.49	-0.7104	4.2693e-07	3.6241e-05	487	381	478	902	942	890	EPC1	enhancer of polycomb homolog 1 [Source:HGNC Symbol;Acc:HGNC:19876]
ENSG00000134057	32342	23779.9	0.4437	4.2895e-07	3.6316e-05	31418	26953	29087	28428	27675	24326	CCNB1	cyclin B1 [Source:HGNC Symbol;Acc:HGNC:1579]
ENSG00000029639	1245.4	826.02	0.5921	4.3412e-07	3.6643e-05	1215	1057	1093	1013	977	811	TFB1M	transcription factor B1, mitochondrial [Source:HGNC Symbol;Acc:HGNC:17037]
ENSG00000173039	4073.2	6168.94	-0.5985	4.3511e-07	3.6643e-05	4034	2924	4124	7077	6753	6916	RELA	RELA proto-oncogene, NF-kB subunit [Source:HGNC Symbol;Acc:HGNC:9955]
ENSG00000067066	1486.61	2236.42	-0.5889	4.3627e-07	3.6643e-05	1304	1234	1483	2769	2338	2438	SP100	SP100 nuclear antigen [Source:HGNC Symbol;Acc:HGNC:11206]
ENSG00000027001	733.91	433.32	0.7598	4.4954e-07	3.7658e-05	735	553	705	614	446	416	MIPEP	mitochondrial intermediate peptidase [Source:HGNC Symbol;Acc:HGNC:7104]
ENSG00000151012	1416.84	829.16	0.7718	4.5272e-07	3.7825e-05	1434	1078	1334	1247	956	650	SLC7A11	solute carrier family 7 member 11 [Source:HGNC Symbol;Acc:HGNC:11059]
ENSG00000124216	250.03	505.92	-1.0142	4.5622e-07	3.8018e-05	201	168	313	568	561	571	SNAI1	snail family transcriptional repressor 1 [Source:HGNC Symbol;Acc:HGNC:11128]
ENSG00000023909	1470.55	2351.44	-0.6779	4.5778e-07	3.8048e-05	1397	1244	1333	3374	2808	1891	GCLM	glutamate-cysteine ligase modifier subunit [Source:HGNC Symbol;Acc:HGNC:4312]
ENSG00000149948	57355.6	40881.5	0.4885	4.6197e-07	3.8297e-05	52521	45724	57158	51263	43318	43549	HMGA2	high mobility group AT-hook 2 [Source:HGNC Symbol;Acc:HGNC:5009]
ENSG00000101665	724.94	1117.32	-0.624	4.6388e-07	3.8355e-05	700	558	709	1456	1311	1037	SMAD7	SMAD family member 7 [Source:HGNC Symbol;Acc:HGNC:6773]
ENSG00000123352	2415.45	3428.92	-0.5054	4.7482e-07	3.9158e-05	2208	2055	2263	4136	3804	3638	SPATS2	spermatogenesis associated serine rich 2 [Source:HGNC Symbol;Acc:HGNC:18650]
ENSG00000147872	1629.81	2382.39	-0.5476	4.9229e-07	4.0494e-05	1614	1297	1505	2785	2994	2298	PLIN2	perilipin 2 [Source:HGNC Symbol;Acc:HGNC:248]
ENSG00000233016	931.91	1490.87	-0.6789	5.0183e-07	4.1172e-05	886	791	841	2055	1829	1225	SNHG7	small nucleolar RNA host gene 7 [Source:HGNC Symbol;Acc:HGNC:28254]
ENSG00000196756	971.09	1532.24	-0.6582	5.0546e-07	4.1363e-05	975	746	914	1993	1946	1298	SNHG17	small nucleolar RNA host gene 17 [Source:HGNC Symbol;Acc:HGNC:48600]
ENSG00000213390	1208.43	808.82	0.579	5.1499e-07	4.2035e-05	1144	1013	1110	1032	904	807	ARHGAP19	Rho GTPase activating protein 19 [Source:HGNC Symbol;Acc:HGNC:23724]
ENSG00000164104	21860.2	15568.9	0.4897	5.3607e-07	4.3644e-05	20119	18884	20017	18662	16859	16967	HMGB2	high mobility group box 2 [Source:HGNC Symbol;Acc:HGNC:5000]
ENSG00000100629	742.56	374.6	0.9893	5.4611e-07	4.4348e-05	557	656	790	338	432	475	CEP128	centrosomal protein 128 [Source:HGNC Symbol;Acc:HGNC:20359]
ENSG00000198830	33447.9	24081.5	0.474	5.7105e-07	4.6255e-05	33474	27418	29620	29094	26721	25508	HMGN2	high mobility group nucleosomal binding domain 2 [Source:HGNC Symbol;Acc:HGNC:4986]
ENSG00000064601	8536.83	11766.8	-0.4629	5.7407e-07	4.6382e-05	8515	6721	7905	13964	14088	11782	CTSA	cathepsin A [Source:HGNC Symbol;Acc:HGNC:9251]
ENSG00000249755	27.38	97.72	-1.8357	5.9547e-07	4.7989e-05	30	23	21	95	140	95	-	CD53 molecule (CD53) pseudogene
ENSG00000215492	1626.68	1068.28	0.607	6.0024e-07	4.8251e-05	1420	1454	1511	1198	1252	1149	HNRNPA1P7	heterogeneous nuclear ribonucleoprotein A1 pseudogene 7 [Source:HGNC Symbol;Acc:HGNC:31015]
ENSG00000174640	471.69	268.77	0.8103	6.0415e-07	4.8357e-05	455	362	463	351	328	238	SLCO2A1	solute carrier organic anion transporter family member 2A1 [Source:HGNC Symbol;Acc:HGNC:10955]
ENSG00000164746	115.81	37.28	1.6425	6.046e-07	4.8357e-05	92	105	115	40	35	49	C7orf57	chromosome 7 open reading frame 57 [Source:HGNC Symbol;Acc:HGNC:22247]
ENSG00000104953	668.68	383.57	0.8008	6.1236e-07	4.8855e-05	683	600	519	518	412	374	TLE6	TLE family member 6, subcortical maternal complex member [Source:HGNC Symbol;Acc:HGNC:30788]
ENSG00000059691	2382.47	1655.02	0.5252	6.156e-07	4.8991e-05	2271	2004	2165	2065	2028	1536	GATB	glutamyl-tRNA amidotransferase subunit B [Source:HGNC Symbol;Acc:HGNC:8849]
ENSG00000176165	600.97	974.15	-0.6952	6.436e-07	5.1092e-05	597	418	622	1139	1142	1010	FOXG1	forkhead box G1 [Source:HGNC Symbol;Acc:HGNC:3811]
ENSG00000100889	2918.03	1750.07	0.7375	6.4643e-07	5.1189e-05	3483	2164	2281	2222	2153	1586	PCK2	phosphoenolpyruvate carboxykinase 2, mitochondrial [Source:HGNC Symbol;Acc:HGNC:8725]
ENSG00000161013	6831.59	9573.9	-0.4868	6.5167e-07	5.1476e-05	6985	5401	6129	11471	11647	9340	MGAT4B	alpha-1,3-mannosyl-glycoprotein 4-beta-N-acetylglucosaminyltransferase B [Source:HGNC Symbol;Acc:HGNC:7048]
ENSG00000104856	1320.43	1927.12	-0.5454	6.5445e-07	5.1567e-05	1294	1084	1195	2269	2389	1874	RELB	RELB proto-oncogene, NF-kB subunit [Source:HGNC Symbol;Acc:HGNC:9956]
ENSG00000145439	705.56	412.3	0.7743	6.7088e-07	5.2601e-05	548	666	683	518	463	416	CBR4	carbonyl reductase 4 [Source:HGNC Symbol;Acc:HGNC:25891]
ENSG00000124104	1956.36	2883.87	-0.5594	6.7012e-07	5.2601e-05	2077	1470	1766	3463	3371	2925	SNX21	sorting nexin family member 21 [Source:HGNC Symbol;Acc:HGNC:16154]
ENSG00000128590	616.49	964.58	-0.6464	6.7504e-07	5.2798e-05	545	536	583	1275	1030	968	DNAJB9	DnaJ heat shock protein family (Hsp40) member B9 [Source:HGNC Symbol;Acc:HGNC:6968]
ENSG00000130821	1282.26	1855.37	-0.5335	6.8061e-07	5.3103e-05	1206	1107	1149	2329	2188	1784	SLC6A8	solute carrier family 6 member 8 [Source:HGNC Symbol;Acc:HGNC:11055]
ENSG00000156650	948.2	575.03	0.7226	6.9848e-07	5.4363e-05	774	765	1029	661	650	626	KAT6B	lysine acetyltransferase 6B [Source:HGNC Symbol;Acc:HGNC:17582]
ENSG00000160951	139.82	281.51	-1.0098	7.016e-07	5.4474e-05	150	110	119	378	319	262	PTGER1	prostaglandin E receptor 1 [Source:HGNC Symbol;Acc:HGNC:9593]
ENSG00000204256	20974.8	28150.2	-0.4245	7.1237e-07	5.5175e-05	20112	16600	20134	34422	32506	28396	BRD2	bromodomain containing 2 [Source:HGNC Symbol;Acc:HGNC:1103]
ENSG00000110921	1481.16	980.57	0.5945	7.1516e-07	5.5257e-05	1481	1187	1344	1233	1223	884	MVK	mevalonate kinase [Source:HGNC Symbol;Acc:HGNC:7530]
ENSG00000165714	1018.01	658.91	0.6285	7.1886e-07	5.5274e-05	977	764	1024	781	779	669	BORCS5	BLOC-1 related complex subunit 5 [Source:HGNC Symbol;Acc:HGNC:17950]
ENSG00000273032	33.75	110.87	-1.7221	7.1753e-07	5.5274e-05	33	37	20	129	127	118	DGCR5	DiGeorge syndrome critical region gene 5 [Source:NCBI gene (formerly Entrezgene);Acc:26220]
ENSG00000169683	1657.82	1141.69	0.5377	7.265e-07	5.5727e-05	1572	1410	1497	1424	1357	1096	LRRC45	leucine rich repeat containing 45 [Source:HGNC Symbol;Acc:HGNC:28302]
ENSG00000104883	212.8	93.28	1.1884	7.3209e-07	5.6021e-05	243	166	168	124	109	85	PEX11G	peroxisomal biogenesis factor 11 gamma [Source:HGNC Symbol;Acc:HGNC:20208]
ENSG00000144426	1029.25	623.15	0.7231	7.3489e-07	5.61e-05	835	834	1118	843	727	557	NBEAL1	neurobeachin like 1 [Source:HGNC Symbol;Acc:HGNC:20681]
ENSG00000167011	163.8	318.98	-0.9605	7.5327e-07	5.7365e-05	171	136	136	361	365	348	NAT16	N-acetyltransferase 16 (putative) [Source:HGNC Symbol;Acc:HGNC:22030]
ENSG00000151929	5022.9	6928.35	-0.4638	7.6386e-07	5.8033e-05	4942	4016	4649	8149	8104	7160	BAG3	BAG cochaperone 3 [Source:HGNC Symbol;Acc:HGNC:939]
ENSG00000182481	27278.8	18207	0.5834	7.7577e-07	5.8797e-05	25035	22351	26438	19290	20160	21501	KPNA2	karyopherin subunit alpha 2 [Source:HGNC Symbol;Acc:HGNC:6395]
ENSG00000111424	561.8	941.83	-0.7452	8.1002e-07	6.1248e-05	528	421	577	1105	1290	814	VDR	vitamin D receptor [Source:HGNC Symbol;Acc:HGNC:12679]
ENSG00000226856	480.48	260.26	0.8838	8.3501e-07	6.2988e-05	506	388	407	377	253	256	THORLNC	testis associated oncogenic lncRNA [Source:HGNC Symbol;Acc:HGNC:53788]
ENSG00000147274	15839.1	11756.2	0.4301	8.4914e-07	6.3902e-05	14530	13083	15237	14692	13116	11998	RBMX	RNA binding motif protein X-linked [Source:HGNC Symbol;Acc:HGNC:9910]
ENSG00000184661	2372.92	1502.49	0.6599	8.7493e-07	6.5688e-05	1938	1960	2522	1760	1561	1727	CDCA2	cell division cycle associated 2 [Source:HGNC Symbol;Acc:HGNC:14623]
ENSG00000159840	6432.5	8797.86	-0.4517	9.1211e-07	6.8318e-05	6242	5218	5955	11019	9648	9103	ZYX	zyxin [Source:HGNC Symbol;Acc:HGNC:13200]
ENSG00000256073	779.99	471.14	0.7287	9.2067e-07	6.8797e-05	809	609	697	582	477	528	URB1-AS1	URB1 antisense RNA 1 (head to head) [Source:HGNC Symbol;Acc:HGNC:23128]
ENSG00000278635	95.17	28.43	1.7347	9.3787e-07	6.9919e-05	79	82	96	42	35	21	-	WAS protein family homolog 1 (WASH1) pseudogene
ENSG00000138495	2166.46	1453.61	0.575	9.4085e-07	6.9977e-05	2095	1927	1819	1879	1734	1337	COX17	cytochrome c oxidase copper chaperone COX17 [Source:HGNC Symbol;Acc:HGNC:2264]
ENSG00000123240	3106.4	4447.46	-0.5177	9.7727e-07	7.2516e-05	2655	2637	3102	5548	4815	4673	OPTN	optineurin [Source:HGNC Symbol;Acc:HGNC:17142]
ENSG00000143815	4178.14	2948.49	0.5025	9.9062e-07	7.3336e-05	3854	3529	3909	3998	3293	2754	LBR	lamin B receptor [Source:HGNC Symbol;Acc:HGNC:6518]
ENSG00000212232	771.18	436.61	0.823	1.0031e-06	7.4084e-05	646	612	832	467	459	533	SNORD17	small nucleolar RNA, C/D box 17 [Source:HGNC Symbol;Acc:HGNC:32713]
ENSG00000160058	3140.83	4350.07	-0.4697	1.0125e-06	7.4611e-05	3089	2438	2992	5386	5118	4253	BSDC1	BSD domain containing 1 [Source:HGNC Symbol;Acc:HGNC:25501]
ENSG00000215021	23990.7	17595	0.4473	1.0155e-06	7.4654e-05	23372	19871	21649	22371	19115	18091	PHB2	prohibitin 2 [Source:HGNC Symbol;Acc:HGNC:30306]
ENSG00000278828	216.74	413.6	-0.932	1.0313e-06	7.5641e-05	236	188	161	479	454	459	H3C10	H3 clustered histone 10 [Source:HGNC Symbol;Acc:HGNC:4775]
ENSG00000130810	120.83	250.77	-1.0551	1.0591e-06	7.7506e-05	113	99	115	348	302	209	PPAN	peter pan homolog [Source:HGNC Symbol;Acc:HGNC:9227]
ENSG00000005486	3808.53	5328.68	-0.4843	1.0662e-06	7.767e-05	3795	2921	3619	6481	5953	5575	RHBDD2	rhomboid domain containing 2 [Source:HGNC Symbol;Acc:HGNC:23082]
ENSG00000174197	2782	1609.39	0.7903	1.0648e-06	7.767e-05	2114	2208	3218	1691	1712	1972	MGA	MAX dimerization protein MGA [Source:HGNC Symbol;Acc:HGNC:14010]
ENSG00000115970	1882.53	1263.84	0.5754	1.0763e-06	7.8225e-05	1635	1590	1863	1419	1466	1371	THADA	THADA armadillo repeat containing [Source:HGNC Symbol;Acc:HGNC:19217]
ENSG00000128283	802.73	1284.02	-0.6764	1.1036e-06	8.0027e-05	794	625	758	1398	1395	1509	CDC42EP1	CDC42 effector protein 1 [Source:HGNC Symbol;Acc:HGNC:17014]
ENSG00000241749	429.82	233.06	0.8842	1.1073e-06	8.0109e-05	384	333	449	314	221	253	RPSAP52	ribosomal protein SA pseudogene 52 [Source:HGNC Symbol;Acc:HGNC:35752]
ENSG00000166432	170.99	54.3	1.6629	1.1545e-06	8.3148e-05	108	132	224	55	44	80	ZMAT1	zinc finger matrin-type 1 [Source:HGNC Symbol;Acc:HGNC:29377]
ENSG00000267519	773.52	1187.95	-0.6194	1.152e-06	8.3148e-05	709	706	668	1407	1338	1264	MIR23AHG	miR-23a/27a/24-2 cluster host gene [Source:HGNC Symbol;Acc:HGNC:27620]
ENSG00000149929	3177.73	2261.78	0.4907	1.1981e-06	8.6095e-05	3025	2608	2966	2599	2777	2274	HIRIP3	HIRA interacting protein 3 [Source:HGNC Symbol;Acc:HGNC:4917]
ENSG00000150630	300.76	528.19	-0.8134	1.2126e-06	8.6938e-05	269	281	259	680	531	573	VEGFC	vascular endothelial growth factor C [Source:HGNC Symbol;Acc:HGNC:12682]
ENSG00000168140	31.47	99.35	-1.6602	1.2236e-06	8.7273e-05	26	27	32	117	132	89	VASN	vasorin [Source:HGNC Symbol;Acc:HGNC:18517]
ENSG00000101782	2262.5	3199.34	-0.4999	1.2255e-06	8.7273e-05	2002	1952	2155	3935	3517	3361	RIOK3	RIO kinase 3 [Source:HGNC Symbol;Acc:HGNC:11451]
ENSG00000142409	1971.84	2740.69	-0.4751	1.2208e-06	8.7273e-05	1886	1617	1833	3421	3233	2650	ZNF787	zinc finger protein 787 [Source:HGNC Symbol;Acc:HGNC:26998]
ENSG00000158402	2870.44	2072.17	0.4703	1.2409e-06	8.817e-05	2759	2303	2713	2529	2400	2088	CDC25C	cell division cycle 25C [Source:HGNC Symbol;Acc:HGNC:1727]
ENSG00000105607	925.6	572.79	0.6927	1.2671e-06	8.9837e-05	993	756	756	658	701	578	GCDH	glutaryl-CoA dehydrogenase [Source:HGNC Symbol;Acc:HGNC:4189]
ENSG00000131398	465.27	810.62	-0.7997	1.2737e-06	9.0101e-05	444	389	425	846	847	1011	KCNC3	potassium voltage-gated channel subfamily C member 3 [Source:HGNC Symbol;Acc:HGNC:6235]
ENSG00000132541	1943.16	1333.34	0.5435	1.2786e-06	9.0121e-05	1684	1703	1856	1572	1528	1402	RIDA	reactive intermediate imine deaminase A homolog [Source:HGNC Symbol;Acc:HGNC:16897]
ENSG00000131480	98.57	208.52	-1.0805	1.2796e-06	9.0121e-05	98	79	90	250	254	203	AOC2	amine oxidase copper containing 2 [Source:HGNC Symbol;Acc:HGNC:549]
ENSG00000160211	3514.67	4910.9	-0.4825	1.2984e-06	9.1241e-05	3446	2770	3311	5709	6100	4824	G6PD	glucose-6-phosphate dehydrogenase [Source:HGNC Symbol;Acc:HGNC:4057]
ENSG00000133026	8645.11	5598.52	0.6271	1.303e-06	9.1363e-05	7009	6874	9545	6224	6199	6376	MYH10	myosin heavy chain 10 [Source:HGNC Symbol;Acc:HGNC:7568]
ENSG00000111602	5936.06	4057.23	0.5487	1.3095e-06	9.1618e-05	5810	4877	5375	5290	5142	3436	TIMELESS	timeless circadian regulator [Source:HGNC Symbol;Acc:HGNC:11813]
ENSG00000004864	4312.36	3104.99	0.4737	1.3137e-06	9.1709e-05	3980	3738	3923	4026	3445	3068	SLC25A13	solute carrier family 25 member 13 [Source:HGNC Symbol;Acc:HGNC:10983]
ENSG00000101335	1309.23	1882.45	-0.5237	1.3239e-06	9.222e-05	1282	1010	1260	2350	2238	1805	MYL9	myosin light chain 9 [Source:HGNC Symbol;Acc:HGNC:15754]
ENSG00000157106	5225.16	3082.8	0.7615	1.3601e-06	9.4532e-05	3785	4015	6381	3443	3451	3466	SMG1	SMG1 nonsense mediated mRNA decay associated PI3K related kinase [Source:HGNC Symbol;Acc:HGNC:30045]
ENSG00000142867	1911.18	2819.32	-0.5611	1.377e-06	9.55e-05	1869	1670	1618	3673	2933	2939	BCL10	BCL10 immune signaling adaptor [Source:HGNC Symbol;Acc:HGNC:989]
ENSG00000197150	2769.3	1948.57	0.5069	1.4168e-06	9.8043e-05	2725	2249	2523	2382	2424	1817	ABCB8	ATP binding cassette subfamily B member 8 [Source:HGNC Symbol;Acc:HGNC:49]
ENSG00000117399	27324.2	20429.9	0.4195	1.4287e-06	9.8656e-05	26409	22989	24460	24927	23652	20600	CDC20	cell division cycle 20 [Source:HGNC Symbol;Acc:HGNC:1723]
ENSG00000113161	10100.4	7488	0.4318	1.4437e-06	9.9474e-05	9063	8323	9942	9180	8668	7516	HMGCR	3-hydroxy-3-methylglutaryl-CoA reductase [Source:HGNC Symbol;Acc:HGNC:5006]
ENSG00000133466	921.54	607.68	0.6013	1.4568e-06	0.00010016	905	719	875	755	687	616	C1QTNF6	C1q and TNF related 6 [Source:HGNC Symbol;Acc:HGNC:14343]
ENSG00000177181	589.03	333.76	0.8172	1.4693e-06	0.00010081	527	539	520	412	456	273	RIMKLA	ribosomal modification protein rimK like family member A [Source:HGNC Symbol;Acc:HGNC:28725]
ENSG00000171621	585.35	925.83	-0.662	1.4749e-06	0.00010081	569	466	551	1200	1165	797	SPSB1	splA/ryanodine receptor domain and SOCS box containing 1 [Source:HGNC Symbol;Acc:HGNC:30628]
ENSG00000185010	847.55	526.98	0.6867	1.4787e-06	0.00010081	892	663	743	645	555	577	F8	coagulation factor VIII [Source:HGNC Symbol;Acc:HGNC:3546]
ENSG00000179335	3376.53	4669.74	-0.4677	1.479e-06	0.00010081	3316	2651	3187	5663	5696	4488	CLK3	CDC like kinase 3 [Source:HGNC Symbol;Acc:HGNC:2071]
ENSG00000154814	900.57	591.53	0.6063	1.4827e-06	0.00010085	853	718	869	718	725	565	OXNAD1	oxidoreductase NAD binding domain containing 1 [Source:HGNC Symbol;Acc:HGNC:25128]
ENSG00000236088	956.37	608.85	0.6504	1.501e-06	0.00010188	943	798	845	763	778	535	COX10-AS1	COX10 antisense RNA 1 [Source:HGNC Symbol;Acc:HGNC:38873]
ENSG00000143036	160.39	301.28	-0.9105	1.5175e-06	0.00010213	137	139	157	384	339	299	SLC44A3	solute carrier family 44 member 3 [Source:HGNC Symbol;Acc:HGNC:28689]
ENSG00000065911	14278.6	10357.2	0.4632	1.5112e-06	0.00010213	14734	11265	12702	12821	12159	10151	MTHFD2	methylenetetrahydrofolate dehydrogenase (NADP+ dependent) 2, methenyltetrahydrofolate cyclohydrolase [Source:HGNC Symbol;Acc:HGNC:7434]
ENSG00000277075	29.55	96.56	-1.7071	1.5112e-06	0.00010213	34	24	22	104	124	98	H2AC8	H2A clustered histone 8 [Source:HGNC Symbol;Acc:HGNC:4724]
ENSG00000137135	1292.59	835.66	0.6295	1.5157e-06	0.00010213	1399	1029	1074	1018	979	834	ARHGEF39	Rho guanine nucleotide exchange factor 39 [Source:HGNC Symbol;Acc:HGNC:25909]
ENSG00000142408	896.91	1381.59	-0.6225	1.5244e-06	0.00010237	849	653	937	1597	1747	1338	CACNG8	calcium voltage-gated channel auxiliary subunit gamma 8 [Source:HGNC Symbol;Acc:HGNC:13628]
ENSG00000178057	2797.42	1845.38	0.6002	1.5482e-06	0.00010376	3002	2325	2238	2145	2277	1826	NDUFAF3	NADH:ubiquinone oxidoreductase complex assembly factor 3 [Source:HGNC Symbol;Acc:HGNC:29918]
ENSG00000287287	119.87	241.21	-1.0108	1.5617e-06	0.00010422	108	108	107	292	298	229	-	novel transcript, antisense to RUSC2
ENSG00000120053	8144.92	5807.44	0.4879	1.5597e-06	0.00010422	8217	6722	7095	7034	7230	5463	GOT1	glutamic-oxaloacetic transaminase 1 [Source:HGNC Symbol;Acc:HGNC:4432]
ENSG00000180902	2602.66	1831.68	0.5069	1.611e-06	0.00010729	2619	2126	2299	2186	2220	1801	D2HGDH	D-2-hydroxyglutarate dehydrogenase [Source:HGNC Symbol;Acc:HGNC:28358]
ENSG00000123485	24892.4	18444.2	0.4326	1.669e-06	0.00011072	24826	19372	23311	22525	21056	18836	HJURP	Holliday junction recognition protein [Source:HGNC Symbol;Acc:HGNC:25444]
ENSG00000146112	13368.7	17999.6	-0.4291	1.6695e-06	0.00011072	13326	10482	12437	22469	20666	17889	PPP1R18	protein phosphatase 1 regulatory subunit 18 [Source:HGNC Symbol;Acc:HGNC:29413]
ENSG00000197444	515.24	308.95	0.7382	1.6797e-06	0.00011117	534	410	452	381	358	308	OGDHL	oxoglutarate dehydrogenase L [Source:HGNC Symbol;Acc:HGNC:25590]
ENSG00000276805	398.33	225.84	0.8209	1.6869e-06	0.00011141	404	305	372	264	251	246	-	general transcription factor IIi (GTF2I) pseudogene
ENSG00000168904	1229.22	818.73	0.5868	1.7592e-06	0.00011595	1263	947	1125	959	993	819	LRRC28	leucine rich repeat containing 28 [Source:HGNC Symbol;Acc:HGNC:28355]
ENSG00000231925	2989.88	4136.72	-0.4683	1.7848e-06	0.00011739	2865	2493	2727	5086	4535	4358	TAPBP	TAP binding protein [Source:HGNC Symbol;Acc:HGNC:11566]
ENSG00000274265	222.5	399.84	-0.8476	1.8412e-06	0.0001206	220	197	183	511	495	357	-	novel transcript
ENSG00000213923	2912.91	4144.94	-0.5086	1.84e-06	0.0001206	2870	2371	2644	4832	4549	4575	CSNK1E	casein kinase 1 epsilon [Source:HGNC Symbol;Acc:HGNC:2453]
ENSG00000142156	1381.96	2026.98	-0.5518	1.8489e-06	0.00012086	1393	1026	1336	2331	2396	2116	COL6A1	collagen type VI alpha 1 chain [Source:HGNC Symbol;Acc:HGNC:2211]
ENSG00000174738	1467.6	2147.95	-0.5495	1.8683e-06	0.00012187	1220	1258	1486	2640	2395	2229	NR1D2	nuclear receptor subfamily 1 group D member 2 [Source:HGNC Symbol;Acc:HGNC:7963]
ENSG00000272734	866.67	1401.42	-0.693	1.876e-06	0.00012212	881	712	752	1842	1305	1579	ADIRF-AS1	ADIRF antisense RNA 1 [Source:HGNC Symbol;Acc:HGNC:45127]
ENSG00000273706	195.78	372.03	-0.9243	1.9155e-06	0.00012444	200	145	187	379	500	376	LHX1	LIM homeobox 1 [Source:HGNC Symbol;Acc:HGNC:6593]
ENSG00000122952	5155.6	3755.87	0.4569	1.9393e-06	0.00012573	5091	4181	4686	4680	4524	3558	ZWINT	ZW10 interacting kinetochore protein [Source:HGNC Symbol;Acc:HGNC:13195]
ENSG00000050165	4841.13	3545.75	0.4495	1.9444e-06	0.00012581	4667	3911	4531	4167	4144	3670	DKK3	dickkopf WNT signaling pathway inhibitor 3 [Source:HGNC Symbol;Acc:HGNC:2893]
ENSG00000057657	17.76	75.56	-2.077	1.9559e-06	0.00012629	25	8	16	83	94	78	PRDM1	PR/SET domain 1 [Source:HGNC Symbol;Acc:HGNC:9346]
ENSG00000233822	386.58	646.63	-0.7401	1.9916e-06	0.00012834	378	283	390	762	683	730	H2BC15	H2B clustered histone 15 [Source:HGNC Symbol;Acc:HGNC:4749]
ENSG00000144824	3167.52	2102.77	0.5913	1.9963e-06	0.00012838	2532	2581	3462	2461	2470	2174	PHLDB2	pleckstrin homology like domain family B member 2 [Source:HGNC Symbol;Acc:HGNC:29573]
ENSG00000088387	1689.47	1149.32	0.556	2.0068e-06	0.00012879	1464	1345	1769	1387	1353	1152	DOCK9	dedicator of cytokinesis 9 [Source:HGNC Symbol;Acc:HGNC:14132]
ENSG00000113732	4679.15	6476.3	-0.4689	2.0162e-06	0.00012914	4674	3885	4096	7576	7636	6674	ATP6V0E1	ATPase H+ transporting V0 subunit e1 [Source:HGNC Symbol;Acc:HGNC:863]
ENSG00000143575	7596.99	5489.12	0.4688	2.0664e-06	0.00013209	7765	6155	6648	7001	6360	5286	HAX1	HCLS1 associated protein X-1 [Source:HGNC Symbol;Acc:HGNC:16915]
ENSG00000158623	2867.98	1977.99	0.5365	2.1439e-06	0.00013677	2754	2366	2639	2131	2390	2136	COPG2	COPI coat complex subunit gamma 2 [Source:HGNC Symbol;Acc:HGNC:2237]
ENSG00000106588	17.65	72.99	-2.0438	2.1487e-06	0.0001368	11	13	24	85	82	79	PSMA2	proteasome 20S subunit alpha 2 [Source:HGNC Symbol;Acc:HGNC:9531]
ENSG00000120885	2834.72	4067.06	-0.5203	2.1943e-06	0.00013942	2825	2219	2642	4617	4551	4514	CLU	clusterin [Source:HGNC Symbol;Acc:HGNC:2095]
ENSG00000176225	2096.52	1399.95	0.5833	2.2587e-06	0.00014323	1824	1627	2236	1581	1623	1512	RTTN	rotatin [Source:HGNC Symbol;Acc:HGNC:18654]
ENSG00000116830	3982.01	2866.13	0.4745	2.2892e-06	0.00014487	3506	3233	4042	3456	3387	2864	TTF2	transcription termination factor 2 [Source:HGNC Symbol;Acc:HGNC:12398]
ENSG00000113360	4382.2	3228.55	0.4407	2.2959e-06	0.00014501	4004	3601	4253	3946	3838	3164	DROSHA	drosha ribonuclease III [Source:HGNC Symbol;Acc:HGNC:17904]
ENSG00000101457	6226.97	8604.43	-0.4666	2.3094e-06	0.00014557	6367	5009	5488	11145	9694	8385	DNTTIP1	deoxynucleotidyltransferase terminal interacting protein 1 [Source:HGNC Symbol;Acc:HGNC:16160]
ENSG00000177675	2197.44	3198.12	-0.5416	2.363e-06	0.00014866	1995	1786	2168	3871	4185	2836	CD163L1	CD163 molecule like 1 [Source:HGNC Symbol;Acc:HGNC:30375]
ENSG00000115415	5183.89	7092.3	-0.4521	2.4582e-06	0.00015434	4728	4276	5021	8462	7878	7591	STAT1	signal transducer and activator of transcription 1 [Source:HGNC Symbol;Acc:HGNC:11362]
ENSG00000186897	578.72	880.22	-0.6051	2.463e-06	0.00015434	570	468	529	1153	977	860	C1QL4	complement C1q like 4 [Source:HGNC Symbol;Acc:HGNC:31416]
ENSG00000112812	944.15	602.72	0.6475	2.482e-06	0.00015523	894	795	863	819	598	626	PRSS16	serine protease 16 [Source:HGNC Symbol;Acc:HGNC:9480]
ENSG00000166924	113.05	229.96	-1.0233	2.508e-06	0.00015654	115	92	99	256	274	245	NYAP1	neuronal tyrosine phosphorylated phosphoinositide-3-kinase adaptor 1 [Source:HGNC Symbol;Acc:HGNC:22009]
ENSG00000149547	5381.31	3770.96	0.5127	2.5128e-06	0.00015654	5261	4421	4879	4890	4714	3271	EI24	EI24 autophagy associated transmembrane protein [Source:HGNC Symbol;Acc:HGNC:13276]
ENSG00000171681	3681.87	2380.98	0.6293	2.519e-06	0.00015661	3133	2708	4168	2913	2483	2629	ATF7IP	activating transcription factor 7 interacting protein [Source:HGNC Symbol;Acc:HGNC:20092]
ENSG00000226752	826.3	542.4	0.6069	2.5358e-06	0.00015735	784	671	782	714	601	528	CUTALP	cutA divalent cation tolerance like, pseudogene [Source:HGNC Symbol;Acc:HGNC:27367]
ENSG00000145911	585.46	924.11	-0.6583	2.5715e-06	0.00015926	595	433	563	1170	1165	816	N4BP3	NEDD4 binding protein 3 [Source:HGNC Symbol;Acc:HGNC:29852]
ENSG00000147364	1021.32	673.69	0.5994	2.5887e-06	0.00015984	884	900	971	826	829	634	FBXO25	F-box protein 25 [Source:HGNC Symbol;Acc:HGNC:13596]
ENSG00000170525	2502.59	3817.46	-0.6095	2.5909e-06	0.00015984	2464	2074	2231	5084	4956	3046	PFKFB3	6-phosphofructo-2-kinase/fructose-2,6-biphosphatase 3 [Source:HGNC Symbol;Acc:HGNC:8874]
ENSG00000172340	1597.2	1076.52	0.569	2.6303e-06	0.00016195	1610	1303	1410	1452	1132	1072	SUCLG2	succinate-CoA ligase GDP-forming subunit beta [Source:HGNC Symbol;Acc:HGNC:11450]
ENSG00000165943	1780.27	2594.52	-0.5438	2.721e-06	0.00016722	1772	1484	1558	3387	3189	2279	MOAP1	modulator of apoptosis 1 [Source:HGNC Symbol;Acc:HGNC:16658]
ENSG00000162062	1365.83	927.93	0.5585	2.7546e-06	0.00016895	1344	1113	1240	1049	1089	990	TEDC2	tubulin epsilon and delta complex 2 [Source:HGNC Symbol;Acc:HGNC:25849]
ENSG00000165202	206.97	90.51	1.1923	2.7604e-06	0.00016898	218	184	156	94	131	82	OR1Q1	olfactory receptor family 1 subfamily Q member 1 [Source:HGNC Symbol;Acc:HGNC:8223]
ENSG00000166401	753.1	1144.75	-0.6049	2.87e-06	0.00017536	744	624	669	1515	1386	1007	SERPINB8	serpin family B member 8 [Source:HGNC Symbol;Acc:HGNC:8952]
ENSG00000249859	1923.72	2697.43	-0.4881	2.8856e-06	0.00017597	1738	1675	1779	3267	3318	2572	PVT1	Pvt1 oncogene [Source:HGNC Symbol;Acc:HGNC:9709]
ENSG00000145536	200.32	365.83	-0.8697	2.9221e-06	0.00017786	185	158	200	476	469	306	ADAMTS16	ADAM metallopeptidase with thrombospondin type 1 motif 16 [Source:HGNC Symbol;Acc:HGNC:17108]
ENSG00000156983	1669.99	2371.52	-0.5063	2.9328e-06	0.00017817	1568	1357	1596	3050	2894	2138	BRPF1	bromodomain and PHD finger containing 1 [Source:HGNC Symbol;Acc:HGNC:14255]
ENSG00000137337	9502.86	7137.55	0.413	2.974e-06	0.00018032	8854	7606	9283	8733	8406	7055	MDC1	mediator of DNA damage checkpoint 1 [Source:HGNC Symbol;Acc:HGNC:21163]
ENSG00000134686	9653.28	12925.1	-0.4211	3.0242e-06	0.00018302	9615	7763	8766	16113	15164	12585	PHC2	polyhomeotic homolog 2 [Source:HGNC Symbol;Acc:HGNC:3183]
ENSG00000251003	523.06	813.03	-0.6377	3.0657e-06	0.00018518	490	474	445	1049	933	781	ZFPM2-AS1	ZFPM2 antisense RNA 1 [Source:HGNC Symbol;Acc:HGNC:50698]
ENSG00000212907	127714	80253.1	0.6703	3.1535e-06	0.00019012	115394	95821	135686	74835	97101	95911	MT-ND4L	mitochondrially encoded NADH:ubiquinone oxidoreductase core subunit 4L [Source:HGNC Symbol;Acc:HGNC:7460]
ENSG00000132823	2589.28	3576.05	-0.466	3.2143e-06	0.00019343	2536	2205	2254	4493	4102	3534	OSER1	oxidative stress responsive serine rich 1 [Source:HGNC Symbol;Acc:HGNC:16105]
ENSG00000103227	217.1	399.48	-0.8787	3.2281e-06	0.00019389	251	160	179	471	501	383	LMF1	lipase maturation factor 1 [Source:HGNC Symbol;Acc:HGNC:14154]
ENSG00000204592	11655.6	16061.1	-0.4626	3.3109e-06	0.00019849	11818	9224	10546	20768	19283	14661	HLA-E	major histocompatibility complex, class I, E [Source:HGNC Symbol;Acc:HGNC:4962]
ENSG00000139233	647.48	1014.32	-0.6477	3.32e-06	0.00019866	533	582	630	1202	1092	1122	LLPH	LLP homolog, long-term synaptic facilitation factor [Source:HGNC Symbol;Acc:HGNC:28229]
ENSG00000138696	109.89	224.53	-1.0304	3.3406e-06	0.00019914	91	93	113	279	237	242	BMPR1B	bone morphogenetic protein receptor type 1B [Source:HGNC Symbol;Acc:HGNC:1077]
ENSG00000156414	5639.88	3995.93	0.4969	3.3383e-06	0.00019914	5371	4431	5488	5092	5026	3512	TDRD9	tudor domain containing 9 [Source:HGNC Symbol;Acc:HGNC:20122]
ENSG00000137486	529.77	814.26	-0.6208	3.3495e-06	0.0001993	481	446	505	996	1022	751	ARRB1	arrestin beta 1 [Source:HGNC Symbol;Acc:HGNC:711]
ENSG00000025434	681.01	415.95	0.7115	3.3624e-06	0.00019969	719	501	631	488	540	385	NR1H3	nuclear receptor subfamily 1 group H member 3 [Source:HGNC Symbol;Acc:HGNC:7966]
ENSG00000100802	961.67	628.06	0.6142	3.3897e-06	0.00020066	952	756	899	760	808	569	C14orf93	chromosome 14 open reading frame 93 [Source:HGNC Symbol;Acc:HGNC:20162]
ENSG00000108448	856.54	1277.07	-0.5766	3.3912e-06	0.00020066	872	694	753	1636	1552	1162	TRIM16L	tripartite motif containing 16 like [Source:HGNC Symbol;Acc:HGNC:32670]
ENSG00000259673	141.72	59.13	1.2596	3.4026e-06	0.00020095	117	120	146	75	70	56	IQCH-AS1	IQCH antisense RNA 1 [Source:HGNC Symbol;Acc:HGNC:44104]
ENSG00000091986	534.98	857.17	-0.6784	3.4127e-06	0.00020118	520	367	571	1050	955	893	CCDC80	coiled-coil domain containing 80 [Source:HGNC Symbol;Acc:HGNC:30649]
ENSG00000131759	355.03	601.75	-0.7607	3.4191e-06	0.00020118	358	310	290	675	654	691	RARA	retinoic acid receptor alpha [Source:HGNC Symbol;Acc:HGNC:9864]
ENSG00000168056	5867.64	8214.53	-0.4852	3.4335e-06	0.00020166	5975	4420	5539	9341	10066	8355	LTBP3	latent transforming growth factor beta binding protein 3 [Source:HGNC Symbol;Acc:HGNC:6716]
ENSG00000136937	3461.59	2335.24	0.5683	3.4405e-06	0.0002017	2971	2902	3486	2477	2739	2624	NCBP1	nuclear cap binding protein subunit 1 [Source:HGNC Symbol;Acc:HGNC:7658]
ENSG00000221988	506.57	799.77	-0.6583	3.4528e-06	0.00020205	506	393	475	1075	817	820	PPT2	palmitoyl-protein thioesterase 2 [Source:HGNC Symbol;Acc:HGNC:9326]
ENSG00000226435	189.32	86.41	1.1322	3.4674e-06	0.00020205	147	165	199	109	91	92	ANKRD18DP	ankyrin repeat domain 18D, pseudogene [Source:HGNC Symbol;Acc:HGNC:28016]
ENSG00000205765	1731.92	1154.41	0.5861	3.4719e-06	0.00020205	1534	1462	1685	1319	1227	1330	C5orf51	chromosome 5 open reading frame 51 [Source:HGNC Symbol;Acc:HGNC:27750]
ENSG00000110955	111129	79408	0.4849	3.4689e-06	0.00020205	112602	91221	96878	103409	97298	70217	ATP5F1B	ATP synthase F1 subunit beta [Source:HGNC Symbol;Acc:HGNC:830]
ENSG00000196205	68285.4	50936.4	0.4229	3.5368e-06	0.00020489	64348	53813	66942	59025	59727	53226	EEF1A1P5	eukaryotic translation elongation factor 1 alpha 1 pseudogene 5 [Source:HGNC Symbol;Acc:HGNC:3200]
ENSG00000159202	8741.91	11841.1	-0.4378	3.5354e-06	0.00020489	8819	6797	8093	14961	13962	11309	UBE2Z	ubiquitin conjugating enzyme E2 Z [Source:HGNC Symbol;Acc:HGNC:25847]
ENSG00000089199	1656.71	2357.47	-0.5084	3.54e-06	0.00020489	1543	1305	1643	2856	2555	2543	CHGB	chromogranin B [Source:HGNC Symbol;Acc:HGNC:1930]
ENSG00000148426	253.94	461.78	-0.8611	3.5528e-06	0.00020526	299	174	219	611	500	457	PROSER2	proline and serine rich 2 [Source:HGNC Symbol;Acc:HGNC:23728]
ENSG00000188092	242.05	109.89	1.1368	3.5839e-06	0.00020624	263	219	170	163	108	104	GPR89B	G protein-coupled receptor 89B [Source:HGNC Symbol;Acc:HGNC:13840]
ENSG00000223764	109.1	238.65	-1.1306	3.5893e-06	0.00020624	118	84	94	340	307	175	LINC02593	long intergenic non-protein coding RNA 2593 [Source:HGNC Symbol;Acc:HGNC:53933]
ENSG00000149485	7069.46	5044.66	0.4866	3.5812e-06	0.00020624	6769	5795	6567	6750	6072	4409	FADS1	fatty acid desaturase 1 [Source:HGNC Symbol;Acc:HGNC:3574]
ENSG00000113368	17806.6	13334.3	0.4173	3.6399e-06	0.00020877	16773	14080	17409	16247	14912	13914	LMNB1	lamin B1 [Source:HGNC Symbol;Acc:HGNC:6637]
ENSG00000236453	21.61	79.28	-1.8767	3.6704e-06	0.00020977	20	21	17	84	78	102	-	novel transcript
ENSG00000205726	3391.93	2429.74	0.4814	3.6686e-06	0.00020977	2950	2764	3468	2927	2896	2409	ITSN1	intersectin 1 [Source:HGNC Symbol;Acc:HGNC:6183]
ENSG00000140451	855.06	534.73	0.6774	3.8002e-06	0.00021679	908	727	675	657	594	557	PIF1	PIF1 5'-to-3' DNA helicase [Source:HGNC Symbol;Acc:HGNC:26220]
ENSG00000132879	1979.38	2810.53	-0.5055	3.8905e-06	0.00022155	2079	1533	1757	3415	3323	2786	FBXO44	F-box protein 44 [Source:HGNC Symbol;Acc:HGNC:24847]
ENSG00000153551	2362.01	1620.24	0.5443	3.9198e-06	0.00022282	2493	1863	2046	1899	1825	1740	CMTM7	CKLF like MARVEL transmembrane domain containing 7 [Source:HGNC Symbol;Acc:HGNC:19178]
ENSG00000272142	258.56	129.26	1.0047	3.9336e-06	0.00022321	248	189	266	148	130	155	LYRM4-AS1	LYRM4 antisense RNA 1 [Source:NCBI gene (formerly Entrezgene);Acc:100129461]
ENSG00000176919	206.88	92.58	1.1617	3.9874e-06	0.00022586	242	168	150	101	113	98	C8G	complement C8 gamma chain [Source:HGNC Symbol;Acc:HGNC:1354]
ENSG00000136630	113.85	238.52	-1.0659	4.0589e-06	0.0002295	103	101	103	235	278	284	HLX	H2.0 like homeobox [Source:HGNC Symbol;Acc:HGNC:4978]
ENSG00000183458	418.95	230.66	0.8592	4.0931e-06	0.00023102	441	341	352	282	315	191	PKD1P3	polycystin 1, transient receptor potential channel interacting pseudogene 3 [Source:HGNC Symbol;Acc:HGNC:30067]
ENSG00000105173	1061.78	1547.93	-0.5444	4.1524e-06	0.00023395	1040	935	889	1951	1766	1533	CCNE1	cyclin E1 [Source:HGNC Symbol;Acc:HGNC:1589]
ENSG00000163170	1941.02	1220.63	0.6694	4.1668e-06	0.00023435	1804	1701	1732	1666	1085	1370	BOLA3	bolA family member 3 [Source:HGNC Symbol;Acc:HGNC:24415]
ENSG00000184178	1178.33	758.84	0.6347	4.1979e-06	0.00023556	1075	937	1181	849	1036	692	SCFD2	sec1 family domain containing 2 [Source:HGNC Symbol;Acc:HGNC:30676]
ENSG00000271122	359.86	201.98	0.8322	4.2032e-06	0.00023556	337	294	343	235	271	181	HERPUD2-AS1	HERPUD2 antisense RNA 1 [Source:HGNC Symbol;Acc:HGNC:55258]
ENSG00000206561	63.91	15.95	1.9934	4.4535e-06	0.00024916	63	52	58	22	22	11	COLQ	collagen like tail subunit of asymmetric acetylcholinesterase [Source:HGNC Symbol;Acc:HGNC:2226]
ENSG00000105696	12.35	62.09	-2.3157	4.4871e-06	0.00025059	16	6	12	56	62	87	TMEM59L	transmembrane protein 59 like [Source:HGNC Symbol;Acc:HGNC:13237]
ENSG00000118961	1201.22	808.47	0.5723	4.5539e-06	0.00025388	1108	983	1160	899	932	889	LDAH	lipid droplet associated hydrolase [Source:HGNC Symbol;Acc:HGNC:26145]
ENSG00000105656	1055.2	1521.63	-0.5283	4.5762e-06	0.00025467	1059	854	944	1887	1857	1428	ELL	elongation factor for RNA polymerase II [Source:HGNC Symbol;Acc:HGNC:23114]
ENSG00000146094	97.66	203.27	-1.059	4.6146e-06	0.00025636	101	82	81	265	245	183	DOK3	docking protein 3 [Source:HGNC Symbol;Acc:HGNC:24583]
ENSG00000011677	461.42	710.17	-0.6213	4.6744e-06	0.00025923	450	355	447	857	851	699	GABRA3	gamma-aminobutyric acid type A receptor subunit alpha3 [Source:HGNC Symbol;Acc:HGNC:4077]
ENSG00000135940	13726.3	9757.6	0.4922	4.7129e-06	0.00025996	13373	11787	11908	13359	11295	8670	COX5B	cytochrome c oxidase subunit 5B [Source:HGNC Symbol;Acc:HGNC:2269]
ENSG00000138658	673.85	348.76	0.9525	4.706e-06	0.00025996	506	565	751	393	301	466	ZGRF1	zinc finger GRF-type containing 1 [Source:HGNC Symbol;Acc:HGNC:25654]
ENSG00000103356	3080.07	2133.1	0.5298	4.7067e-06	0.00025996	3115	2412	2824	2578	2777	1907	EARS2	glutamyl-tRNA synthetase 2, mitochondrial [Source:HGNC Symbol;Acc:HGNC:29419]
ENSG00000158470	7010.11	9531.26	-0.4432	4.7202e-06	0.00025996	6648	5360	7018	12073	11351	8982	B4GALT5	beta-1,4-galactosyltransferase 5 [Source:HGNC Symbol;Acc:HGNC:928]
ENSG00000164543	1278.82	1815.3	-0.5054	4.7766e-06	0.00026261	1200	1109	1143	2141	2077	1911	STK17A	serine/threonine kinase 17a [Source:HGNC Symbol;Acc:HGNC:11395]
ENSG00000143374	4128.47	2972.41	0.4744	4.852e-06	0.0002663	4012	3211	3974	3432	3370	3215	TARS2	threonyl-tRNA synthetase 2, mitochondrial [Source:HGNC Symbol;Acc:HGNC:30740]
ENSG00000147642	571.52	883.54	-0.6291	4.8867e-06	0.00026774	536	473	537	1061	1160	787	SYBU	syntabulin [Source:HGNC Symbol;Acc:HGNC:26011]
ENSG00000256546	186.56	82.6	1.1722	4.9257e-06	0.00026942	158	187	155	94	114	73	-	novel transcript
ENSG00000198056	1253.95	812.47	0.6258	5.094e-06	0.00027814	996	1096	1292	1075	860	821	PRIM1	DNA primase subunit 1 [Source:HGNC Symbol;Acc:HGNC:9369]
ENSG00000110047	5656.33	7778.5	-0.4596	5.2275e-06	0.00028494	5808	4310	5235	9610	9430	7383	EHD1	EH domain containing 1 [Source:HGNC Symbol;Acc:HGNC:3242]
ENSG00000259803	182.22	332.33	-0.8648	5.2366e-06	0.00028495	184	143	167	364	376	376	SLC22A31	solute carrier family 22 member 31 [Source:HGNC Symbol;Acc:HGNC:27091]
ENSG00000154447	1413.53	2165.16	-0.6153	5.27e-06	0.00028579	1339	1063	1437	2851	2806	1758	SH3RF1	SH3 domain containing ring finger 1 [Source:HGNC Symbol;Acc:HGNC:17650]
ENSG00000196411	2990.74	4105.73	-0.4571	5.2633e-06	0.00028579	2986	2355	2766	5031	5028	3887	EPHB4	EPH receptor B4 [Source:HGNC Symbol;Acc:HGNC:3395]
ENSG00000200879	32.24	104.17	-1.6872	5.372e-06	0.00029083	45	21	22	104	140	107	SNORD14E	small nucleolar RNA, C/D box 14E [Source:HGNC Symbol;Acc:HGNC:30354]
ENSG00000166526	1892.19	2604.27	-0.4606	5.6485e-06	0.00030528	1828	1499	1801	3105	3160	2560	ZNF3	zinc finger protein 3 [Source:HGNC Symbol;Acc:HGNC:13089]
ENSG00000068308	3088.03	4173.82	-0.4348	5.7101e-06	0.00030809	2879	2537	2940	5076	5113	3981	OTUD5	OTU deubiquitinase 5 [Source:HGNC Symbol;Acc:HGNC:25402]
ENSG00000153107	3424.6	2202.16	0.6375	5.7432e-06	0.00030935	2730	2839	3695	2322	2467	2585	ANAPC1	anaphase promoting complex subunit 1 [Source:HGNC Symbol;Acc:HGNC:19988]
ENSG00000172893	5746.57	3946.07	0.5422	5.7825e-06	0.00031093	6060	4418	5114	4896	5124	3437	DHCR7	7-dehydrocholesterol reductase [Source:HGNC Symbol;Acc:HGNC:2860]
ENSG00000197808	300.6	493.34	-0.7158	5.8444e-06	0.00031373	254	271	285	622	547	502	ZNF461	zinc finger protein 461 [Source:HGNC Symbol;Acc:HGNC:21629]
ENSG00000171928	1130.05	1664.37	-0.5588	5.8664e-06	0.00031439	928	936	1193	2137	1909	1608	TVP23B	trans-golgi network vesicle protein 23 homolog B [Source:HGNC Symbol;Acc:HGNC:20399]
ENSG00000029153	3899.83	5337.7	-0.453	5.9864e-06	0.00031976	3763	3186	3606	7083	6246	4866	ARNTL2	aryl hydrocarbon receptor nuclear translocator like 2 [Source:HGNC Symbol;Acc:HGNC:18984]
ENSG00000244879	743.37	1112.55	-0.5827	5.9868e-06	0.00031976	626	664	714	1471	1243	1069	GABPB1-AS1	GABPB1 antisense RNA 1 [Source:HGNC Symbol;Acc:HGNC:44157]
ENSG00000152223	4313.09	2901.61	0.5721	6.0142e-06	0.00032068	3679	3325	4699	3116	3678	2994	EPG5	ectopic P-granules autophagy protein 5 homolog [Source:HGNC Symbol;Acc:HGNC:29331]
ENSG00000228649	588.31	362.12	0.7012	6.0487e-06	0.00032198	529	518	540	386	438	394	SNHG26	small nucleolar RNA host gene 26 [Source:HGNC Symbol;Acc:HGNC:53131]
ENSG00000198237	62.92	7.81	3.0217	6.0921e-06	0.00032356	39	12	125	8	8	10	GUSBP13	GUSB pseudogene 13 [Source:HGNC Symbol;Acc:HGNC:54495]
ENSG00000279159	64.05	149.69	-1.2271	6.0987e-06	0.00032356	53	55	65	204	180	128	-	novel transcript, antisense to MTMR3
ENSG00000158292	423.66	656.15	-0.6311	6.1191e-06	0.00032411	387	337	424	824	785	621	GPR153	G protein-coupled receptor 153 [Source:HGNC Symbol;Acc:HGNC:23618]
ENSG00000125107	11473	7123.7	0.6877	6.1709e-06	0.00032631	9242	8771	13129	7365	7577	8826	CNOT1	CCR4-NOT transcription complex subunit 1 [Source:HGNC Symbol;Acc:HGNC:7877]
ENSG00000033327	2106.83	2936.87	-0.4791	6.2879e-06	0.00033142	1973	1626	2117	3630	3605	2748	GAB2	GRB2 associated binding protein 2 [Source:HGNC Symbol;Acc:HGNC:14458]
ENSG00000094916	12295.2	8862.26	0.4723	6.2883e-06	0.00033142	10918	9725	12682	11889	10205	8117	CBX5	chromobox 5 [Source:HGNC Symbol;Acc:HGNC:1555]
ENSG00000134222	4205.11	3120.91	0.4302	6.3374e-06	0.00033345	4105	3353	3935	3767	3761	3053	PSRC1	proline and serine rich coiled-coil 1 [Source:HGNC Symbol;Acc:HGNC:24472]
ENSG00000204569	4889.47	6539.45	-0.4194	6.4025e-06	0.00033612	4725	3782	4757	8171	7556	6452	PPP1R10	protein phosphatase 1 regulatory subunit 10 [Source:HGNC Symbol;Acc:HGNC:9284]
ENSG00000141448	529	873.94	-0.7223	6.4092e-06	0.00033612	581	339	525	1063	944	942	GATA6	GATA binding protein 6 [Source:HGNC Symbol;Acc:HGNC:4174]
ENSG00000042088	3514.36	2518.5	0.4806	6.4321e-06	0.00033676	3413	2827	3278	2953	3241	2357	TDP1	tyrosyl-DNA phosphodiesterase 1 [Source:HGNC Symbol;Acc:HGNC:18884]
ENSG00000142669	4863.31	7104.41	-0.5465	6.4766e-06	0.00033814	4878	3697	4627	7886	7591	8337	SH3BGRL3	SH3 domain binding glutamate rich protein like 3 [Source:HGNC Symbol;Acc:HGNC:15568]
ENSG00000253161	49.13	130.46	-1.4071	6.4797e-06	0.00033814	52	33	49	205	125	117	LINC01605	long intergenic non-protein coding RNA 1605 [Source:HGNC Symbol;Acc:HGNC:51654]
ENSG00000170684	204.52	422.41	-1.0435	6.6737e-06	0.0003477	280	121	159	496	471	457	ZNF296	zinc finger protein 296 [Source:HGNC Symbol;Acc:HGNC:15981]
ENSG00000197977	5307.5	3975.48	0.417	6.7331e-06	0.00035022	5043	4413	4898	4686	4725	4036	ELOVL2	ELOVL fatty acid elongase 2 [Source:HGNC Symbol;Acc:HGNC:14416]
ENSG00000172663	1147.58	759.19	0.5955	6.7646e-06	0.00035128	1184	985	930	957	902	721	TMEM134	transmembrane protein 134 [Source:HGNC Symbol;Acc:HGNC:26142]
ENSG00000288569	353.4	186.48	0.9248	6.9026e-06	0.00035787	281	265	414	220	195	212	LINC01949	long intergenic non-protein coding RNA 1949 [Source:HGNC Symbol;Acc:HGNC:25650]
ENSG00000156804	234.86	419.31	-0.8343	6.931e-06	0.00035876	274	161	205	520	489	413	FBXO32	F-box protein 32 [Source:HGNC Symbol;Acc:HGNC:16731]
ENSG00000090530	404.72	646.16	-0.6755	6.9592e-06	0.00035963	416	319	362	864	771	571	P3H2	prolyl 3-hydroxylase 2 [Source:HGNC Symbol;Acc:HGNC:19317]
ENSG00000160957	5571.55	4073.25	0.452	6.9999e-06	0.00036107	5696	4405	4999	4867	4964	3977	RECQL4	RecQ like helicase 4 [Source:HGNC Symbol;Acc:HGNC:9949]
ENSG00000176101	4270.61	3099.01	0.4624	7.0097e-06	0.00036107	4284	3560	3704	3853	3758	2921	SSNA1	SS nuclear autoantigen 1 [Source:HGNC Symbol;Acc:HGNC:11321]
ENSG00000163661	889.42	1415.07	-0.6713	7.132e-06	0.00036677	841	826	726	1934	1778	1140	PTX3	pentraxin 3 [Source:HGNC Symbol;Acc:HGNC:9692]
ENSG00000198742	3885.09	5222.2	-0.4268	7.175e-06	0.00036839	3676	3127	3719	6810	6034	4923	SMURF1	SMAD specific E3 ubiquitin protein ligase 1 [Source:HGNC Symbol;Acc:HGNC:16807]
ENSG00000154277	37244.4	49853.7	-0.4207	7.3627e-06	0.00037742	38153	29520	33256	59791	59320	49728	UCHL1	ubiquitin C-terminal hydrolase L1 [Source:HGNC Symbol;Acc:HGNC:12513]
ENSG00000182199	12608.5	9030.39	0.4815	7.4651e-06	0.00038205	13279	9800	11116	10961	11345	8388	SHMT2	serine hydroxymethyltransferase 2 [Source:HGNC Symbol;Acc:HGNC:10852]
ENSG00000144354	5612.18	4165.73	0.4298	7.6127e-06	0.00038898	5280	4841	5032	5403	4638	4101	CDCA7	cell division cycle associated 7 [Source:HGNC Symbol;Acc:HGNC:14628]
ENSG00000198814	617.05	374.47	0.722	7.6823e-06	0.00039191	666	434	580	479	389	398	GK	glycerol kinase [Source:HGNC Symbol;Acc:HGNC:4289]
ENSG00000267534	248.59	414.54	-0.7392	7.8721e-06	0.00040095	214	223	233	519	485	403	S1PR2	sphingosine-1-phosphate receptor 2 [Source:HGNC Symbol;Acc:HGNC:3169]
ENSG00000132718	638.21	397.57	0.6843	7.9289e-06	0.00040319	684	488	560	481	429	431	SYT11	synaptotagmin 11 [Source:HGNC Symbol;Acc:HGNC:19239]
ENSG00000167508	6603.82	4771.26	0.469	7.9594e-06	0.0004041	6834	5336	5711	5540	5844	4763	MVD	mevalonate diphosphate decarboxylase [Source:HGNC Symbol;Acc:HGNC:7529]
ENSG00000196230	161215	122675	0.3941	8.0728e-06	0.0004092	161571	128296	146945	150314	145006	120627	TUBB	tubulin beta class I [Source:HGNC Symbol;Acc:HGNC:20778]
ENSG00000213859	338.47	555.93	-0.7176	8.3076e-06	0.00042044	328	291	295	757	673	472	KCTD11	potassium channel tetramerization domain containing 11 [Source:HGNC Symbol;Acc:HGNC:21302]
ENSG00000109220	429.93	686.07	-0.6752	8.3275e-06	0.00042078	449	362	351	915	799	625	CHIC2	cysteine rich hydrophobic domain 2 [Source:HGNC Symbol;Acc:HGNC:1935]
ENSG00000135924	2333.73	3293.61	-0.4972	8.452e-06	0.00042571	2255	1832	2240	4273	4092	2877	DNAJB2	DnaJ heat shock protein family (Hsp40) member B2 [Source:HGNC Symbol;Acc:HGNC:5228]
ENSG00000204623	421.24	248.14	0.7624	8.4392e-06	0.00042571	388	366	383	285	331	227	ZNRD1ASP	zinc ribbon domain containing 1 antisense, pseudogene [Source:HGNC Symbol;Acc:HGNC:13924]
ENSG00000196290	3118.21	2260.42	0.4645	8.4789e-06	0.0004264	3096	2536	2809	2680	2526	2420	NIF3L1	NGG1 interacting factor 3 like 1 [Source:HGNC Symbol;Acc:HGNC:13390]
ENSG00000144566	1957.92	2744.32	-0.4874	8.5334e-06	0.00042846	1702	1666	1922	3655	2963	2704	RAB5A	RAB5A, member RAS oncogene family [Source:HGNC Symbol;Acc:HGNC:9783]
ENSG00000247345	72.21	158.23	-1.1303	8.6155e-06	0.00043122	75	55	66	192	186	158	-	novel transcript
ENSG00000204396	190.97	357.8	-0.9024	8.6096e-06	0.00043122	207	120	195	455	364	389	VWA7	von Willebrand factor A domain containing 7 [Source:HGNC Symbol;Acc:HGNC:13939]
ENSG00000170160	410.24	205.38	0.9967	8.6378e-06	0.00043166	291	304	520	295	237	172	CCDC144A	coiled-coil domain containing 144A [Source:HGNC Symbol;Acc:HGNC:29072]
ENSG00000123983	12625	8846.44	0.5132	8.8761e-06	0.00044287	10810	10255	13116	10337	9346	10056	ACSL3	acyl-CoA synthetase long chain family member 3 [Source:HGNC Symbol;Acc:HGNC:3570]
ENSG00000141027	8492.52	5655.97	0.5866	8.9182e-06	0.00044428	6973	6358	9740	6267	6615	6156	NCOR1	nuclear receptor corepressor 1 [Source:HGNC Symbol;Acc:HGNC:7672]
ENSG00000089639	750.31	1090.24	-0.5393	9.0274e-06	0.00044901	731	604	697	1362	1333	1013	GMIP	GEM interacting protein [Source:HGNC Symbol;Acc:HGNC:24852]
ENSG00000198860	2060.7	1484.99	0.4726	9.1238e-06	0.0004531	2060	1685	1832	1886	1699	1455	TSEN15	tRNA splicing endonuclease subunit 15 [Source:HGNC Symbol;Acc:HGNC:16791]
ENSG00000263826	174.04	75.4	1.2072	9.2228e-06	0.00045731	125	150	195	103	70	82	-	novel transcript, antisense to eukaryotic translation initiation factor 4A, isoform 2 EIF4A2
ENSG00000164400	9.41	52.78	-2.4747	9.3546e-06	0.00046312	6	4	16	55	76	48	CSF2	colony stimulating factor 2 [Source:HGNC Symbol;Acc:HGNC:2434]
ENSG00000181026	3226.79	4724.02	-0.5502	9.6227e-06	0.00047565	3173	2680	2874	6230	6107	3841	AEN	apoptosis enhancing nuclease [Source:HGNC Symbol;Acc:HGNC:25722]
ENSG00000171617	2557.99	3778	-0.5627	9.6613e-06	0.00047682	2496	1966	2479	4786	5039	3097	ENC1	ectodermal-neural cortex 1 [Source:HGNC Symbol;Acc:HGNC:3345]
ENSG00000163481	2420.34	3365.46	-0.4753	9.6987e-06	0.00047792	2444	1967	2141	4015	3705	3631	RNF25	ring finger protein 25 [Source:HGNC Symbol;Acc:HGNC:14662]
ENSG00000225138	181.51	325.63	-0.8455	9.7269e-06	0.00047857	179	164	146	435	377	298	SLC9A3-AS1	SLC9A3 antisense RNA 1 [Source:HGNC Symbol;Acc:HGNC:40550]
ENSG00000094631	3151.3	2220.79	0.5047	9.8823e-06	0.00048547	3246	2454	2846	2745	2818	1999	HDAC6	histone deacetylase 6 [Source:HGNC Symbol;Acc:HGNC:14064]
ENSG00000164808	2809.15	2072.65	0.4387	1.0121e-05	0.00049644	2604	2255	2750	2508	2496	2024	SPIDR	scaffold protein involved in DNA repair [Source:HGNC Symbol;Acc:HGNC:28971]
ENSG00000215866	52.22	137.63	-1.3908	1.0255e-05	0.00050144	58	31	54	127	166	166	LINC01356	long intergenic non-protein coding RNA 1356 [Source:HGNC Symbol;Acc:HGNC:50587]
ENSG00000172137	4387.35	5951.88	-0.44	1.0253e-05	0.00050144	4440	3543	3897	7250	7293	5666	CALB2	calbindin 2 [Source:HGNC Symbol;Acc:HGNC:1435]
ENSG00000144554	2394.46	1597.86	0.5841	1.042e-05	0.00050872	1957	1910	2621	1921	1681	1779	FANCD2	FA complementation group D2 [Source:HGNC Symbol;Acc:HGNC:3585]
ENSG00000137331	1969.07	3051.89	-0.6318	1.0438e-05	0.00050884	1803	1668	1850	3573	2839	3794	IER3	immediate early response 3 [Source:HGNC Symbol;Acc:HGNC:5392]
ENSG00000156869	317.27	532.24	-0.7474	1.0567e-05	0.00051355	315	257	287	788	565	469	FRRS1	ferric chelate reductase 1 [Source:HGNC Symbol;Acc:HGNC:27622]
ENSG00000196236	1122.99	770.46	0.5435	1.056e-05	0.00051355	1044	900	1098	1029	820	767	XPNPEP3	X-prolyl aminopeptidase 3 [Source:HGNC Symbol;Acc:HGNC:28052]
ENSG00000130803	2258.65	3140.4	-0.4751	1.0602e-05	0.00051446	2246	1657	2237	3783	3745	3112	ZNF317	zinc finger protein 317 [Source:HGNC Symbol;Acc:HGNC:13507]
ENSG00000154146	354.16	594.16	-0.7452	1.063e-05	0.00051507	341	300	316	613	659	714	NRGN	neurogranin [Source:HGNC Symbol;Acc:HGNC:8000]
ENSG00000136811	14001.6	10640.2	0.3961	1.0688e-05	0.00051705	13289	11245	13390	12548	13008	10487	ODF2	outer dense fiber of sperm tails 2 [Source:HGNC Symbol;Acc:HGNC:8114]
ENSG00000133216	403	637.66	-0.6629	1.0708e-05	0.00051723	414	341	334	808	780	583	EPHB2	EPH receptor B2 [Source:HGNC Symbol;Acc:HGNC:3393]
ENSG00000155093	1108.37	727.28	0.6079	1.082e-05	0.00052187	1211	805	998	933	866	676	PTPRN2	protein tyrosine phosphatase receptor type N2 [Source:HGNC Symbol;Acc:HGNC:9677]
ENSG00000023516	1328.69	788.61	0.7536	1.0837e-05	0.00052191	980	1021	1605	843	905	898	AKAP11	A-kinase anchoring protein 11 [Source:HGNC Symbol;Acc:HGNC:369]
ENSG00000170852	2375.85	3268.07	-0.4603	1.0887e-05	0.00052353	2028	2100	2280	4085	3831	3176	KBTBD2	kelch repeat and BTB domain containing 2 [Source:HGNC Symbol;Acc:HGNC:21751]
ENSG00000169242	548.57	820	-0.5799	1.1058e-05	0.00052987	556	432	499	1056	953	779	EFNA1	ephrin A1 [Source:HGNC Symbol;Acc:HGNC:3221]
ENSG00000197903	7357.41	10140.1	-0.4626	1.1069e-05	0.00052987	7512	5525	6945	11663	11578	10934	H2BC12	H2B clustered histone 12 [Source:HGNC Symbol;Acc:HGNC:13954]
ENSG00000258441	725.08	398.36	0.8657	1.1064e-05	0.00052987	500	640	816	414	420	495	LINC00641	long intergenic non-protein coding RNA 641 [Source:HGNC Symbol;Acc:HGNC:27511]
ENSG00000163625	2725.88	1746.9	0.6422	1.1143e-05	0.00053261	2035	2198	3150	1945	2093	1851	WDFY3	WD repeat and FYVE domain containing 3 [Source:HGNC Symbol;Acc:HGNC:20751]
ENSG00000137193	1675.3	2288.71	-0.4499	1.1274e-05	0.00053807	1660	1328	1552	2805	2689	2264	PIM1	Pim-1 proto-oncogene, serine/threonine kinase [Source:HGNC Symbol;Acc:HGNC:8986]
ENSG00000113240	343.82	626.05	-0.8636	1.1399e-05	0.00054321	240	286	404	668	674	752	CLK4	CDC like kinase 4 [Source:HGNC Symbol;Acc:HGNC:13659]
ENSG00000117228	11.84	55.52	-2.2279	1.1437e-05	0.0005442	16	10	6	62	58	66	GBP1	guanylate binding protein 1 [Source:HGNC Symbol;Acc:HGNC:4182]
ENSG00000253311	141.64	60.82	1.2157	1.1504e-05	0.00054576	142	125	115	88	66	54	LINC01847	long intergenic non-protein coding RNA 1847 [Source:HGNC Symbol;Acc:HGNC:52662]
ENSG00000166173	1631.27	2244.09	-0.4601	1.1494e-05	0.00054576	1574	1389	1444	2694	2575	2318	LARP6	La ribonucleoprotein 6, translational regulator [Source:HGNC Symbol;Acc:HGNC:24012]
ENSG00000126214	2129.17	2888.57	-0.4401	1.1628e-05	0.00055085	2064	1723	1978	3771	3251	2794	KLC1	kinesin light chain 1 [Source:HGNC Symbol;Acc:HGNC:6387]
ENSG00000140365	4791.43	3518.73	0.4454	1.1659e-05	0.00055145	4842	3982	4134	4218	4233	3472	COMMD4	COMM domain containing 4 [Source:HGNC Symbol;Acc:HGNC:26027]
ENSG00000185278	520.08	322.54	0.6907	1.205e-05	0.0005683	446	423	539	376	361	350	ZBTB37	zinc finger and BTB domain containing 37 [Source:HGNC Symbol;Acc:HGNC:28365]
ENSG00000163932	1354.86	1935.67	-0.5148	1.204e-05	0.0005683	1359	1085	1226	2307	2495	1778	PRKCD	protein kinase C delta [Source:HGNC Symbol;Acc:HGNC:9399]
ENSG00000214941	707.03	470.07	0.5891	1.2078e-05	0.00056874	685	547	686	578	561	456	ZSWIM7	zinc finger SWIM-type containing 7 [Source:HGNC Symbol;Acc:HGNC:26993]
ENSG00000130520	9148.1	6297.89	0.5384	1.2233e-05	0.00057519	9144	7731	7847	8607	7828	5147	LSM4	LSM4 homolog, U6 small nuclear RNA and mRNA degradation associated [Source:HGNC Symbol;Acc:HGNC:17259]
ENSG00000090263	2307.3	1635.84	0.4962	1.2844e-05	0.00060304	2200	2037	1986	1855	2001	1671	MRPS33	mitochondrial ribosomal protein S33 [Source:HGNC Symbol;Acc:HGNC:16634]
ENSG00000116661	1855.3	2861.56	-0.6253	1.3012e-05	0.00061004	2016	1439	1577	3520	3929	2334	FBXO2	F-box protein 2 [Source:HGNC Symbol;Acc:HGNC:13581]
ENSG00000111788	749.39	483.53	0.6305	1.3269e-05	0.00062115	622	692	703	627	570	449	-	DEAD/H (Asp-Glu-Ala-Asp/His) box polypeptide like pseudogene
ENSG00000116544	363.35	572.11	-0.6557	1.3482e-05	0.00062929	335	300	348	703	731	514	DLGAP3	DLG associated protein 3 [Source:HGNC Symbol;Acc:HGNC:30368]
ENSG00000099901	11335.5	8626.21	0.394	1.3474e-05	0.00062929	10904	9608	10118	10477	10342	8432	RANBP1	RAN binding protein 1 [Source:HGNC Symbol;Acc:HGNC:9847]
ENSG00000143248	288.01	134.13	1.1064	1.3645e-05	0.00063598	258	246	274	165	96	185	RGS5	regulator of G protein signaling 5 [Source:HGNC Symbol;Acc:HGNC:10001]
ENSG00000280287	183.78	81.34	1.1739	1.3804e-05	0.00064244	183	139	177	87	129	62	-	novel transcript
ENSG00000139354	3341.65	2325.57	0.5233	1.3901e-05	0.00064601	2859	2723	3464	2877	2380	2581	GAS2L3	growth arrest specific 2 like 3 [Source:HGNC Symbol;Acc:HGNC:27475]
ENSG00000162433	8357.93	6276.92	0.4131	1.4121e-05	0.00065529	7575	6960	8068	8001	6744	6502	AK4	adenylate kinase 4 [Source:HGNC Symbol;Acc:HGNC:363]
ENSG00000165629	10836.7	7995.14	0.4387	1.4224e-05	0.00065908	9896	9744	9563	9573	8888	8524	ATP5F1C	ATP synthase F1 subunit gamma [Source:HGNC Symbol;Acc:HGNC:833]
ENSG00000143409	505.21	808.62	-0.6793	1.4422e-05	0.0006673	522	394	454	1154	959	661	MINDY1	MINDY lysine 48 deubiquitinase 1 [Source:HGNC Symbol;Acc:HGNC:25648]
ENSG00000137996	2661.95	3710.99	-0.4795	1.4594e-05	0.00067428	2343	2419	2408	4683	3943	3920	RTCA	RNA 3'-terminal phosphate cyclase [Source:HGNC Symbol;Acc:HGNC:17981]
ENSG00000130164	11318.1	7783.06	0.5402	1.4653e-05	0.00067601	11895	7957	10964	9215	10332	6941	LDLR	low density lipoprotein receptor [Source:HGNC Symbol;Acc:HGNC:6547]
ENSG00000156959	1261.78	1755.33	-0.4765	1.5184e-05	0.00069949	1224	1024	1168	2320	2000	1654	LHFPL4	LHFPL tetraspan subfamily member 4 [Source:HGNC Symbol;Acc:HGNC:29568]
ENSG00000120889	5290.28	7355.16	-0.4756	1.5263e-05	0.00070214	5152	4407	4747	9415	9360	6337	TNFRSF10B	TNF receptor superfamily member 10b [Source:HGNC Symbol;Acc:HGNC:11905]
ENSG00000121895	2.93	30.4	-3.3645	1.5364e-05	0.00070573	2	2	4	36	30	36	TMEM156	transmembrane protein 156 [Source:HGNC Symbol;Acc:HGNC:26260]
ENSG00000153214	1170.52	1683.78	-0.5249	1.5393e-05	0.00070605	1031	951	1187	2314	1871	1556	TMEM87B	transmembrane protein 87B [Source:HGNC Symbol;Acc:HGNC:25913]
ENSG00000117862	1573.52	1117.69	0.4927	1.5582e-05	0.00071372	1506	1312	1437	1484	1300	1025	TXNDC12	thioredoxin domain containing 12 [Source:HGNC Symbol;Acc:HGNC:24626]
ENSG00000101040	7396.02	5412.98	0.4506	1.5632e-05	0.00071392	6785	5835	7428	6052	6319	5858	ZMYND8	zinc finger MYND-type containing 8 [Source:HGNC Symbol;Acc:HGNC:9397]
ENSG00000130270	1114.7	755.01	0.5612	1.5625e-05	0.00071392	1126	882	1013	1018	892	668	ATP8B3	ATPase phospholipid transporting 8B3 [Source:HGNC Symbol;Acc:HGNC:13535]
ENSG00000031081	991.42	1492.94	-0.5909	1.5677e-05	0.00071495	986	756	949	2109	1768	1240	ARHGAP31	Rho GTPase activating protein 31 [Source:HGNC Symbol;Acc:HGNC:29216]
ENSG00000188229	55123.6	41378.2	0.4138	1.6048e-05	0.00073083	55475	43301	50662	47647	51108	41261	TUBB4B	tubulin beta 4B class IVb [Source:HGNC Symbol;Acc:HGNC:20771]
ENSG00000064687	568.32	342.95	0.7288	1.6136e-05	0.00073378	537	410	599	390	469	307	ABCA7	ATP binding cassette subfamily A member 7 [Source:HGNC Symbol;Acc:HGNC:37]
ENSG00000143570	103.77	202.49	-0.964	1.6333e-05	0.00074167	91	84	106	241	245	200	SLC39A1	solute carrier family 39 member 1 [Source:HGNC Symbol;Acc:HGNC:12876]
ENSG00000105088	390.08	597.19	-0.6138	1.6553e-05	0.0007506	391	303	364	736	701	588	OLFM2	olfactomedin 2 [Source:HGNC Symbol;Acc:HGNC:17189]
ENSG00000127415	274.62	455.57	-0.7282	1.6578e-05	0.0007507	295	205	246	525	516	494	IDUA	alpha-L-iduronidase [Source:HGNC Symbol;Acc:HGNC:5391]
ENSG00000103150	1191.19	829.59	0.5215	1.67e-05	0.00075512	1171	945	1112	1042	1024	758	MLYCD	malonyl-CoA decarboxylase [Source:HGNC Symbol;Acc:HGNC:7150]
ENSG00000089685	11654.8	8757.58	0.4124	1.6726e-05	0.00075523	10963	9589	10983	11249	9229	9157	BIRC5	baculoviral IAP repeat containing 5 [Source:HGNC Symbol;Acc:HGNC:593]
ENSG00000079332	4990.49	6658.83	-0.4159	1.6794e-05	0.00075529	4763	4098	4643	8025	7277	7165	SAR1A	secretion associated Ras related GTPase 1A [Source:HGNC Symbol;Acc:HGNC:10534]
ENSG00000169826	1084.01	1504.32	-0.473	1.6752e-05	0.00075529	1019	927	982	1895	1696	1508	CSGALNACT2	chondroitin sulfate N-acetylgalactosaminyltransferase 2 [Source:HGNC Symbol;Acc:HGNC:24292]
ENSG00000139722	1371.6	1900.7	-0.4709	1.6798e-05	0.00075529	1350	1129	1232	2502	2132	1828	VPS37B	VPS37B subunit of ESCRT-I [Source:HGNC Symbol;Acc:HGNC:25754]
ENSG00000249992	1748.98	2401.33	-0.4575	1.6822e-05	0.0007553	1734	1419	1582	3054	2889	2228	TMEM158	transmembrane protein 158 [Source:HGNC Symbol;Acc:HGNC:30293]
ENSG00000228794	537.98	789.38	-0.5532	1.7071e-05	0.00076539	503	454	497	980	884	808	LINC01128	long intergenic non-protein coding RNA 1128 [Source:HGNC Symbol;Acc:HGNC:49377]
ENSG00000142961	555.84	855.13	-0.6219	1.7112e-05	0.00076616	525	464	514	960	1163	781	MOB3C	MOB kinase activator 3C [Source:HGNC Symbol;Acc:HGNC:29800]
ENSG00000160712	498.05	782.87	-0.6533	1.7199e-05	0.00076895	477	393	480	1066	980	637	IL6R	interleukin 6 receptor [Source:HGNC Symbol;Acc:HGNC:6019]
ENSG00000276550	3025.66	2128.89	0.5072	1.7365e-05	0.00077527	2821	2557	2799	2290	2824	2086	HERC2P2	hect domain and RLD 2 pseudogene 2 [Source:HGNC Symbol;Acc:HGNC:4870]
ENSG00000109436	1125.54	1605.48	-0.5124	1.7549e-05	0.0007824	1089	859	1107	2025	1997	1447	TBC1D9	TBC1 domain family member 9 [Source:HGNC Symbol;Acc:HGNC:21710]
ENSG00000213190	740.89	1067.45	-0.5261	1.7644e-05	0.00078554	731	565	715	1341	1186	1088	MLLT11	MLLT11 transcription factor 7 cofactor [Source:HGNC Symbol;Acc:HGNC:16997]
ENSG00000164220	140.95	279.78	-0.9874	1.7744e-05	0.0007889	106	105	172	297	368	280	F2RL2	coagulation factor II thrombin receptor like 2 [Source:HGNC Symbol;Acc:HGNC:3539]
ENSG00000184371	78.14	169.99	-1.1196	1.7817e-05	0.00079101	92	60	60	207	186	181	CSF1	colony stimulating factor 1 [Source:HGNC Symbol;Acc:HGNC:2432]
ENSG00000070495	3105.86	4143.17	-0.4158	1.7948e-05	0.00079575	2993	2559	2851	4947	5096	4008	JMJD6	jumonji domain containing 6, arginine demethylase and lysine hydroxylase [Source:HGNC Symbol;Acc:HGNC:19355]
ENSG00000111665	6977.23	5045.76	0.4678	1.8038e-05	0.00079859	6728	5847	6288	5648	5591	5712	CDCA3	cell division cycle associated 3 [Source:HGNC Symbol;Acc:HGNC:14624]
ENSG00000196455	3921.42	2759.95	0.5072	1.8066e-05	0.00079874	3457	3246	3905	3100	2981	3182	PIK3R4	phosphoinositide-3-kinase regulatory subunit 4 [Source:HGNC Symbol;Acc:HGNC:8982]
ENSG00000196550	463.52	289.66	0.6777	1.8224e-05	0.0008046	399	397	456	375	321	287	FAM72A	family with sequence similarity 72 member A [Source:HGNC Symbol;Acc:HGNC:24044]
ENSG00000117906	3306.35	2394.49	0.465	1.9292e-05	0.0008506	3036	2966	2909	3189	2721	2243	RCN2	reticulocalbin 2 [Source:HGNC Symbol;Acc:HGNC:9935]
ENSG00000108828	8942.23	12010.2	-0.4256	1.9508e-05	0.00085892	9011	6934	8310	14955	14850	11057	VAT1	vesicle amine transport 1 [Source:HGNC Symbol;Acc:HGNC:16919]
ENSG00000123104	1020.74	588.23	0.7967	1.961e-05	0.00086221	755	786	1229	634	600	730	ITPR2	inositol 1,4,5-trisphosphate receptor type 2 [Source:HGNC Symbol;Acc:HGNC:6181]
ENSG00000233429	42.04	122.45	-1.5437	1.9686e-05	0.00086435	19	40	54	127	147	137	HOTAIRM1	HOXA transcript antisense RNA, myeloid-specific 1 [Source:HGNC Symbol;Acc:HGNC:37117]
ENSG00000275713	125.75	250.6	-0.9914	2.0023e-05	0.00087796	136	84	123	248	337	259	H2BC9	H2B clustered histone 9 [Source:HGNC Symbol;Acc:HGNC:4755]
ENSG00000176597	780.94	1144.07	-0.5504	2.024e-05	0.00088626	744	580	798	1533	1242	1114	B3GNT5	UDP-GlcNAc:betaGal beta-1,3-N-acetylglucosaminyltransferase 5 [Source:HGNC Symbol;Acc:HGNC:15684]
ENSG00000005206	1882	1337.47	0.4934	2.0298e-05	0.00088754	1773	1529	1793	1457	1634	1416	SPPL2B	signal peptide peptidase like 2B [Source:HGNC Symbol;Acc:HGNC:30627]
ENSG00000168393	10861.4	7929.25	0.4538	2.045e-05	0.00089298	10527	9532	9243	10705	9063	7266	DTYMK	deoxythymidylate kinase [Source:HGNC Symbol;Acc:HGNC:3061]
ENSG00000261971	195.72	353.57	-0.8516	2.0665e-05	0.00090112	183	158	189	336	461	389	MMP25-AS1	MMP25 antisense RNA 1 [Source:HGNC Symbol;Acc:HGNC:51372]
ENSG00000128510	105.36	218.99	-1.0585	2.0701e-05	0.00090148	114	94	76	292	286	173	CPA4	carboxypeptidase A4 [Source:HGNC Symbol;Acc:HGNC:15740]
ENSG00000127603	25586.8	17793.9	0.524	2.1012e-05	0.00091377	21817	18774	28972	21141	22455	16810	MACF1	microtubule actin crosslinking factor 1 [Source:HGNC Symbol;Acc:HGNC:13664]
ENSG00000027697	2276.27	3062.51	-0.428	2.1234e-05	0.00092215	2157	1789	2225	3956	3553	2905	IFNGR1	interferon gamma receptor 1 [Source:HGNC Symbol;Acc:HGNC:5439]
ENSG00000128272	56670.6	41956.3	0.4337	2.1313e-05	0.00092431	58277	43398	52115	50735	45461	45343	ATF4	activating transcription factor 4 [Source:HGNC Symbol;Acc:HGNC:786]
ENSG00000161513	1422.26	974.84	0.5454	2.1347e-05	0.00092455	1506	1128	1220	1100	1209	986	FDXR	ferredoxin reductase [Source:HGNC Symbol;Acc:HGNC:3642]
ENSG00000162772	880.16	1288.11	-0.549	2.149e-05	0.00092948	958	677	753	1606	1488	1274	ATF3	activating transcription factor 3 [Source:HGNC Symbol;Acc:HGNC:785]
ENSG00000205336	98.45	220.76	-1.1641	2.158e-05	0.00093212	80	63	126	341	252	168	ADGRG1	adhesion G protein-coupled receptor G1 [Source:HGNC Symbol;Acc:HGNC:4512]
ENSG00000131828	13113.7	9880.24	0.4085	2.1883e-05	0.00094391	12772	10799	11909	11463	12438	9582	PDHA1	pyruvate dehydrogenase E1 subunit alpha 1 [Source:HGNC Symbol;Acc:HGNC:8806]
ENSG00000077080	15.49	0	6.5665	2.2071e-05	0.00095074	26	12	4	0	0	0	ACTL6B	actin like 6B [Source:HGNC Symbol;Acc:HGNC:160]
ENSG00000152253	2088.02	1535.76	0.4435	2.2191e-05	0.00095459	1983	1743	1920	1820	1751	1615	SPC25	SPC25 component of NDC80 kinetochore complex [Source:HGNC Symbol;Acc:HGNC:24031]
ENSG00000124596	1682.08	1211.55	0.474	2.237e-05	0.00096099	1574	1393	1583	1421	1351	1312	OARD1	O-acyl-ADP-ribose deacylase 1 [Source:HGNC Symbol;Acc:HGNC:21257]
ENSG00000010704	1319.29	921.38	0.5178	2.2574e-05	0.00096848	1349	1026	1203	1126	1149	857	HFE	homeostatic iron regulator [Source:HGNC Symbol;Acc:HGNC:4886]
ENSG00000170260	1039.25	1489.34	-0.52	2.305e-05	0.00098753	1002	917	884	2007	1660	1404	ZNF212	zinc finger protein 212 [Source:HGNC Symbol;Acc:HGNC:13004]
ENSG00000134070	1670.03	2336.58	-0.4848	2.3206e-05	0.00099288	1644	1315	1568	3060	2861	2054	IRAK2	interleukin 1 receptor associated kinase 2 [Source:HGNC Symbol;Acc:HGNC:6113]
ENSG00000186472	389.91	180.8	1.1102	2.3286e-05	0.00099291	226	288	546	227	178	204	PCLO	piccolo presynaptic cytomatrix protein [Source:HGNC Symbol;Acc:HGNC:13406]
ENSG00000147536	1559.74	1137.69	0.4554	2.33e-05	0.00099291	1486	1257	1481	1365	1353	1135	GINS4	GINS complex subunit 4 [Source:HGNC Symbol;Acc:HGNC:28226]
ENSG00000149927	559.13	357.04	0.6484	2.3248e-05	0.00099291	527	480	503	389	421	391	DOC2A	double C2 domain alpha [Source:HGNC Symbol;Acc:HGNC:2985]
ENSG00000198911	12703.5	9552.89	0.4112	2.3635e-05	0.0010059	12805	9741	11927	11827	11642	8995	SREBF2	sterol regulatory element binding transcription factor 2 [Source:HGNC Symbol;Acc:HGNC:11290]
ENSG00000283050	328.03	181.41	0.857	2.3875e-05	0.0010147	307	232	354	184	238	189	GTF2IP12	general transcription factor IIi pseudogene 12 [Source:HGNC Symbol;Acc:HGNC:51723]
ENSG00000055163	4401.77	3258.39	0.4342	2.4139e-05	0.0010245	4310	3369	4267	3733	3975	3307	CYFIP2	cytoplasmic FMR1 interacting protein 2 [Source:HGNC Symbol;Acc:HGNC:13760]
ENSG00000117318	6845.84	9071.01	-0.406	2.4257e-05	0.0010282	6750	5789	5961	11345	10045	9315	ID3	inhibitor of DNA binding 3, HLH protein [Source:HGNC Symbol;Acc:HGNC:5362]
ENSG00000228727	241.45	109.56	1.1444	2.4349e-05	0.0010307	204	215	232	78	147	138	SAPCD1	suppressor APC domain containing 1 [Source:HGNC Symbol;Acc:HGNC:13938]
ENSG00000117543	2021.71	1454.17	0.4756	2.4518e-05	0.0010351	1847	1784	1822	1755	1583	1568	DPH5	diphthamide biosynthesis 5 [Source:HGNC Symbol;Acc:HGNC:24270]
ENSG00000109016	2235.95	1596.9	0.4857	2.4505e-05	0.0010351	2292	1746	2025	1875	2031	1513	DHRS7B	dehydrogenase/reductase 7B [Source:HGNC Symbol;Acc:HGNC:24547]
ENSG00000204899	2662.49	1887.74	0.4955	2.4818e-05	0.0010464	2463	2428	2279	2564	2108	1760	MZT1	mitotic spindle organizing protein 1 [Source:HGNC Symbol;Acc:HGNC:33830]
ENSG00000048991	4402.28	3055.24	0.5274	2.4963e-05	0.0010511	3815	3567	4538	3532	3141	3578	R3HDM1	R3H domain containing 1 [Source:HGNC Symbol;Acc:HGNC:9757]
ENSG00000138162	3618.59	2750.09	0.3959	2.5041e-05	0.0010516	3440	2914	3446	3442	3211	2680	TACC2	transforming acidic coiled-coil containing protein 2 [Source:HGNC Symbol;Acc:HGNC:11523]
ENSG00000182944	16301.6	21097.8	-0.372	2.5027e-05	0.0010516	15765	12772	15662	25629	25228	20676	EWSR1	EWS RNA binding protein 1 [Source:HGNC Symbol;Acc:HGNC:3508]
ENSG00000149761	2821.63	2049.98	0.4611	2.5163e-05	0.0010553	2815	2407	2400	2496	2271	2159	NUDT22	nudix hydrolase 22 [Source:HGNC Symbol;Acc:HGNC:28189]
ENSG00000155368	15085.3	11499.8	0.3916	2.5283e-05	0.001059	14951	12282	13601	13397	13850	11646	DBI	diazepam binding inhibitor, acyl-CoA binding protein [Source:HGNC Symbol;Acc:HGNC:2690]
ENSG00000139618	506.56	248.16	1.0327	2.5348e-05	0.0010603	358	381	637	255	217	349	BRCA2	BRCA2 DNA repair associated [Source:HGNC Symbol;Acc:HGNC:1101]
ENSG00000133935	2965.07	2190.32	0.4371	2.5692e-05	0.0010733	2972	2442	2608	2649	2471	2283	ERG28	ergosterol biosynthesis 28 homolog [Source:HGNC Symbol;Acc:HGNC:1187]
ENSG00000064199	253.6	129.99	0.9695	2.5783e-05	0.0010757	231	203	253	131	131	170	SPA17	sperm autoantigenic protein 17 [Source:HGNC Symbol;Acc:HGNC:11210]
ENSG00000125505	3496.31	4584.24	-0.3907	2.5947e-05	0.0010811	3371	2765	3340	5604	5391	4542	MBOAT7	membrane bound O-acyltransferase domain containing 7 [Source:HGNC Symbol;Acc:HGNC:15505]
ENSG00000178685	152.42	279.66	-0.8746	2.6094e-05	0.0010858	169	107	139	383	316	255	PARP10	poly(ADP-ribose) polymerase family member 10 [Source:HGNC Symbol;Acc:HGNC:25895]
ENSG00000166881	7036.61	5377.12	0.3879	2.6142e-05	0.0010864	6586	5938	6494	6921	6295	5072	NEMP1	nuclear envelope integral membrane protein 1 [Source:HGNC Symbol;Acc:HGNC:29001]
ENSG00000165175	1243.87	868.52	0.5182	2.6513e-05	0.0011004	1248	929	1202	1100	1049	806	MID1IP1	MID1 interacting protein 1 [Source:HGNC Symbol;Acc:HGNC:20715]
ENSG00000100271	143.71	66.32	1.1167	2.656e-05	0.0011009	152	103	136	83	77	65	TTLL1	tubulin tyrosine ligase like 1 [Source:HGNC Symbol;Acc:HGNC:1312]
ENSG00000274641	39.11	105.06	-1.4267	2.6631e-05	0.0011024	28	38	39	105	120	126	H2BC17	H2B clustered histone 17 [Source:HGNC Symbol;Acc:HGNC:4758]
ENSG00000141551	5227.82	7091.19	-0.44	2.6733e-05	0.0011052	5087	4286	4774	8975	8948	6257	CSNK1D	casein kinase 1 delta [Source:HGNC Symbol;Acc:HGNC:2452]
ENSG00000161647	257.19	423.35	-0.7178	2.6889e-05	0.0011102	247	183	270	533	513	394	MPP3	membrane palmitoylated protein 3 [Source:HGNC Symbol;Acc:HGNC:7221]
ENSG00000189403	23764.7	17127.5	0.4725	2.6959e-05	0.0011117	20873	21022	22198	21239	17215	19237	HMGB1	high mobility group box 1 [Source:HGNC Symbol;Acc:HGNC:4983]
ENSG00000130589	1895.09	2759.41	-0.5423	2.7082e-05	0.0011153	1938	1443	1763	3706	3476	2268	HELZ2	helicase with zinc finger 2 [Source:HGNC Symbol;Acc:HGNC:30021]
ENSG00000022976	1177.43	807.17	0.5445	2.7167e-05	0.0011173	1224	938	1028	1088	862	793	ZNF839	zinc finger protein 839 [Source:HGNC Symbol;Acc:HGNC:20345]
ENSG00000161638	2663.54	3717.21	-0.481	2.7251e-05	0.0011193	2661	2070	2493	4947	4547	3208	ITGA5	integrin subunit alpha 5 [Source:HGNC Symbol;Acc:HGNC:6141]
ENSG00000134363	52.53	127.58	-1.2812	2.7355e-05	0.0011222	60	44	38	146	175	113	FST	follistatin [Source:HGNC Symbol;Acc:HGNC:3971]
ENSG00000177570	368.74	210.26	0.8129	2.7417e-05	0.0011232	308	295	396	254	205	247	SAMD12	sterile alpha motif domain containing 12 [Source:HGNC Symbol;Acc:HGNC:31750]
ENSG00000012048	1648.22	962.89	0.7766	2.7748e-05	0.0011353	1242	1365	1852	1038	877	1285	BRCA1	BRCA1 DNA repair associated [Source:HGNC Symbol;Acc:HGNC:1100]
ENSG00000176542	1014.51	559.78	0.8596	2.7818e-05	0.0011367	748	754	1255	598	522	741	USF3	upstream transcription factor family member 3 [Source:HGNC Symbol;Acc:HGNC:30494]
ENSG00000170421	589.92	877.1	-0.5709	2.7953e-05	0.0011408	545	445	612	995	1041	923	KRT8	keratin 8 [Source:HGNC Symbol;Acc:HGNC:6446]
ENSG00000141576	1044.5	714.89	0.5475	2.8215e-05	0.00115	1044	769	1026	942	769	715	RNF157	ring finger protein 157 [Source:HGNC Symbol;Acc:HGNC:29402]
ENSG00000116871	8067.05	10621.5	-0.3969	2.8602e-05	0.0011628	8175	6402	7283	13277	12641	10159	MAP7D1	MAP7 domain containing 1 [Source:HGNC Symbol;Acc:HGNC:25514]
ENSG00000131459	448.99	731.75	-0.7063	2.8636e-05	0.0011628	438	403	369	917	1005	583	GFPT2	glutamine-fructose-6-phosphate transaminase 2 [Source:HGNC Symbol;Acc:HGNC:4242]
ENSG00000064607	7197.87	5524.48	0.3818	2.8637e-05	0.0011628	6608	6026	6827	6507	6471	5694	SUGP2	SURP and G-patch domain containing 2 [Source:HGNC Symbol;Acc:HGNC:18641]
ENSG00000126524	4083.8	5431.57	-0.4116	2.9028e-05	0.0011762	3536	3592	3889	6703	6169	5518	SBDS	SBDS ribosome maturation factor [Source:HGNC Symbol;Acc:HGNC:19440]
ENSG00000198975	42.59	7.63	2.4783	2.9043e-05	0.0011762	25	37	53	13	5	8	MIRLET7A2	microRNA let-7a-2 [Source:HGNC Symbol;Acc:HGNC:31477]
ENSG00000137038	1731.81	1223	0.5012	2.9117e-05	0.0011777	1705	1534	1431	1545	1454	1158	DMAC1	distal membrane arm assembly complex 1 [Source:HGNC Symbol;Acc:HGNC:30536]
ENSG00000169679	10329.3	6825.51	0.5979	2.9239e-05	0.0011782	8433	8770	10709	7221	6999	8548	BUB1	BUB1 mitotic checkpoint serine/threonine kinase [Source:HGNC Symbol;Acc:HGNC:1148]
ENSG00000119314	5366.79	3999.18	0.4244	2.9228e-05	0.0011782	4650	4443	5425	5064	4378	4100	PTBP3	polypyrimidine tract binding protein 3 [Source:HGNC Symbol;Acc:HGNC:10253]
ENSG00000184979	445.86	682.59	-0.6142	2.9193e-05	0.0011782	466	334	411	919	768	638	USP18	ubiquitin specific peptidase 18 [Source:HGNC Symbol;Acc:HGNC:12616]
ENSG00000176422	474.95	705.34	-0.5699	2.9285e-05	0.0011786	477	377	433	829	843	714	SPRYD4	SPRY domain containing 4 [Source:HGNC Symbol;Acc:HGNC:27468]
ENSG00000138085	2866.48	2118.2	0.4362	2.9449e-05	0.0011808	2866	2328	2566	2716	2514	1977	ATRAID	all-trans retinoic acid induced differentiation factor [Source:HGNC Symbol;Acc:HGNC:24090]
ENSG00000167977	3349.15	4500.65	-0.4264	2.9452e-05	0.0011808	3367	2606	3110	5830	5316	4175	KCTD5	potassium channel tetramerization domain containing 5 [Source:HGNC Symbol;Acc:HGNC:21423]
ENSG00000197063	4405.69	6027.88	-0.4524	2.9418e-05	0.0011808	4442	3507	3988	7794	7470	5303	MAFG	MAF bZIP transcription factor G [Source:HGNC Symbol;Acc:HGNC:6781]
ENSG00000034677	2212.33	3055.89	-0.466	2.9577e-05	0.0011843	1846	1921	2205	3613	3466	3236	RNF19A	ring finger protein 19A, RBR E3 ubiquitin protein ligase [Source:HGNC Symbol;Acc:HGNC:13432]
ENSG00000108433	930.06	1326.48	-0.513	3.0207e-05	0.001208	854	783	877	1798	1552	1179	GOSR2	golgi SNAP receptor complex member 2 [Source:HGNC Symbol;Acc:HGNC:4431]
ENSG00000047634	1535.19	1096.21	0.4862	3.0414e-05	0.0012148	1335	1326	1484	1266	1276	1157	SCML1	Scm polycomb group protein like 1 [Source:HGNC Symbol;Acc:HGNC:10580]
ENSG00000163069	1307.4	1828.63	-0.4845	3.0497e-05	0.0012165	1148	1108	1277	2479	1974	1767	SGCB	sarcoglycan beta [Source:HGNC Symbol;Acc:HGNC:10806]
ENSG00000221978	5364.54	6963.24	-0.3764	3.0809e-05	0.0012229	5078	4546	4872	8812	7926	6883	CCNL2	cyclin L2 [Source:HGNC Symbol;Acc:HGNC:20570]
ENSG00000170917	388.58	238.67	0.7032	3.0784e-05	0.0012229	329	330	391	292	274	242	NUDT6	nudix hydrolase 6 [Source:HGNC Symbol;Acc:HGNC:8053]
ENSG00000242667	18.67	72.41	-1.9677	3.0768e-05	0.0012229	9	26	14	66	85	90	-	ribosomal protein S10 (RPS10) pseudogene
ENSG00000185813	2872.49	2012.03	0.5134	3.0773e-05	0.0012229	2998	2159	2644	2599	2539	1733	PCYT2	phosphate cytidylyltransferase 2, ethanolamine [Source:HGNC Symbol;Acc:HGNC:8756]
ENSG00000166716	1248.45	1784.78	-0.5156	3.0875e-05	0.001224	1213	936	1242	2289	2240	1561	ZNF592	zinc finger protein 592 [Source:HGNC Symbol;Acc:HGNC:28986]
ENSG00000071539	7282.87	5556.12	0.3905	3.1113e-05	0.0012319	7079	5631	7047	6784	6672	5393	TRIP13	thyroid hormone receptor interactor 13 [Source:HGNC Symbol;Acc:HGNC:12307]
ENSG00000225190	1362.12	1857.07	-0.4471	3.1681e-05	0.0012528	1335	1075	1282	2284	2249	1773	PLEKHM1	pleckstrin homology and RUN domain containing M1 [Source:HGNC Symbol;Acc:HGNC:29017]
ENSG00000138758	9010.33	6404.75	0.4926	3.1739e-05	0.0012535	7392	7398	9594	7472	6974	7112	SEPTIN11	septin 11 [Source:HGNC Symbol;Acc:HGNC:25589]
ENSG00000168066	9994.01	12798.3	-0.3568	3.1898e-05	0.0012582	9317	8135	9602	15790	14647	12910	SF1	splicing factor 1 [Source:HGNC Symbol;Acc:HGNC:12950]
ENSG00000171467	2008.97	1446.47	0.4737	3.2023e-05	0.0012616	1774	1604	2065	1781	1786	1350	ZNF318	zinc finger protein 318 [Source:HGNC Symbol;Acc:HGNC:13578]
ENSG00000115257	530.89	327.47	0.6996	3.2307e-05	0.0012712	505	419	515	327	395	375	PCSK4	proprotein convertase subtilisin/kexin type 4 [Source:HGNC Symbol;Acc:HGNC:8746]
ENSG00000281344	164.83	75	1.1387	3.2391e-05	0.0012721	132	115	202	82	93	78	HELLPAR	HELLP associated long non-coding RNA [Source:HGNC Symbol;Acc:HGNC:43984]
ENSG00000100473	844.02	1194.99	-0.5019	3.241e-05	0.0012721	817	685	783	1604	1300	1159	COCH	cochlin [Source:HGNC Symbol;Acc:HGNC:2180]
ENSG00000034152	5258.38	6874.72	-0.3867	3.2525e-05	0.0012751	5191	4301	4739	8433	8249	6647	MAP2K3	mitogen-activated protein kinase kinase 3 [Source:HGNC Symbol;Acc:HGNC:6843]
ENSG00000156508	874589	674693	0.3744	3.3262e-05	0.0013024	841154	717881	807585	771170	811654	696003	EEF1A1	eukaryotic translation elongation factor 1 alpha 1 [Source:HGNC Symbol;Acc:HGNC:3189]
ENSG00000121073	3718.17	2715.09	0.4532	3.339e-05	0.0013058	3728	3045	3289	3669	3135	2458	SLC35B1	solute carrier family 35 member B1 [Source:HGNC Symbol;Acc:HGNC:20798]
ENSG00000204618	118.25	238.34	-1.0156	3.4103e-05	0.0013304	100	118	99	295	340	182	RNF39	ring finger protein 39 [Source:HGNC Symbol;Acc:HGNC:18064]
ENSG00000170312	5545.29	4102.19	0.4347	3.4078e-05	0.0013304	4605	4913	5437	5146	4720	4048	CDK1	cyclin dependent kinase 1 [Source:HGNC Symbol;Acc:HGNC:1722]
ENSG00000180229	1158.19	801.08	0.5312	3.435e-05	0.0013384	1028	973	1130	964	1040	722	HERC2P3	hect domain and RLD 2 pseudogene 3 [Source:HGNC Symbol;Acc:HGNC:4871]
ENSG00000205269	886.71	591.48	0.5826	3.4462e-05	0.0013411	744	767	883	797	702	521	TMEM170B	transmembrane protein 170B [Source:HGNC Symbol;Acc:HGNC:34244]
ENSG00000171425	1826.57	2515.13	-0.4616	3.4759e-05	0.001351	1900	1488	1556	3149	2973	2419	ZNF581	zinc finger protein 581 [Source:HGNC Symbol;Acc:HGNC:25017]
ENSG00000186432	8256.53	10879.7	-0.398	3.4924e-05	0.0013558	7231	6954	8133	12967	12275	11493	KPNA4	karyopherin subunit alpha 4 [Source:HGNC Symbol;Acc:HGNC:6397]
ENSG00000184508	379.68	223.13	0.7685	3.5279e-05	0.0013671	413	286	332	239	286	228	HDDC3	HD domain containing 3 [Source:HGNC Symbol;Acc:HGNC:30522]
ENSG00000105429	2163.61	1550.18	0.4809	3.5301e-05	0.0013671	2261	1646	1966	2004	1843	1431	MEGF8	multiple EGF like domains 8 [Source:HGNC Symbol;Acc:HGNC:3233]
ENSG00000174574	6160.06	8135.07	-0.4014	3.5547e-05	0.0013749	5889	5224	5532	10829	9230	7637	AKIRIN1	akirin 1 [Source:HGNC Symbol;Acc:HGNC:25744]
ENSG00000100558	12.35	52.79	-2.0865	3.6013e-05	0.0013913	14	6	14	60	76	44	PLEK2	pleckstrin 2 [Source:HGNC Symbol;Acc:HGNC:19238]
ENSG00000101955	2210.07	2953.61	-0.4184	3.614e-05	0.0013933	2213	1774	1999	3696	3501	2834	SRPX	sushi repeat containing protein X-linked [Source:HGNC Symbol;Acc:HGNC:11309]
ENSG00000260852	171.59	295.62	-0.7854	3.6154e-05	0.0013933	170	143	151	352	375	277	FBXL19-AS1	FBXL19 antisense RNA 1 [Source:HGNC Symbol;Acc:HGNC:27557]
ENSG00000172456	539.93	351.23	0.6191	3.624e-05	0.001395	480	451	529	445	431	320	FGGY	FGGY carbohydrate kinase domain containing [Source:HGNC Symbol;Acc:HGNC:25610]
ENSG00000264920	421.58	244.23	0.7907	3.6431e-05	0.0014006	453	337	352	248	274	294	SP2-DT	SP2 divergent transcript [Source:HGNC Symbol;Acc:HGNC:55330]
ENSG00000157326	224	111.03	1.0085	3.6863e-05	0.0014155	194	199	211	134	166	81	DHRS4	dehydrogenase/reductase 4 [Source:HGNC Symbol;Acc:HGNC:16985]
ENSG00000132199	3019.84	2239.52	0.4309	3.6946e-05	0.001417	2877	2588	2691	2774	2765	2077	ENOSF1	enolase superfamily member 1 [Source:HGNC Symbol;Acc:HGNC:30365]
ENSG00000122965	2151.94	3075.48	-0.5154	3.7261e-05	0.0014273	2037	1705	2090	3912	4065	2540	RBM19	RNA binding motif protein 19 [Source:HGNC Symbol;Acc:HGNC:29098]
ENSG00000203989	2999.4	1972.74	0.6042	3.7558e-05	0.001437	3479	2289	2372	2646	2420	1680	RHOXF2B	Rhox homeobox family member 2B [Source:HGNC Symbol;Acc:HGNC:33519]
ENSG00000105270	349.92	551.36	-0.6547	3.7915e-05	0.0014489	297	280	371	645	606	606	CLIP3	CAP-Gly domain containing linker protein 3 [Source:HGNC Symbol;Acc:HGNC:24314]
ENSG00000134146	193.63	96.8	1.0006	3.8122e-05	0.0014551	147	187	186	109	112	105	DPH6	diphthamine biosynthesis 6 [Source:HGNC Symbol;Acc:HGNC:30543]
ENSG00000164961	6449.51	4262.11	0.598	3.8291e-05	0.0014598	5413	5209	6844	4333	4547	5328	WASHC5	WASH complex subunit 5 [Source:HGNC Symbol;Acc:HGNC:28984]
ENSG00000250903	565.2	366.24	0.6271	3.8853e-05	0.0014794	565	404	569	449	427	365	GMDS-DT	GMDS divergent transcript [Source:HGNC Symbol;Acc:HGNC:48993]
ENSG00000206417	248.59	139.29	0.8364	3.8942e-05	0.0014811	225	202	246	155	177	139	H1-10-AS1	H1-10 antisense RNA 1 [Source:HGNC Symbol;Acc:HGNC:27953]
ENSG00000121671	479.21	726.45	-0.6007	4.0195e-05	0.0015269	503	384	411	942	885	650	CRY2	cryptochrome circadian regulator 2 [Source:HGNC Symbol;Acc:HGNC:2385]
ENSG00000090621	12904.8	9743.29	0.4053	4.0437e-05	0.0015324	12038	11273	11512	12888	11376	8937	PABPC4	poly(A) binding protein cytoplasmic 4 [Source:HGNC Symbol;Acc:HGNC:8557]
ENSG00000126267	14801.3	11164.2	0.4068	4.0395e-05	0.0015324	14632	12742	12592	14210	13224	10527	COX6B1	cytochrome c oxidase subunit 6B1 [Source:HGNC Symbol;Acc:HGNC:2280]
ENSG00000138796	2870.46	2022.97	0.5042	4.0765e-05	0.0015412	2798	2428	2531	2563	2647	1702	HADH	hydroxyacyl-CoA dehydrogenase [Source:HGNC Symbol;Acc:HGNC:4799]
ENSG00000111652	5045.28	3667.88	0.4598	4.0753e-05	0.0015412	5129	4050	4486	4647	4650	3214	COPS7A	COP9 signalosome subunit 7A [Source:HGNC Symbol;Acc:HGNC:16758]
ENSG00000132680	3203.12	4234.47	-0.4029	4.1805e-05	0.0015768	2818	2804	3021	5150	5047	4159	KHDC4	KH domain containing 4, pre-mRNA splicing factor [Source:HGNC Symbol;Acc:HGNC:29145]
ENSG00000108506	1109.01	747.26	0.5709	4.1769e-05	0.0015768	982	939	1076	808	822	874	INTS2	integrator complex subunit 2 [Source:HGNC Symbol;Acc:HGNC:29241]
ENSG00000023445	1841.61	2887.85	-0.649	4.2229e-05	0.0015909	1256	1570	2150	3523	3079	3139	BIRC3	baculoviral IAP repeat containing 3 [Source:HGNC Symbol;Acc:HGNC:591]
ENSG00000121897	1982.01	1432.66	0.4682	4.285e-05	0.0016123	1708	1750	1888	1821	1536	1491	LIAS	lipoic acid synthetase [Source:HGNC Symbol;Acc:HGNC:16429]
ENSG00000129932	1075.06	1531.6	-0.5096	4.3178e-05	0.0016228	1070	813	1036	1680	1819	1657	DOHH	deoxyhypusine hydroxylase [Source:HGNC Symbol;Acc:HGNC:28662]
ENSG00000127666	1524.68	2044.42	-0.4229	4.3231e-05	0.0016228	1467	1215	1449	2443	2439	2041	TICAM1	toll like receptor adaptor molecule 1 [Source:HGNC Symbol;Acc:HGNC:18348]
ENSG00000127483	11322.1	8695.5	0.3807	4.3299e-05	0.0016235	10451	9399	10773	11507	9966	8132	HP1BP3	heterochromatin protein 1 binding protein 3 [Source:HGNC Symbol;Acc:HGNC:24973]
ENSG00000177788	790.79	513.64	0.6211	4.4216e-05	0.0016559	785	606	755	708	636	417	-	novel transcript
ENSG00000242599	88.91	185.57	-1.0598	4.4879e-05	0.0016729	87	77	76	206	177	236	CSAG4	CSAG family member 4 (pseudogene) [Source:HGNC Symbol;Acc:HGNC:20923]
ENSG00000185585	253.21	403.58	-0.6729	4.4818e-05	0.0016729	249	202	235	524	476	374	OLFML2A	olfactomedin like 2A [Source:HGNC Symbol;Acc:HGNC:27270]
ENSG00000069399	638.31	929.19	-0.5409	4.4786e-05	0.0016729	667	504	559	1092	1067	978	BCL3	BCL3 transcription coactivator [Source:HGNC Symbol;Acc:HGNC:998]
ENSG00000093009	3629.33	2625.62	0.4669	4.4876e-05	0.0016729	3716	3017	3082	3083	3368	2463	CDC45	cell division cycle 45 [Source:HGNC Symbol;Acc:HGNC:1739]
ENSG00000172775	5150.61	3952.55	0.3818	4.4952e-05	0.0016736	4783	4442	4682	5024	4532	3861	PSME3IP1	proteasome activator subunit 3 interacting protein 1 [Source:HGNC Symbol;Acc:HGNC:29856]
ENSG00000117122	131.81	271.88	-1.0407	4.5435e-05	0.0016897	120	99	139	252	265	381	MFAP2	microfibril associated protein 2 [Source:HGNC Symbol;Acc:HGNC:7033]
ENSG00000132254	2960.02	4053.34	-0.4535	4.5764e-05	0.0016985	3038	2293	2698	4959	5157	3678	ARFIP2	ADP ribosylation factor interacting protein 2 [Source:HGNC Symbol;Acc:HGNC:17160]
ENSG00000173113	9125.53	6637.45	0.4591	4.5795e-05	0.0016985	9031	7943	7654	8840	7993	5831	TRMT112	tRNA methyltransferase subunit 11-2 [Source:HGNC Symbol;Acc:HGNC:26940]
ENSG00000131069	4019.4	2948.87	0.4468	4.5834e-05	0.0016985	4188	3068	3653	3656	3641	2732	ACSS2	acyl-CoA synthetase short chain family member 2 [Source:HGNC Symbol;Acc:HGNC:15814]
ENSG00000214193	963.97	1336.8	-0.472	4.6013e-05	0.0017032	898	781	931	1685	1631	1233	SH3D21	SH3 domain containing 21 [Source:HGNC Symbol;Acc:HGNC:26236]
ENSG00000162591	250.83	134.45	0.8962	4.6263e-05	0.0017085	247	211	220	172	185	104	MEGF6	multiple EGF like domains 6 [Source:HGNC Symbol;Acc:HGNC:3232]
ENSG00000143322	2966.02	3942.53	-0.4108	4.6216e-05	0.0017085	2737	2450	2837	4823	4933	3649	ABL2	ABL proto-oncogene 2, non-receptor tyrosine kinase [Source:HGNC Symbol;Acc:HGNC:77]
ENSG00000135926	6939.34	9137.59	-0.397	4.6661e-05	0.0017212	7121	5472	6216	11289	10932	8798	TMBIM1	transmembrane BAX inhibitor motif containing 1 [Source:HGNC Symbol;Acc:HGNC:23410]
ENSG00000170776	3851.29	2812.3	0.4537	4.7654e-05	0.0017558	3343	2968	4139	3429	3344	2762	AKAP13	A-kinase anchoring protein 13 [Source:HGNC Symbol;Acc:HGNC:371]
ENSG00000139908	155.29	69.47	1.1558	4.7794e-05	0.0017589	148	108	167	108	82	50	TSSK4	testis specific serine kinase 4 [Source:HGNC Symbol;Acc:HGNC:19825]
ENSG00000088325	30766	22173	0.4726	4.9091e-05	0.0018024	26742	26116	30276	25186	23229	25955	TPX2	TPX2 microtubule nucleation factor [Source:HGNC Symbol;Acc:HGNC:1249]
ENSG00000154734	66.89	146.11	-1.1316	4.9072e-05	0.0018024	52	62	66	206	175	120	ADAMTS1	ADAM metallopeptidase with thrombospondin type 1 motif 1 [Source:HGNC Symbol;Acc:HGNC:217]
ENSG00000213085	81.78	168.25	-1.0407	4.9488e-05	0.0018122	93	62	67	219	206	149	CFAP45	cilia and flagella associated protein 45 [Source:HGNC Symbol;Acc:HGNC:17229]
ENSG00000113070	2818.02	3725.22	-0.4029	4.9584e-05	0.0018122	2735	2379	2502	4761	4381	3524	HBEGF	heparin binding EGF like growth factor [Source:HGNC Symbol;Acc:HGNC:3059]
ENSG00000145901	6051.29	7813.11	-0.3687	4.9526e-05	0.0018122	5724	4966	5685	10003	9206	7362	TNIP1	TNFAIP3 interacting protein 1 [Source:HGNC Symbol;Acc:HGNC:16903]
ENSG00000261373	337.66	540.01	-0.6755	4.9558e-05	0.0018122	337	268	310	566	615	628	VPS9D1-AS1	VPS9D1 antisense RNA 1 [Source:HGNC Symbol;Acc:HGNC:48915]
ENSG00000253301	1044.27	698.06	0.5804	4.9932e-05	0.0018228	820	886	1116	930	787	659	LINC01606	long intergenic non-protein coding RNA 1606 [Source:HGNC Symbol;Acc:HGNC:51656]
ENSG00000051341	1558.06	923.66	0.7556	5.0206e-05	0.0018307	1176	1270	1772	878	963	1223	POLQ	DNA polymerase theta [Source:HGNC Symbol;Acc:HGNC:9186]
ENSG00000165434	504.19	846.22	-0.7483	5.0608e-05	0.0018432	320	495	538	1120	934	822	PGM2L1	phosphoglucomutase 2 like 1 [Source:HGNC Symbol;Acc:HGNC:20898]
ENSG00000067369	3712.39	2635.3	0.4947	5.0883e-05	0.0018511	3098	2940	4024	2943	3125	2813	TP53BP1	tumor protein p53 binding protein 1 [Source:HGNC Symbol;Acc:HGNC:11999]
ENSG00000110427	4176.43	3017.87	0.4687	5.1334e-05	0.0018654	3885	3105	4358	3743	3825	2710	KIAA1549L	KIAA1549 like [Source:HGNC Symbol;Acc:HGNC:24836]
ENSG00000155363	5478.33	7151.56	-0.3845	5.1609e-05	0.0018733	5483	4245	5132	9011	8392	6885	MOV10	Mov10 RISC complex RNA helicase [Source:HGNC Symbol;Acc:HGNC:7200]
ENSG00000185621	835.76	520.4	0.6848	5.1678e-05	0.0018737	644	699	917	610	516	619	LMLN	leishmanolysin like peptidase [Source:HGNC Symbol;Acc:HGNC:15991]
ENSG00000164105	1302.43	951.68	0.4527	5.1806e-05	0.0018762	1196	1107	1216	1156	1098	967	SAP30	Sin3A associated protein 30 [Source:HGNC Symbol;Acc:HGNC:10532]
ENSG00000164086	1527.97	2069.19	-0.4373	5.2029e-05	0.0018821	1540	1209	1392	2479	2517	2019	DUSP7	dual specificity phosphatase 7 [Source:HGNC Symbol;Acc:HGNC:3073]
ENSG00000071537	4096.39	2952.52	0.4725	5.3297e-05	0.0019258	3385	3243	4475	3598	3391	3004	SEL1L	SEL1L adaptor subunit of ERAD E3 ubiquitin ligase [Source:HGNC Symbol;Acc:HGNC:10717]
ENSG00000100439	1243.88	1713.9	-0.4623	5.3661e-05	0.0019367	1226	1013	1128	1957	2150	1694	ABHD4	abhydrolase domain containing 4, N-acyl phospholipase B [Source:HGNC Symbol;Acc:HGNC:20154]
ENSG00000147813	1116.94	754.87	0.565	5.4406e-05	0.0019575	1209	897	919	903	961	701	NAPRT	nicotinate phosphoribosyltransferase [Source:HGNC Symbol;Acc:HGNC:30450]
ENSG00000119487	13094.5	10259.5	0.352	5.4376e-05	0.0019575	12518	10689	12235	12192	12061	10450	MAPKAP1	MAPK associated protein 1 [Source:HGNC Symbol;Acc:HGNC:18752]
ENSG00000150768	4346.74	3330.23	0.3842	5.442e-05	0.0019575	3985	3572	4205	4029	4059	3211	DLAT	dihydrolipoamide S-acetyltransferase [Source:HGNC Symbol;Acc:HGNC:2896]
ENSG00000114779	2006.46	2775.71	-0.4678	5.4931e-05	0.0019736	2092	1613	1729	3189	3154	3009	ABHD14B	abhydrolase domain containing 14B [Source:HGNC Symbol;Acc:HGNC:28235]
ENSG00000116514	2773.52	3773.57	-0.4444	5.4994e-05	0.0019737	2835	2254	2419	4699	4717	3430	RNF19B	ring finger protein 19B [Source:HGNC Symbol;Acc:HGNC:26886]
ENSG00000152495	1059.76	710.84	0.5769	5.5148e-05	0.0019769	848	870	1150	840	783	773	CAMK4	calcium/calmodulin dependent protein kinase IV [Source:HGNC Symbol;Acc:HGNC:1464]
ENSG00000197780	836.69	1235.97	-0.5638	5.566e-05	0.0019923	792	771	689	1708	1261	1231	TAF13	TATA-box binding protein associated factor 13 [Source:HGNC Symbol;Acc:HGNC:11546]
ENSG00000147592	1870.02	1325.07	0.4968	5.57e-05	0.0019923	1695	1726	1612	1688	1388	1404	LACTB2	lactamase beta 2 [Source:HGNC Symbol;Acc:HGNC:18512]
ENSG00000136444	2322.25	1699.25	0.4501	5.6109e-05	0.0020046	2245	2045	1974	2178	2007	1595	RSAD1	radical S-adenosyl methionine domain containing 1 [Source:HGNC Symbol;Acc:HGNC:25634]
ENSG00000105879	2264.28	2993.15	-0.4022	5.6971e-05	0.0020331	2155	1790	2192	3591	3392	3130	CBLL1	Cbl proto-oncogene like 1 [Source:HGNC Symbol;Acc:HGNC:21225]
ENSG00000196923	5196	6686.28	-0.3637	5.7114e-05	0.002036	5091	4203	4775	8139	7803	6704	PDLIM7	PDZ and LIM domain 7 [Source:HGNC Symbol;Acc:HGNC:22958]
ENSG00000107984	664.77	978.75	-0.5578	5.756e-05	0.0020496	613	559	625	1028	1268	1005	DKK1	dickkopf WNT signaling pathway inhibitor 1 [Source:HGNC Symbol;Acc:HGNC:2891]
ENSG00000139211	6411.47	4578.57	0.4854	5.7892e-05	0.0020591	6057	5343	5938	6052	5915	3715	AMIGO2	adhesion molecule with Ig like domain 2 [Source:HGNC Symbol;Acc:HGNC:24073]
ENSG00000164733	9716.4	12541.4	-0.3681	5.7969e-05	0.0020595	9721	7590	9036	15204	14835	12454	CTSB	cathepsin B [Source:HGNC Symbol;Acc:HGNC:2527]
ENSG00000248475	1376.39	1001.38	0.4596	5.8087e-05	0.0020614	1352	1105	1271	1195	1127	1059	-	novel transcript
ENSG00000117308	2481.25	1820.57	0.4467	5.8447e-05	0.0020696	2550	2008	2160	2170	2250	1755	GALE	UDP-galactose-4-epimerase [Source:HGNC Symbol;Acc:HGNC:4116]
ENSG00000123933	2667.23	3618.08	-0.4397	5.8391e-05	0.0020696	2766	1981	2500	4692	4192	3422	MXD4	MAX dimerization protein 4 [Source:HGNC Symbol;Acc:HGNC:13906]
ENSG00000151779	2134.35	1407.96	0.601	5.9057e-05	0.0020888	1728	1753	2295	1600	1394	1717	NBAS	NBAS subunit of NRZ tethering complex [Source:HGNC Symbol;Acc:HGNC:15625]
ENSG00000092108	1572.13	2305.48	-0.5526	5.9384e-05	0.0020981	1186	1477	1565	2789	2472	2513	SCFD1	sec1 family domain containing 1 [Source:HGNC Symbol;Acc:HGNC:20726]
ENSG00000187741	4404.92	3295.3	0.4187	6.0297e-05	0.002128	4392	3430	4124	3960	4162	3074	FANCA	FA complementation group A [Source:HGNC Symbol;Acc:HGNC:3582]
ENSG00000164032	17088.4	12480.6	0.4532	6.0886e-05	0.0021462	17262	14884	13970	15906	15498	11139	H2AZ1	H2A.Z variant histone 1 [Source:HGNC Symbol;Acc:HGNC:4741]
ENSG00000065615	862.31	604.86	0.5107	6.101e-05	0.0021462	787	746	795	755	732	569	CYB5R4	cytochrome b5 reductase 4 [Source:HGNC Symbol;Acc:HGNC:20147]
ENSG00000079337	135.86	246.92	-0.8648	6.1015e-05	0.0021462	127	123	116	357	265	222	RAPGEF3	Rap guanine nucleotide exchange factor 3 [Source:HGNC Symbol;Acc:HGNC:16629]
ENSG00000175352	3549.41	4701.78	-0.4059	6.1236e-05	0.0021516	3229	2976	3391	6288	5426	4312	NRIP3	nuclear receptor interacting protein 3 [Source:HGNC Symbol;Acc:HGNC:1167]
ENSG00000117632	14249.6	10639.6	0.4214	6.1713e-05	0.0021659	12964	13031	12374	14042	11453	10616	STMN1	stathmin 1 [Source:HGNC Symbol;Acc:HGNC:6510]
ENSG00000123095	1059.63	1478.1	-0.4802	6.2382e-05	0.002187	953	880	1033	1958	1534	1518	BHLHE41	basic helix-loop-helix family member e41 [Source:HGNC Symbol;Acc:HGNC:16617]
ENSG00000119703	215.31	115.48	0.9008	6.2474e-05	0.0021878	232	146	209	142	132	117	ZC2HC1C	zinc finger C2HC-type containing 1C [Source:HGNC Symbol;Acc:HGNC:20354]
ENSG00000170222	277.03	428.28	-0.6282	6.2799e-05	0.0021968	264	225	261	522	502	427	ADPRM	ADP-ribose/CDP-alcohol diphosphatase, manganese dependent [Source:HGNC Symbol;Acc:HGNC:30925]
ENSG00000153896	375.76	226.34	0.7286	6.329e-05	0.0022115	360	328	326	291	295	188	ZNF599	zinc finger protein 599 [Source:HGNC Symbol;Acc:HGNC:26408]
ENSG00000115289	1246.77	1712.51	-0.4581	6.3779e-05	0.0022262	1248	1007	1121	2127	2122	1577	PCGF1	polycomb group ring finger 1 [Source:HGNC Symbol;Acc:HGNC:17615]
ENSG00000145908	2295.71	3112.87	-0.4393	6.4015e-05	0.0022271	1908	1973	2319	3732	3584	3209	ZNF300	zinc finger protein 300 [Source:HGNC Symbol;Acc:HGNC:13091]
ENSG00000146918	10308.5	8069.11	0.3533	6.4012e-05	0.0022271	9513	8430	9957	10291	9347	7773	NCAPG2	non-SMC condensin II complex subunit G2 [Source:HGNC Symbol;Acc:HGNC:21904]
ENSG00000038532	1591.66	1091.84	0.5435	6.3948e-05	0.0022271	1605	1222	1492	1277	1500	943	CLEC16A	C-type lectin domain containing 16A [Source:HGNC Symbol;Acc:HGNC:29013]
ENSG00000143507	566.82	811.62	-0.5177	6.4095e-05	0.0022274	548	443	546	996	986	774	DUSP10	dual specificity phosphatase 10 [Source:HGNC Symbol;Acc:HGNC:3065]
ENSG00000132128	2728.4	3699.75	-0.4396	6.4595e-05	0.0022424	2728	2266	2385	4738	4574	3301	LRRC41	leucine rich repeat containing 41 [Source:HGNC Symbol;Acc:HGNC:16917]
ENSG00000185519	171.78	298.73	-0.7998	6.4705e-05	0.0022437	151	161	150	398	296	317	FAM131C	family with sequence similarity 131 member C [Source:HGNC Symbol;Acc:HGNC:26717]
ENSG00000136158	5033.89	6761.81	-0.4256	6.5016e-05	0.0022521	5289	3775	4608	8364	8223	6388	SPRY2	sprouty RTK signaling antagonist 2 [Source:HGNC Symbol;Acc:HGNC:11270]
ENSG00000139178	876.28	1254.66	-0.5165	6.5127e-05	0.0022535	844	637	902	1462	1410	1357	C1RL	complement C1r subcomponent like [Source:HGNC Symbol;Acc:HGNC:21265]
ENSG00000278023	150.49	70.13	1.0968	6.5582e-05	0.0022668	145	146	113	98	82	60	RDM1	RAD52 motif containing 1 [Source:HGNC Symbol;Acc:HGNC:19950]
ENSG00000140548	523.56	798.59	-0.6092	6.6034e-05	0.0022799	521	379	524	1122	932	680	ZNF710	zinc finger protein 710 [Source:HGNC Symbol;Acc:HGNC:25352]
ENSG00000135414	1190.69	1602.03	-0.4282	6.6614e-05	0.0022974	1088	999	1132	1931	1910	1587	GDF11	growth differentiation factor 11 [Source:HGNC Symbol;Acc:HGNC:4216]
ENSG00000179583	38.3	98.21	-1.3581	6.8015e-05	0.0023432	35	29	40	111	143	81	CIITA	class II major histocompatibility complex transactivator [Source:HGNC Symbol;Acc:HGNC:7067]
ENSG00000115687	3882.2	2834.97	0.4533	6.8736e-05	0.0023655	3799	3138	3575	3478	3715	2472	PASK	PAS domain containing serine/threonine kinase [Source:HGNC Symbol;Acc:HGNC:17270]
ENSG00000146733	2054.34	1493.6	0.4598	6.9194e-05	0.0023787	2161	1642	1762	1903	1727	1443	PSPH	phosphoserine phosphatase [Source:HGNC Symbol;Acc:HGNC:9577]
ENSG00000166484	1157.43	1555.03	-0.426	6.9375e-05	0.0023823	1114	950	1068	1907	1825	1539	MAPK7	mitogen-activated protein kinase 7 [Source:HGNC Symbol;Acc:HGNC:6880]
ENSG00000099992	294.36	474.68	-0.6882	6.9743e-05	0.0023924	239	239	319	566	502	530	TBC1D10A	TBC1 domain family member 10A [Source:HGNC Symbol;Acc:HGNC:23609]
ENSG00000100221	2856.09	3829.94	-0.4234	6.9944e-05	0.0023967	2916	2269	2554	5020	4501	3525	JOSD1	Josephin domain containing 1 [Source:HGNC Symbol;Acc:HGNC:28953]
ENSG00000205485	294.06	462.06	-0.6522	7.0517e-05	0.0024137	309	246	240	584	517	465	-	pseudogene similar to part of postmeiotic segregation increased 2-like 3 PMS2L3
ENSG00000188549	1231.08	1697.68	-0.4638	7.0747e-05	0.0024164	1160	971	1206	2099	2148	1533	CCDC9B	coiled-coil domain containing 9B [Source:HGNC Symbol;Acc:HGNC:33488]
ENSG00000100285	3730.26	2814.48	0.4063	7.0743e-05	0.0024164	3258	3324	3475	3415	3212	2893	NEFH	neurofilament heavy [Source:HGNC Symbol;Acc:HGNC:7737]
ENSG00000107960	1815.57	1314.91	0.4662	7.0984e-05	0.0024219	1640	1477	1798	1454	1542	1430	STN1	STN1 subunit of CST complex [Source:HGNC Symbol;Acc:HGNC:26200]
ENSG00000105419	262.24	422.52	-0.6872	7.1537e-05	0.0024382	225	199	288	550	458	425	MEIS3	Meis homeobox 3 [Source:HGNC Symbol;Acc:HGNC:29537]
ENSG00000139438	149.87	265.27	-0.8213	7.193e-05	0.0024489	134	106	168	313	313	271	FAM222A	family with sequence similarity 222 member A [Source:HGNC Symbol;Acc:HGNC:25915]
ENSG00000002079	162.11	287.81	-0.8317	7.2715e-05	0.002473	130	166	138	385	311	282	MYH16	myosin heavy chain 16 pseudogene [Source:HGNC Symbol;Acc:HGNC:31038]
ENSG00000234127	4219.21	5548.65	-0.3951	7.3186e-05	0.0024811	4139	3240	4070	7001	6714	5160	TRIM26	tripartite motif containing 26 [Source:HGNC Symbol;Acc:HGNC:12962]
ENSG00000184083	318.06	484.2	-0.6054	7.3114e-05	0.0024811	298	245	320	600	558	483	FAM120C	family with sequence similarity 120C [Source:HGNC Symbol;Acc:HGNC:16949]
ENSG00000157227	918.21	1282.37	-0.4816	7.3183e-05	0.0024811	840	745	901	1654	1339	1346	MMP14	matrix metallopeptidase 14 [Source:HGNC Symbol;Acc:HGNC:7160]
ENSG00000196154	194.69	373.16	-0.9399	7.3451e-05	0.0024874	232	151	145	525	508	255	S100A4	S100 calcium binding protein A4 [Source:HGNC Symbol;Acc:HGNC:10494]
ENSG00000198408	7007.85	9611.12	-0.4556	7.4588e-05	0.0025232	5780	5634	7568	11154	10964	10292	OGA	O-GlcNAcase [Source:HGNC Symbol;Acc:HGNC:7056]
ENSG00000264112	862.55	524.34	0.7189	7.4951e-05	0.0025328	723	863	726	598	492	661	-	novel transcript
ENSG00000108528	4364.72	3174.15	0.4592	7.5105e-05	0.0025333	4344	3503	3975	3985	4131	2719	SLC25A11	solute carrier family 25 member 11 [Source:HGNC Symbol;Acc:HGNC:10981]
ENSG00000284837	378.82	236.03	0.6834	7.5125e-05	0.0025333	324	326	373	265	282	249	-	novel transcript
ENSG00000184678	272.99	454.45	-0.7322	7.5657e-05	0.0025486	277	194	272	490	482	548	H2BC21	H2B clustered histone 21 [Source:HGNC Symbol;Acc:HGNC:4760]
ENSG00000137288	1120.25	792.35	0.4987	7.6293e-05	0.0025673	977	1007	1035	1051	879	764	UQCC2	ubiquinol-cytochrome c reductase complex assembly factor 2 [Source:HGNC Symbol;Acc:HGNC:21237]
ENSG00000133884	4137.08	5334.64	-0.3667	7.6396e-05	0.002568	4070	3303	3835	6546	6322	5224	DPF2	double PHD fingers 2 [Source:HGNC Symbol;Acc:HGNC:9964]
ENSG00000091490	1373.48	1890.33	-0.4609	7.6534e-05	0.0025693	1385	1068	1272	2369	2363	1706	SEL1L3	SEL1L family member 3 [Source:HGNC Symbol;Acc:HGNC:29108]
ENSG00000108106	17475.9	13399.7	0.3832	7.6596e-05	0.0025693	17538	14644	15063	16014	15287	13975	UBE2S	ubiquitin conjugating enzyme E2 S [Source:HGNC Symbol;Acc:HGNC:17895]
ENSG00000103051	4840.65	3622.76	0.4179	7.7404e-05	0.0025937	4924	3898	4287	4640	4411	3290	COG4	component of oligomeric golgi complex 4 [Source:HGNC Symbol;Acc:HGNC:18620]
ENSG00000168014	2668.61	1923.02	0.4732	7.8416e-05	0.0026248	2354	2160	2712	2054	2334	2082	C2CD3	C2 domain containing 3 centriole elongation regulator [Source:HGNC Symbol;Acc:HGNC:24564]
ENSG00000184990	5746.98	4100.08	0.4869	7.8555e-05	0.0026267	5964	4845	4723	5261	5232	3510	SIVA1	SIVA1 apoptosis inducing factor [Source:HGNC Symbol;Acc:HGNC:17712]
ENSG00000104872	4589.91	3476.05	0.401	7.8714e-05	0.0026293	4635	3766	4019	4467	3824	3495	PIH1D1	PIH1 domain containing 1 [Source:HGNC Symbol;Acc:HGNC:26075]
ENSG00000142512	75.14	26.39	1.5091	8.2445e-05	0.002751	65	78	58	30	31	28	SIGLEC10	sialic acid binding Ig like lectin 10 [Source:HGNC Symbol;Acc:HGNC:15620]
ENSG00000148090	814.16	575.38	0.5005	8.2982e-05	0.002766	769	697	733	699	682	569	AUH	AU RNA binding methylglutaconyl-CoA hydratase [Source:HGNC Symbol;Acc:HGNC:890]
ENSG00000170456	3202.72	2387.43	0.4241	8.3175e-05	0.0027696	2879	2461	3351	3006	2670	2413	DENND5B	DENN domain containing 5B [Source:HGNC Symbol;Acc:HGNC:28338]
ENSG00000187193	216.42	399.93	-0.8853	8.3373e-05	0.0027733	201	189	194	537	303	501	MT1X	metallothionein 1X [Source:HGNC Symbol;Acc:HGNC:7405]
ENSG00000267147	280.83	167.01	0.7517	8.351e-05	0.0027749	276	223	262	186	200	177	LINC01842	long intergenic non-protein coding RNA 1842 [Source:HGNC Symbol;Acc:HGNC:52656]
ENSG00000116133	7577.18	5717.81	0.406	8.4161e-05	0.0027907	7207	6149	7158	7103	7300	5080	DHCR24	24-dehydrocholesterol reductase [Source:HGNC Symbol;Acc:HGNC:2859]
ENSG00000130560	6228.19	4734.16	0.3956	8.4135e-05	0.0027907	6349	5068	5442	5876	5719	4489	UBAC1	UBA domain containing 1 [Source:HGNC Symbol;Acc:HGNC:30221]
ENSG00000148219	551.12	343.49	0.6799	8.4514e-05	0.0027983	563	496	426	463	421	291	ASTN2	astrotactin 2 [Source:HGNC Symbol;Acc:HGNC:17021]
ENSG00000166920	138.64	246.12	-0.8307	8.4565e-05	0.0027983	125	122	127	348	280	214	C15orf48	chromosome 15 open reading frame 48 [Source:HGNC Symbol;Acc:HGNC:29898]
ENSG00000119977	2881.22	2138.53	0.4304	8.5507e-05	0.0028265	3017	2219	2581	2647	2393	2197	TCTN3	tectonic family member 3 [Source:HGNC Symbol;Acc:HGNC:24519]
ENSG00000104331	7247.56	5556.45	0.3832	8.6036e-05	0.0028409	6495	6093	7004	7418	6141	5339	BPNT2	3'(2'), 5'-bisphosphate nucleotidase 2 [Source:HGNC Symbol;Acc:HGNC:26019]
ENSG00000259660	124.32	46.29	1.4231	8.6121e-05	0.0028409	125	70	146	48	81	30	DNM1P47	dynamin 1 pseudogene 47 [Source:HGNC Symbol;Acc:HGNC:35200]
ENSG00000050426	5413.83	4031.05	0.4252	8.6239e-05	0.0028419	5391	4690	4533	5095	4911	3713	LETMD1	LETM1 domain containing 1 [Source:HGNC Symbol;Acc:HGNC:24241]
ENSG00000268030	37.04	93.39	-1.3402	8.6755e-05	0.0028559	32	39	28	118	108	91	-	novel transcript, antisense to KXD1
ENSG00000185697	7262.96	5072.49	0.5179	8.7025e-05	0.0028589	5430	6181	8014	5882	5785	5437	MYBL1	MYB proto-oncogene like 1 [Source:HGNC Symbol;Acc:HGNC:7547]
ENSG00000139926	2222.65	2998.09	-0.4319	8.7009e-05	0.0028589	2069	1738	2220	3925	3625	2676	FRMD6	FERM domain containing 6 [Source:HGNC Symbol;Acc:HGNC:19839]
ENSG00000153879	3778.91	2827.55	0.4181	8.7142e-05	0.0028598	3782	3167	3267	3672	3359	2599	CEBPG	CCAAT enhancer binding protein gamma [Source:HGNC Symbol;Acc:HGNC:1837]
ENSG00000158850	2721.41	3555.81	-0.3857	8.7571e-05	0.002864	2692	2129	2558	4305	4264	3486	B4GALT3	beta-1,4-galactosyltransferase 3 [Source:HGNC Symbol;Acc:HGNC:926]
ENSG00000114026	802.52	1178.05	-0.553	8.774e-05	0.002864	883	564	738	1380	1484	1131	OGG1	8-oxoguanine DNA glycosylase [Source:HGNC Symbol;Acc:HGNC:8125]
ENSG00000131721	2971.05	2198.4	0.4339	8.7544e-05	0.002864	2629	2641	2741	2917	2588	1991	RHOXF2	Rhox homeobox family member 2 [Source:HGNC Symbol;Acc:HGNC:30011]
ENSG00000186642	37.96	108.69	-1.5164	8.7739e-05	0.002864	50	22	32	169	146	63	PDE2A	phosphodiesterase 2A [Source:HGNC Symbol;Acc:HGNC:8777]
ENSG00000124151	3716.52	4914.54	-0.4029	8.7811e-05	0.002864	3401	2822	3867	6016	5779	4863	NCOA3	nuclear receptor coactivator 3 [Source:HGNC Symbol;Acc:HGNC:7670]
ENSG00000142279	489.79	707.2	-0.5308	8.7623e-05	0.002864	430	426	466	868	849	683	WTIP	WT1 interacting protein [Source:HGNC Symbol;Acc:HGNC:20964]
ENSG00000132406	1104.45	741.44	0.5743	8.7953e-05	0.0028657	1174	958	849	893	940	687	TMEM128	transmembrane protein 128 [Source:HGNC Symbol;Acc:HGNC:28201]
ENSG00000087085	212.48	357.63	-0.748	8.8434e-05	0.0028784	232	146	201	407	398	398	ACHE	acetylcholinesterase (Cartwright blood group) [Source:HGNC Symbol;Acc:HGNC:108]
ENSG00000099219	1001.8	1406.78	-0.4903	8.9138e-05	0.0028984	835	844	1029	1829	1667	1295	ERMP1	endoplasmic reticulum metallopeptidase 1 [Source:HGNC Symbol;Acc:HGNC:23703]
ENSG00000241634	137.03	56.86	1.2791	8.9258e-05	0.0028993	142	90	142	51	52	84	-	ribosomal protein L13 (RPL13) pseudogene
ENSG00000116396	948.81	1379.3	-0.5404	9.0548e-05	0.0029352	928	754	889	1876	1736	1116	KCNC4	potassium voltage-gated channel subfamily C member 4 [Source:HGNC Symbol;Acc:HGNC:6236]
ENSG00000170537	837.55	585.75	0.5155	9.0503e-05	0.0029352	838	648	786	750	704	540	TMC7	transmembrane channel like 7 [Source:HGNC Symbol;Acc:HGNC:23000]
ENSG00000240024	175.09	314.42	-0.8444	9.0998e-05	0.0029468	201	121	155	460	360	259	LINC00888	long intergenic non-protein coding RNA 888 [Source:HGNC Symbol;Acc:HGNC:48575]
ENSG00000153391	723.16	465.09	0.6343	9.1783e-05	0.0029692	644	663	640	639	589	368	INO80C	INO80 complex subunit C [Source:HGNC Symbol;Acc:HGNC:26994]
ENSG00000117118	14774.8	11398.5	0.3742	9.2029e-05	0.0029742	14774	12150	13052	14352	13760	10652	SDHB	succinate dehydrogenase complex iron sulfur subunit B [Source:HGNC Symbol;Acc:HGNC:10681]
ENSG00000187097	1619.5	1152.68	0.4905	9.2537e-05	0.0029876	1313	1349	1718	1452	1299	1156	ENTPD5	ectonucleoside triphosphate diphosphohydrolase 5 (inactive) [Source:HGNC Symbol;Acc:HGNC:3367]
ENSG00000115738	1439.96	1939.14	-0.4289	9.3293e-05	0.0030028	1454	1087	1369	2421	2224	1929	ID2	inhibitor of DNA binding 2 [Source:HGNC Symbol;Acc:HGNC:5361]
ENSG00000135625	55.66	124.16	-1.1569	9.3232e-05	0.0030028	52	50	48	144	123	149	EGR4	early growth response 4 [Source:HGNC Symbol;Acc:HGNC:3241]
ENSG00000198060	1791.14	2401.81	-0.4239	9.3281e-05	0.0030028	1656	1588	1586	3089	2845	2239	MARCHF5	membrane associated ring-CH-type finger 5 [Source:HGNC Symbol;Acc:HGNC:26025]
ENSG00000168803	589.45	390.48	0.5948	9.3873e-05	0.0030184	488	506	598	465	431	421	ADAL	adenosine deaminase like [Source:HGNC Symbol;Acc:HGNC:31853]
ENSG00000101187	2515.64	3473.34	-0.4653	9.4839e-05	0.0030464	2478	1892	2462	4057	4618	3136	SLCO4A1	solute carrier organic anion transporter family member 4A1 [Source:HGNC Symbol;Acc:HGNC:10953]
ENSG00000101224	10140.4	7934.04	0.354	9.5077e-05	0.0030479	9975	8053	9450	9596	9554	7752	CDC25B	cell division cycle 25B [Source:HGNC Symbol;Acc:HGNC:1726]
ENSG00000087086	91063.6	114529	-0.3308	9.5062e-05	0.0030479	87847	75351	83131	144999	132854	111023	FTL	ferritin light chain [Source:HGNC Symbol;Acc:HGNC:3999]
ENSG00000184992	1662.76	1224.23	0.4412	9.5629e-05	0.0030625	1643	1353	1505	1598	1447	1125	BRI3BP	BRI3 binding protein [Source:HGNC Symbol;Acc:HGNC:14251]
ENSG00000128185	2134.12	1524.12	0.4853	9.6332e-05	0.0030819	2224	1839	1699	1906	1835	1439	DGCR6L	DiGeorge syndrome critical region gene 6 like [Source:HGNC Symbol;Acc:HGNC:18551]
ENSG00000164442	2285.98	3115.57	-0.4462	9.6565e-05	0.0030863	2237	1805	2154	3567	3374	3530	CITED2	Cbp/p300 interacting transactivator with Glu/Asp rich carboxy-terminal domain 2 [Source:HGNC Symbol;Acc:HGNC:1987]
ENSG00000113734	461.96	685.58	-0.5701	9.706e-05	0.0030928	482	372	397	913	798	626	BNIP1	BCL2 interacting protein 1 [Source:HGNC Symbol;Acc:HGNC:1082]
ENSG00000174996	2165.85	2854.12	-0.3981	9.6894e-05	0.0030928	2025	1728	2115	3413	3529	2741	KLC2	kinesin light chain 2 [Source:HGNC Symbol;Acc:HGNC:20716]
ENSG00000158480	774.46	1086.94	-0.4885	9.7011e-05	0.0030928	799	584	720	1326	1311	1051	SPATA2	spermatogenesis associated 2 [Source:HGNC Symbol;Acc:HGNC:14681]
ENSG00000181220	1159.85	1601.82	-0.4654	9.8863e-05	0.0031439	1203	857	1092	2047	1882	1517	ZNF746	zinc finger protein 746 [Source:HGNC Symbol;Acc:HGNC:21948]
ENSG00000099783	16776.1	12824.1	0.3875	9.882e-05	0.0031439	16321	13926	15126	15900	16197	11569	HNRNPM	heterogeneous nuclear ribonucleoprotein M [Source:HGNC Symbol;Acc:HGNC:5046]
ENSG00000206503	5690	7833.7	-0.4614	9.9872e-05	0.0031666	5799	4701	4892	9712	10304	6716	HLA-A	major histocompatibility complex, class I, A [Source:HGNC Symbol;Acc:HGNC:4931]
ENSG00000197363	835.98	1152.47	-0.4634	9.9799e-05	0.0031666	820	673	771	1516	1300	1103	ZNF517	zinc finger protein 517 [Source:HGNC Symbol;Acc:HGNC:27984]
ENSG00000111186	1182.32	760	0.6366	9.9689e-05	0.0031666	1332	998	865	1004	954	641	WNT5B	Wnt family member 5B [Source:HGNC Symbol;Acc:HGNC:16265]
ENSG00000258947	359.68	566.82	-0.6564	0.00010069	0.0031894	273	326	370	684	601	625	TUBB3	tubulin beta 3 class III [Source:HGNC Symbol;Acc:HGNC:20772]
ENSG00000122694	210.84	341.56	-0.6972	0.0001013	0.0032055	181	177	212	450	402	312	GLIPR2	GLI pathogenesis related 2 [Source:HGNC Symbol;Acc:HGNC:18007]
ENSG00000117226	47.86	113.3	-1.2373	0.00010294	0.0032542	43	29	59	132	128	122	GBP3	guanylate binding protein 3 [Source:HGNC Symbol;Acc:HGNC:4184]
ENSG00000115902	1286.31	862.95	0.5752	0.00010385	0.0032797	1402	1010	1075	1107	1128	716	SLC1A4	solute carrier family 1 member 4 [Source:HGNC Symbol;Acc:HGNC:10942]
ENSG00000100226	2396.33	3211.2	-0.4223	0.00010401	0.0032813	2345	1844	2313	4080	3976	2886	GTPBP1	GTP binding protein 1 [Source:HGNC Symbol;Acc:HGNC:4669]
ENSG00000184599	54.1	131.43	-1.2867	0.00010444	0.0032916	53	61	30	142	184	120	TAFA3	TAFA chemokine like family member 3 [Source:HGNC Symbol;Acc:HGNC:21590]
ENSG00000110315	944.67	676.86	0.4807	0.00010492	0.0033036	851	771	935	877	763	659	RNF141	ring finger protein 141 [Source:HGNC Symbol;Acc:HGNC:21159]
ENSG00000145362	2323.09	1712	0.4408	0.00010583	0.0033256	1999	1870	2423	2012	1974	1795	ANK2	ankyrin 2 [Source:HGNC Symbol;Acc:HGNC:493]
ENSG00000253669	203.77	331.46	-0.7016	0.00010573	0.0033256	205	156	192	447	365	316	GASAL1	growth arrest associated lncRNA 1 [Source:HGNC Symbol;Acc:HGNC:53461]
ENSG00000166016	1069.01	1543.49	-0.5293	0.00010628	0.0033365	1116	735	1062	1843	1986	1418	ABTB2	ankyrin repeat and BTB domain containing 2 [Source:HGNC Symbol;Acc:HGNC:23842]
ENSG00000177105	2000.93	2638.72	-0.3989	0.00010644	0.0033382	1999	1603	1818	3117	3117	2690	RHOG	ras homolog family member G [Source:HGNC Symbol;Acc:HGNC:672]
ENSG00000196739	1031.13	1450.65	-0.4925	0.00010707	0.0033515	1011	778	1011	1841	1841	1267	COL27A1	collagen type XXVII alpha 1 chain [Source:HGNC Symbol;Acc:HGNC:22986]
ENSG00000240225	3228.35	4229.79	-0.3901	0.00010707	0.0033515	2885	2812	3016	5372	5094	3926	ZNF542P	zinc finger protein 542, pseudogene [Source:HGNC Symbol;Acc:HGNC:25393]
ENSG00000171503	1549.26	1125.73	0.4615	0.0001074	0.0033565	1386	1275	1531	1281	1269	1239	ETFDH	electron transfer flavoprotein dehydrogenase [Source:HGNC Symbol;Acc:HGNC:3483]
ENSG00000196365	6869.72	4942.52	0.4748	0.00010745	0.0033565	7277	5416	5927	6374	6332	4184	LONP1	lon peptidase 1, mitochondrial [Source:HGNC Symbol;Acc:HGNC:9479]
ENSG00000246451	195.96	329.9	-0.7539	0.00010767	0.0033603	170	170	189	454	409	268	-	novel transcript, antisense to KLC1
ENSG00000241255	90.07	33.76	1.4114	0.00010844	0.0033778	87	65	93	39	54	23	-	ribosomal protein S24 (RPS24) pseudogene
ENSG00000140057	436.13	266.81	0.7096	0.00010837	0.0033778	430	359	391	369	239	294	AK7	adenylate kinase 7 [Source:HGNC Symbol;Acc:HGNC:20091]
ENSG00000175137	1864.77	2595.28	-0.477	0.00010906	0.0033896	1901	1432	1727	3170	3421	2257	SH3BP5L	SH3 binding domain protein 5 like [Source:HGNC Symbol;Acc:HGNC:29360]
ENSG00000152784	1581.76	1142.27	0.4703	0.00010911	0.0033896	1635	1159	1506	1428	1248	1188	PRDM8	PR/SET domain 8 [Source:HGNC Symbol;Acc:HGNC:13993]
ENSG00000273802	42.47	114.12	-1.4236	0.00010914	0.0033896	63	27	26	173	111	106	H2BC8	H2B clustered histone 8 [Source:HGNC Symbol;Acc:HGNC:4746]
ENSG00000119547	406.46	238.31	0.7708	0.00010931	0.0033915	283	369	443	285	256	262	ONECUT2	one cut homeobox 2 [Source:HGNC Symbol;Acc:HGNC:8139]
ENSG00000137968	13.71	52.69	-1.9471	0.0001102	0.0034113	11	12	14	68	81	33	SLC44A5	solute carrier family 44 member 5 [Source:HGNC Symbol;Acc:HGNC:28524]
ENSG00000188060	11.74	0	6.1678	0.00011048	0.0034113	18	8	6	0	0	0	RAB42	RAB42, member RAS oncogene family [Source:HGNC Symbol;Acc:HGNC:28702]
ENSG00000151422	776	427.57	0.8618	0.00011013	0.0034113	514	639	947	438	400	580	FER	FER tyrosine kinase [Source:HGNC Symbol;Acc:HGNC:3655]
ENSG00000180921	202.06	334.31	-0.728	0.00011033	0.0034113	208	171	167	432	417	292	FAM83H	family with sequence similarity 83 member H [Source:HGNC Symbol;Acc:HGNC:24797]
ENSG00000173653	799.65	1103.77	-0.4654	0.00011043	0.0034113	784	648	733	1412	1318	1026	RCE1	Ras converting CAAX endopeptidase 1 [Source:HGNC Symbol;Acc:HGNC:13721]
ENSG00000243710	384.72	220.7	0.8043	0.00011063	0.0034125	289	345	403	224	238	274	CFAP57	cilia and flagella associated protein 57 [Source:HGNC Symbol;Acc:HGNC:26485]
ENSG00000250072	462.86	293.48	0.6575	0.00011212	0.003455	488	334	437	349	382	267	SH3TC2-DT	SH3TC2 divergent transcript [Source:HGNC Symbol;Acc:HGNC:52905]
ENSG00000112578	2244.44	3006.72	-0.4221	0.00011335	0.0034884	2168	1852	2052	3674	3851	2710	BYSL	bystin like [Source:HGNC Symbol;Acc:HGNC:1157]
ENSG00000149311	1297.79	833.4	0.6399	0.00011342	0.0034884	966	1019	1534	965	874	960	ATM	ATM serine/threonine kinase [Source:HGNC Symbol;Acc:HGNC:795]
ENSG00000080845	4870.23	6323.15	-0.3764	0.00011374	0.0034948	4585	3858	4756	7419	7134	6774	DLGAP4	DLG associated protein 4 [Source:HGNC Symbol;Acc:HGNC:24476]
ENSG00000197746	27462.1	36433.7	-0.4078	0.00011451	0.0035146	28152	21681	24599	47199	44964	32139	PSAP	prosaposin [Source:HGNC Symbol;Acc:HGNC:9498]
ENSG00000136159	1142.66	823.96	0.471	0.0001146	0.0035146	1000	1002	1081	1081	913	805	NUDT15	nudix hydrolase 15 [Source:HGNC Symbol;Acc:HGNC:23063]
ENSG00000274020	102.11	192.35	-0.9145	0.00011531	0.0035329	90	93	92	248	188	213	LINC01138	long intergenic non-protein coding RNA 1138 [Source:HGNC Symbol;Acc:HGNC:49454]
ENSG00000143252	7886.71	6044.03	0.384	0.0001157	0.0035355	7921	6652	6742	7365	6827	6248	SDHC	succinate dehydrogenase complex subunit C [Source:HGNC Symbol;Acc:HGNC:10682]
ENSG00000180801	228.73	377.75	-0.7231	0.00011564	0.0035355	247	187	185	405	485	385	ARSJ	arylsulfatase family member J [Source:HGNC Symbol;Acc:HGNC:26286]
ENSG00000198026	3169.6	4269.05	-0.4297	0.00011573	0.0035355	3088	2482	3024	5242	5538	3767	ZNF335	zinc finger protein 335 [Source:HGNC Symbol;Acc:HGNC:15807]
ENSG00000108469	1567.81	1137.77	0.462	0.00011621	0.0035468	1598	1261	1387	1503	1345	1031	RECQL5	RecQ like helicase 5 [Source:HGNC Symbol;Acc:HGNC:9950]
ENSG00000102317	21990.4	17220.4	0.3527	0.00011717	0.0035727	21012	18990	19369	22068	19788	16640	RBM3	RNA binding motif protein 3 [Source:HGNC Symbol;Acc:HGNC:9900]
ENSG00000205534	355.46	75.46	2.2359	0.00011745	0.0035778	134	259	574	94	88	74	SMG1P2	SMG1 pseudogene 2 [Source:HGNC Symbol;Acc:HGNC:49859]
ENSG00000214182	472.46	266.78	0.8261	0.00011807	0.0035931	427	475	364	305	236	348	PTMAP5	prothymosin alpha pseudogene 5 [Source:HGNC Symbol;Acc:HGNC:9628]
ENSG00000110344	1888.47	1233.12	0.6159	0.0001182	0.0035937	1498	1472	2152	1277	1342	1500	UBE4A	ubiquitination factor E4A [Source:HGNC Symbol;Acc:HGNC:12499]
ENSG00000075618	23396.1	30050.4	-0.3611	0.00012134	0.0036858	23567	17730	22222	36051	35395	30276	FSCN1	fascin actin-bundling protein 1 [Source:HGNC Symbol;Acc:HGNC:11148]
ENSG00000158019	1196.32	863.09	0.4722	0.00012151	0.0036873	1130	928	1187	1018	952	939	BABAM2	BRISC and BRCA1 A complex member 2 [Source:HGNC Symbol;Acc:HGNC:1106]
ENSG00000177225	2777.69	3610.22	-0.3781	0.00012177	0.0036918	2608	2353	2545	4253	4136	3800	GATD1	glutamine amidotransferase like class 1 domain containing 1 [Source:HGNC Symbol;Acc:HGNC:26616]
ENSG00000075415	51960.4	41137.1	0.337	0.00012268	0.0037157	51572	41402	47806	50763	48852	39968	SLC25A3	solute carrier family 25 member 3 [Source:HGNC Symbol;Acc:HGNC:10989]
ENSG00000102710	2618.45	1779.57	0.558	0.00012388	0.0037486	2356	2134	2598	1851	1832	2248	SUPT20H	SPT20 homolog, SAGA complex component [Source:HGNC Symbol;Acc:HGNC:20596]
ENSG00000049883	1156.17	814.11	0.5063	0.00012525	0.0037864	949	997	1176	1003	875	871	PTCD2	pentatricopeptide repeat domain 2 [Source:HGNC Symbol;Acc:HGNC:25734]
ENSG00000124532	2120.28	1594.46	0.4117	0.00012559	0.0037931	2057	1604	2096	1939	1840	1618	MRS2	magnesium transporter MRS2 [Source:HGNC Symbol;Acc:HGNC:13785]
ENSG00000151553	505.69	762.52	-0.5931	0.0001261	0.0038048	388	426	553	980	906	709	FAM160B1	family with sequence similarity 160 member B1 [Source:HGNC Symbol;Acc:HGNC:29320]
ENSG00000100697	3768.08	2498.84	0.5929	0.00012645	0.0038119	2729	3254	4192	2686	2712	2967	DICER1	dicer 1, ribonuclease III [Source:HGNC Symbol;Acc:HGNC:17098]
ENSG00000131368	2488.33	1871.82	0.4102	0.00012729	0.0038336	2303	2095	2328	2370	2314	1692	MRPS25	mitochondrial ribosomal protein S25 [Source:HGNC Symbol;Acc:HGNC:14511]
ENSG00000163933	1397.98	1010.06	0.4684	0.00012786	0.003847	1417	1132	1236	1372	1124	945	RFT1	RFT1 homolog [Source:HGNC Symbol;Acc:HGNC:30220]
ENSG00000066135	1777.32	1333.92	0.4137	0.00012889	0.0038706	1744	1475	1588	1690	1572	1271	KDM4A	lysine demethylase 4A [Source:HGNC Symbol;Acc:HGNC:22978]
ENSG00000184481	499.83	707.95	-0.5025	0.00012887	0.0038706	472	414	466	874	839	689	FOXO4	forkhead box O4 [Source:HGNC Symbol;Acc:HGNC:7139]
ENSG00000163945	2625.26	1823.19	0.5255	0.0001295	0.0038744	2440	2044	2636	2359	2456	1434	UVSSA	UV stimulated scaffold protein A [Source:HGNC Symbol;Acc:HGNC:29304]
ENSG00000182220	2415.61	1836.39	0.3957	0.00012943	0.0038744	2426	1881	2244	2280	2126	1820	ATP6AP2	ATPase H+ transporting accessory protein 2 [Source:HGNC Symbol;Acc:HGNC:18305]
ENSG00000167994	223.98	380.25	-0.7613	0.00012946	0.0038744	264	142	206	505	408	378	RAB3IL1	RAB3A interacting protein like 1 [Source:HGNC Symbol;Acc:HGNC:9780]
ENSG00000176293	805.14	548.49	0.5551	0.00012924	0.0038744	701	611	874	634	625	590	ZNF135	zinc finger protein 135 [Source:HGNC Symbol;Acc:HGNC:12919]
ENSG00000178445	6016.05	4644	0.3734	0.00013085	0.003911	5999	4819	5478	5752	5678	4355	GLDC	glycine decarboxylase [Source:HGNC Symbol;Acc:HGNC:4313]
ENSG00000002016	1065.14	748.86	0.5085	0.00013166	0.0039315	1046	820	1024	847	988	705	RAD52	RAD52 homolog, DNA repair protein [Source:HGNC Symbol;Acc:HGNC:9824]
ENSG00000116580	3344.02	2490.24	0.4256	0.00013216	0.0039391	2843	2749	3457	2868	2903	2631	GON4L	gon-4 like [Source:HGNC Symbol;Acc:HGNC:25973]
ENSG00000142544	113.79	209.86	-0.883	0.00013204	0.0039391	100	86	123	258	278	180	CTU1	cytosolic thiouridylase subunit 1 [Source:HGNC Symbol;Acc:HGNC:29590]
ENSG00000129566	1703.5	1256.45	0.4383	0.00013272	0.0039521	1597	1445	1561	1667	1492	1127	TEP1	telomerase associated protein 1 [Source:HGNC Symbol;Acc:HGNC:11726]
ENSG00000119862	491.44	703.2	-0.5168	0.00013609	0.004048	492	388	452	910	798	681	LGALSL	galectin like [Source:HGNC Symbol;Acc:HGNC:25012]
ENSG00000146414	1100.07	735.35	0.5821	0.00013632	0.004048	884	841	1261	824	846	805	SHPRH	SNF2 histone linker PHD RING helicase [Source:HGNC Symbol;Acc:HGNC:19336]
ENSG00000100985	54.03	141.53	-1.3878	0.00013623	0.004048	34	32	82	200	195	94	MMP9	matrix metallopeptidase 9 [Source:HGNC Symbol;Acc:HGNC:7176]
ENSG00000169962	3.29	26.54	-3.0048	0.00013652	0.0040502	5	2	2	38	31	22	TAS1R3	taste 1 receptor member 3 [Source:HGNC Symbol;Acc:HGNC:15661]
ENSG00000164978	1096.66	769.03	0.5112	0.00013665	0.0040502	1125	882	963	978	976	670	NUDT2	nudix hydrolase 2 [Source:HGNC Symbol;Acc:HGNC:8049]
ENSG00000178585	3133.08	2389.72	0.3909	0.00013686	0.0040528	3189	2507	2791	2884	2789	2416	CTNNBIP1	catenin beta interacting protein 1 [Source:HGNC Symbol;Acc:HGNC:16913]
ENSG00000155850	4118.67	3128.03	0.3968	0.00013701	0.0040533	3522	3401	4220	3991	3572	3056	SLC26A2	solute carrier family 26 member 2 [Source:HGNC Symbol;Acc:HGNC:10994]
ENSG00000287725	38.76	99.53	-1.361	0.00013836	0.0040894	28	38	38	109	90	132	-	novel protein, TPCN2 - SMIM38 readthrough
ENSG00000082516	4688.55	3639.26	0.3655	0.00013865	0.0040943	4273	3783	4641	4370	4414	3554	GEMIN5	gem nuclear organelle associated protein 5 [Source:HGNC Symbol;Acc:HGNC:20043]
ENSG00000167106	1525.62	2055.06	-0.4291	0.00013975	0.0041228	1544	1135	1466	2423	2398	2124	FAM102A	family with sequence similarity 102 member A [Source:HGNC Symbol;Acc:HGNC:31419]
ENSG00000099917	3275.68	4247.28	-0.3745	0.0001421	0.0041884	3220	2548	3116	4976	5066	4321	MED15	mediator complex subunit 15 [Source:HGNC Symbol;Acc:HGNC:14248]
ENSG00000106261	4773.81	3582.2	0.4143	0.0001459	0.0042965	4221	3644	5093	4602	4112	3456	ZKSCAN1	zinc finger with KRAB and SCAN domains 1 [Source:HGNC Symbol;Acc:HGNC:13101]
ENSG00000166670	19.13	62.11	-1.6953	0.00015028	0.0044214	26	14	12	66	76	67	MMP10	matrix metallopeptidase 10 [Source:HGNC Symbol;Acc:HGNC:7156]
ENSG00000196372	458.19	299.2	0.6144	0.0001527	0.0044884	462	347	435	372	378	269	ASB13	ankyrin repeat and SOCS box containing 13 [Source:HGNC Symbol;Acc:HGNC:19765]
ENSG00000106049	2253.67	1683.19	0.4216	0.00015425	0.0045299	2056	1868	2172	2034	1789	1850	HIBADH	3-hydroxyisobutyrate dehydrogenase [Source:HGNC Symbol;Acc:HGNC:4907]
ENSG00000002549	11431.2	9062.27	0.335	0.00015512	0.0045512	10642	9559	10707	11054	10992	8711	LAP3	leucine aminopeptidase 3 [Source:HGNC Symbol;Acc:HGNC:18449]
ENSG00000119242	478.94	716.59	-0.5803	0.00015714	0.0046062	475	400	420	836	731	838	CCDC92	coiled-coil domain containing 92 [Source:HGNC Symbol;Acc:HGNC:29563]
ENSG00000198576	15.48	58.19	-1.9132	0.00015744	0.0046107	14	12	16	85	90	28	ARC	activity regulated cytoskeleton associated protein [Source:HGNC Symbol;Acc:HGNC:648]
ENSG00000275180	26.71	82.98	-1.6307	0.0001595	0.0046666	13	17	43	89	106	85	-	novel transcript
ENSG00000170381	27.84	79.53	-1.5088	0.0001602	0.0046828	38	18	20	78	102	87	SEMA3E	semaphorin 3E [Source:HGNC Symbol;Acc:HGNC:10727]
ENSG00000074621	433.61	274.53	0.6619	0.00016076	0.0046949	461	302	418	328	295	302	SLC24A1	solute carrier family 24 member 1 [Source:HGNC Symbol;Acc:HGNC:10975]
ENSG00000014641	8213.96	6252.87	0.3933	0.00016222	0.0047333	7629	7420	7081	7810	7657	5801	MDH1	malate dehydrogenase 1 [Source:HGNC Symbol;Acc:HGNC:6970]
ENSG00000185880	1622.19	1179.89	0.459	0.00016238	0.0047335	1660	1397	1323	1460	1378	1163	TRIM69	tripartite motif containing 69 [Source:HGNC Symbol;Acc:HGNC:17857]
ENSG00000256673	83.74	33.57	1.32	0.00016266	0.0047375	75	80	70	36	41	36	-	ovostatin (OVOS) pseudogene
ENSG00000150893	371.97	217.7	0.7762	0.00016437	0.0047829	304	275	432	231	235	262	FREM2	FRAS1 related extracellular matrix 2 [Source:HGNC Symbol;Acc:HGNC:25396]
ENSG00000139998	1503.77	2040.17	-0.4402	0.00016757	0.0048715	1436	1173	1469	2494	2627	1826	RAB15	RAB15, member RAS oncogene family [Source:HGNC Symbol;Acc:HGNC:20150]
ENSG00000188897	123.11	55.98	1.1309	0.00017177	0.0049843	121	102	110	77	77	39	-	novel lipoprotein amino terminal region containing protein
ENSG00000213339	3326.62	2430.78	0.4523	0.00017176	0.0049843	3398	2768	2830	3040	3134	2117	QTRT1	queuine tRNA-ribosyltransferase catalytic subunit 1 [Source:HGNC Symbol;Acc:HGNC:23797]
ENSG00000166963	142.53	260.97	-0.8706	0.00017271	0.0050072	135	87	168	340	331	221	MAP1A	microtubule associated protein 1A [Source:HGNC Symbol;Acc:HGNC:6835]
ENSG00000174370	337.2	500.36	-0.5703	0.00017306	0.0050129	322	294	294	610	606	482	C11orf45	chromosome 11 open reading frame 45 [Source:HGNC Symbol;Acc:HGNC:28584]
ENSG00000182831	1904.84	2500.73	-0.3929	0.00017344	0.0050192	1714	1624	1808	3258	2718	2507	C16orf72	chromosome 16 open reading frame 72 [Source:HGNC Symbol;Acc:HGNC:30103]
ENSG00000162913	6.43	39.11	-2.5829	0.00017526	0.0050674	13	1	4	56	31	45	OBSCN-AS1	OBSCN antisense RNA 1 [Source:HGNC Symbol;Acc:HGNC:32047]
ENSG00000249550	408.29	267.99	0.6087	0.00017677	0.0051064	390	313	405	316	315	275	LINC01234	long intergenic non-protein coding RNA 1234 [Source:HGNC Symbol;Acc:HGNC:49757]
ENSG00000229056	112.11	209.21	-0.8983	0.00017949	0.0051756	84	88	132	251	224	230	HECW2-AS1	HECW2 antisense RNA 1 [Source:HGNC Symbol;Acc:HGNC:54062]
ENSG00000125247	873.73	604.59	0.5307	0.00017947	0.0051756	880	656	837	752	784	526	TMTC4	transmembrane O-mannosyltransferase targeting cadherins 4 [Source:HGNC Symbol;Acc:HGNC:25904]
ENSG00000239305	605.76	857.94	-0.5016	0.00018134	0.0052192	541	485	615	1101	904	898	RNF103	ring finger protein 103 [Source:HGNC Symbol;Acc:HGNC:12859]
ENSG00000105246	31.88	81.12	-1.3432	0.00018126	0.0052192	35	21	31	102	92	81	EBI3	Epstein-Barr virus induced 3 [Source:HGNC Symbol;Acc:HGNC:3129]
ENSG00000137962	4439.01	3088.01	0.5238	0.00018248	0.0052475	3359	3711	4934	3484	3377	3512	ARHGAP29	Rho GTPase activating protein 29 [Source:HGNC Symbol;Acc:HGNC:30207]
ENSG00000213347	1132.38	795.4	0.5103	0.00018275	0.0052505	1237	887	946	967	881	839	MXD3	MAX dimerization protein 3 [Source:HGNC Symbol;Acc:HGNC:14008]
ENSG00000163235	6562.84	5111.58	0.3604	0.00018507	0.0053124	6373	5309	6088	6736	5932	4740	TGFA	transforming growth factor alpha [Source:HGNC Symbol;Acc:HGNC:11765]
ENSG00000113318	860.28	595.05	0.5317	0.00018526	0.0053128	685	777	856	727	660	624	MSH3	mutS homolog 3 [Source:HGNC Symbol;Acc:HGNC:7326]
ENSG00000163041	7474.38	5793.15	0.3677	0.00018787	0.0053831	7307	6367	6518	7101	6377	6098	H3-3A	H3.3 histone A [Source:HGNC Symbol;Acc:HGNC:4764]
ENSG00000162616	1161.69	1583.72	-0.4473	0.00018872	0.0054024	1024	1028	1081	2020	1659	1676	DNAJB4	DnaJ heat shock protein family (Hsp40) member B4 [Source:HGNC Symbol;Acc:HGNC:14886]
ENSG00000221947	207.43	113	0.8731	0.00018889	0.0054024	216	186	157	152	135	99	XKR9	XK related 9 [Source:HGNC Symbol;Acc:HGNC:20937]
ENSG00000280378	0.35	16.7	-5.3896	0.00019044	0.0054419	1	0	0	17	20	19	-	TEC
ENSG00000008838	3715.87	4803.04	-0.3701	0.00019067	0.0054437	3623	2841	3621	5848	5852	4603	MED24	mediator complex subunit 24 [Source:HGNC Symbol;Acc:HGNC:22963]
ENSG00000167778	1642.81	2221.28	-0.435	0.00019288	0.0055019	1703	1280	1472	2577	2820	2134	SPRYD3	SPRY domain containing 3 [Source:HGNC Symbol;Acc:HGNC:25920]
ENSG00000143401	8755.9	6604.13	0.4068	0.00019386	0.0055199	7244	7811	8551	8446	7039	6867	ANP32E	acidic nuclear phosphoprotein 32 family member E [Source:HGNC Symbol;Acc:HGNC:16673]
ENSG00000085063	10035.8	12524.4	-0.3196	0.00019369	0.0055199	9360	8407	9366	15346	14785	12332	CD59	CD59 molecule (CD59 blood group) [Source:HGNC Symbol;Acc:HGNC:1689]
ENSG00000196427	69.88	145.73	-1.0653	0.0001942	0.0055246	62	65	61	206	190	106	NBPF4	NBPF member 4 [Source:HGNC Symbol;Acc:HGNC:26550]
ENSG00000177125	662.11	925.56	-0.4839	0.00019465	0.0055325	646	534	613	1242	1078	837	ZBTB34	zinc finger and BTB domain containing 34 [Source:HGNC Symbol;Acc:HGNC:31446]
ENSG00000068784	850.83	488.75	0.8016	0.00019604	0.0055669	597	648	1065	508	462	653	SRBD1	S1 RNA binding domain 1 [Source:HGNC Symbol;Acc:HGNC:25521]
ENSG00000176095	3118.89	4135.39	-0.407	0.00019728	0.0055889	3043	2390	3031	5158	5237	3694	IP6K1	inositol hexakisphosphate kinase 1 [Source:HGNC Symbol;Acc:HGNC:18360]
ENSG00000233476	1993.24	1496.83	0.4137	0.00019733	0.0055889	2001	1584	1816	1708	1814	1535	EEF1A1P6	eukaryotic translation elongation factor 1 alpha 1 pseudogene 6 [Source:HGNC Symbol;Acc:HGNC:3201]
ENSG00000175548	1813.54	1242.05	0.5451	0.00019734	0.0055889	1630	1479	1800	1777	1552	944	ALG10B	ALG10 alpha-1,2-glucosyltransferase B [Source:HGNC Symbol;Acc:HGNC:31088]
ENSG00000075568	5112.36	3877.72	0.3991	0.00019824	0.0056093	4540	4034	5284	4566	4304	4202	TMEM131	transmembrane protein 131 [Source:HGNC Symbol;Acc:HGNC:30366]
ENSG00000115419	3314.72	4582.34	-0.4676	0.00020006	0.0056538	2975	2839	3139	6601	5358	3762	GLS	glutaminase [Source:HGNC Symbol;Acc:HGNC:4331]
ENSG00000140396	3916.31	2814.02	0.4771	0.00020017	0.0056538	3209	2947	4481	3417	3233	2872	NCOA2	nuclear receptor coactivator 2 [Source:HGNC Symbol;Acc:HGNC:7669]
ENSG00000067225	126198	159043	-0.3337	0.00020068	0.0056634	123872	101260	116687	197700	193702	149218	PKM	pyruvate kinase M1/2 [Source:HGNC Symbol;Acc:HGNC:9021]
ENSG00000184588	2603.66	1961.72	0.4088	0.00020107	0.0056693	2527	1945	2601	2287	2405	1949	PDE4B	phosphodiesterase 4B [Source:HGNC Symbol;Acc:HGNC:8781]
ENSG00000127589	965.05	616.5	0.6451	0.00020143	0.0056731	942	746	930	811	875	436	TUBBP1	tubulin beta pseudogene 1 [Source:HGNC Symbol;Acc:HGNC:12414]
ENSG00000104140	29.65	76.25	-1.3638	0.00020156	0.0056731	25	26	29	98	80	80	RHOV	ras homolog family member V [Source:HGNC Symbol;Acc:HGNC:18313]
ENSG00000158022	0	12.91	-5.9869	0.00020203	0.0056763	0	0	0	34	6	6	TRIM63	tripartite motif containing 63 [Source:HGNC Symbol;Acc:HGNC:16007]
ENSG00000157456	10025.2	7736.56	0.374	0.00020185	0.0056763	9607	8152	9380	8734	8783	8518	CCNB2	cyclin B2 [Source:HGNC Symbol;Acc:HGNC:1580]
ENSG00000086544	470.07	711.57	-0.598	0.00020308	0.0057007	527	343	408	993	797	640	ITPKC	inositol-trisphosphate 3-kinase C [Source:HGNC Symbol;Acc:HGNC:14897]
ENSG00000136111	3991.1	3030.67	0.3969	0.00020405	0.0057228	3665	3145	4009	3984	3634	2718	TBC1D4	TBC1 domain family member 4 [Source:HGNC Symbol;Acc:HGNC:19165]
ENSG00000141682	7927.47	10311	-0.3794	0.00020435	0.0057264	7521	6791	7099	14080	11662	9426	PMAIP1	phorbol-12-myristate-13-acetate-induced protein 1 [Source:HGNC Symbol;Acc:HGNC:9108]
ENSG00000116353	1537.59	1145.25	0.4242	0.00020535	0.0057443	1469	1288	1400	1497	1365	1041	MECR	mitochondrial trans-2-enoyl-CoA reductase [Source:HGNC Symbol;Acc:HGNC:19691]
ENSG00000104442	5320.99	4037.64	0.3983	0.00020534	0.0057443	4659	4628	5075	4988	4238	4396	ARMC1	armadillo repeat containing 1 [Source:HGNC Symbol;Acc:HGNC:17684]
ENSG00000175294	577.38	366.75	0.6532	0.00020783	0.0058085	619	420	531	535	432	293	CATSPER1	cation channel sperm associated 1 [Source:HGNC Symbol;Acc:HGNC:17116]
ENSG00000135775	860.3	613.96	0.4865	0.0002082	0.0058138	734	735	855	779	677	624	COG2	component of oligomeric golgi complex 2 [Source:HGNC Symbol;Acc:HGNC:6546]
ENSG00000068323	3956.78	5070.54	-0.3578	0.00021021	0.0058543	3915	3100	3713	6405	6030	4800	TFE3	transcription factor binding to IGHM enhancer 3 [Source:HGNC Symbol;Acc:HGNC:11752]
ENSG00000051825	1076.76	683.04	0.6577	0.00021013	0.0058543	773	948	1184	731	707	843	MPHOSPH9	M-phase phosphoprotein 9 [Source:HGNC Symbol;Acc:HGNC:7215]
ENSG00000124226	4274.05	5449.05	-0.3506	0.00021	0.0058543	4022	3673	3847	6927	6402	5190	RNF114	ring finger protein 114 [Source:HGNC Symbol;Acc:HGNC:13094]
ENSG00000198270	571.27	392.72	0.5421	0.00021048	0.0058567	541	461	545	441	459	423	TMEM116	transmembrane protein 116 [Source:HGNC Symbol;Acc:HGNC:25084]
ENSG00000140044	407.94	253.19	0.6885	0.00021356	0.0059373	468	319	319	324	277	257	JDP2	Jun dimerization protein 2 [Source:HGNC Symbol;Acc:HGNC:17546]
ENSG00000166797	3305.44	2503.14	0.4013	0.00021376	0.0059376	3144	2884	2892	3046	2691	2708	CIAO2A	cytosolic iron-sulfur assembly component 2A [Source:HGNC Symbol;Acc:HGNC:26235]
ENSG00000024422	1966	2610.11	-0.4085	0.0002155	0.0059809	1983	1452	1908	3133	3182	2536	EHD2	EH domain containing 2 [Source:HGNC Symbol;Acc:HGNC:3243]
ENSG00000171658	0	11.67	-5.8372	0.00021843	0.0060567	0	0	0	12	20	8	NMRAL2P	NmrA like redox sensor 2, pseudogene [Source:HGNC Symbol;Acc:HGNC:52332]
ENSG00000215146	441.04	275.91	0.679	0.00021884	0.006063	356	366	471	290	311	323	-	zinc finger protein pseudogene
ENSG00000075151	7058.87	5074.68	0.4764	0.00021933	0.0060711	5873	5432	7850	5673	5625	5749	EIF4G3	eukaryotic translation initiation factor 4 gamma 3 [Source:HGNC Symbol;Acc:HGNC:3298]
ENSG00000152684	1712.93	2311.22	-0.4322	0.00022146	0.0061249	1775	1301	1574	2987	2811	2080	PELO	pelota mRNA surveillance and ribosome rescue factor [Source:HGNC Symbol;Acc:HGNC:8829]
ENSG00000119912	1481.24	983.99	0.5909	0.0002219	0.0061316	1126	1291	1581	1106	988	1198	IDE	insulin degrading enzyme [Source:HGNC Symbol;Acc:HGNC:5381]
ENSG00000162419	697.57	1019.93	-0.549	0.00022309	0.0061594	667	563	659	1412	1284	805	GMEB1	glucocorticoid modulatory element binding protein 1 [Source:HGNC Symbol;Acc:HGNC:4370]
ENSG00000119446	1616.57	2145.48	-0.4087	0.00022545	0.0062191	1500	1428	1432	2753	2306	2207	RBM18	RNA binding motif protein 18 [Source:HGNC Symbol;Acc:HGNC:28413]
ENSG00000099250	588.77	875.59	-0.5723	0.00022596	0.0062222	569	429	603	1023	1210	751	NRP1	neuropilin 1 [Source:HGNC Symbol;Acc:HGNC:8004]
ENSG00000142303	105.71	198.3	-0.9052	0.00022586	0.0062222	117	80	90	196	261	210	ADAMTS10	ADAM metallopeptidase with thrombospondin type 1 motif 10 [Source:HGNC Symbol;Acc:HGNC:13201]
ENSG00000039139	309.53	181.58	0.7706	0.00022796	0.0062718	227	259	351	202	217	193	DNAH5	dynein axonemal heavy chain 5 [Source:HGNC Symbol;Acc:HGNC:2950]
ENSG00000173320	573.1	363.94	0.6575	0.00022897	0.0062893	501	414	644	367	440	413	STOX2	storkhead box 2 [Source:HGNC Symbol;Acc:HGNC:25450]
ENSG00000167182	1225.21	1682.41	-0.4568	0.00022899	0.0062893	1252	910	1167	1871	2120	1695	SP2	Sp2 transcription factor [Source:HGNC Symbol;Acc:HGNC:11207]
ENSG00000138678	2494.65	3234.6	-0.375	0.00023001	0.0063121	2459	2071	2217	4167	3795	3041	GPAT3	glycerol-3-phosphate acyltransferase 3 [Source:HGNC Symbol;Acc:HGNC:28157]
ENSG00000174547	7445.12	5874.12	0.3418	0.0002304	0.0063172	7174	6371	6564	7298	6876	5753	MRPL11	mitochondrial ribosomal protein L11 [Source:HGNC Symbol;Acc:HGNC:14042]
ENSG00000132549	2290.47	1451.3	0.659	0.00023089	0.0063252	1645	1790	2777	1472	1560	1807	VPS13B	vacuolar protein sorting 13 homolog B [Source:HGNC Symbol;Acc:HGNC:2183]
ENSG00000116288	10448.6	8191.89	0.351	0.00023112	0.0063261	10300	8919	9005	10050	9689	8040	PARK7	Parkinsonism associated deglycase [Source:HGNC Symbol;Acc:HGNC:16369]
ENSG00000183929	115.23	209.41	-0.8622	0.00023224	0.0063512	126	93	93	240	284	188	DUSP5P1	dual specificity phosphatase 5 pseudogene 1 [Source:HGNC Symbol;Acc:HGNC:32020]
ENSG00000058091	1859.04	1425.13	0.3833	0.00023261	0.0063559	1679	1545	1804	1779	1653	1402	CDK14	cyclin dependent kinase 14 [Source:HGNC Symbol;Acc:HGNC:8883]
ENSG00000263513	277.16	161.65	0.7761	0.00023301	0.0063612	204	263	278	213	177	159	FAM72C	family with sequence similarity 72 member C [Source:HGNC Symbol;Acc:HGNC:30602]
ENSG00000144857	155.8	260.85	-0.7411	0.0002334	0.0063612	155	111	158	300	318	264	BOC	BOC cell adhesion associated, oncogene regulated [Source:HGNC Symbol;Acc:HGNC:17173]
ENSG00000118557	226.12	120.58	0.9101	0.00023331	0.0063612	190	206	213	102	157	143	PMFBP1	polyamine modulated factor 1 binding protein 1 [Source:HGNC Symbol;Acc:HGNC:17728]
ENSG00000168772	246.95	397.97	-0.6894	0.00023423	0.0063784	192	219	255	551	395	405	CXXC4	CXXC finger protein 4 [Source:HGNC Symbol;Acc:HGNC:24593]
ENSG00000066248	1157.77	1612.93	-0.4784	0.00023458	0.0063787	1259	885	998	2105	1935	1458	NGEF	neuronal guanine nucleotide exchange factor [Source:HGNC Symbol;Acc:HGNC:7807]
ENSG00000235706	230.6	135.42	0.769	0.00023464	0.0063787	233	196	194	163	149	145	DICER1-AS1	DICER1 antisense RNA 1 [Source:HGNC Symbol;Acc:HGNC:43017]
ENSG00000212694	181.49	306.39	-0.7565	0.00023549	0.0063962	149	164	176	320	425	292	LINC01089	long intergenic non-protein coding RNA 1089 [Source:HGNC Symbol;Acc:HGNC:27886]
ENSG00000116199	2968.8	2297.71	0.3695	0.00023654	0.0064153	2814	2427	2794	3037	2548	2225	FAM20B	FAM20B glycosaminoglycan xylosylkinase [Source:HGNC Symbol;Acc:HGNC:23017]
ENSG00000196659	257.09	154.1	0.7408	0.0002366	0.0064153	245	188	266	187	167	166	TTC30B	tetratricopeptide repeat domain 30B [Source:HGNC Symbol;Acc:HGNC:26425]
ENSG00000189060	966.28	1363.46	-0.496	0.00023888	0.0064718	963	763	893	1688	1342	1558	H1-0	H1.0 linker histone [Source:HGNC Symbol;Acc:HGNC:4714]
ENSG00000164404	98.58	37.58	1.3825	0.00023967	0.0064877	109	79	79	72	34	25	GDF9	growth differentiation factor 9 [Source:HGNC Symbol;Acc:HGNC:4224]
ENSG00000067064	6719.51	4933.81	0.4458	0.00024013	0.0064946	6094	5993	6028	5725	5043	5786	IDI1	isopentenyl-diphosphate delta isomerase 1 [Source:HGNC Symbol;Acc:HGNC:5387]
ENSG00000160551	3718.91	2568.15	0.5344	0.00024106	0.0065142	2789	2989	4296	2803	3017	2818	TAOK1	TAO kinase 1 [Source:HGNC Symbol;Acc:HGNC:29259]
ENSG00000196954	724.4	1028.89	-0.5057	0.00024294	0.0065595	626	625	705	1117	1177	1161	CASP4	caspase 4 [Source:HGNC Symbol;Acc:HGNC:1505]
ENSG00000146592	582.22	820.09	-0.4944	0.00024589	0.0066334	494	510	567	947	974	849	CREB5	cAMP responsive element binding protein 5 [Source:HGNC Symbol;Acc:HGNC:16844]
ENSG00000280441	4.35	38.37	-3.1264	0.00024624	0.0066372	1	2	9	8	63	54	-	novel transcript
ENSG00000134242	19.93	65.08	-1.7054	0.0002472	0.0066484	10	16	28	88	54	77	PTPN22	protein tyrosine phosphatase non-receptor type 22 [Source:HGNC Symbol;Acc:HGNC:9652]
ENSG00000186301	137.53	69.49	0.9818	0.00024728	0.0066484	134	107	132	96	84	58	MST1P2	macrophage stimulating 1 pseudogene 2 [Source:HGNC Symbol;Acc:HGNC:7383]
ENSG00000138623	93.19	180.23	-0.9558	0.00024687	0.0066484	63	92	95	246	213	157	SEMA7A	semaphorin 7A (John Milton Hagen blood group) [Source:HGNC Symbol;Acc:HGNC:10741]
ENSG00000206560	3721.58	2735.55	0.4443	0.00025019	0.0067209	3025	3087	3955	3071	3223	2925	ANKRD28	ankyrin repeat domain 28 [Source:HGNC Symbol;Acc:HGNC:29024]
ENSG00000251022	1242.3	1901.94	-0.6141	0.00025257	0.0067734	1024	1117	1207	2046	1775	2505	THAP9-AS1	THAP9 antisense RNA 1 [Source:HGNC Symbol;Acc:HGNC:44172]
ENSG00000170631	1271.57	1724.36	-0.4399	0.00025254	0.0067734	1266	1049	1125	2151	2192	1533	ZNF16	zinc finger protein 16 [Source:HGNC Symbol;Acc:HGNC:12947]
ENSG00000005448	4245.91	3278.1	0.3732	0.0002529	0.0067765	4358	3435	3703	4059	3867	3196	WDR54	WD repeat domain 54 [Source:HGNC Symbol;Acc:HGNC:25770]
ENSG00000124098	1587.14	2182.48	-0.4593	0.00025369	0.0067921	1441	1372	1472	2659	2179	2502	FAM210B	family with sequence similarity 210 member B [Source:HGNC Symbol;Acc:HGNC:16102]
ENSG00000196950	2929.59	2180.29	0.4263	0.00025467	0.0068125	2396	2483	3038	2523	2615	2231	SLC39A10	solute carrier family 39 member 10 [Source:HGNC Symbol;Acc:HGNC:20861]
ENSG00000175745	571.77	799.02	-0.483	0.00025571	0.0068346	536	457	556	980	998	739	NR2F1	nuclear receptor subfamily 2 group F member 1 [Source:HGNC Symbol;Acc:HGNC:7975]
ENSG00000164050	358.23	535.58	-0.5808	0.00025616	0.0068409	321	283	367	683	681	464	PLXNB1	plexin B1 [Source:HGNC Symbol;Acc:HGNC:9103]
ENSG00000162642	2389.21	3076.98	-0.3651	0.00025684	0.0068477	2290	2025	2141	3888	3399	3135	C1orf52	chromosome 1 open reading frame 52 [Source:HGNC Symbol;Acc:HGNC:24871]
ENSG00000223960	538.09	350.63	0.6163	0.00025674	0.0068477	461	422	576	493	413	295	CHROMR	cholesterol induced regulator of metabolism RNA [Source:HGNC Symbol;Acc:HGNC:54059]
ENSG00000150756	507.85	342.77	0.5659	0.0002576	0.0068583	450	426	497	471	376	321	ATPSCKMT	ATP synthase c subunit lysine N-methyltransferase [Source:HGNC Symbol;Acc:HGNC:27029]
ENSG00000228544	17.15	55.03	-1.6754	0.00025767	0.0068583	17	10	20	63	74	50	CCDC183-AS1	CCDC183 antisense RNA 1 [Source:HGNC Symbol;Acc:HGNC:44105]
ENSG00000143819	1245.2	1656.39	-0.412	0.00026038	0.0069245	1231	1011	1129	2131	1986	1523	EPHX1	epoxide hydrolase 1 [Source:HGNC Symbol;Acc:HGNC:3401]
ENSG00000112984	15010.5	11373.8	0.4004	0.00026523	0.0070475	14291	11433	15022	12215	13755	12303	KIF20A	kinesin family member 20A [Source:HGNC Symbol;Acc:HGNC:9787]
ENSG00000100055	37.09	88.85	-1.2568	0.00026685	0.0070848	32	26	43	98	111	91	CYTH4	cytohesin 4 [Source:HGNC Symbol;Acc:HGNC:9505]
ENSG00000150510	102.72	190.73	-0.8888	0.00026849	0.0071223	111	63	107	226	231	189	FAM124A	family with sequence similarity 124 member A [Source:HGNC Symbol;Acc:HGNC:26413]
ENSG00000198786	388223	278971	0.4768	0.00027014	0.0071602	381840	297950	373693	298072	287252	345988	MT-ND5	mitochondrially encoded NADH:ubiquinone oxidoreductase core subunit 5 [Source:HGNC Symbol;Acc:HGNC:7461]
ENSG00000106105	10885.8	8395.02	0.375	0.00027067	0.0071669	10652	8763	10066	9587	9304	9349	GARS1	glycyl-tRNA synthetase 1 [Source:HGNC Symbol;Acc:HGNC:4162]
ENSG00000059804	4683.62	6168.86	-0.3974	0.00027085	0.0071669	4655	3646	4401	8599	6806	5645	SLC2A3	solute carrier family 2 member 3 [Source:HGNC Symbol;Acc:HGNC:11007]
ENSG00000286018	45.8	117.16	-1.351	0.00027194	0.0071898	51	37	36	119	86	180	-	novel transcript, antisense to CCT8
ENSG00000163877	1595.23	2128.88	-0.4162	0.000277	0.0073056	1578	1188	1568	2757	2543	1951	SNIP1	Smad nuclear interacting protein 1 [Source:HGNC Symbol;Acc:HGNC:30587]
ENSG00000077152	3501.81	2661.78	0.3957	0.00027692	0.0073056	3067	3135	3237	3009	3196	2778	UBE2T	ubiquitin conjugating enzyme E2 T [Source:HGNC Symbol;Acc:HGNC:25009]
ENSG00000100181	10.38	0	5.9877	0.00027694	0.0073056	15	9	4	0	0	0	TPTEP1	TPTE pseudogene 1 [Source:HGNC Symbol;Acc:HGNC:43648]
ENSG00000131051	9402.28	12483.3	-0.4089	0.00027881	0.0073471	7609	8290	9464	14908	13669	13519	RBM39	RNA binding motif protein 39 [Source:HGNC Symbol;Acc:HGNC:15923]
ENSG00000167272	2547.56	1927.99	0.4018	0.00027967	0.0073636	2573	2073	2250	2346	2420	1788	POP5	POP5 homolog, ribonuclease P/MRP subunit [Source:HGNC Symbol;Acc:HGNC:17689]
ENSG00000000460	1080.44	782.91	0.4658	0.00028078	0.0073788	994	899	1029	868	892	872	C1orf112	chromosome 1 open reading frame 112 [Source:HGNC Symbol;Acc:HGNC:25565]
ENSG00000185875	427.26	265.1	0.6887	0.00028087	0.0073788	305	395	450	314	294	286	THNSL1	threonine synthase like 1 [Source:HGNC Symbol;Acc:HGNC:26160]
ENSG00000272143	135.78	67.05	1.0202	0.00028094	0.0073788	155	107	106	82	70	74	FGF14-AS2	FGF14 antisense RNA 2 [Source:HGNC Symbol;Acc:HGNC:44368]
ENSG00000104812	2560.93	3266.33	-0.351	0.00028195	0.0073994	2396	2060	2480	4180	3674	3229	GYS1	glycogen synthase 1 [Source:HGNC Symbol;Acc:HGNC:4706]
ENSG00000170989	766.36	1041.14	-0.4419	0.000284	0.007447	683	656	731	1241	1179	1096	S1PR1	sphingosine-1-phosphate receptor 1 [Source:HGNC Symbol;Acc:HGNC:3165]
ENSG00000171453	1146.62	1525.65	-0.4121	0.00028533	0.0074757	1145	904	1059	1917	1844	1427	POLR1C	RNA polymerase I and III subunit C [Source:HGNC Symbol;Acc:HGNC:20194]
ENSG00000162063	2503.48	1911.34	0.3894	0.00028706	0.0075148	2514	2056	2204	2251	2351	1874	CCNF	cyclin F [Source:HGNC Symbol;Acc:HGNC:1591]
ENSG00000268606	158.84	78.26	1.018	0.00028797	0.0075323	168	115	149	96	118	55	MAGEA2	MAGE family member A2 [Source:HGNC Symbol;Acc:HGNC:6800]
ENSG00000139531	1797.92	1346.64	0.4172	0.00028993	0.0075776	1837	1329	1720	1718	1534	1319	SUOX	sulfite oxidase [Source:HGNC Symbol;Acc:HGNC:11460]
ENSG00000187583	187.23	302.21	-0.6888	0.00029129	0.0076045	202	137	170	356	358	308	PLEKHN1	pleckstrin homology domain containing N1 [Source:HGNC Symbol;Acc:HGNC:25284]
ENSG00000127952	4750.08	3712.74	0.3553	0.00029144	0.0076045	4495	4148	4175	4695	4150	3738	STYXL1	serine/threonine/tyrosine interacting like 1 [Source:HGNC Symbol;Acc:HGNC:18165]
ENSG00000067840	152.16	263.73	-0.7893	0.0002924	0.0076169	163	95	158	297	304	287	PDZD4	PDZ domain containing 4 [Source:HGNC Symbol;Acc:HGNC:21167]
ENSG00000279516	290.89	436.85	-0.5874	0.00029237	0.0076169	267	233	288	588	506	396	FAM230C	family with sequence similarity 230 member C [Source:HGNC Symbol;Acc:HGNC:24482]
ENSG00000197948	378.12	576.32	-0.6076	0.00029369	0.0076445	428	269	332	763	687	516	FCHSD1	FCH and double SH3 domains 1 [Source:HGNC Symbol;Acc:HGNC:25463]
ENSG00000239474	70.73	24.75	1.5161	0.00029543	0.0076771	52	47	94	36	22	26	KLHL41	kelch like family member 41 [Source:HGNC Symbol;Acc:HGNC:16905]
ENSG00000230943	18.97	58.4	-1.6235	0.00029529	0.0076771	13	18	20	73	53	70	LINC02541	long intergenic non-protein coding RNA 2541 [Source:HGNC Symbol;Acc:HGNC:53574]
ENSG00000213762	1479.54	2006.92	-0.4398	0.00029687	0.0077083	1361	1122	1534	2456	2568	1808	ZNF134	zinc finger protein 134 [Source:HGNC Symbol;Acc:HGNC:12918]
ENSG00000101361	10534.9	8235.91	0.3551	0.00029765	0.0077221	9578	9179	9675	9592	10363	7962	NOP56	NOP56 ribonucleoprotein [Source:HGNC Symbol;Acc:HGNC:15911]
ENSG00000160014	22548.1	17534.4	0.3628	0.00029839	0.0077351	22435	17625	21080	21092	22369	16149	CALM3	calmodulin 3 [Source:HGNC Symbol;Acc:HGNC:1449]
ENSG00000130479	1610.06	2136.68	-0.4077	0.00030028	0.0077777	1676	1214	1482	2611	2411	2205	MAP1S	microtubule associated protein 1S [Source:HGNC Symbol;Acc:HGNC:15715]
ENSG00000104219	1524.37	1043.97	0.5448	0.00030164	0.0078067	1317	1392	1396	1599	1114	872	ZDHHC2	zinc finger DHHC-type palmitoyltransferase 2 [Source:HGNC Symbol;Acc:HGNC:18469]
ENSG00000263934	39.21	99.48	-1.345	0.00030259	0.0078249	24	40	41	82	135	115	SNORD3A	small nucleolar RNA, C/D box 3A [Source:HGNC Symbol;Acc:HGNC:33189]
ENSG00000135454	1852.85	2547.39	-0.4594	0.00030599	0.0078999	1769	1415	1845	3211	3364	2130	B4GALNT1	beta-1,4-N-acetyl-galactosaminyltransferase 1 [Source:HGNC Symbol;Acc:HGNC:4117]
ENSG00000136100	1797.34	1342.91	0.42	0.00030596	0.0078999	1520	1517	1821	1735	1575	1259	VPS36	vacuolar protein sorting 36 homolog [Source:HGNC Symbol;Acc:HGNC:20312]
ENSG00000116663	844.27	1139.47	-0.4333	0.00030792	0.0079432	805	732	742	1433	1363	1077	FBXO6	F-box protein 6 [Source:HGNC Symbol;Acc:HGNC:13585]
ENSG00000135503	1429.95	1978.44	-0.4685	0.00030963	0.0079808	1466	1071	1347	2554	2539	1669	ACVR1B	activin A receptor type 1B [Source:HGNC Symbol;Acc:HGNC:172]
ENSG00000177030	1291.59	1725.4	-0.418	0.00031139	0.0080199	1328	1073	1092	2142	2042	1672	DEAF1	DEAF1 transcription factor [Source:HGNC Symbol;Acc:HGNC:14677]
ENSG00000116005	2887.05	3849.73	-0.4153	0.00031421	0.0080859	2602	2256	2971	5317	4396	3435	PCYOX1	prenylcysteine oxidase 1 [Source:HGNC Symbol;Acc:HGNC:20588]
ENSG00000172061	32.29	83.81	-1.3758	0.00031598	0.0080986	40	22	26	121	108	60	LRRC15	leucine rich repeat containing 15 [Source:HGNC Symbol;Acc:HGNC:20818]
ENSG00000170214	5513.29	4283.41	0.3641	0.00031516	0.0080986	5650	4290	5012	5354	5154	4049	ADRA1B	adrenoceptor alpha 1B [Source:HGNC Symbol;Acc:HGNC:278]
ENSG00000102547	782.15	1131.2	-0.5314	0.00031589	0.0080986	645	619	856	1299	1200	1300	CAB39L	calcium binding protein 39 like [Source:HGNC Symbol;Acc:HGNC:20290]
ENSG00000074181	75.03	169.21	-1.1692	0.00031534	0.0080986	69	34	104	211	239	130	NOTCH3	notch receptor 3 [Source:HGNC Symbol;Acc:HGNC:7883]
ENSG00000188064	91.07	171.76	-0.9191	0.0003156	0.0080986	65	92	87	221	193	169	WNT7B	Wnt family member 7B [Source:HGNC Symbol;Acc:HGNC:12787]
ENSG00000027869	10.62	42.51	-1.9927	0.00031798	0.0081435	8	7	14	37	56	49	SH2D2A	SH2 domain containing 2A [Source:HGNC Symbol;Acc:HGNC:10821]
ENSG00000101868	1962.81	1237.39	0.6666	0.00031903	0.0081637	1458	1661	2186	1207	1229	1666	POLA1	DNA polymerase alpha 1, catalytic subunit [Source:HGNC Symbol;Acc:HGNC:9173]
ENSG00000001084	1292.38	1718.92	-0.4121	0.0003224	0.0082368	1213	1118	1158	2136	2144	1570	GCLC	glutamate-cysteine ligase catalytic subunit [Source:HGNC Symbol;Acc:HGNC:4311]
ENSG00000182010	1061.32	768.65	0.4649	0.00032219	0.0082368	898	914	1054	1026	834	752	RTKN2	rhotekin 2 [Source:HGNC Symbol;Acc:HGNC:19364]
ENSG00000137947	1599.53	2224.89	-0.4757	0.00032296	0.0082445	1298	1360	1664	2438	2506	2526	GTF2B	general transcription factor IIB [Source:HGNC Symbol;Acc:HGNC:4648]
ENSG00000166508	45852.8	35863.9	0.3545	0.00032406	0.0082658	46260	36980	40927	43934	44967	33065	MCM7	minichromosome maintenance complex component 7 [Source:HGNC Symbol;Acc:HGNC:6950]
ENSG00000114796	761.78	1050.61	-0.4639	0.00032466	0.0082745	731	579	758	1409	1221	953	KLHL24	kelch like family member 24 [Source:HGNC Symbol;Acc:HGNC:25947]
ENSG00000198719	844.71	1172.7	-0.4736	0.00032927	0.0083785	875	656	760	1519	1455	1028	DLL1	delta like canonical Notch ligand 1 [Source:HGNC Symbol;Acc:HGNC:2908]
ENSG00000063854	2039.61	1481.22	0.4613	0.00032908	0.0083785	2180	1693	1643	1761	1872	1396	HAGH	hydroxyacylglutathione hydrolase [Source:HGNC Symbol;Acc:HGNC:4805]
ENSG00000248275	352.73	531.36	-0.5911	0.00033262	0.0084504	324	321	305	641	539	607	TRIM52-AS1	TRIM52 antisense RNA 1 (head to head) [Source:HGNC Symbol;Acc:HGNC:49006]
ENSG00000164187	644.19	409.01	0.6562	0.00033242	0.0084504	473	525	746	522	400	457	LMBRD2	LMBR1 domain containing 2 [Source:HGNC Symbol;Acc:HGNC:25287]
ENSG00000105835	6120.29	7761.77	-0.3427	0.00033525	0.0084969	5413	5012	6139	9655	8630	7983	NAMPT	nicotinamide phosphoribosyltransferase [Source:HGNC Symbol;Acc:HGNC:30092]
ENSG00000189238	59.97	132.49	-1.1389	0.00033504	0.0084969	65	44	54	149	110	181	LINC00943	long intergenic non-protein coding RNA 943 [Source:HGNC Symbol;Acc:HGNC:48639]
ENSG00000154721	223.8	354.74	-0.6664	0.00033509	0.0084969	193	216	192	463	368	370	JAM2	junctional adhesion molecule 2 [Source:HGNC Symbol;Acc:HGNC:14686]
ENSG00000132763	866.32	636.83	0.4439	0.0003364	0.0085191	816	727	799	805	710	643	MMACHC	metabolism of cobalamin associated C [Source:HGNC Symbol;Acc:HGNC:24525]
ENSG00000088038	3540.56	4560.74	-0.365	0.00033799	0.0085527	3587	2644	3387	5548	5314	4583	CNOT3	CCR4-NOT transcription complex subunit 3 [Source:HGNC Symbol;Acc:HGNC:7879]
ENSG00000230989	2842.27	2201.45	0.3687	0.00033828	0.0085533	2795	2326	2571	2551	2681	2215	HSBP1	heat shock factor binding protein 1 [Source:HGNC Symbol;Acc:HGNC:5203]
ENSG00000135047	5781.52	7425.02	-0.3609	0.00033991	0.0085875	5769	4650	5239	8760	9397	7041	CTSL	cathepsin L [Source:HGNC Symbol;Acc:HGNC:2537]
ENSG00000111845	2016.67	2687.61	-0.4147	0.00034094	0.0086067	1641	1834	1957	3225	3202	2676	PAK1IP1	PAK1 interacting protein 1 [Source:HGNC Symbol;Acc:HGNC:20882]
ENSG00000170011	31.73	80.12	-1.3337	0.00034283	0.0086477	37	25	24	80	101	88	MYRIP	myosin VIIA and Rab interacting protein [Source:HGNC Symbol;Acc:HGNC:19156]
ENSG00000106066	1902.98	1473.38	0.3691	0.00034342	0.0086488	1809	1600	1735	1805	1695	1489	CPVL	carboxypeptidase vitellogenic like [Source:HGNC Symbol;Acc:HGNC:14399]
ENSG00000101447	6384.77	4964.81	0.3627	0.00034327	0.0086488	6283	5107	5906	6506	5958	4465	FAM83D	family with sequence similarity 83 member D [Source:HGNC Symbol;Acc:HGNC:16122]
ENSG00000070269	281.19	176.98	0.6691	0.00034426	0.0086631	281	216	266	218	200	181	TMEM260	transmembrane protein 260 [Source:HGNC Symbol;Acc:HGNC:20185]
ENSG00000181798	191.79	98.57	0.9624	0.00034551	0.0086855	136	144	241	101	128	103	LINC00471	long intergenic non-protein coding RNA 471 [Source:HGNC Symbol;Acc:HGNC:28668]
ENSG00000101311	1182.83	1586.23	-0.4237	0.00034569	0.0086855	1063	949	1192	2063	1920	1425	FERMT1	fermitin family member 1 [Source:HGNC Symbol;Acc:HGNC:15889]
ENSG00000143434	586.31	808.97	-0.4652	0.00034736	0.0087205	562	506	515	1043	928	778	SEMA6C	semaphorin 6C [Source:HGNC Symbol;Acc:HGNC:10740]
ENSG00000124406	367.83	226.15	0.7032	0.00034857	0.008744	308	291	398	225	305	232	ATP8A1	ATPase phospholipid transporting 8A1 [Source:HGNC Symbol;Acc:HGNC:13531]
ENSG00000270571	0	11.03	-5.7493	0.00035198	0.0088226	0	0	0	10	8	18	-	novel transcript, antisense to TACR1
ENSG00000144535	2106.61	1590.18	0.4051	0.00035394	0.0088647	1962	1761	1973	2021	2000	1402	DIS3L2	DIS3 like 3'-5' exoribonuclease 2 [Source:HGNC Symbol;Acc:HGNC:28648]
ENSG00000178977	32.69	86.02	-1.3895	0.00035464	0.0088753	39	16	35	93	128	72	LINC00324	long intergenic non-protein coding RNA 324 [Source:HGNC Symbol;Acc:HGNC:26628]
ENSG00000180190	494.41	692.52	-0.4869	0.00035751	0.00894	462	405	471	894	833	632	TDRP	testis development related protein [Source:HGNC Symbol;Acc:HGNC:26951]
ENSG00000015133	1342.36	1806.64	-0.4288	0.00035907	0.008972	1288	1049	1303	2296	2292	1576	CCDC88C	coiled-coil domain containing 88C [Source:HGNC Symbol;Acc:HGNC:19967]
ENSG00000011347	56.31	120.46	-1.0982	0.00035947	0.008975	50	42	61	183	140	92	SYT7	synaptotagmin 7 [Source:HGNC Symbol;Acc:HGNC:11514]
ENSG00000113407	13009.5	9903.58	0.3937	0.00036273	0.0090493	11416	10962	12787	11506	10485	11292	TARS1	threonyl-tRNA synthetase 1 [Source:HGNC Symbol;Acc:HGNC:11572]
ENSG00000251257	73.05	158.44	-1.1174	0.00036317	0.009053	44	65	88	226	128	181	-	novel transcript
ENSG00000158286	240.71	375.41	-0.6431	0.00036497	0.0090908	228	221	199	443	489	344	RNF207	ring finger protein 207 [Source:HGNC Symbol;Acc:HGNC:32947]
ENSG00000162600	455.23	277.01	0.7185	0.00036752	0.0091471	332	395	502	320	268	339	OMA1	OMA1 zinc metallopeptidase [Source:HGNC Symbol;Acc:HGNC:29661]
ENSG00000005812	761.98	1071.02	-0.4921	0.00036795	0.0091509	631	654	773	1480	1223	955	FBXL3	F-box and leucine rich repeat protein 3 [Source:HGNC Symbol;Acc:HGNC:13599]
ENSG00000178605	2589.63	1859.54	0.4775	0.00036949	0.0091747	2688	1994	2344	2220	2559	1566	GTPBP6	GTP binding protein 6 (putative) [Source:HGNC Symbol;Acc:HGNC:30189]
ENSG00000138193	1109.53	686.32	0.6941	0.00036924	0.0091747	744	883	1380	703	768	823	PLCE1	phospholipase C epsilon 1 [Source:HGNC Symbol;Acc:HGNC:17175]
ENSG00000272031	424.02	610.92	-0.5266	0.00037021	0.0091855	404	316	432	784	741	556	ANKRD34A	ankyrin repeat domain 34A [Source:HGNC Symbol;Acc:HGNC:27639]
ENSG00000129250	6491.57	8343.3	-0.3621	0.00037156	0.0092118	6476	5075	6051	10533	10343	7542	KIF1C	kinesin family member 1C [Source:HGNC Symbol;Acc:HGNC:6317]
ENSG00000058668	5112.92	3852.3	0.4082	0.00037301	0.0092406	4654	3946	5272	5088	4733	3338	ATP2B4	ATPase plasma membrane Ca2+ transporting 4 [Source:HGNC Symbol;Acc:HGNC:817]
ENSG00000169758	5.36	31.49	-2.5776	0.00037862	0.0093722	1	8	5	48	26	33	TMEM266	transmembrane protein 266 [Source:HGNC Symbol;Acc:HGNC:26763]
ENSG00000160194	2001.96	1480.13	0.4362	0.0003807	0.0094164	1918	1673	1822	1847	1475	1664	NDUFV3	NADH:ubiquinone oxidoreductase subunit V3 [Source:HGNC Symbol;Acc:HGNC:7719]
ENSG00000113916	669.41	948.15	-0.5013	0.00038238	0.0094504	607	525	683	997	1200	997	BCL6	BCL6 transcription repressor [Source:HGNC Symbol;Acc:HGNC:1001]
ENSG00000163297	8602.42	6825.04	0.3338	0.00038292	0.0094567	7806	7144	8317	9018	7639	6551	ANTXR2	ANTXR cell adhesion molecule 2 [Source:HGNC Symbol;Acc:HGNC:21732]
ENSG00000012174	2076.23	1568.8	0.4041	0.00038356	0.009465	1789	1674	2160	2007	1842	1485	MBTPS2	membrane bound transcription factor peptidase, site 2 [Source:HGNC Symbol;Acc:HGNC:15455]
ENSG00000126603	933.8	1247.45	-0.4176	0.00038585	0.0095141	943	730	859	1522	1507	1204	GLIS2	GLIS family zinc finger 2 [Source:HGNC Symbol;Acc:HGNC:29450]
ENSG00000196914	7210.21	5403.75	0.4162	0.00039065	0.0096251	6008	5553	8004	6560	6133	5581	ARHGEF12	Rho guanine nucleotide exchange factor 12 [Source:HGNC Symbol;Acc:HGNC:14193]
ENSG00000126391	2897.36	4059.55	-0.4867	0.00039283	0.0096714	2915	2176	2778	5534	5258	3147	FRMD8	FERM domain containing 8 [Source:HGNC Symbol;Acc:HGNC:25462]
ENSG00000175756	6155.9	4648.02	0.405	0.00039501	0.0097175	5949	5531	5109	6319	5302	4233	AURKAIP1	aurora kinase A interacting protein 1 [Source:HGNC Symbol;Acc:HGNC:24114]
ENSG00000092421	288.05	441.54	-0.6153	0.00040034	0.009841	324	218	240	517	540	438	SEMA6A	semaphorin 6A [Source:HGNC Symbol;Acc:HGNC:10738]
ENSG00000088682	3108.98	2394.56	0.3765	0.00040218	0.0098784	3144	2500	2776	2949	2964	2228	COQ9	coenzyme Q9 [Source:HGNC Symbol;Acc:HGNC:25302]
ENSG00000140525	3215.11	2225.21	0.5314	0.00040282	0.0098806	2469	2801	3408	2407	2310	2720	FANCI	FA complementation group I [Source:HGNC Symbol;Acc:HGNC:25568]
ENSG00000170049	208.65	115.23	0.8545	0.00040288	0.0098806	177	155	235	175	120	100	KCNAB3	potassium voltage-gated channel subfamily A regulatory beta subunit 3 [Source:HGNC Symbol;Acc:HGNC:6230]
ENSG00000168228	1301.03	1693.63	-0.3807	0.00040811	0.010001	1150	1108	1257	2104	1945	1691	ZCCHC4	zinc finger CCHC-type containing 4 [Source:HGNC Symbol;Acc:HGNC:22917]
ENSG00000013288	2894.44	3749.54	-0.3732	0.00040988	0.010037	2859	2182	2819	4457	4667	3596	MAN2B2	mannosidase alpha class 2B member 2 [Source:HGNC Symbol;Acc:HGNC:29623]
ENSG00000112584	8587.2	6777.45	0.3416	0.00041086	0.010038	8056	6688	8545	8188	7511	7187	FAM120B	family with sequence similarity 120B [Source:HGNC Symbol;Acc:HGNC:21109]
ENSG00000221914	2398.31	3091.12	-0.3662	0.00041059	0.010038	2106	1949	2438	3968	3527	3003	PPP2R2A	protein phosphatase 2 regulatory subunit Balpha [Source:HGNC Symbol;Acc:HGNC:9304]
ENSG00000148339	1028.15	1391.47	-0.4367	0.00041042	0.010038	1016	789	985	1837	1682	1230	SLC25A25	solute carrier family 25 member 25 [Source:HGNC Symbol;Acc:HGNC:20663]
ENSG00000183779	126.11	221.63	-0.8124	0.0004139	0.010104	149	98	95	272	251	227	ZNF703	zinc finger protein 703 [Source:HGNC Symbol;Acc:HGNC:25883]
ENSG00000115204	2594.39	1964.01	0.4022	0.00041669	0.010156	2701	2011	2325	2275	2233	2113	MPV17	mitochondrial inner membrane protein MPV17 [Source:HGNC Symbol;Acc:HGNC:7224]
ENSG00000151876	301.37	194.53	0.6323	0.00041653	0.010156	282	244	290	239	218	201	FBXO4	F-box protein 4 [Source:HGNC Symbol;Acc:HGNC:13583]
ENSG00000177352	2219.58	1697.56	0.3874	0.00041753	0.010166	2221	1752	2043	1937	1993	1796	CCDC71	coiled-coil domain containing 71 [Source:HGNC Symbol;Acc:HGNC:25760]
ENSG00000131724	2188.89	2806.4	-0.3586	0.0004177	0.010166	2055	1812	2054	3654	3033	2830	IL13RA1	interleukin 13 receptor subunit alpha 1 [Source:HGNC Symbol;Acc:HGNC:5974]
ENSG00000176444	2506.49	1930.52	0.3767	0.0004188	0.010185	2565	2024	2198	2337	2302	1904	CLK2	CDC like kinase 2 [Source:HGNC Symbol;Acc:HGNC:2069]
ENSG00000244187	351.84	218.49	0.6863	0.00042141	0.01024	345	338	262	282	233	225	TMEM141	transmembrane protein 141 [Source:HGNC Symbol;Acc:HGNC:28211]
ENSG00000261824	1389.59	1026.98	0.4369	0.00042205	0.010248	1249	1192	1312	1228	1079	1150	LINC00662	long intergenic non-protein coding RNA 662 [Source:HGNC Symbol;Acc:HGNC:27122]
ENSG00000128881	682.72	472.86	0.5309	0.00042401	0.010288	636	487	735	550	583	468	TTBK2	tau tubulin kinase 2 [Source:HGNC Symbol;Acc:HGNC:19141]
ENSG00000163602	988.83	1336.57	-0.435	0.00042933	0.010409	947	803	927	1855	1410	1285	RYBP	RING1 and YY1 binding protein [Source:HGNC Symbol;Acc:HGNC:10480]
ENSG00000012963	5846.4	4619.09	0.3401	0.00043172	0.010457	5316	4965	5516	5449	5203	4932	UBR7	ubiquitin protein ligase E3 component n-recognin 7 [Source:HGNC Symbol;Acc:HGNC:20344]
ENSG00000233818	98.59	187.95	-0.932	0.00043199	0.010457	116	86	64	213	251	174	-	novel transcript
ENSG00000128951	5603.98	4235.1	0.4038	0.00043273	0.010467	5251	5251	4569	5496	4820	4077	DUT	deoxyuridine triphosphatase [Source:HGNC Symbol;Acc:HGNC:3078]
ENSG00000155561	9895.36	7392.04	0.4209	0.00043454	0.010487	8214	8291	10250	8164	8249	8407	NUP205	nucleoporin 205 [Source:HGNC Symbol;Acc:HGNC:18658]
ENSG00000110200	869.04	631.05	0.4628	0.00043441	0.010487	888	682	786	744	711	674	ANAPC15	anaphase promoting complex subunit 15 [Source:HGNC Symbol;Acc:HGNC:24531]
ENSG00000073008	1714.68	2321.59	-0.4377	0.00043451	0.010487	1698	1406	1536	3110	2896	1939	PVR	PVR cell adhesion molecule [Source:HGNC Symbol;Acc:HGNC:9705]
ENSG00000147419	2407.06	1776.38	0.4389	0.00044062	0.010626	2130	2065	2306	2007	1875	2076	CCDC25	coiled-coil domain containing 25 [Source:HGNC Symbol;Acc:HGNC:25591]
ENSG00000274276	112.73	247.97	-1.136	0.00044207	0.010653	180	64	65	371	294	189	CBSL	cystathionine beta-synthase like [Source:HGNC Symbol;Acc:HGNC:51829]
ENSG00000143878	775.4	1087.93	-0.4877	0.0004429	0.010665	854	553	703	1302	1316	1069	RHOB	ras homolog family member B [Source:HGNC Symbol;Acc:HGNC:668]
ENSG00000167074	616.23	899.27	-0.5459	0.00044408	0.010685	631	488	551	1356	939	786	TEF	TEF transcription factor, PAR bZIP family member [Source:HGNC Symbol;Acc:HGNC:11722]
ENSG00000196172	189.52	95.65	0.9823	0.00044459	0.010689	134	176	200	161	86	82	ZNF681	zinc finger protein 681 [Source:HGNC Symbol;Acc:HGNC:26457]
ENSG00000084754	17677.1	14297.6	0.3062	0.00044634	0.010723	16710	14653	16451	17075	16369	14872	HADHA	hydroxyacyl-CoA dehydrogenase trifunctional multienzyme complex subunit alpha [Source:HGNC Symbol;Acc:HGNC:4801]
ENSG00000160908	1276.81	1677.99	-0.3941	0.0004484	0.010765	1269	985	1210	2161	1977	1571	ZNF394	zinc finger protein 394 [Source:HGNC Symbol;Acc:HGNC:18832]
ENSG00000260630	222.54	134.88	0.7231	0.00045031	0.010802	219	184	199	158	160	138	SNAI3-AS1	SNAI3 antisense RNA 1 [Source:HGNC Symbol;Acc:HGNC:28327]
ENSG00000110841	8119.08	6377.16	0.3483	0.00045104	0.010812	7415	6350	8251	8327	7421	5958	PPFIBP1	PPFIA binding protein 1 [Source:HGNC Symbol;Acc:HGNC:9249]
ENSG00000140718	1687.65	1290.29	0.3871	0.00045168	0.010819	1674	1362	1534	1584	1578	1221	FTO	FTO alpha-ketoglutarate dependent dioxygenase [Source:HGNC Symbol;Acc:HGNC:24678]
ENSG00000107338	1313.79	1701.99	-0.3733	0.00045282	0.010825	1280	1037	1244	2103	2010	1661	SHB	SH2 domain containing adaptor protein B [Source:HGNC Symbol;Acc:HGNC:10838]
ENSG00000141294	220.45	129.04	0.7704	0.00045295	0.010825	185	192	218	185	133	122	LRRC46	leucine rich repeat containing 46 [Source:HGNC Symbol;Acc:HGNC:25047]
ENSG00000196704	4347.48	3291.51	0.4018	0.00045268	0.010825	3933	3615	4210	3838	3439	3781	AMZ2	archaelysin family metallopeptidase 2 [Source:HGNC Symbol;Acc:HGNC:28041]
ENSG00000143799	14188.3	11084.8	0.356	0.00045538	0.010875	13270	11570	13565	14146	13922	9743	PARP1	poly(ADP-ribose) polymerase 1 [Source:HGNC Symbol;Acc:HGNC:270]
ENSG00000154518	20975.6	14876.1	0.4956	0.00045576	0.010876	21547	17209	18002	20104	19957	11082	ATP5MC3	ATP synthase membrane subunit c locus 3 [Source:HGNC Symbol;Acc:HGNC:843]
ENSG00000139734	2719.89	1950.72	0.4801	0.00045735	0.010905	2265	2279	2810	2298	1925	2319	DIAPH3	diaphanous related formin 3 [Source:HGNC Symbol;Acc:HGNC:15480]
ENSG00000171475	2082.74	2679.11	-0.3633	0.00045812	0.010916	1924	1647	2074	3507	3008	2590	WIPF2	WAS/WASL interacting protein family member 2 [Source:HGNC Symbol;Acc:HGNC:30923]
ENSG00000176994	3592.28	4856.55	-0.4352	0.00045947	0.01094	3621	2735	3395	6437	6207	3984	SMCR8	SMCR8-C9orf72 complex subunit [Source:HGNC Symbol;Acc:HGNC:17921]
ENSG00000166165	42217	33241.3	0.3449	0.00046031	0.010952	43132	33360	37927	37979	40481	33882	CKB	creatine kinase B [Source:HGNC Symbol;Acc:HGNC:1991]
ENSG00000029993	4276.85	3264.51	0.3898	0.00046066	0.010952	3651	3782	4102	3926	3498	3579	HMGB3	high mobility group box 3 [Source:HGNC Symbol;Acc:HGNC:5004]
ENSG00000130766	3450.91	2554.79	0.4337	0.00046151	0.010964	3833	2659	2870	3275	3030	2387	SESN2	sestrin 2 [Source:HGNC Symbol;Acc:HGNC:20746]
ENSG00000250564	24.34	66.92	-1.4542	0.00046208	0.010969	24	19	23	62	72	88	-	novel transcript
ENSG00000128228	2514.59	1883.36	0.4167	0.0004636	0.010997	2620	2099	2080	2310	2344	1749	SDF2L1	stromal cell derived factor 2 like 1 [Source:HGNC Symbol;Acc:HGNC:10676]
ENSG00000105856	2024.78	2625.48	-0.3743	0.0004663	0.011053	1926	1544	2026	3045	3149	2681	HBP1	HMG-box transcription factor 1 [Source:HGNC Symbol;Acc:HGNC:23200]
ENSG00000253368	172.11	303.08	-0.8134	0.00046801	0.011085	192	132	143	327	281	400	TRNP1	TMF1 regulated nuclear protein 1 [Source:HGNC Symbol;Acc:HGNC:34348]
ENSG00000100823	8493.81	6857.89	0.3087	0.0004698	0.011102	8268	6804	7936	8497	7952	6800	APEX1	apurinic/apyrimidinic endodeoxyribonuclease 1 [Source:HGNC Symbol;Acc:HGNC:587]
ENSG00000120071	2073.69	2629.73	-0.3428	0.00046958	0.011102	1904	1699	2009	3264	3090	2568	KANSL1	KAT8 regulatory NSL complex subunit 1 [Source:HGNC Symbol;Acc:HGNC:24565]
ENSG00000105643	732.59	1011.79	-0.4662	0.00046948	0.011102	770	610	601	1293	1175	970	ARRDC2	arrestin domain containing 2 [Source:HGNC Symbol;Acc:HGNC:25225]
ENSG00000188878	261.53	151.32	0.7851	0.00047034	0.011107	216	234	255	237	164	120	FBF1	Fas binding factor 1 [Source:HGNC Symbol;Acc:HGNC:24674]
ENSG00000011422	8819.39	11305.9	-0.3583	0.00047232	0.011146	9097	6939	7871	13668	14122	10616	PLAUR	plasminogen activator, urokinase receptor [Source:HGNC Symbol;Acc:HGNC:9053]
ENSG00000176890	3016.84	2321.01	0.3778	0.00047455	0.01119	2733	2496	2932	3152	2661	2105	TYMS	thymidylate synthetase [Source:HGNC Symbol;Acc:HGNC:12441]
ENSG00000143669	673.03	415.18	0.6992	0.00047514	0.011196	502	549	771	416	423	541	LYST	lysosomal trafficking regulator [Source:HGNC Symbol;Acc:HGNC:1968]
ENSG00000204316	53.58	114.77	-1.0955	0.00047589	0.011205	50	44	51	106	133	143	MRPL38	mitochondrial ribosomal protein L38 [Source:HGNC Symbol;Acc:HGNC:14033]
ENSG00000171421	3098.63	4003.02	-0.3698	0.00047875	0.011256	3022	2674	2670	5242	4700	3692	MRPL36	mitochondrial ribosomal protein L36 [Source:HGNC Symbol;Acc:HGNC:14490]
ENSG00000247151	114.45	53.87	1.0926	0.00047875	0.011256	94	106	108	55	53	71	CSTF3-DT	CSTF3 divergent transcript [Source:HGNC Symbol;Acc:HGNC:27882]
ENSG00000132434	794.51	1055.61	-0.4102	0.00047948	0.011264	746	652	752	1356	1210	1020	LANCL2	LanC like 2 [Source:HGNC Symbol;Acc:HGNC:6509]
ENSG00000184831	1569.61	1182.63	0.409	0.00048119	0.011296	1479	1298	1469	1461	1235	1293	APOO	apolipoprotein O [Source:HGNC Symbol;Acc:HGNC:28727]
ENSG00000204287	2.33	22.58	-3.317	0.00048288	0.011327	0	4	2	34	14	28	HLA-DRA	major histocompatibility complex, class II, DR alpha [Source:HGNC Symbol;Acc:HGNC:4947]
ENSG00000279457	490.79	717.52	-0.5488	0.00048619	0.011397	500	403	425	892	965	595	WASH9P	WAS protein family homolog 9, pseudogene [Source:HGNC Symbol;Acc:HGNC:53981]
ENSG00000144597	1180.08	1538.84	-0.3834	0.00048748	0.011419	1093	992	1105	2011	1748	1473	EAF1	ELL associated factor 1 [Source:HGNC Symbol;Acc:HGNC:20907]
ENSG00000276203	65.57	25.01	1.3939	0.00048903	0.011447	54	57	66	32	22	30	ANKRD20A3P	ankyrin repeat domain 20 family member A3, pseudogene [Source:HGNC Symbol;Acc:HGNC:31981]
ENSG00000154845	10714.6	8687.07	0.3026	0.00049191	0.011505	9838	9041	10080	10904	9985	8576	PPP4R1	protein phosphatase 4 regulatory subunit 1 [Source:HGNC Symbol;Acc:HGNC:9320]
ENSG00000262074	4.4	29.77	-2.7458	0.00049287	0.011512	7	3	2	20	23	53	SNORD3B-2	small nucleolar RNA, C/D box 3B-2 [Source:HGNC Symbol;Acc:HGNC:33190]
ENSG00000154914	570.79	782.66	-0.4559	0.00049291	0.011512	565	479	499	992	910	756	USP43	ubiquitin specific peptidase 43 [Source:HGNC Symbol;Acc:HGNC:20072]
ENSG00000185453	1000.22	1397.24	-0.481	0.00049377	0.011524	998	720	1003	1625	1458	1610	ZSWIM9	zinc finger SWIM-type containing 9 [Source:HGNC Symbol;Acc:HGNC:34495]
ENSG00000234028	107.58	49.98	1.1	0.00049715	0.011594	107	96	87	78	54	40	EIF2AK3-DT	EIF2AK3 divergent transcript [Source:HGNC Symbol;Acc:HGNC:54066]
ENSG00000158169	1096.87	823.13	0.4142	0.00049914	0.011632	1076	852	1047	1044	967	786	FANCC	FA complementation group C [Source:HGNC Symbol;Acc:HGNC:3584]
ENSG00000077463	2291.55	2996.55	-0.3867	0.0004995	0.011632	2380	1850	1975	3512	3429	3172	SIRT6	sirtuin 6 [Source:HGNC Symbol;Acc:HGNC:14934]
ENSG00000164109	4344.4	3256.4	0.4154	0.00050065	0.01165	4039	3734	3959	4372	4083	2694	MAD2L1	mitotic arrest deficient 2 like 1 [Source:HGNC Symbol;Acc:HGNC:6763]
ENSG00000143319	2871.95	3623.69	-0.3354	0.00050224	0.011678	2756	2284	2742	4392	4387	3513	ISG20L2	interferon stimulated exonuclease gene 20 like 2 [Source:HGNC Symbol;Acc:HGNC:25745]
ENSG00000130787	2487.82	3147.12	-0.339	0.00050475	0.011728	2342	2001	2395	3761	3810	3094	HIP1R	huntingtin interacting protein 1 related [Source:HGNC Symbol;Acc:HGNC:18415]
ENSG00000283627	35.32	9.08	1.9566	0.00050943	0.011828	37	26	33	12	11	8	-	novel transcript
ENSG00000183530	1235.39	780.35	0.664	0.00051075	0.01185	885	983	1480	756	853	988	PRR14L	proline rich 14 like [Source:HGNC Symbol;Acc:HGNC:28738]
ENSG00000095752	57.07	118.52	-1.0545	0.00051526	0.011946	43	50	61	157	111	132	IL11	interleukin 11 [Source:HGNC Symbol;Acc:HGNC:5966]
ENSG00000124209	2452.18	3145.23	-0.359	0.00051937	0.012033	2438	1932	2277	4140	3443	3098	RAB22A	RAB22A, member RAS oncogene family [Source:HGNC Symbol;Acc:HGNC:9764]
ENSG00000075188	2775.66	2174.62	0.3519	0.00052005	0.012036	2656	2396	2442	2650	2574	2147	NUP37	nucleoporin 37 [Source:HGNC Symbol;Acc:HGNC:29929]
ENSG00000131153	2908.94	2271.37	0.3572	0.00052026	0.012036	2669	2449	2745	2602	2649	2410	GINS2	GINS complex subunit 2 [Source:HGNC Symbol;Acc:HGNC:24575]
ENSG00000235609	5.97	29.42	-2.3063	0.00052316	0.012094	4	6	6	32	35	32	-	novel transcript
ENSG00000105379	681.81	476.28	0.5166	0.00052553	0.01214	685	559	601	577	629	417	ETFB	electron transfer flavoprotein subunit beta [Source:HGNC Symbol;Acc:HGNC:3482]
ENSG00000127329	121.39	61.48	0.9859	0.00052686	0.012162	111	96	122	69	64	73	PTPRB	protein tyrosine phosphatase receptor type B [Source:HGNC Symbol;Acc:HGNC:9665]
ENSG00000135637	948.75	1281.23	-0.4336	0.0005336	0.012306	917	725	933	1683	1555	1134	CCDC142	coiled-coil domain containing 142 [Source:HGNC Symbol;Acc:HGNC:25889]
ENSG00000152778	432.72	607.67	-0.4896	0.00053387	0.012306	392	369	408	739	667	646	IFIT5	interferon induced protein with tetratricopeptide repeats 5 [Source:HGNC Symbol;Acc:HGNC:13328]
ENSG00000183087	1596.88	1223.91	0.384	0.0005348	0.012319	1605	1262	1461	1474	1469	1205	GAS6	growth arrest specific 6 [Source:HGNC Symbol;Acc:HGNC:4168]
ENSG00000116273	1504.1	1928.59	-0.3589	0.00053618	0.012332	1440	1249	1379	2431	2270	1850	PHF13	PHD finger protein 13 [Source:HGNC Symbol;Acc:HGNC:22983]
ENSG00000175662	3525.24	2742.72	0.3623	0.00053599	0.012332	3519	2622	3437	3349	3289	2666	TOM1L2	target of myb1 like 2 membrane trafficking protein [Source:HGNC Symbol;Acc:HGNC:11984]
ENSG00000181222	15923.1	21371.5	-0.4246	0.00054026	0.012411	15649	11579	16073	27410	27893	17773	POLR2A	RNA polymerase II subunit A [Source:HGNC Symbol;Acc:HGNC:9187]
ENSG00000186866	1304.53	1740.16	-0.4158	0.00054036	0.012411	1273	1015	1250	2124	2249	1553	POFUT2	protein O-fucosyltransferase 2 [Source:HGNC Symbol;Acc:HGNC:14683]
ENSG00000176142	1936.83	2560.64	-0.4032	0.00054104	0.012417	1858	1604	1777	3146	3344	2239	TMEM39A	transmembrane protein 39A [Source:HGNC Symbol;Acc:HGNC:25600]
ENSG00000171298	2878.97	2282.77	0.3349	0.0005416	0.012421	2804	2317	2676	2805	2659	2272	GAA	alpha glucosidase [Source:HGNC Symbol;Acc:HGNC:4065]
ENSG00000273142	416.6	270.48	0.626	0.00054228	0.012428	408	344	375	291	283	330	LINC02604	long intergenic non-protein coding RNA 2604 [Source:HGNC Symbol;Acc:HGNC:53972]
ENSG00000119013	5322.66	4146.62	0.3598	0.00054369	0.012447	4863	4672	4825	5499	4893	3748	NDUFB3	NADH:ubiquinone oxidoreductase subunit B3 [Source:HGNC Symbol;Acc:HGNC:7698]
ENSG00000166123	2755.52	2003.4	0.4596	0.00054389	0.012447	2881	2129	2465	2478	2703	1664	GPT2	glutamic--pyruvic transaminase 2 [Source:HGNC Symbol;Acc:HGNC:18062]
ENSG00000280213	70.17	136.55	-0.959	0.00054485	0.01246	59	50	82	172	169	124	UCKL1-AS1	UCKL1 antisense RNA 1 [Source:HGNC Symbol;Acc:HGNC:31967]
ENSG00000185947	365.35	594.32	-0.7011	0.00054893	0.012544	283	340	360	587	593	792	ZNF267	zinc finger protein 267 [Source:HGNC Symbol;Acc:HGNC:13060]
ENSG00000132639	870.13	640.7	0.4418	0.00054964	0.012551	868	669	824	828	717	630	SNAP25	synaptosome associated protein 25 [Source:HGNC Symbol;Acc:HGNC:11132]
ENSG00000118242	528	751.14	-0.5099	0.00055114	0.012577	466	481	475	1049	776	731	MREG	melanoregulin [Source:HGNC Symbol;Acc:HGNC:25478]
ENSG00000179388	10.43	43.33	-2.0434	0.00055561	0.01267	16	3	10	64	58	28	EGR3	early growth response 3 [Source:HGNC Symbol;Acc:HGNC:3240]
ENSG00000164136	134.17	231.26	-0.7852	0.00055867	0.012712	103	104	157	316	249	222	IL15	interleukin 15 [Source:HGNC Symbol;Acc:HGNC:5977]
ENSG00000151835	2288.39	1542.1	0.5701	0.00055822	0.012712	1687	1853	2657	1588	1704	1861	SACS	sacsin molecular chaperone [Source:HGNC Symbol;Acc:HGNC:10519]
ENSG00000184983	7425.28	5922.08	0.3263	0.0005586	0.012712	7210	6377	6465	7384	6856	5844	NDUFA6	NADH:ubiquinone oxidoreductase subunit A6 [Source:HGNC Symbol;Acc:HGNC:7690]
ENSG00000122863	1181.92	1630.91	-0.4649	0.0005641	0.012817	1162	902	1144	2339	1884	1367	CHST3	carbohydrate sulfotransferase 3 [Source:HGNC Symbol;Acc:HGNC:1971]
ENSG00000214826	1274.13	943.95	0.433	0.00056392	0.012817	1185	996	1274	1065	1223	910	DDX12P	DEAD/H-box helicase 12, pseudogene [Source:HGNC Symbol;Acc:HGNC:2737]
ENSG00000213015	586.62	828.66	-0.498	0.00056562	0.012843	562	512	509	1003	844	941	ZNF580	zinc finger protein 580 [Source:HGNC Symbol;Acc:HGNC:29473]
ENSG00000204237	1475.68	1082.28	0.4464	0.00056642	0.012852	1491	1288	1203	1439	1275	977	OXLD1	oxidoreductase like domain containing 1 [Source:HGNC Symbol;Acc:HGNC:27901]
ENSG00000143164	5764.46	4410.06	0.3866	0.00056817	0.012882	4927	4695	5983	5393	4659	4820	DCAF6	DDB1 and CUL4 associated factor 6 [Source:HGNC Symbol;Acc:HGNC:30002]
ENSG00000115844	447.65	628.64	-0.4894	0.00056938	0.012882	408	377	425	775	670	677	DLX2	distal-less homeobox 2 [Source:HGNC Symbol;Acc:HGNC:2915]
ENSG00000163626	547.06	375.76	0.5418	0.00056915	0.012882	558	444	479	512	380	383	COX18	cytochrome c oxidase assembly factor COX18 [Source:HGNC Symbol;Acc:HGNC:26801]
ENSG00000164209	2206.16	1734.21	0.347	0.00056879	0.012882	2004	1867	2091	2169	2010	1704	SLC25A46	solute carrier family 25 member 46 [Source:HGNC Symbol;Acc:HGNC:25198]
ENSG00000138002	1604.44	1214.18	0.4017	0.00057772	0.013062	1493	1259	1598	1524	1513	1098	IFT172	intraflagellar transport 172 [Source:HGNC Symbol;Acc:HGNC:30391]
ENSG00000188760	349.55	230.04	0.605	0.0005797	0.01308	346	265	338	295	240	243	TMEM198	transmembrane protein 198 [Source:HGNC Symbol;Acc:HGNC:33704]
ENSG00000069431	33.45	84.97	-1.3412	0.00057978	0.01308	35	17	40	120	113	60	ABCC9	ATP binding cassette subfamily C member 9 [Source:HGNC Symbol;Acc:HGNC:60]
ENSG00000247556	4170.36	3121.1	0.4184	0.00057921	0.01308	3666	3469	4144	3941	3048	3525	OIP5-AS1	OIP5 antisense RNA 1 [Source:HGNC Symbol;Acc:HGNC:43563]
ENSG00000287804	96.95	186.79	-0.9411	0.00058181	0.013117	102	68	94	199	168	253	-	novel transcript
ENSG00000030110	1203.73	1586.14	-0.3984	0.00058537	0.013178	1214	1010	1030	2018	1871	1503	BAK1	BCL2 antagonist/killer 1 [Source:HGNC Symbol;Acc:HGNC:949]
ENSG00000171811	0	9.98	-5.6062	0.00058515	0.013178	0	0	0	10	9	14	CFAP46	cilia and flagella associated protein 46 [Source:HGNC Symbol;Acc:HGNC:25247]
ENSG00000120686	1910.71	2511.73	-0.3945	0.00058635	0.013191	1659	1615	1890	3214	2597	2679	UFM1	ubiquitin fold modifier 1 [Source:HGNC Symbol;Acc:HGNC:20597]
ENSG00000255753	32.63	7.78	2.0754	0.0005899	0.013262	24	29	35	7	10	9	-	WAS protein family homolog pseudogene
ENSG00000182575	55.56	116.98	-1.0682	0.00059133	0.013284	64	34	54	119	146	128	NXPH3	neurexophilin 3 [Source:HGNC Symbol;Acc:HGNC:8077]
ENSG00000177917	2777.31	2133.75	0.3799	0.00059261	0.013302	2631	2206	2689	2911	2462	1911	ARL6IP6	ADP ribosylation factor like GTPase 6 interacting protein 6 [Source:HGNC Symbol;Acc:HGNC:24048]
ENSG00000150456	339.55	216.56	0.6471	0.00059296	0.013302	283	299	334	310	221	207	EEF1AKMT1	EEF1A lysine methyltransferase 1 [Source:HGNC Symbol;Acc:HGNC:27351]
ENSG00000127578	14.12	53.03	-1.9217	0.00059644	0.013371	10	20	7	73	32	72	WFIKKN1	WAP, follistatin/kazal, immunoglobulin, kunitz and netrin domain containing 1 [Source:HGNC Symbol;Acc:HGNC:30912]
ENSG00000148773	11962.9	5110.22	1.2272	0.0006027	0.013502	8995	9063	14427	4734	5042	7111	MKI67	marker of proliferation Ki-67 [Source:HGNC Symbol;Acc:HGNC:7107]
ENSG00000138835	1667.48	2127.7	-0.3516	0.00060552	0.013536	1611	1335	1571	2597	2562	2060	RGS3	regulator of G protein signaling 3 [Source:HGNC Symbol;Acc:HGNC:9999]
ENSG00000126602	8738.54	6859.85	0.3493	0.00060546	0.013536	8986	6819	7891	8064	8525	6663	TRAP1	TNF receptor associated protein 1 [Source:HGNC Symbol;Acc:HGNC:16264]
ENSG00000140931	1717.06	2262.88	-0.3984	0.00060495	0.013536	1795	1361	1497	3003	2601	2103	CMTM3	CKLF like MARVEL transmembrane domain containing 3 [Source:HGNC Symbol;Acc:HGNC:19174]
ENSG00000204272	1274.47	1845.65	-0.5334	0.00060619	0.013542	1320	987	1150	2102	1726	2334	NBDY	negative regulator of P-body association [Source:HGNC Symbol;Acc:HGNC:50713]
ENSG00000163348	3289.38	4155.78	-0.3373	0.00060863	0.013587	3322	2670	2913	5103	4864	4119	PYGO2	pygopus family PHD finger 2 [Source:HGNC Symbol;Acc:HGNC:30257]
ENSG00000135631	1828.85	2490.39	-0.4457	0.00061195	0.013638	1796	1409	1757	3296	3213	2021	RAB11FIP5	RAB11 family interacting protein 5 [Source:HGNC Symbol;Acc:HGNC:24845]
ENSG00000134824	1246.93	905.83	0.461	0.00061183	0.013638	1275	961	1147	1038	1216	824	FADS2	fatty acid desaturase 2 [Source:HGNC Symbol;Acc:HGNC:3575]
ENSG00000105662	376.92	550.07	-0.5441	0.00061222	0.013638	382	260	385	676	675	518	CRTC1	CREB regulated transcription coactivator 1 [Source:HGNC Symbol;Acc:HGNC:16062]
ENSG00000134901	497.07	328.83	0.5951	0.00061906	0.013781	516	408	421	379	457	284	POGLUT2	protein O-glucosyltransferase 2 [Source:HGNC Symbol;Acc:HGNC:19350]
ENSG00000187630	153.02	83.65	0.8684	0.00062183	0.013833	157	126	131	111	104	71	DHRS4L2	dehydrogenase/reductase 4 like 2 [Source:HGNC Symbol;Acc:HGNC:19731]
ENSG00000128564	8503.88	11082.8	-0.382	0.00062483	0.013874	8308	6556	8208	13385	11338	12566	VGF	VGF nerve growth factor inducible [Source:HGNC Symbol;Acc:HGNC:12684]
ENSG00000204790	106.21	48.93	1.1133	0.00062529	0.013874	95	111	78	72	49	46	-	COBW domain containing protein pseudogene
ENSG00000175564	62.84	23.69	1.4103	0.00062512	0.013874	51	45	75	31	23	26	UCP3	uncoupling protein 3 [Source:HGNC Symbol;Acc:HGNC:12519]
ENSG00000259877	279.33	176.98	0.6592	0.00062541	0.013874	279	242	233	210	197	190	-	novel transcript, antisense to ZNF778
ENSG00000152818	6996.73	3244.78	1.1087	0.00062755	0.013911	5165	5159	8696	3304	3260	4225	UTRN	utrophin [Source:HGNC Symbol;Acc:HGNC:12635]
ENSG00000206838	75.45	30.89	1.2969	0.0006295	0.013926	84	49	73	33	31	39	SNORA5A	small nucleolar RNA, H/ACA box 5A [Source:HGNC Symbol;Acc:HGNC:32588]
ENSG00000270607	99.69	175.7	-0.8201	0.00062996	0.013926	100	87	82	234	212	154	NAV2-AS6	NAV2 antisense RNA 6 [Source:HGNC Symbol;Acc:HGNC:55264]
ENSG00000198133	278.18	440.24	-0.6619	0.00062952	0.013926	320	198	239	532	603	368	TMEM229B	transmembrane protein 229B [Source:HGNC Symbol;Acc:HGNC:20130]
ENSG00000088340	865.66	1189.03	-0.4577	0.00062972	0.013926	796	770	768	1269	1413	1314	FER1L4	fer-1 like family member 4 (pseudogene) [Source:HGNC Symbol;Acc:HGNC:15801]
ENSG00000158828	1294.22	1715.58	-0.4059	0.00063182	0.013948	1283	1021	1204	2069	1814	1897	PINK1	PTEN induced kinase 1 [Source:HGNC Symbol;Acc:HGNC:14581]
ENSG00000143224	1155.55	870.45	0.4088	0.00063161	0.013948	1180	926	1024	1085	1008	859	PPOX	protoporphyrinogen oxidase [Source:HGNC Symbol;Acc:HGNC:9280]
ENSG00000116299	74.02	142.38	-0.9434	0.00063299	0.013964	55	63	82	151	181	148	ELAPOR1	endosome-lysosome associated apoptosis and autophagy regulator 1 [Source:HGNC Symbol;Acc:HGNC:29618]
ENSG00000198298	183.73	289.32	-0.6543	0.00063457	0.013989	168	159	169	337	310	326	ZNF485	zinc finger protein 485 [Source:HGNC Symbol;Acc:HGNC:23440]
ENSG00000118496	1828.93	2461.06	-0.4285	0.00063936	0.014082	1606	1455	1895	3108	3193	2102	FBXO30	F-box protein 30 [Source:HGNC Symbol;Acc:HGNC:15600]
ENSG00000100036	744.83	1049.9	-0.4959	0.00063967	0.014082	766	649	595	1232	1387	951	SLC35E4	solute carrier family 35 member E4 [Source:HGNC Symbol;Acc:HGNC:17058]
ENSG00000105486	2718.25	2154.87	0.3349	0.00064133	0.014109	2597	2277	2475	2678	2549	2087	LIG1	DNA ligase 1 [Source:HGNC Symbol;Acc:HGNC:6598]
ENSG00000105722	3844.31	4882.81	-0.3447	0.00064303	0.014136	3843	2942	3648	5970	5390	5139	ERF	ETS2 repressor factor [Source:HGNC Symbol;Acc:HGNC:3444]
ENSG00000085433	1537.44	1963.98	-0.3532	0.00064474	0.014164	1406	1244	1513	2431	2308	1923	WDR47	WD repeat domain 47 [Source:HGNC Symbol;Acc:HGNC:29141]
ENSG00000165948	958.87	1307.92	-0.4487	0.00064747	0.014214	973	812	806	1707	1616	1142	IFI27L1	interferon alpha inducible protein 27 like 1 [Source:HGNC Symbol;Acc:HGNC:19754]
ENSG00000224578	462.61	289.15	0.6766	0.00064799	0.014216	318	394	538	385	346	256	HNRNPA1P48	heterogeneous nuclear ribonucleoprotein A1 pseudogene 48 [Source:HGNC Symbol;Acc:HGNC:48778]
ENSG00000114388	1939.78	1464.13	0.406	0.00064865	0.014217	1999	1493	1771	1692	1875	1398	NPRL2	NPR2 like, GATOR1 complex subunit [Source:HGNC Symbol;Acc:HGNC:24969]
ENSG00000175322	887.56	642.39	0.4672	0.00064893	0.014217	743	735	923	750	725	691	ZNF519	zinc finger protein 519 [Source:HGNC Symbol;Acc:HGNC:30574]
ENSG00000137801	194.47	332.48	-0.7736	0.00064946	0.014219	208	140	181	368	515	254	THBS1	thrombospondin 1 [Source:HGNC Symbol;Acc:HGNC:11785]
ENSG00000012061	4879.65	6177.21	-0.3401	0.00065021	0.014226	4995	3961	4254	7446	7107	6340	ERCC1	ERCC excision repair 1, endonuclease non-catalytic subunit [Source:HGNC Symbol;Acc:HGNC:3433]
ENSG00000183741	5104.9	6508.69	-0.3505	0.00065198	0.014255	4982	3909	4963	8623	7638	5926	CBX6	chromobox 6 [Source:HGNC Symbol;Acc:HGNC:1556]
ENSG00000067704	8553.75	6917.31	0.3064	0.00065276	0.014262	7935	7222	7961	8629	7678	7106	IARS2	isoleucyl-tRNA synthetase 2, mitochondrial [Source:HGNC Symbol;Acc:HGNC:29685]
ENSG00000276045	2839.17	3595.56	-0.3406	0.00065543	0.01431	2878	2243	2574	4370	4262	3554	ORAI1	ORAI calcium release-activated calcium modulator 1 [Source:HGNC Symbol;Acc:HGNC:25896]
ENSG00000126870	931.06	699.35	0.4127	0.00065689	0.014332	842	768	909	870	814	688	DYNC2I1	dynein 2 intermediate chain 1 [Source:HGNC Symbol;Acc:HGNC:21862]
ENSG00000243970	321.11	204.59	0.6515	0.00065954	0.014352	292	298	274	233	219	235	PPIEL	peptidylprolyl isomerase E like pseudogene [Source:HGNC Symbol;Acc:HGNC:33195]
ENSG00000144959	15819.5	12750.5	0.3112	0.00065934	0.014352	15715	12255	14941	15474	15238	12515	NCEH1	neutral cholesterol ester hydrolase 1 [Source:HGNC Symbol;Acc:HGNC:29260]
ENSG00000078401	5.97	29.26	-2.3011	0.0006594	0.014352	6	6	4	33	44	23	EDN1	endothelin 1 [Source:HGNC Symbol;Acc:HGNC:3176]
ENSG00000102804	5874.88	7412.96	-0.3355	0.00065962	0.014352	5958	4653	5310	9616	8632	6972	TSC22D1	TSC22 domain family member 1 [Source:HGNC Symbol;Acc:HGNC:16826]
ENSG00000123472	2248.32	1776.68	0.3396	0.00066033	0.014358	2141	1866	2074	2238	2030	1758	ATPAF1	ATP synthase mitochondrial F1 complex assembly factor 1 [Source:HGNC Symbol;Acc:HGNC:18803]
ENSG00000149084	1372.68	1041.89	0.3971	0.00066706	0.014495	1217	1166	1326	1387	1167	991	HSD17B12	hydroxysteroid 17-beta dehydrogenase 12 [Source:HGNC Symbol;Acc:HGNC:18646]
ENSG00000110844	559.33	391.59	0.5155	0.00067089	0.014568	520	484	506	429	457	431	PRPF40B	pre-mRNA processing factor 40 homolog B [Source:HGNC Symbol;Acc:HGNC:25031]
ENSG00000124772	43.96	96.32	-1.1305	0.00067149	0.014571	32	36	51	104	122	99	CPNE5	copine 5 [Source:HGNC Symbol;Acc:HGNC:2318]
ENSG00000043514	1557.66	2075.08	-0.4135	0.00067715	0.014674	1305	1316	1589	2454	2245	2290	TRIT1	tRNA isopentenyltransferase 1 [Source:HGNC Symbol;Acc:HGNC:20286]
ENSG00000141295	1172.29	886.6	0.4036	0.0006768	0.014674	1189	921	1068	1068	1023	908	SCRN2	secernin 2 [Source:HGNC Symbol;Acc:HGNC:30381]
ENSG00000065882	11246.5	9159.8	0.296	0.00068165	0.014754	10389	9348	10680	11691	10471	8936	TBC1D1	TBC1 domain family member 1 [Source:HGNC Symbol;Acc:HGNC:11578]
ENSG00000161618	689.9	480.22	0.5216	0.00068177	0.014754	702	530	640	696	524	423	ALDH16A1	aldehyde dehydrogenase 16 family member A1 [Source:HGNC Symbol;Acc:HGNC:28114]
ENSG00000138400	339.4	207.77	0.7052	0.00068961	0.014913	365	281	272	320	223	171	MDH1B	malate dehydrogenase 1B [Source:HGNC Symbol;Acc:HGNC:17836]
ENSG00000168615	11366.4	8879.64	0.3561	0.00069312	0.014979	9689	9327	11744	11522	10568	8153	ADAM9	ADAM metallopeptidase domain 9 [Source:HGNC Symbol;Acc:HGNC:216]
ENSG00000183621	369.37	247.39	0.5799	0.00069363	0.01498	334	293	374	278	293	263	ZNF438	zinc finger protein 438 [Source:HGNC Symbol;Acc:HGNC:21029]
ENSG00000136527	13369.1	10858.6	0.3001	0.00069691	0.01504	12075	10904	13209	13266	12715	10812	TRA2B	transformer 2 beta homolog [Source:HGNC Symbol;Acc:HGNC:10781]
ENSG00000111331	2634.35	3518.34	-0.4177	0.00070107	0.01512	2697	2073	2371	4787	4319	2939	OAS3	2'-5'-oligoadenylate synthetase 3 [Source:HGNC Symbol;Acc:HGNC:8088]
ENSG00000108821	60.62	119.79	-0.9847	0.00070196	0.015129	61	57	45	139	144	122	COL1A1	collagen type I alpha 1 chain [Source:HGNC Symbol;Acc:HGNC:2197]
ENSG00000172927	3250.38	2517.78	0.3682	0.00070458	0.015175	3072	2665	3059	3082	3241	2251	MYEOV	myeloma overexpressed [Source:HGNC Symbol;Acc:HGNC:7563]
ENSG00000223612	10.17	43.19	-2.1006	0.00070837	0.015226	10	12	5	91	38	23	-	EGFR-coamplified and overexpressed protein (ECOP) pseudogene
ENSG00000131188	858.39	1167.56	-0.4429	0.00070798	0.015226	840	703	780	1296	1299	1326	PRR7	proline rich 7, synaptic [Source:HGNC Symbol;Acc:HGNC:28130]
ENSG00000183010	5665.64	4345.3	0.3828	0.00070805	0.015226	6071	4406	4888	5215	5431	4108	PYCR1	pyrroline-5-carboxylate reductase 1 [Source:HGNC Symbol;Acc:HGNC:9721]
ENSG00000060237	16128	12408.2	0.3784	0.00071085	0.015263	13973	12264	17548	14283	14722	12895	WNK1	WNK lysine deficient protein kinase 1 [Source:HGNC Symbol;Acc:HGNC:14540]
ENSG00000183765	1996.22	1559.51	0.3567	0.00071107	0.015263	1905	1602	1900	1834	1789	1642	CHEK2	checkpoint kinase 2 [Source:HGNC Symbol;Acc:HGNC:16627]
ENSG00000156504	2239.35	1728.62	0.3729	0.00071333	0.015302	2167	1912	1970	2273	2034	1583	PABIR2	PABIR family member 2 [Source:HGNC Symbol;Acc:HGNC:30490]
ENSG00000130227	9569.06	7644.34	0.3241	0.00071847	0.015401	8715	7706	9495	8771	9253	7810	XPO7	exportin 7 [Source:HGNC Symbol;Acc:HGNC:14108]
ENSG00000051128	945.77	1256.98	-0.4096	0.00072008	0.015426	905	764	892	1401	1480	1353	HOMER3	homer scaffold protein 3 [Source:HGNC Symbol;Acc:HGNC:17514]
ENSG00000226329	46.4	11.22	2.0699	0.00072332	0.015484	46	35	45	2	15	19	-	solute carrier family 40 (iron-regulated transporter), member 1 (SLC40A1) pseudogene
ENSG00000019582	13.77	46.8	-1.7528	0.00072632	0.015528	18	6	14	57	44	56	CD74	CD74 molecule [Source:HGNC Symbol;Acc:HGNC:1697]
ENSG00000229419	168.78	88.37	0.9356	0.00072626	0.015528	139	130	189	125	70	103	RALGAPA1P1	RALGAPA1 pseudogene 1 [Source:HGNC Symbol;Acc:HGNC:23203]
ENSG00000092020	384.03	560.35	-0.5463	0.0007278	0.015539	312	352	370	761	575	566	PPP2R3C	protein phosphatase 2 regulatory subunit B''gamma [Source:HGNC Symbol;Acc:HGNC:17485]
ENSG00000142173	3581.2	4783.93	-0.4176	0.00072769	0.015539	3964	2735	3020	5505	6069	4636	COL6A2	collagen type VI alpha 2 chain [Source:HGNC Symbol;Acc:HGNC:2212]
ENSG00000168936	1880.09	2401.89	-0.353	0.00072846	0.015542	1892	1448	1761	2909	2823	2403	TMEM129	transmembrane protein 129, E3 ubiquitin ligase [Source:HGNC Symbol;Acc:HGNC:25137]
ENSG00000182459	113.97	53.92	1.0745	0.00073493	0.01567	131	89	89	80	67	39	TEX19	testis expressed 19 [Source:HGNC Symbol;Acc:HGNC:33802]
ENSG00000136891	3176.83	4013.74	-0.3373	0.00073629	0.015688	2926	2682	2978	5074	4291	4210	TEX10	testis expressed 10 [Source:HGNC Symbol;Acc:HGNC:25988]
ENSG00000137449	357.67	533.6	-0.5773	0.00074203	0.0158	316	265	391	763	599	464	CPEB2	cytoplasmic polyadenylation element binding protein 2 [Source:HGNC Symbol;Acc:HGNC:21745]
ENSG00000065618	900.88	1226.94	-0.4462	0.000743	0.01581	931	730	778	1575	1541	1071	COL17A1	collagen type XVII alpha 1 chain [Source:HGNC Symbol;Acc:HGNC:2194]
ENSG00000112763	4049.36	5115.26	-0.3372	0.00075467	0.016031	3812	3224	3936	6318	6385	4699	BTN2A1	butyrophilin subfamily 2 member A1 [Source:HGNC Symbol;Acc:HGNC:1136]
ENSG00000179406	454.91	302.92	0.5892	0.00075487	0.016031	393	360	480	323	339	353	LINC00174	long intergenic non-protein coding RNA 174 [Source:HGNC Symbol;Acc:HGNC:27788]
ENSG00000217442	133.79	66.29	1.0097	0.00075447	0.016031	144	96	124	82	100	46	SYCE3	synaptonemal complex central element protein 3 [Source:HGNC Symbol;Acc:HGNC:35245]
ENSG00000102359	84.09	153.17	-0.8648	0.00075606	0.016045	66	73	88	172	179	165	SRPX2	sushi repeat containing protein X-linked 2 [Source:HGNC Symbol;Acc:HGNC:30668]
ENSG00000137055	1251.23	1616.1	-0.3696	0.00075757	0.016067	1181	1040	1163	2020	1971	1505	PLAA	phospholipase A2 activating protein [Source:HGNC Symbol;Acc:HGNC:9043]
ENSG00000167186	723.51	520.33	0.4769	0.00076135	0.016136	740	578	642	620	560	573	COQ7	coenzyme Q7, hydroxylase [Source:HGNC Symbol;Acc:HGNC:2244]
ENSG00000215458	8.5	36.85	-2.1184	0.00076226	0.016144	12	7	4	43	61	23	AATBC	apoptosis associated transcript in bladder cancer [Source:HGNC Symbol;Acc:HGNC:51526]
ENSG00000198624	14.97	49.47	-1.7289	0.00076474	0.016186	6	16	18	55	54	57	CCDC69	coiled-coil domain containing 69 [Source:HGNC Symbol;Acc:HGNC:24487]
ENSG00000121207	25.66	70.24	-1.4418	0.00076535	0.016188	30	10	31	75	83	78	LRAT	lecithin retinol acyltransferase [Source:HGNC Symbol;Acc:HGNC:6685]
ENSG00000172954	1521.81	1131.94	0.4281	0.00076647	0.016201	1415	1194	1517	1230	1286	1284	LCLAT1	lysocardiolipin acyltransferase 1 [Source:HGNC Symbol;Acc:HGNC:26756]
ENSG00000230844	279.03	417.59	-0.5797	0.00076699	0.016201	301	208	249	492	458	457	ZNF674-AS1	ZNF674 antisense RNA 1 (head to head) [Source:HGNC Symbol;Acc:HGNC:44266]
ENSG00000135083	708.69	989.39	-0.4817	0.00077178	0.016292	661	552	709	1217	1327	834	CCNJL	cyclin J like [Source:HGNC Symbol;Acc:HGNC:25876]
ENSG00000065057	1188.38	869.98	0.4489	0.00077595	0.016369	1167	1036	1004	1099	1111	758	NTHL1	nth like DNA glycosylase 1 [Source:HGNC Symbol;Acc:HGNC:8028]
ENSG00000189043	9317.36	7424.76	0.3274	0.0007778	0.016375	8905	8175	8057	9554	8540	7136	NDUFA4	NDUFA4 mitochondrial complex associated [Source:HGNC Symbol;Acc:HGNC:7687]
ENSG00000119917	1797.69	2562.99	-0.5111	0.00077728	0.016375	1550	1419	1904	2759	2539	3248	IFIT3	interferon induced protein with tetratricopeptide repeats 3 [Source:HGNC Symbol;Acc:HGNC:5411]
ENSG00000099622	6630.05	5130.39	0.3697	0.0007773	0.016375	6359	5608	5950	6841	6293	4402	CIRBP	cold inducible RNA binding protein [Source:HGNC Symbol;Acc:HGNC:1982]
ENSG00000101843	2658.88	2077.45	0.3558	0.00078135	0.016439	2637	2090	2481	2631	2529	1911	PSMD10	proteasome 26S subunit, non-ATPase 10 [Source:HGNC Symbol;Acc:HGNC:9555]
ENSG00000115009	24.09	68.05	-1.5008	0.00078533	0.016509	30	21	14	115	53	65	CCL20	C-C motif chemokine ligand 20 [Source:HGNC Symbol;Acc:HGNC:10619]
ENSG00000225439	564.66	768.61	-0.4457	0.00078571	0.016509	544	491	489	990	870	750	BOLA3-AS1	BOLA3 divergent transcript [Source:HGNC Symbol;Acc:HGNC:42922]
ENSG00000168264	2357.91	3040.21	-0.3672	0.00078645	0.016514	2182	2100	2075	4072	3447	2836	IRF2BP2	interferon regulatory factor 2 binding protein 2 [Source:HGNC Symbol;Acc:HGNC:21729]
ENSG00000124784	1775.52	2475.35	-0.479	0.00078784	0.016532	1406	1500	1893	2674	2687	2928	RIOK1	RIO kinase 1 [Source:HGNC Symbol;Acc:HGNC:18656]
ENSG00000110011	2230.13	1680.94	0.4084	0.00079354	0.016641	2246	1806	1986	2066	1708	1887	DNAJC4	DnaJ heat shock protein family (Hsp40) member C4 [Source:HGNC Symbol;Acc:HGNC:5271]
ENSG00000075426	2310.62	3078.28	-0.4141	0.00079604	0.016674	2187	1824	2252	4123	3886	2532	FOSL2	FOS like 2, AP-1 transcription factor subunit [Source:HGNC Symbol;Acc:HGNC:3798]
ENSG00000196358	207.1	315.11	-0.604	0.00079616	0.016674	196	159	207	363	380	322	NTNG2	netrin G2 [Source:HGNC Symbol;Acc:HGNC:14288]
ENSG00000146833	1224.32	1615.95	-0.4008	0.00079788	0.016683	1229	1018	1064	2191	1761	1547	TRIM4	tripartite motif containing 4 [Source:HGNC Symbol;Acc:HGNC:16275]
ENSG00000013573	3075.48	2448.34	0.3289	0.00079818	0.016683	2861	2548	2910	2976	2994	2341	DDX11	DEAD/H-box helicase 11 [Source:HGNC Symbol;Acc:HGNC:2736]
ENSG00000265458	66.35	25.5	1.3779	0.00079772	0.016683	78	51	51	40	22	25	NARF-AS2	NARF antisense RNA 2 [Source:HGNC Symbol;Acc:HGNC:55327]
ENSG00000117748	7642.49	6176.14	0.3073	0.0007988	0.016685	7205	6480	6966	7754	6820	6335	RPA2	replication protein A2 [Source:HGNC Symbol;Acc:HGNC:10290]
ENSG00000082805	5886.1	4530.49	0.3776	0.00080006	0.0167	5319	4458	6205	5745	5629	4064	ERC1	ELKS/RAB6-interacting/CAST family member 1 [Source:HGNC Symbol;Acc:HGNC:17072]
ENSG00000031698	16509.1	13041.9	0.3402	0.00080402	0.016772	17349	12572	14890	15704	15701	12802	SARS1	seryl-tRNA synthetase 1 [Source:HGNC Symbol;Acc:HGNC:10537]
ENSG00000112312	3347.11	2579.21	0.3761	0.00080495	0.016781	2816	2998	3208	2989	2945	2763	GMNN	geminin DNA replication inhibitor [Source:HGNC Symbol;Acc:HGNC:17493]
ENSG00000189068	328.18	216.28	0.6027	0.00080661	0.016804	293	291	301	244	247	237	VSTM1	V-set and transmembrane domain containing 1 [Source:HGNC Symbol;Acc:HGNC:29455]
ENSG00000270504	315.39	455.89	-0.53	0.00081	0.016853	317	234	306	564	505	473	-	novel transcript, antisense to PXDC1
ENSG00000213341	1274.58	1649.01	-0.3722	0.00080955	0.016853	1147	1089	1207	2131	1951	1531	CHUK	component of inhibitor of nuclear factor kappa B kinase complex [Source:HGNC Symbol;Acc:HGNC:1974]
ENSG00000113391	1139.55	842.74	0.4353	0.00081154	0.016874	1083	884	1124	1165	868	832	FAM172A	family with sequence similarity 172 member A [Source:HGNC Symbol;Acc:HGNC:25365]
ENSG00000233223	242.4	370.76	-0.6141	0.00081527	0.01694	262	205	188	473	447	342	-	novel transcript, antisense to MPDU1 and CD68
ENSG00000183576	5722.7	4456.94	0.3608	0.00081635	0.016952	4980	4924	5550	5314	4768	4930	SETD3	SET domain containing 3, actin histidine methyltransferase [Source:HGNC Symbol;Acc:HGNC:20493]
ENSG00000169976	18675.7	14614	0.3538	0.00082447	0.017109	19080	15183	16292	16718	18771	14043	SF3B5	splicing factor 3b subunit 5 [Source:HGNC Symbol;Acc:HGNC:21083]
ENSG00000089327	3278.2	4590.59	-0.4854	0.00082605	0.017131	3203	2563	3123	4780	4630	5877	FXYD5	FXYD domain containing ion transport regulator 5 [Source:HGNC Symbol;Acc:HGNC:4029]
ENSG00000150712	3236.57	2550.71	0.3435	0.00082946	0.01719	2966	2534	3276	3259	3004	2410	MTMR12	myotubularin related protein 12 [Source:HGNC Symbol;Acc:HGNC:18191]
ENSG00000158106	2496.24	1884.96	0.4057	0.00083283	0.017249	2701	1918	2154	2170	2186	2002	RHPN1	rhophilin Rho GTPase binding protein 1 [Source:HGNC Symbol;Acc:HGNC:19973]
ENSG00000170100	2152.96	1643.46	0.3899	0.00083798	0.017333	1898	1713	2223	1847	2056	1653	ZNF778	zinc finger protein 778 [Source:HGNC Symbol;Acc:HGNC:26479]
ENSG00000196268	247.84	135.42	0.8773	0.00083773	0.017333	238	201	232	143	106	198	ZNF493	zinc finger protein 493 [Source:HGNC Symbol;Acc:HGNC:23708]
ENSG00000186907	197.14	319.25	-0.6916	0.00084246	0.017403	210	130	198	329	375	366	RTN4RL2	reticulon 4 receptor like 2 [Source:HGNC Symbol;Acc:HGNC:23053]
ENSG00000171792	3654.64	2765.61	0.4025	0.00084195	0.017403	3223	3097	3556	3273	2815	3202	RHNO1	RAD9-HUS1-RAD1 interacting nuclear orphan 1 [Source:HGNC Symbol;Acc:HGNC:28206]
ENSG00000142945	15780.4	12889.4	0.292	0.00084671	0.017426	15309	12934	14461	15581	14745	13266	KIF2C	kinesin family member 2C [Source:HGNC Symbol;Acc:HGNC:6393]
ENSG00000280339	0.4	13	-5.0291	0.00084507	0.017426	0	1	0	18	12	14	-	novel transcript
ENSG00000254842	4.3	26.16	-2.5823	0.00084524	0.017426	3	1	8	32	26	30	LINC02551	long intergenic non-protein coding RNA 2551 [Source:HGNC Symbol;Acc:HGNC:53586]
ENSG00000139620	2221.19	2821.79	-0.3456	0.00084603	0.017426	2078	1918	2001	3372	3497	2705	KANSL2	KAT8 regulatory NSL complex subunit 2 [Source:HGNC Symbol;Acc:HGNC:26024]
ENSG00000181350	183.07	284.25	-0.6328	0.00084796	0.017426	179	139	179	320	341	298	LRRC75A	leucine rich repeat containing 75A [Source:HGNC Symbol;Acc:HGNC:32403]
ENSG00000068097	3471.65	2764.76	0.3287	0.00084776	0.017426	3353	2670	3397	3356	3239	2769	HEATR6	HEAT repeat containing 6 [Source:HGNC Symbol;Acc:HGNC:24076]
ENSG00000228705	76.16	30.92	1.3064	0.00084771	0.017426	97	42	70	34	36	34	LINC00659	long intergenic non-protein coding RNA 659 [Source:HGNC Symbol;Acc:HGNC:44316]
ENSG00000160111	26.92	69.76	-1.3762	0.00084467	0.017426	28	28	16	75	72	86	CPAMD8	C3 and PZP like alpha-2-macroglobulin domain containing 8 [Source:HGNC Symbol;Acc:HGNC:23228]
ENSG00000119421	5792.34	4485.62	0.3686	0.00085187	0.017495	5895	4868	4894	5638	5592	4048	NDUFA8	NADH:ubiquinone oxidoreductase subunit A8 [Source:HGNC Symbol;Acc:HGNC:7692]
ENSG00000229809	357.47	229.85	0.6385	0.00085448	0.017538	370	316	278	265	243	264	ZNF688	zinc finger protein 688 [Source:HGNC Symbol;Acc:HGNC:30489]
ENSG00000286522	49.9	106.21	-1.0869	0.00085581	0.017553	53	41	41	97	128	129	H3C2	H3 clustered histone 2 [Source:HGNC Symbol;Acc:HGNC:4776]
ENSG00000136944	233.79	355.62	-0.6047	0.00085718	0.017559	255	182	197	424	445	338	LMX1B	LIM homeobox transcription factor 1 beta [Source:HGNC Symbol;Acc:HGNC:6654]
ENSG00000095370	118.81	200.33	-0.7527	0.00085683	0.017559	116	94	112	214	264	199	SH2D3C	SH2 domain containing 3C [Source:HGNC Symbol;Acc:HGNC:16884]
ENSG00000116120	7082.91	5176.88	0.4525	0.00085793	0.017563	5917	6308	6872	5454	5511	6328	FARSB	phenylalanyl-tRNA synthetase subunit beta [Source:HGNC Symbol;Acc:HGNC:17800]
ENSG00000144677	1613.65	1231.27	0.3903	0.00086032	0.017601	1672	1229	1479	1524	1492	1167	CTDSPL	CTD small phosphatase like [Source:HGNC Symbol;Acc:HGNC:16890]
ENSG00000154874	247.44	140.82	0.8128	0.0008662	0.017709	180	180	313	172	185	123	CCDC144B	coiled-coil domain containing 144B (pseudogene) [Source:HGNC Symbol;Acc:HGNC:26704]
ENSG00000153246	61.42	125.53	-1.0346	0.00087282	0.017833	38	66	60	145	135	142	PLA2R1	phospholipase A2 receptor 1 [Source:HGNC Symbol;Acc:HGNC:9042]
ENSG00000188690	1542.5	1184.29	0.3812	0.00087505	0.017868	1540	1307	1321	1479	1337	1196	UROS	uroporphyrinogen III synthase [Source:HGNC Symbol;Acc:HGNC:12592]
ENSG00000107341	2676.8	3350.74	-0.3239	0.0008785	0.017926	2593	2102	2562	4265	3875	3240	UBE2R2	ubiquitin conjugating enzyme E2 R2 [Source:HGNC Symbol;Acc:HGNC:19907]
ENSG00000241839	817.7	1111.08	-0.4426	0.00087905	0.017926	866	661	687	1378	1380	1022	PLEKHO2	pleckstrin homology domain containing O2 [Source:HGNC Symbol;Acc:HGNC:30026]
ENSG00000117472	214.51	336.09	-0.6464	0.00088077	0.01795	243	151	190	456	354	332	TSPAN1	tetraspanin 1 [Source:HGNC Symbol;Acc:HGNC:20657]
ENSG00000132326	241.95	363.41	-0.5874	0.00088217	0.017967	205	204	245	490	381	363	PER2	period circadian regulator 2 [Source:HGNC Symbol;Acc:HGNC:8846]
ENSG00000112773	447.72	629.86	-0.4934	0.00088309	0.017974	434	392	382	856	667	618	TENT5A	terminal nucleotidyltransferase 5A [Source:HGNC Symbol;Acc:HGNC:18345]
ENSG00000156671	1652.38	2105.8	-0.3499	0.00088483	0.017987	1487	1353	1632	2728	2371	2053	SAMD8	sterile alpha motif domain containing 8 [Source:HGNC Symbol;Acc:HGNC:26320]
ENSG00000167565	1416.41	1847.39	-0.3831	0.00088441	0.017987	1459	1104	1278	2428	2009	1834	SERTAD3	SERTA domain containing 3 [Source:HGNC Symbol;Acc:HGNC:17931]
ENSG00000228327	301.33	196.83	0.6163	0.00088952	0.01807	310	222	287	239	219	207	-	general transcription factor IIi (GTF2I) pseudogene
ENSG00000108852	1690.89	1266.15	0.4168	0.00089207	0.01811	1735	1397	1442	1560	1625	1128	MPP2	membrane palmitoylated protein 2 [Source:HGNC Symbol;Acc:HGNC:7220]
ENSG00000173281	285.01	472.05	-0.7293	0.00089593	0.018177	320	221	232	715	606	313	PPP1R3B	protein phosphatase 1 regulatory subunit 3B [Source:HGNC Symbol;Acc:HGNC:14942]
ENSG00000179674	58.44	122.07	-1.0691	0.00089734	0.018183	43	70	42	132	155	125	ARL14	ADP ribosylation factor like GTPase 14 [Source:HGNC Symbol;Acc:HGNC:22974]
ENSG00000105204	676.18	910.37	-0.4279	0.00089721	0.018183	677	518	640	1078	1024	970	DYRK1B	dual specificity tyrosine phosphorylation regulated kinase 1B [Source:HGNC Symbol;Acc:HGNC:3092]
ENSG00000125449	573.75	770.59	-0.4254	0.00089824	0.018189	548	461	545	932	929	752	ARMC7	armadillo repeat containing 7 [Source:HGNC Symbol;Acc:HGNC:26168]
ENSG00000248590	57.25	13.44	2.0896	0.00090369	0.018262	16	26	116	20	14	12	GLDCP1	glycine decarboxylase pseudogene 1 [Source:HGNC Symbol;Acc:HGNC:4314]
ENSG00000185049	4226.41	5291.72	-0.3241	0.00090326	0.018262	4210	3325	3922	6176	6225	5477	NELFA	negative elongation factor complex member A [Source:HGNC Symbol;Acc:HGNC:12768]
ENSG00000135074	1772.68	2268.28	-0.3556	0.00090342	0.018262	1726	1384	1697	2786	2806	2118	ADAM19	ADAM metallopeptidase domain 19 [Source:HGNC Symbol;Acc:HGNC:197]
ENSG00000170949	760.73	1094.52	-0.5239	0.00090412	0.018262	601	609	851	1222	1161	1286	ZNF160	zinc finger protein 160 [Source:HGNC Symbol;Acc:HGNC:12948]
ENSG00000196220	108.5	47.76	1.19	0.0009047	0.018262	126	79	90	62	31	66	SRGAP3	SLIT-ROBO Rho GTPase activating protein 3 [Source:HGNC Symbol;Acc:HGNC:19744]
ENSG00000185291	1.77	19.24	-3.4035	0.00090681	0.018284	2	0	3	31	11	23	IL3RA	interleukin 3 receptor subunit alpha [Source:HGNC Symbol;Acc:HGNC:6012]
ENSG00000102181	3000.07	2380.03	0.3341	0.00090696	0.018284	2966	2323	2849	2984	2813	2286	CD99L2	CD99 molecule like 2 [Source:HGNC Symbol;Acc:HGNC:18237]
ENSG00000105855	9.25	41.95	-2.1786	0.00090903	0.018315	1	8	16	41	41	57	ITGB8	integrin subunit beta 8 [Source:HGNC Symbol;Acc:HGNC:6163]
ENSG00000105974	21661.6	17829.5	0.2809	0.0009107	0.018337	20327	17877	20399	21588	21264	17578	CAV1	caveolin 1 [Source:HGNC Symbol;Acc:HGNC:1527]
ENSG00000166900	1787.91	2296.24	-0.3614	0.00091535	0.018419	1625	1497	1712	2905	2844	2073	STX3	syntaxin 3 [Source:HGNC Symbol;Acc:HGNC:11438]
ENSG00000173786	2808.41	3517.96	-0.3247	0.00091638	0.018428	2796	2189	2631	4323	4042	3549	CNP	2',3'-cyclic nucleotide 3' phosphodiesterase [Source:HGNC Symbol;Acc:HGNC:2158]
ENSG00000136261	3397.44	2664.27	0.3509	0.00091721	0.018433	3158	2967	3043	3182	2914	2888	BZW2	basic leucine zipper and W2 domains 2 [Source:HGNC Symbol;Acc:HGNC:18808]
ENSG00000178295	878.4	572.46	0.6187	0.00091818	0.018441	628	807	930	662	534	717	GEN1	GEN1 Holliday junction 5' flap endonuclease [Source:HGNC Symbol;Acc:HGNC:26881]
ENSG00000117305	1748.45	1321.83	0.4037	0.00092153	0.018496	1863	1344	1537	1723	1436	1325	HMGCL	3-hydroxy-3-methylglutaryl-CoA lyase [Source:HGNC Symbol;Acc:HGNC:5005]
ENSG00000106077	3998.24	3174.38	0.333	0.00092343	0.018523	3957	3344	3509	3818	3582	3325	ABHD11	abhydrolase domain containing 11 [Source:HGNC Symbol;Acc:HGNC:16407]
ENSG00000173166	958.14	1269.45	-0.4056	0.00092473	0.018537	900	736	964	1508	1606	1196	RAPH1	Ras association (RalGDS/AF-6) and pleckstrin homology domains 1 [Source:HGNC Symbol;Acc:HGNC:14436]
ENSG00000197622	2907.43	3742.78	-0.3647	0.00092758	0.018582	2848	2375	2646	5118	4353	3313	CDC42SE1	CDC42 small effector 1 [Source:HGNC Symbol;Acc:HGNC:17719]
ENSG00000109103	1403.59	1782.66	-0.3448	0.00093075	0.018634	1329	1167	1300	2140	2081	1811	UNC119	unc-119 lipid binding chaperone [Source:HGNC Symbol;Acc:HGNC:12565]
ENSG00000131558	4454.48	3519.82	0.3398	0.00093177	0.018643	4134	3399	4558	4375	4241	3342	EXOC4	exocyst complex component 4 [Source:HGNC Symbol;Acc:HGNC:30389]
ENSG00000186026	119.37	214.69	-0.8459	0.00093449	0.018686	114	112	95	233	197	284	ZNF284	zinc finger protein 284 [Source:HGNC Symbol;Acc:HGNC:13078]
ENSG00000065328	2593.34	1970.69	0.3964	0.00093698	0.018724	2144	2179	2688	2230	2288	2122	MCM10	minichromosome maintenance 10 replication initiation factor [Source:HGNC Symbol;Acc:HGNC:18043]
ENSG00000237510	274.47	172.3	0.6707	0.00093896	0.01875	278	251	210	220	190	174	GPAT2P1	glycerol-3-phosphate acyltransferase 2 pseudogene 1 [Source:HGNC Symbol;Acc:HGNC:52330]
ENSG00000104687	6478.5	8156.64	-0.3324	0.00093949	0.01875	6451	5229	5863	10426	9983	7380	GSR	glutathione-disulfide reductase [Source:HGNC Symbol;Acc:HGNC:4623]
ENSG00000115520	2182.82	2792.4	-0.3553	0.00094234	0.018796	1937	1896	2059	3441	3000	2988	COQ10B	coenzyme Q10B [Source:HGNC Symbol;Acc:HGNC:25819]
ENSG00000251059	19.54	58.35	-1.5696	0.00094319	0.018801	29	8	17	84	60	55	PRKG2-AS1	PRKG2 antisense RNA 1 [Source:HGNC Symbol;Acc:HGNC:40478]
ENSG00000196177	1472.59	1104.68	0.4159	0.00094483	0.018821	1386	1166	1439	1271	1176	1264	ACADSB	acyl-CoA dehydrogenase short/branched chain [Source:HGNC Symbol;Acc:HGNC:91]
ENSG00000229043	613.72	423.94	0.5355	0.00095034	0.018919	644	501	516	482	444	496	ZFAND2A-DT	ZFAND2A divergent transcript [Source:HGNC Symbol;Acc:HGNC:41187]
ENSG00000170540	11954.3	9566	0.3216	0.00095423	0.018985	10782	10303	11194	11585	10371	10319	ARL6IP1	ADP ribosylation factor like GTPase 6 interacting protein 1 [Source:HGNC Symbol;Acc:HGNC:697]
ENSG00000173611	536.59	385.09	0.4783	0.00095659	0.01902	485	434	534	483	456	369	SCAI	suppressor of cancer cell invasion [Source:HGNC Symbol;Acc:HGNC:26709]
ENSG00000137168	2453.21	1927.21	0.3484	0.00095945	0.019041	2424	2043	2167	2287	2194	2027	PPIL1	peptidylprolyl isomerase like 1 [Source:HGNC Symbol;Acc:HGNC:9260]
ENSG00000139746	2778.43	2170.7	0.3565	0.0009585	0.019041	2486	2244	2794	2661	2339	2328	RBM26	RNA binding motif protein 26 [Source:HGNC Symbol;Acc:HGNC:20327]
ENSG00000105329	3849.96	4959.95	-0.3652	0.00095916	0.019041	3843	3088	3497	5701	5385	5590	TGFB1	transforming growth factor beta 1 [Source:HGNC Symbol;Acc:HGNC:11766]
ENSG00000120451	2717.49	2093.38	0.3763	0.00096236	0.019087	2597	2081	2697	2617	2657	1860	SNX19	sorting nexin 19 [Source:HGNC Symbol;Acc:HGNC:21532]
ENSG00000183474	1633.96	1254.59	0.3814	0.00096606	0.019149	1708	1273	1450	1551	1451	1250	GTF2H2C	GTF2H2 family member C [Source:HGNC Symbol;Acc:HGNC:31394]
ENSG00000167118	4017.2	5060.38	-0.3333	0.00096687	0.019153	3925	3460	3462	6533	5871	4803	URM1	ubiquitin related modifier 1 [Source:HGNC Symbol;Acc:HGNC:28378]
ENSG00000225648	2157.81	2756.64	-0.3532	0.00096807	0.019165	1865	1781	2192	3370	3074	2875	SBDSP1	SBDS pseudogene 1 [Source:HGNC Symbol;Acc:HGNC:21646]
ENSG00000107443	534.43	719.01	-0.4283	0.00096896	0.01917	492	447	506	880	852	706	CCNJ	cyclin J [Source:HGNC Symbol;Acc:HGNC:23434]
ENSG00000125779	1508.39	1949.37	-0.3702	0.00097095	0.019198	1384	1195	1509	2492	2376	1772	PANK2	pantothenate kinase 2 [Source:HGNC Symbol;Acc:HGNC:15894]
ENSG00000171206	1817.65	2310.37	-0.346	0.0009724	0.019214	1819	1425	1684	2879	2766	2203	TRIM8	tripartite motif containing 8 [Source:HGNC Symbol;Acc:HGNC:15579]
ENSG00000111358	2379.61	1756.2	0.4385	0.00097378	0.01923	2341	2093	1985	2201	1709	2002	GTF2H3	general transcription factor IIH subunit 3 [Source:HGNC Symbol;Acc:HGNC:4657]
ENSG00000133816	3598.87	2745.99	0.39	0.00097554	0.019253	3660	2690	3426	3553	3447	2376	MICAL2	microtubule associated monooxygenase, calponin and LIM domain containing 2 [Source:HGNC Symbol;Acc:HGNC:24693]
ENSG00000198074	19.83	59.54	-1.596	0.00097865	0.019302	13	21	19	109	64	35	AKR1B10	aldo-keto reductase family 1 member B10 [Source:HGNC Symbol;Acc:HGNC:382]
ENSG00000229124	184.72	296.32	-0.6828	0.0009811	0.019338	136	179	181	339	329	329	VIM-AS1	VIM antisense RNA 1 [Source:HGNC Symbol;Acc:HGNC:44879]
ENSG00000172731	3021.24	2374.33	0.3476	0.00098228	0.01935	2943	2350	2901	2879	2978	2212	LRRC20	leucine rich repeat containing 20 [Source:HGNC Symbol;Acc:HGNC:23421]
ENSG00000108306	860.14	1132.39	-0.3966	0.00098454	0.019382	791	724	810	1423	1209	1196	FBXL20	F-box and leucine rich repeat protein 20 [Source:HGNC Symbol;Acc:HGNC:24679]
ENSG00000105556	890.22	1249.93	-0.4896	0.00098577	0.019394	962	673	782	1475	1716	1070	MIER2	MIER family member 2 [Source:HGNC Symbol;Acc:HGNC:29210]
ENSG00000134684	20976.8	17001.5	0.3031	0.0009871	0.019396	21306	16756	18765	21121	19645	16872	YARS1	tyrosyl-tRNA synthetase 1 [Source:HGNC Symbol;Acc:HGNC:12840]
ENSG00000177839	11.03	40.55	-1.8784	0.00098656	0.019396	15	8	7	53	61	26	PCDHB9	protocadherin beta 9 [Source:HGNC Symbol;Acc:HGNC:8694]
ENSG00000167642	180.08	278.95	-0.6335	0.00099007	0.019443	162	157	167	382	318	252	SPINT2	serine peptidase inhibitor, Kunitz type 2 [Source:HGNC Symbol;Acc:HGNC:11247]
ENSG00000168884	3021.05	4073.19	-0.4314	0.0009918	0.019452	3049	2491	2633	5128	5507	3301	TNIP2	TNFAIP3 interacting protein 2 [Source:HGNC Symbol;Acc:HGNC:19118]
ENSG00000285825	65.73	27.15	1.2775	0.00099236	0.019452	62	46	71	36	28	28	CCDC15-DT	CCDC15 divergent transcript [Source:HGNC Symbol;Acc:HGNC:54193]
ENSG00000276570	216.22	117.57	0.8742	0.0009916	0.019452	198	220	161	143	178	83	-	novel transcript
ENSG00000198668	18800.4	15277.1	0.2995	0.00099333	0.019459	17057	15422	18398	18098	17398	16088	CALM1	calmodulin 1 [Source:HGNC Symbol;Acc:HGNC:1442]
ENSG00000007541	832.17	1113.66	-0.42	0.0009942	0.019464	884	639	735	1370	1337	1073	PIGQ	phosphatidylinositol glycan anchor biosynthesis class Q [Source:HGNC Symbol;Acc:HGNC:14135]
ENSG00000130734	904.51	1238.64	-0.4535	0.00099523	0.019472	1004	703	746	1541	1518	1153	ATG4D	autophagy related 4D cysteine peptidase [Source:HGNC Symbol;Acc:HGNC:20789]
ENSG00000154781	711.1	959.17	-0.4313	0.0010002	0.019558	698	592	633	1195	1000	1042	CCDC174	coiled-coil domain containing 174 [Source:HGNC Symbol;Acc:HGNC:28033]
ENSG00000124602	85.66	35.4	1.281	0.0010042	0.019612	60	90	79	38	28	51	UNC5CL	unc-5 family C-terminal like [Source:HGNC Symbol;Acc:HGNC:21203]
ENSG00000140464	1924.5	2492	-0.3722	0.0010038	0.019612	1947	1409	1876	2902	2918	2596	PML	PML nuclear body scaffold [Source:HGNC Symbol;Acc:HGNC:9113]
ENSG00000163359	309.6	456.91	-0.5618	0.0010069	0.019652	261	246	332	548	597	410	COL6A3	collagen type VI alpha 3 chain [Source:HGNC Symbol;Acc:HGNC:2213]
ENSG00000118096	161.35	258.32	-0.68	0.0010104	0.019709	133	137	166	362	265	252	IFT46	intraflagellar transport 46 [Source:HGNC Symbol;Acc:HGNC:26146]
ENSG00000131378	558.78	770.84	-0.4643	0.0010115	0.019718	470	446	598	981	913	727	RFTN1	raftlin, lipid raft linker 1 [Source:HGNC Symbol;Acc:HGNC:30278]
ENSG00000020129	2154.27	2876.22	-0.4171	0.0010149	0.019767	2225	1609	2018	3693	3715	2422	NCDN	neurochondrin [Source:HGNC Symbol;Acc:HGNC:17597]
ENSG00000112406	1151.97	1533.17	-0.4128	0.0010157	0.019767	1084	996	1030	2120	1556	1533	HECA	hdc homolog, cell cycle regulator [Source:HGNC Symbol;Acc:HGNC:21041]
ENSG00000124942	41516.2	31707.9	0.3888	0.0010159	0.019767	35262	31280	46211	38834	39717	29274	AHNAK	AHNAK nucleoprotein [Source:HGNC Symbol;Acc:HGNC:347]
ENSG00000200087	93.2	41.53	1.1613	0.0010192	0.019794	88	71	94	49	67	27	SNORA73B	small nucleolar RNA, H/ACA box 73B [Source:HGNC Symbol;Acc:HGNC:10116]
ENSG00000152284	614.23	870.55	-0.5022	0.0010197	0.019794	644	511	506	988	914	1018	TCF7L1	transcription factor 7 like 1 [Source:HGNC Symbol;Acc:HGNC:11640]
ENSG00000232850	17.1	51.66	-1.601	0.0010195	0.019794	12	16	18	64	80	34	PTGES2-AS1	PTGES2 antisense RNA 1 (head to head) [Source:NCBI gene (formerly Entrezgene);Acc:389791]
ENSG00000141433	5.52	27.7	-2.3209	0.001018	0.019794	7	4	4	32	22	38	ADCYAP1	adenylate cyclase activating polypeptide 1 [Source:HGNC Symbol;Acc:HGNC:241]
ENSG00000138119	15198.2	11833.7	0.3611	0.0010229	0.019831	13047	11857	16314	13607	13757	12553	MYOF	myoferlin [Source:HGNC Symbol;Acc:HGNC:3656]
ENSG00000174442	1382.36	1007.95	0.4559	0.0010228	0.019831	1077	1247	1401	1202	1085	1109	ZWILCH	zwilch kinetochore protein [Source:HGNC Symbol;Acc:HGNC:25468]
ENSG00000101986	276.52	403.46	-0.5447	0.0010263	0.019885	256	222	271	460	517	390	ABCD1	ATP binding cassette subfamily D member 1 [Source:HGNC Symbol;Acc:HGNC:61]
ENSG00000168765	820.12	608.2	0.4317	0.0010278	0.019894	776	682	760	774	636	646	GSTM4	glutathione S-transferase mu 4 [Source:HGNC Symbol;Acc:HGNC:4636]
ENSG00000144559	491.78	346.12	0.5081	0.001028	0.019894	471	402	458	378	419	369	TAMM41	TAM41 mitochondrial translocator assembly and maintenance homolog [Source:HGNC Symbol;Acc:HGNC:25187]
ENSG00000132603	2353.45	3004.96	-0.3531	0.0010296	0.019912	2100	2083	2164	3953	3527	2758	NIP7	nucleolar pre-rRNA processing protein NIP7 [Source:HGNC Symbol;Acc:HGNC:24328]
ENSG00000251474	788.56	1092.94	-0.4722	0.0010367	0.020038	665	696	766	1419	1416	904	RPL32P3	ribosomal protein L32 pseudogene 3 [Source:HGNC Symbol;Acc:HGNC:27024]
ENSG00000161654	1397.62	1806.14	-0.3703	0.0010398	0.020085	1316	1161	1303	2199	2295	1650	LSM12	LSM12 homolog [Source:HGNC Symbol;Acc:HGNC:26407]
ENSG00000183496	231.59	345.74	-0.5767	0.0010414	0.020104	212	188	227	405	376	383	MEX3B	mex-3 RNA binding family member B [Source:HGNC Symbol;Acc:HGNC:25297]
ENSG00000267321	310.22	465.2	-0.5875	0.0010437	0.020135	267	293	274	643	574	378	SNHG30	small nucleolar RNA host gene 30 [Source:HGNC Symbol;Acc:HGNC:52836]
ENSG00000198900	10499.7	8385.81	0.3244	0.0010449	0.020148	9363	8621	10429	9947	9243	9084	TOP1	DNA topoisomerase I [Source:HGNC Symbol;Acc:HGNC:11986]
ENSG00000167394	532.07	726.54	-0.4501	0.0010475	0.020185	516	456	465	869	913	685	ZNF668	zinc finger protein 668 [Source:HGNC Symbol;Acc:HGNC:25821]
ENSG00000272645	544.64	373.73	0.5455	0.0010504	0.020208	487	446	541	377	439	435	GTF2IP20	general transcription factor IIi pseudogene 20 [Source:HGNC Symbol;Acc:HGNC:51732]
ENSG00000120437	6085.61	4759.61	0.3543	0.0010509	0.020208	5982	5046	5432	6031	6034	4170	ACAT2	acetyl-CoA acetyltransferase 2 [Source:HGNC Symbol;Acc:HGNC:94]
ENSG00000111335	45.24	95.05	-1.0723	0.0010505	0.020208	50	40	32	119	107	96	OAS2	2'-5'-oligoadenylate synthetase 2 [Source:HGNC Symbol;Acc:HGNC:8087]
ENSG00000121067	2737.05	2177.07	0.3298	0.0010513	0.020208	2574	2292	2534	2830	2536	2042	SPOP	speckle type BTB/POZ protein [Source:HGNC Symbol;Acc:HGNC:11254]
ENSG00000186086	56.68	120.06	-1.0784	0.0010535	0.020226	70	28	58	157	156	98	NBPF6	NBPF member 6 [Source:HGNC Symbol;Acc:HGNC:31988]
ENSG00000166848	3743.25	4714.97	-0.333	0.0010531	0.020226	3442	3222	3444	6115	4979	4874	TERF2IP	TERF2 interacting protein [Source:HGNC Symbol;Acc:HGNC:19246]
ENSG00000025423	416.32	277.32	0.5835	0.0010568	0.020279	355	388	377	347	365	235	HSD17B6	hydroxysteroid 17-beta dehydrogenase 6 [Source:HGNC Symbol;Acc:HGNC:23316]
ENSG00000011638	183.37	279.28	-0.608	0.0010653	0.02043	168	159	168	358	316	274	TMEM159	transmembrane protein 159 [Source:HGNC Symbol;Acc:HGNC:30136]
ENSG00000072864	2895.22	2291.18	0.3377	0.0010677	0.020462	2936	2252	2664	2818	2739	2218	NDE1	nudE neurodevelopment protein 1 [Source:HGNC Symbol;Acc:HGNC:17619]
ENSG00000165678	13685.3	10594.5	0.3692	0.001074	0.020546	13775	11727	11458	14131	12802	9253	GHITM	growth hormone inducible transmembrane protein [Source:HGNC Symbol;Acc:HGNC:17281]
ENSG00000139514	6857.89	5233.18	0.3899	0.0010734	0.020546	6928	5202	6488	6723	6773	4392	SLC7A1	solute carrier family 7 member 1 [Source:HGNC Symbol;Acc:HGNC:11057]
ENSG00000140848	1565.72	2062.72	-0.3979	0.001073	0.020546	1587	1241	1415	2511	2693	1823	CPNE2	copine 2 [Source:HGNC Symbol;Acc:HGNC:2315]
ENSG00000157350	1049.81	1363.36	-0.3766	0.0010757	0.020565	1038	818	991	1750	1491	1380	ST3GAL2	ST3 beta-galactoside alpha-2,3-sialyltransferase 2 [Source:HGNC Symbol;Acc:HGNC:10863]
ENSG00000174917	2508.05	1941.5	0.3688	0.001079	0.020618	2429	2147	2198	2480	2410	1729	MICOS13	mitochondrial contact site and cristae organizing system subunit 13 [Source:HGNC Symbol;Acc:HGNC:33702]
ENSG00000155329	794.94	1070.08	-0.4293	0.0010814	0.020638	669	738	732	1292	1191	1131	ZCCHC10	zinc finger CCHC-type containing 10 [Source:HGNC Symbol;Acc:HGNC:25954]
ENSG00000121361	108.73	188.15	-0.7882	0.0010811	0.020638	93	77	126	234	197	204	KCNJ8	potassium inwardly rectifying channel subfamily J member 8 [Source:HGNC Symbol;Acc:HGNC:6269]
ENSG00000131711	4399.63	3406.61	0.3692	0.0010847	0.020676	3788	3383	4768	4188	3835	3503	MAP1B	microtubule associated protein 1B [Source:HGNC Symbol;Acc:HGNC:6836]
ENSG00000166912	457.71	637.44	-0.4791	0.0010846	0.020676	384	429	418	779	733	646	MTMR10	myotubularin related protein 10 [Source:HGNC Symbol;Acc:HGNC:25999]
ENSG00000143476	2926.39	2242.72	0.3842	0.001086	0.020688	2453	2468	2989	2667	2416	2472	DTL	denticleless E3 ubiquitin protein ligase homolog [Source:HGNC Symbol;Acc:HGNC:30288]
ENSG00000130649	120.79	199.05	-0.7195	0.0010867	0.020689	126	91	111	238	244	193	CYP2E1	cytochrome P450 family 2 subfamily E member 1 [Source:HGNC Symbol;Acc:HGNC:2631]
ENSG00000228315	234.34	145.7	0.6832	0.00109	0.02074	239	193	202	197	175	126	GUSBP11	GUSB pseudogene 11 [Source:HGNC Symbol;Acc:HGNC:42325]
ENSG00000230479	58.8	113.76	-0.9547	0.0010916	0.020757	55	56	47	144	123	118	-	novel transcript
ENSG00000197021	1285.97	1686.72	-0.3914	0.0010932	0.020776	1341	1032	1110	2046	2099	1585	EOLA2	endothelium and lymphocyte associated ASCH domain 2 [Source:HGNC Symbol;Acc:HGNC:17402]
ENSG00000008853	568.01	768.61	-0.4362	0.001094	0.020779	578	459	501	990	849	768	RHOBTB2	Rho related BTB domain containing 2 [Source:HGNC Symbol;Acc:HGNC:18756]
ENSG00000055147	1270.87	969.9	0.3907	0.0010968	0.020819	1146	1030	1265	1100	1144	1027	FAM114A2	family with sequence similarity 114 member A2 [Source:HGNC Symbol;Acc:HGNC:1333]
ENSG00000145107	12.96	42.24	-1.7045	0.0010983	0.020822	15	11	9	41	56	45	TM4SF19	transmembrane 4 L six family member 19 [Source:HGNC Symbol;Acc:HGNC:25167]
ENSG00000068366	4816.08	3637.46	0.405	0.0010981	0.020822	3866	3993	5169	4672	3757	3869	ACSL4	acyl-CoA synthetase long chain family member 4 [Source:HGNC Symbol;Acc:HGNC:3571]
ENSG00000100097	105143	79005.3	0.4123	0.0011022	0.020884	110049	86514	87904	101265	104361	64684	LGALS1	galectin 1 [Source:HGNC Symbol;Acc:HGNC:6561]
ENSG00000141198	1798.92	1307.51	0.4613	0.0011057	0.020939	1562	1457	1852	1388	1401	1582	TOM1L1	target of myb1 like 1 membrane trafficking protein [Source:HGNC Symbol;Acc:HGNC:11983]
ENSG00000164484	1174.61	1519.28	-0.3711	0.0011078	0.020966	1110	912	1164	1998	1691	1474	TMEM200A	transmembrane protein 200A [Source:HGNC Symbol;Acc:HGNC:21075]
ENSG00000067182	12834.4	10278	0.3205	0.0011102	0.021	13258	10074	11462	12179	12007	10562	TNFRSF1A	TNF receptor superfamily member 1A [Source:HGNC Symbol;Acc:HGNC:11916]
ENSG00000149292	518.55	371.5	0.4824	0.0011114	0.02101	500	420	484	425	434	394	TTC12	tetratricopeptide repeat domain 12 [Source:HGNC Symbol;Acc:HGNC:23700]
ENSG00000203727	698.16	938.53	-0.427	0.0011139	0.021032	640	547	706	1275	1042	880	SAMD5	sterile alpha motif domain containing 5 [Source:HGNC Symbol;Acc:HGNC:21180]
ENSG00000278318	585.86	797.16	-0.4449	0.0011138	0.021032	498	484	603	1023	950	740	ZNF229	zinc finger protein 229 [Source:HGNC Symbol;Acc:HGNC:13022]
ENSG00000160741	3810.19	4849.06	-0.3476	0.0011147	0.021034	3937	2896	3510	5554	5824	5001	CRTC2	CREB regulated transcription coactivator 2 [Source:HGNC Symbol;Acc:HGNC:27301]
ENSG00000148459	807.31	592.8	0.4457	0.0011189	0.0211	716	730	729	667	712	621	PDSS1	decaprenyl diphosphate synthase subunit 1 [Source:HGNC Symbol;Acc:HGNC:17759]
ENSG00000075651	856.48	596.46	0.5242	0.0011229	0.021164	795	659	870	605	650	735	PLD1	phospholipase D1 [Source:HGNC Symbol;Acc:HGNC:9067]
ENSG00000088367	1757.08	2214.15	-0.3339	0.0011288	0.02125	1643	1475	1632	2819	2624	2086	EPB41L1	erythrocyte membrane protein band 4.1 like 1 [Source:HGNC Symbol;Acc:HGNC:3378]
ENSG00000105221	9143.12	7315.29	0.3218	0.0011285	0.02125	9145	7111	8541	8639	9151	7022	AKT2	AKT serine/threonine kinase 2 [Source:HGNC Symbol;Acc:HGNC:392]
ENSG00000223891	292.12	190.16	0.6185	0.001132	0.021298	281	243	266	218	254	174	OSER1-DT	OSER1 divergent transcript [Source:HGNC Symbol;Acc:HGNC:48585]
ENSG00000165886	838.71	1112.02	-0.4063	0.0011393	0.021421	830	643	803	1272	1393	1099	UBTD1	ubiquitin domain containing 1 [Source:HGNC Symbol;Acc:HGNC:25683]
ENSG00000275734	34.86	87.14	-1.3268	0.0011411	0.021443	21	31	42	133	120	50	-	novel transcript, sense overlapping CDK10
ENSG00000170881	3475.43	4448.84	-0.3565	0.0011426	0.021459	3410	2820	3179	5968	5356	3875	RNF139	ring finger protein 139 [Source:HGNC Symbol;Acc:HGNC:17023]
ENSG00000149260	1545.16	2075.84	-0.4255	0.0011445	0.021481	1609	1045	1559	2649	2510	1908	CAPN5	calpain 5 [Source:HGNC Symbol;Acc:HGNC:1482]
ENSG00000103876	2354.05	1857.61	0.3415	0.0011456	0.021491	2347	1952	2068	2319	2204	1785	FAH	fumarylacetoacetate hydrolase [Source:HGNC Symbol;Acc:HGNC:3579]
ENSG00000188643	260.98	429.13	-0.7149	0.0011495	0.02155	326	138	253	520	529	408	S100A16	S100 calcium binding protein A16 [Source:HGNC Symbol;Acc:HGNC:20441]
ENSG00000165675	711.24	503.28	0.5005	0.0011513	0.021571	604	610	707	560	536	591	ENOX2	ecto-NOX disulfide-thiol exchanger 2 [Source:HGNC Symbol;Acc:HGNC:2259]
ENSG00000114902	4597.12	3641.93	0.3361	0.0011521	0.021574	4371	3988	4050	4429	3947	3915	SPCS1	signal peptidase complex subunit 1 [Source:HGNC Symbol;Acc:HGNC:23401]
ENSG00000117143	10683.9	13878.3	-0.3774	0.0011556	0.021626	8502	9548	10752	15747	16110	14912	UAP1	UDP-N-acetylglucosamine pyrophosphorylase 1 [Source:HGNC Symbol;Acc:HGNC:12457]
ENSG00000147509	1099.59	1482.23	-0.432	0.0011571	0.021629	1003	1004	954	2061	1728	1281	RGS20	regulator of G protein signaling 20 [Source:HGNC Symbol;Acc:HGNC:14600]
ENSG00000226711	17.71	50.5	-1.5142	0.0011571	0.021629	16	14	18	78	57	39	FAM66C	family with sequence similarity 66 member C [Source:HGNC Symbol;Acc:HGNC:21644]
ENSG00000015676	4024.64	3135.02	0.3601	0.0011625	0.021717	3961	3209	3734	4207	3783	2722	NUDCD3	NudC domain containing 3 [Source:HGNC Symbol;Acc:HGNC:22208]
ENSG00000136828	757.48	552.95	0.4544	0.0011636	0.021726	805	577	674	713	613	550	RALGPS1	Ral GEF with PH domain and SH3 binding motif 1 [Source:HGNC Symbol;Acc:HGNC:16851]
ENSG00000123595	976.75	1267.31	-0.3757	0.0011713	0.021855	940	837	861	1506	1478	1301	RAB9A	RAB9A, member RAS oncogene family [Source:HGNC Symbol;Acc:HGNC:9792]
ENSG00000148290	2156.76	1663.72	0.3743	0.0011723	0.021861	2245	1783	1806	2068	1982	1599	SURF1	SURF1 cytochrome c oxidase assembly factor [Source:HGNC Symbol;Acc:HGNC:11474]
ENSG00000182324	44.53	97.85	-1.1426	0.0011805	0.022001	32	54	32	109	111	109	KCNJ14	potassium inwardly rectifying channel subfamily J member 14 [Source:HGNC Symbol;Acc:HGNC:6260]
ENSG00000100626	822.07	1099.99	-0.4205	0.0011828	0.022031	791	713	715	1240	1415	1070	GALNT16	polypeptide N-acetylgalactosaminyltransferase 16 [Source:HGNC Symbol;Acc:HGNC:23233]
ENSG00000116586	4705.68	3745.08	0.3296	0.0011858	0.022075	4667	3857	4210	4613	4041	3994	LAMTOR2	late endosomal/lysosomal adaptor, MAPK and MTOR activator 2 [Source:HGNC Symbol;Acc:HGNC:29796]
ENSG00000224032	1253.21	1639.86	-0.3879	0.0011889	0.022119	1242	1085	1056	2012	1779	1747	EPB41L4A-AS1	EPB41L4A antisense RNA 1 [Source:HGNC Symbol;Acc:HGNC:30749]
ENSG00000108187	103.64	178.4	-0.7811	0.0011909	0.022144	110	81	90	189	210	200	PBLD	phenazine biosynthesis like protein domain containing [Source:HGNC Symbol;Acc:HGNC:23301]
ENSG00000163840	737.56	1002.73	-0.4436	0.0011939	0.022187	651	619	724	1407	1019	985	DTX3L	deltex E3 ubiquitin ligase 3L [Source:HGNC Symbol;Acc:HGNC:30323]
ENSG00000197632	8.7	34.29	-1.9917	0.0011995	0.022278	4	11	8	36	47	33	SERPINB2	serpin family B member 2 [Source:HGNC Symbol;Acc:HGNC:8584]
ENSG00000132470	144.2	248.09	-0.7797	0.0012017	0.022306	120	113	158	227	285	313	ITGB4	integrin subunit beta 4 [Source:HGNC Symbol;Acc:HGNC:6158]
ENSG00000171101	244.22	149	0.712	0.0012031	0.022319	180	221	257	170	192	143	SIGLEC17P	sialic acid binding Ig like lectin 17, pseudogene [Source:HGNC Symbol;Acc:HGNC:15604]
ENSG00000174943	1197.55	1576.6	-0.3959	0.0012049	0.022339	1230	923	1096	1839	1733	1737	KCTD13	potassium channel tetramerization domain containing 13 [Source:HGNC Symbol;Acc:HGNC:22234]
ENSG00000171033	778.86	1017.95	-0.3868	0.0012065	0.022356	696	665	743	1283	1186	987	PKIA	cAMP-dependent protein kinase inhibitor alpha [Source:HGNC Symbol;Acc:HGNC:9017]
ENSG00000162971	732.2	982.78	-0.4246	0.0012146	0.022485	634	653	687	1119	1129	1063	TYW5	tRNA-yW synthesizing protein 5 [Source:HGNC Symbol;Acc:HGNC:26754]
ENSG00000114631	2992.66	2373.9	0.3339	0.0012149	0.022485	2965	2407	2733	3053	2833	2195	PODXL2	podocalyxin like 2 [Source:HGNC Symbol;Acc:HGNC:17936]
ENSG00000172869	1735.91	1170.31	0.5698	0.0012184	0.022493	1332	1411	1957	1195	1169	1527	DMXL1	Dmx like 1 [Source:HGNC Symbol;Acc:HGNC:2937]
ENSG00000130023	1010.94	771.82	0.3891	0.0012179	0.022493	962	848	923	998	848	772	ERMARD	ER membrane associated RNA degradation [Source:HGNC Symbol;Acc:HGNC:21056]
ENSG00000162298	1968.25	2477.68	-0.3317	0.0012175	0.022493	1935	1511	1895	3028	2905	2463	SYVN1	synoviolin 1 [Source:HGNC Symbol;Acc:HGNC:20738]
ENSG00000166394	6.58	30.58	-2.2148	0.0012189	0.022493	8	4	6	59	30	18	CYB5R2	cytochrome b5 reductase 2 [Source:HGNC Symbol;Acc:HGNC:24376]
ENSG00000225614	58.51	130.84	-1.1601	0.0012162	0.022493	84	36	40	165	200	86	ZNF469	zinc finger protein 469 [Source:HGNC Symbol;Acc:HGNC:23216]
ENSG00000135776	731.82	531.66	0.4607	0.0012197	0.022496	771	553	663	688	637	486	ABCB10	ATP binding cassette subfamily B member 10 [Source:HGNC Symbol;Acc:HGNC:41]
ENSG00000109881	1001.92	759.2	0.4001	0.0012246	0.022572	916	887	899	942	838	788	CCDC34	coiled-coil domain containing 34 [Source:HGNC Symbol;Acc:HGNC:25079]
ENSG00000259439	0.71	15.79	-4.4365	0.0012274	0.022611	2	0	0	20	28	7	LINC01833	long intergenic non-protein coding RNA 1833 [Source:HGNC Symbol;Acc:HGNC:52644]
ENSG00000119285	2454.99	1717.4	0.5161	0.0012294	0.022625	1841	2072	2723	1746	1902	2087	HEATR1	HEAT repeat containing 1 [Source:HGNC Symbol;Acc:HGNC:25517]
ENSG00000072041	1017.06	1324.53	-0.3812	0.0012303	0.022625	982	801	974	1780	1463	1264	SLC6A15	solute carrier family 6 member 15 [Source:HGNC Symbol;Acc:HGNC:13621]
ENSG00000103522	16.29	1.15	3.8042	0.00123	0.022625	20	7	18	0	4	0	IL21R	interleukin 21 receptor [Source:HGNC Symbol;Acc:HGNC:6006]
ENSG00000114054	6081.62	4629.89	0.3934	0.0012334	0.022656	6256	4532	5734	5720	6123	3957	PCCB	propionyl-CoA carboxylase subunit beta [Source:HGNC Symbol;Acc:HGNC:8654]
ENSG00000164342	17	50.09	-1.5572	0.0012328	0.022656	10	14	22	55	55	58	TLR3	toll like receptor 3 [Source:HGNC Symbol;Acc:HGNC:11849]
ENSG00000012223	91.28	42.89	1.0835	0.0012342	0.022658	73	89	83	56	57	34	LTF	lactotransferrin [Source:HGNC Symbol;Acc:HGNC:6720]
ENSG00000008869	1698.34	1258.71	0.4327	0.0012413	0.022776	1389	1416	1788	1346	1533	1357	HEATR5B	HEAT repeat containing 5B [Source:HGNC Symbol;Acc:HGNC:29273]
ENSG00000125445	6697.48	5363.95	0.3201	0.0012543	0.023001	6244	5662	6194	6561	6769	4916	MRPS7	mitochondrial ribosomal protein S7 [Source:HGNC Symbol;Acc:HGNC:14499]
ENSG00000109111	6980.15	8697.91	-0.3174	0.0012566	0.02303	6361	5624	6919	10254	10971	8286	SUPT6H	SPT6 homolog, histone chaperone and transcription elongation factor [Source:HGNC Symbol;Acc:HGNC:11470]
ENSG00000151729	2704.64	2136.38	0.3401	0.0012587	0.023054	2671	2210	2439	2595	2664	2000	SLC25A4	solute carrier family 25 member 4 [Source:HGNC Symbol;Acc:HGNC:10990]
ENSG00000214654	264.57	166.74	0.6659	0.0012635	0.023129	242	189	289	204	216	148	B3GALT9	beta-1,3-galactosyltransferase 9 [Source:HGNC Symbol;Acc:HGNC:53652]
ENSG00000251669	303.06	199.77	0.6014	0.0012656	0.023154	320	235	267	238	250	190	FAM86EP	family with sequence similarity 86 member E, pseudogene [Source:HGNC Symbol;Acc:HGNC:28017]
ENSG00000115295	1518.33	1969.19	-0.3758	0.0012679	0.023183	1394	1272	1439	2692	2298	1737	CLIP4	CAP-Gly domain containing linker protein family member 4 [Source:HGNC Symbol;Acc:HGNC:26108]
ENSG00000074800	212999	170768	0.3188	0.00127	0.023207	215040	175183	186077	215926	209575	155913	ENO1	enolase 1 [Source:HGNC Symbol;Acc:HGNC:3350]
ENSG00000157985	4963.04	3851.07	0.3658	0.001273	0.02325	4923	3695	4866	5068	4716	3365	AGAP1	ArfGAP with GTPase domain, ankyrin repeat and PH domain 1 [Source:HGNC Symbol;Acc:HGNC:16922]
ENSG00000229119	894.24	588.03	0.603	0.0012743	0.023252	956	780	677	937	646	446	-	60S acidic ribosomal protein (RPLP0) pseudogene
ENSG00000127920	1578.48	2107.94	-0.4178	0.0012746	0.023252	1456	1459	1333	2905	2126	2127	GNG11	G protein subunit gamma 11 [Source:HGNC Symbol;Acc:HGNC:4403]
ENSG00000163644	923.65	1206.78	-0.3859	0.0012824	0.023381	854	803	836	1532	1292	1259	PPM1K	protein phosphatase, Mg2+/Mn2+ dependent 1K [Source:HGNC Symbol;Acc:HGNC:25415]
ENSG00000132182	7453.6	5540.44	0.4279	0.0012903	0.02351	7457	5434	7376	6800	7632	4510	NUP210	nucleoporin 210 [Source:HGNC Symbol;Acc:HGNC:30052]
ENSG00000157216	1297.55	1658.71	-0.3538	0.0012911	0.023513	1202	1011	1306	2063	1869	1685	SSBP3	single stranded DNA binding protein 3 [Source:HGNC Symbol;Acc:HGNC:15674]
ENSG00000198517	3637.45	4577.1	-0.3316	0.0012955	0.023572	3635	2983	3225	5572	5718	4266	MAFK	MAF bZIP transcription factor K [Source:HGNC Symbol;Acc:HGNC:6782]
ENSG00000125827	1268.32	948.69	0.4179	0.0012959	0.023572	1183	1042	1207	1357	1047	840	TMX4	thioredoxin related transmembrane protein 4 [Source:HGNC Symbol;Acc:HGNC:25237]
ENSG00000112299	12.7	40.3	-1.6725	0.0012991	0.023613	10	13	11	51	48	38	VNN1	vanin 1 [Source:HGNC Symbol;Acc:HGNC:12705]
ENSG00000070610	2167.99	2777.5	-0.3572	0.0012996	0.023613	2245	1621	2023	3434	3385	2619	GBA2	glucosylceramidase beta 2 [Source:HGNC Symbol;Acc:HGNC:18986]
ENSG00000160953	2459.8	1921.15	0.356	0.0013038	0.023675	2371	2041	2241	2591	2249	1717	PWWP3A	PWWP domain containing 3A, DNA repair factor [Source:HGNC Symbol;Acc:HGNC:29641]
ENSG00000005022	21040.3	16069.6	0.3887	0.0013075	0.023729	21316	18025	17483	20917	20586	13449	SLC25A5	solute carrier family 25 member 5 [Source:HGNC Symbol;Acc:HGNC:10991]
ENSG00000174989	819.16	608.5	0.4299	0.0013115	0.023788	808	600	819	749	685	625	FBXW8	F-box and WD repeat domain containing 8 [Source:HGNC Symbol;Acc:HGNC:13597]
ENSG00000163347	778.28	1030.14	-0.4044	0.001316	0.023814	762	590	761	1350	1204	954	CLDN1	claudin 1 [Source:HGNC Symbol;Acc:HGNC:2032]
ENSG00000255458	114.96	55.2	1.0547	0.0013156	0.023814	96	123	88	86	46	56	-	novel transcript
ENSG00000152804	252.75	370.89	-0.5513	0.0013138	0.023814	256	186	245	454	407	392	HHEX	hematopoietically expressed homeobox [Source:HGNC Symbol;Acc:HGNC:4901]
ENSG00000134531	18388.9	14772.2	0.3159	0.0013167	0.023814	18318	14647	16858	18719	18222	13375	EMP1	epithelial membrane protein 1 [Source:HGNC Symbol;Acc:HGNC:3333]
ENSG00000108582	2498.29	1924.61	0.3768	0.001316	0.023814	2147	1959	2668	2304	2148	2045	CPD	carboxypeptidase D [Source:HGNC Symbol;Acc:HGNC:2301]
ENSG00000182389	863.79	629.49	0.457	0.001325	0.023952	734	734	866	800	632	692	CACNB4	calcium voltage-gated channel auxiliary subunit beta 4 [Source:HGNC Symbol;Acc:HGNC:1404]
ENSG00000144233	1869.46	2522.37	-0.4327	0.0013309	0.024031	1823	1567	1664	3243	3388	2009	AMMECR1L	AMMECR1 like [Source:HGNC Symbol;Acc:HGNC:28658]
ENSG00000094914	2701.98	2150.4	0.3295	0.0013308	0.024031	2721	2150	2450	2741	2423	2131	AAAS	aladin WD repeat nucleoporin [Source:HGNC Symbol;Acc:HGNC:13666]
ENSG00000144834	4.45	23.36	-2.3938	0.0013321	0.024038	4	4	4	28	27	24	TAGLN3	transgelin 3 [Source:HGNC Symbol;Acc:HGNC:29868]
ENSG00000188933	177.03	97.29	0.864	0.0013403	0.024174	158	111	215	144	96	92	USP32P1	ubiquitin specific peptidase 32 pseudogene 1 [Source:HGNC Symbol;Acc:HGNC:43570]
ENSG00000095637	365.96	247.44	0.5644	0.0013413	0.024177	384	267	344	322	295	226	SORBS1	sorbin and SH3 domain containing 1 [Source:HGNC Symbol;Acc:HGNC:14565]
ENSG00000132294	6200.84	4990.86	0.3131	0.0013469	0.024265	5419	5058	6308	6277	5803	4860	EFR3A	EFR3 homolog A [Source:HGNC Symbol;Acc:HGNC:28970]
ENSG00000149380	52.16	103.77	-0.9946	0.001348	0.024271	42	44	55	138	130	87	P4HA3	prolyl 4-hydroxylase subunit alpha 3 [Source:HGNC Symbol;Acc:HGNC:30135]
ENSG00000125730	81.87	145.4	-0.8305	0.0013496	0.024285	70	78	72	181	154	156	C3	complement C3 [Source:HGNC Symbol;Acc:HGNC:1318]
ENSG00000110063	1617.56	1232.69	0.3921	0.0013738	0.024708	1616	1425	1322	1464	1411	1289	DCPS	decapping enzyme, scavenger [Source:HGNC Symbol;Acc:HGNC:29812]
ENSG00000134186	3403.49	4392.09	-0.3679	0.0013823	0.024833	2776	2973	3436	5187	4861	4759	PRPF38B	pre-mRNA processing factor 38B [Source:HGNC Symbol;Acc:HGNC:25512]
ENSG00000146242	1109.02	1440	-0.3776	0.0013823	0.024833	985	988	1017	1795	1769	1334	TPBG	trophoblast glycoprotein [Source:HGNC Symbol;Acc:HGNC:12004]
ENSG00000132305	9637.96	7526.11	0.357	0.0013875	0.024911	8666	7983	9422	8576	8022	8670	IMMT	inner membrane mitochondrial protein [Source:HGNC Symbol;Acc:HGNC:6047]
ENSG00000144048	1330.43	1682.4	-0.3388	0.0013902	0.024921	1263	1107	1228	2157	1897	1656	DUSP11	dual specificity phosphatase 11 [Source:HGNC Symbol;Acc:HGNC:3066]
ENSG00000163818	993.37	704.96	0.4944	0.0013927	0.024921	801	964	902	926	690	766	LZTFL1	leucine zipper transcription factor like 1 [Source:HGNC Symbol;Acc:HGNC:6741]
ENSG00000168538	1524.52	1146.15	0.4124	0.0013906	0.024921	1310	1207	1615	1356	1230	1273	TRAPPC11	trafficking protein particle complex 11 [Source:HGNC Symbol;Acc:HGNC:25751]
ENSG00000137267	1006.29	1425.85	-0.5028	0.0013924	0.024921	976	791	961	1482	2129	1235	TUBB2A	tubulin beta 2A class IIa [Source:HGNC Symbol;Acc:HGNC:12412]
ENSG00000126883	5337.89	4319.46	0.3055	0.0013916	0.024921	4904	4226	5337	5154	5178	4297	NUP214	nucleoporin 214 [Source:HGNC Symbol;Acc:HGNC:8064]
ENSG00000101384	1700.17	2227.21	-0.3899	0.0013916	0.024921	1717	1357	1532	2876	2827	1905	JAG1	jagged canonical Notch ligand 1 [Source:HGNC Symbol;Acc:HGNC:6188]
ENSG00000169504	12113	9775.25	0.3093	0.0014001	0.025025	11327	9708	11777	13195	10665	9395	CLIC4	chloride intracellular channel 4 [Source:HGNC Symbol;Acc:HGNC:13518]
ENSG00000166199	1413.02	1102.69	0.358	0.0013995	0.025025	1347	1199	1272	1298	1286	1142	ALKBH3	alkB homolog 3, alpha-ketoglutarate dependent dioxygenase [Source:HGNC Symbol;Acc:HGNC:30141]
ENSG00000116985	384.91	534.73	-0.4737	0.0014032	0.025066	363	292	390	660	646	510	BMP8B	bone morphogenetic protein 8b [Source:HGNC Symbol;Acc:HGNC:1075]
ENSG00000163755	1569.01	1223.2	0.3598	0.0014057	0.025082	1535	1202	1521	1508	1353	1275	HPS3	HPS3 biogenesis of lysosomal organelles complex 2 subunit 1 [Source:HGNC Symbol;Acc:HGNC:15597]
ENSG00000052802	2994.47	2217.05	0.4334	0.0014055	0.025082	2582	2803	2669	3114	2110	2298	MSMO1	methylsterol monooxygenase 1 [Source:HGNC Symbol;Acc:HGNC:10545]
ENSG00000151503	7310.68	5912.68	0.3062	0.0014162	0.025256	6889	5763	7165	7019	7342	5693	NCAPD3	non-SMC condensin II complex subunit D3 [Source:HGNC Symbol;Acc:HGNC:28952]
ENSG00000198162	1594.1	1248.36	0.3524	0.0014412	0.025685	1436	1300	1579	1617	1442	1186	MAN1A2	mannosidase alpha class 1A member 2 [Source:HGNC Symbol;Acc:HGNC:6822]
ENSG00000133706	12742.5	9791.44	0.3802	0.0014424	0.025685	10437	10847	13145	11042	10724	11126	LARS1	leucyl-tRNA synthetase 1 [Source:HGNC Symbol;Acc:HGNC:6512]
ENSG00000168002	6670.78	5185.77	0.3632	0.0014427	0.025685	6995	5196	5899	6325	6682	4649	POLR2G	RNA polymerase II subunit G [Source:HGNC Symbol;Acc:HGNC:9194]
ENSG00000140545	2447.05	3162.96	-0.3699	0.0014471	0.02575	2575	1850	2219	3585	3986	3132	MFGE8	milk fat globule EGF and factor V/VIII domain containing [Source:HGNC Symbol;Acc:HGNC:7036]
ENSG00000132478	2929.57	2356.56	0.314	0.0014549	0.025874	2700	2381	2850	3013	2612	2365	UNK	unk zinc finger [Source:HGNC Symbol;Acc:HGNC:29369]
ENSG00000062038	97.97	170.17	-0.8003	0.0014576	0.025907	94	95	74	238	182	160	CDH3	cadherin 3 [Source:HGNC Symbol;Acc:HGNC:1762]
ENSG00000198700	6694.21	5421.53	0.3042	0.0014619	0.02597	6683	5181	6295	6874	6363	5184	IPO9	importin 9 [Source:HGNC Symbol;Acc:HGNC:19425]
ENSG00000119333	10754.1	8746.31	0.2981	0.0014663	0.026024	10772	8811	9519	10940	10373	8391	DYNC2I2	dynein 2 intermediate chain 2 [Source:HGNC Symbol;Acc:HGNC:28296]
ENSG00000124092	8402.62	6684.03	0.3303	0.0014666	0.026024	7470	6859	8415	7462	7836	7214	CTCFL	CCCTC-binding factor like [Source:HGNC Symbol;Acc:HGNC:16234]
ENSG00000162384	976.75	745.89	0.389	0.0014685	0.026043	974	767	907	937	885	712	CZIB	CXXC motif containing zinc binding protein [Source:HGNC Symbol;Acc:HGNC:26059]
ENSG00000107874	2883.71	2280.86	0.3385	0.0014696	0.026047	2783	2487	2516	2776	2500	2426	CUEDC2	CUE domain containing 2 [Source:HGNC Symbol;Acc:HGNC:28352]
ENSG00000222011	441.45	302.65	0.5452	0.0014705	0.026049	468	310	424	410	324	295	FAM185A	family with sequence similarity 185 member A [Source:HGNC Symbol;Acc:HGNC:22412]
ENSG00000266401	491.39	350.03	0.4909	0.0014819	0.026236	499	373	462	428	381	373	-	novel transcript, antisense to DLGAP1
ENSG00000122786	1406.56	1875.43	-0.4147	0.0014872	0.026316	1145	1200	1455	2090	2116	2098	CALD1	caldesmon 1 [Source:HGNC Symbol;Acc:HGNC:1441]
ENSG00000137100	5917.44	4665.03	0.3429	0.0014888	0.02633	5878	4851	5284	5896	5904	4108	DCTN3	dynactin subunit 3 [Source:HGNC Symbol;Acc:HGNC:2713]
ENSG00000259712	134.54	222.55	-0.7223	0.0014908	0.026339	124	97	145	233	250	262	-	novel transcript, antisense to MAPK6
ENSG00000160213	5442.44	7030.49	-0.3691	0.001491	0.026339	5392	4313	5044	7760	7648	8169	CSTB	cystatin B [Source:HGNC Symbol;Acc:HGNC:2482]
ENSG00000143452	1948	1437.67	0.4389	0.0014919	0.026341	1673	1694	1891	1678	1416	1724	HORMAD1	HORMA domain containing 1 [Source:HGNC Symbol;Acc:HGNC:25245]
ENSG00000075213	183.98	302.58	-0.7145	0.0014944	0.026369	170	143	186	296	306	402	SEMA3A	semaphorin 3A [Source:HGNC Symbol;Acc:HGNC:10723]
ENSG00000101190	1168.34	903	0.3709	0.0014973	0.026407	1084	984	1090	1155	1080	838	TCFL5	transcription factor like 5 [Source:HGNC Symbol;Acc:HGNC:11646]
ENSG00000172059	1170.25	1512.81	-0.3702	0.0015051	0.026529	1173	881	1124	1950	1780	1417	KLF11	Kruppel like factor 11 [Source:HGNC Symbol;Acc:HGNC:11811]
ENSG00000172269	3082.67	2446.56	0.3334	0.0015103	0.026606	3070	2422	2865	2955	3060	2296	DPAGT1	dolichyl-phosphate N-acetylglucosaminephosphotransferase 1 [Source:HGNC Symbol;Acc:HGNC:2995]
ENSG00000116337	4007.26	5199.98	-0.376	0.001516	0.026684	4070	3137	3658	6870	6551	4365	AMPD2	adenosine monophosphate deaminase 2 [Source:HGNC Symbol;Acc:HGNC:469]
ENSG00000185561	361.38	502.45	-0.4756	0.0015164	0.026684	340	303	334	654	537	512	TLCD2	TLC domain containing 2 [Source:HGNC Symbol;Acc:HGNC:33522]
ENSG00000256937	7.64	0	5.5492	0.0015328	0.026958	8	4	9	0	0	0	KRT17P8	keratin 17 pseudogene 8 [Source:HGNC Symbol;Acc:HGNC:50726]
ENSG00000123136	9065.08	6999.84	0.3729	0.0015359	0.026997	9438	7514	7566	8788	8976	6111	DDX39A	DExD-box helicase 39A [Source:HGNC Symbol;Acc:HGNC:17821]
ENSG00000178035	30394.5	24541.8	0.3085	0.0015435	0.027116	30334	25023	26877	32266	28833	22516	IMPDH2	inosine monophosphate dehydrogenase 2 [Source:HGNC Symbol;Acc:HGNC:6053]
ENSG00000173218	2164.78	1683.37	0.3624	0.0015489	0.027154	2013	1728	2124	2137	2122	1482	VANGL1	VANGL planar cell polarity protein 1 [Source:HGNC Symbol;Acc:HGNC:15512]
ENSG00000164053	946.88	723.44	0.3887	0.0015499	0.027154	902	786	873	835	877	734	ATRIP	ATR interacting protein [Source:HGNC Symbol;Acc:HGNC:33499]
ENSG00000136235	0	8.6	-5.3997	0.0015499	0.027154	0	0	0	12	14	4	GPNMB	glycoprotein nmb [Source:HGNC Symbol;Acc:HGNC:4462]
ENSG00000226179	0.81	14.75	-4.2854	0.0015508	0.027154	0	2	0	22	19	10	LINC00685	long intergenic non-protein coding RNA 685 [Source:HGNC Symbol;Acc:HGNC:27560]
ENSG00000173227	170.07	99.2	0.7741	0.0015499	0.027154	165	155	138	128	127	84	SYT12	synaptotagmin 12 [Source:HGNC Symbol;Acc:HGNC:18381]
ENSG00000011143	1408.62	1063.27	0.4052	0.0015495	0.027154	1378	1119	1320	1319	1395	914	MKS1	MKS transition zone complex subunit 1 [Source:HGNC Symbol;Acc:HGNC:7121]
ENSG00000122483	533.63	317.29	0.7522	0.0015567	0.027242	351	482	605	328	277	445	CCDC18	coiled-coil domain containing 18 [Source:HGNC Symbol;Acc:HGNC:30370]
ENSG00000124228	5798.2	7053.8	-0.2828	0.001561	0.027304	5445	4725	5525	8578	8484	6863	DDX27	DEAD-box helicase 27 [Source:HGNC Symbol;Acc:HGNC:15837]
ENSG00000067113	705.12	943.46	-0.4187	0.0015638	0.027336	701	530	684	1067	1090	1021	PLPP1	phospholipid phosphatase 1 [Source:HGNC Symbol;Acc:HGNC:9228]
ENSG00000198736	1394.88	1069.55	0.383	0.0015647	0.027338	1458	1133	1185	1342	1253	1036	MSRB1	methionine sulfoxide reductase B1 [Source:HGNC Symbol;Acc:HGNC:14133]
ENSG00000272886	1725.01	2179.74	-0.3378	0.0015659	0.027343	1568	1423	1676	2684	2701	2026	DCP1A	decapping mRNA 1A [Source:HGNC Symbol;Acc:HGNC:18714]
ENSG00000186522	4863.46	3796.61	0.3574	0.0015739	0.027468	4027	4185	4922	4545	4122	4133	SEPTIN10	septin 10 [Source:HGNC Symbol;Acc:HGNC:14349]
ENSG00000127995	552.26	745.73	-0.4341	0.0015821	0.027597	542	456	496	1014	846	683	CASD1	CAS1 domain containing 1 [Source:HGNC Symbol;Acc:HGNC:16014]
ENSG00000076053	503.21	687.93	-0.4524	0.0015858	0.02763	469	425	466	894	859	596	RBM7	RNA binding motif protein 7 [Source:HGNC Symbol;Acc:HGNC:9904]
ENSG00000149541	2018.59	2587.62	-0.3579	0.0015851	0.02763	1989	1665	1807	3092	2747	2875	B3GAT3	beta-1,3-glucuronyltransferase 3 [Source:HGNC Symbol;Acc:HGNC:923]
ENSG00000126005	1002.86	1366.12	-0.4448	0.0015887	0.027667	1018	730	979	1673	1349	1572	MMP24OS	MMP24 opposite strand [Source:HGNC Symbol;Acc:HGNC:44421]
ENSG00000197345	3513.85	2799.22	0.3278	0.00159	0.027672	3486	2990	3017	3555	3298	2661	MRPL21	mitochondrial ribosomal protein L21 [Source:HGNC Symbol;Acc:HGNC:14479]
ENSG00000198832	1327.45	1736.12	-0.3872	0.0015975	0.027789	1309	1173	1098	2086	1894	1876	SELENOM	selenoprotein M [Source:HGNC Symbol;Acc:HGNC:30397]
ENSG00000134809	2973.52	2287.64	0.3781	0.0015995	0.027808	3148	2411	2491	2827	2878	2081	TIMM10	translocase of inner mitochondrial membrane 10 [Source:HGNC Symbol;Acc:HGNC:11814]
ENSG00000188985	678.71	460.28	0.5582	0.001601	0.02782	673	540	626	692	561	335	DHFRP1	dihydrofolate reductase pseudogene 1 [Source:HGNC Symbol;Acc:HGNC:2862]
ENSG00000115468	387.66	537.26	-0.4707	0.0016046	0.027866	376	332	339	657	583	574	EFHD1	EF-hand domain family member D1 [Source:HGNC Symbol;Acc:HGNC:29556]
ENSG00000198563	4095.98	5128.78	-0.3243	0.0016059	0.027874	3539	3393	4148	6046	5856	5412	DDX39B	DExD-box helicase 39B [Source:HGNC Symbol;Acc:HGNC:13917]
ENSG00000165832	1888.71	1345.89	0.4877	0.001611	0.027948	1693	1676	1724	2006	1640	994	TRUB1	TruB pseudouridine synthase family member 1 [Source:HGNC Symbol;Acc:HGNC:16060]
ENSG00000164051	1680.24	1274.02	0.3985	0.0016149	0.027999	1600	1440	1498	1584	1673	1091	CCDC51	coiled-coil domain containing 51 [Source:HGNC Symbol;Acc:HGNC:25714]
ENSG00000118705	18775.3	15382	0.2876	0.0016183	0.028043	18741	15204	16889	18244	18251	15552	RPN2	ribophorin II [Source:HGNC Symbol;Acc:HGNC:10382]
ENSG00000082068	1577.29	1222.81	0.3678	0.0016215	0.028049	1410	1276	1585	1505	1309	1314	WDR70	WD repeat domain 70 [Source:HGNC Symbol;Acc:HGNC:25495]
ENSG00000113758	11623.5	14146.6	-0.2834	0.0016204	0.028049	11496	9236	10764	17556	16866	13608	DBN1	drebrin 1 [Source:HGNC Symbol;Acc:HGNC:2695]
ENSG00000173120	3669.27	4645.47	-0.3404	0.0016202	0.028049	3590	2802	3567	6000	5715	4128	KDM2A	lysine demethylase 2A [Source:HGNC Symbol;Acc:HGNC:13606]
ENSG00000135720	4982.89	6205.58	-0.3167	0.0016222	0.028049	4612	4041	4838	8277	7271	5615	DYNC1LI2	dynein cytoplasmic 1 light intermediate chain 2 [Source:HGNC Symbol;Acc:HGNC:2966]
ENSG00000106628	14036.1	11453.3	0.2935	0.0016261	0.028103	13456	11308	13248	13163	13332	12140	POLD2	DNA polymerase delta 2, accessory subunit [Source:HGNC Symbol;Acc:HGNC:9176]
ENSG00000153162	1290.2	1654.7	-0.3592	0.0016298	0.02815	1166	1048	1279	2015	2075	1535	BMP6	bone morphogenetic protein 6 [Source:HGNC Symbol;Acc:HGNC:1073]
ENSG00000173950	265.55	385.18	-0.537	0.0016368	0.028241	262	215	242	459	501	350	XXYLT1	xyloside xylosyltransferase 1 [Source:HGNC Symbol;Acc:HGNC:26639]
ENSG00000258711	24.19	65.05	-1.4162	0.0016361	0.028241	27	9	31	84	60	75	-	novel transcript
ENSG00000168792	423.99	588.07	-0.4728	0.0016414	0.028305	347	365	433	735	711	553	ABHD15	abhydrolase domain containing 15 [Source:HGNC Symbol;Acc:HGNC:26971]
ENSG00000117834	73.34	27.34	1.4269	0.0016486	0.028414	38	50	112	25	39	28	SLC5A9	solute carrier family 5 member 9 [Source:HGNC Symbol;Acc:HGNC:22146]
ENSG00000100528	6557.85	5384.49	0.2844	0.0016542	0.028495	6113	5472	6148	6374	6433	5416	CNIH1	cornichon family AMPA receptor auxiliary protein 1 [Source:HGNC Symbol;Acc:HGNC:19431]
ENSG00000172757	37684.2	30741.4	0.2938	0.0016557	0.028506	37495	31713	32650	37770	36850	29706	CFL1	cofilin 1 [Source:HGNC Symbol;Acc:HGNC:1874]
ENSG00000162852	1764.1	2199.8	-0.3185	0.0016693	0.028723	1636	1488	1644	2626	2634	2190	CNST	consortin, connexin sorting protein [Source:HGNC Symbol;Acc:HGNC:26486]
ENSG00000128340	26.92	67.28	-1.3154	0.0016715	0.028746	29	14	31	72	100	57	RAC2	Rac family small GTPase 2 [Source:HGNC Symbol;Acc:HGNC:9802]
ENSG00000214944	3174.78	2506.46	0.3412	0.0016891	0.02899	2769	2637	3181	2818	3032	2609	ARHGEF28	Rho guanine nucleotide exchange factor 28 [Source:HGNC Symbol;Acc:HGNC:30322]
ENSG00000112186	3169.86	2531.46	0.3249	0.0016896	0.02899	3049	2425	3129	2978	2914	2656	CAP2	cyclase associated actin cytoskeleton regulatory protein 2 [Source:HGNC Symbol;Acc:HGNC:20039]
ENSG00000286835	91.34	42.98	1.0846	0.0016887	0.02899	95	76	76	70	36	41	-	novel transcript, sense intronic to ZNF367
ENSG00000122257	2434.1	1728.94	0.4942	0.0016903	0.02899	2016	1972	2603	1968	1609	2194	RBBP6	RB binding protein 6, ubiquitin ligase [Source:HGNC Symbol;Acc:HGNC:9889]
ENSG00000152217	0.71	14.79	-4.3357	0.0016871	0.02899	0	0	2	9	22	18	SETBP1	SET binding protein 1 [Source:HGNC Symbol;Acc:HGNC:15573]
ENSG00000182197	3444.98	4241.01	-0.2999	0.0016975	0.029099	3425	2750	3158	5280	4992	4121	EXT1	exostosin glycosyltransferase 1 [Source:HGNC Symbol;Acc:HGNC:3512]
ENSG00000117152	38.36	80.69	-1.0724	0.0017009	0.029141	40	30	34	99	98	77	RGS4	regulator of G protein signaling 4 [Source:HGNC Symbol;Acc:HGNC:10000]
ENSG00000273373	93.8	175.99	-0.9095	0.0017028	0.029159	67	104	79	195	161	230	-	novel transcript, antisense to SLC16A4
ENSG00000176783	1750.06	2200.35	-0.3303	0.0017073	0.02922	1701	1364	1681	2762	2647	2071	RUFY1	RUN and FYVE domain containing 1 [Source:HGNC Symbol;Acc:HGNC:19760]
ENSG00000236824	492.52	116.38	2.0833	0.0017124	0.029292	354	432	543	98	54	222	BCYRN1	brain cytoplasmic RNA 1 [Source:HGNC Symbol;Acc:HGNC:1022]
ENSG00000205133	2031.99	1456.98	0.4801	0.0017184	0.029378	1482	1880	2107	1760	1461	1677	TRIQK	triple QxxK/R motif containing [Source:HGNC Symbol;Acc:HGNC:27828]
ENSG00000205300	2.63	18.5	-2.8254	0.0017206	0.029399	2	3	2	21	19	22	-	novel transcript
ENSG00000165272	0	8.31	-5.3455	0.0017286	0.02952	0	0	0	12	6	10	AQP3	aquaporin 3 (Gill blood group) [Source:HGNC Symbol;Acc:HGNC:636]
ENSG00000188266	231.18	146.51	0.6581	0.0017532	0.029925	208	187	231	202	144	151	HYKK	hydroxylysine kinase [Source:HGNC Symbol;Acc:HGNC:34403]
ENSG00000196116	992.04	1273.19	-0.3599	0.0017662	0.03013	896	832	954	1585	1394	1327	TDRD7	tudor domain containing 7 [Source:HGNC Symbol;Acc:HGNC:30831]
ENSG00000164430	1182.6	1573.26	-0.4126	0.0017806	0.03036	1120	1076	989	2208	1649	1502	CGAS	cyclic GMP-AMP synthase [Source:HGNC Symbol;Acc:HGNC:21367]
ENSG00000233608	867.96	1129.12	-0.3791	0.0017836	0.030395	775	718	855	1288	1350	1174	TWIST2	twist family bHLH transcription factor 2 [Source:HGNC Symbol;Acc:HGNC:20670]
ENSG00000129195	7239.18	5889.88	0.2978	0.0017846	0.030396	7251	5695	6678	7082	6687	6136	PIMREG	PICALM interacting mitotic regulator [Source:HGNC Symbol;Acc:HGNC:25483]
ENSG00000011198	612.84	822.18	-0.4248	0.0017925	0.030497	537	513	607	1123	928	753	ABHD5	abhydrolase domain containing 5, lysophosphatidic acid acyltransferase [Source:HGNC Symbol;Acc:HGNC:21396]
ENSG00000198169	1398.63	1782.12	-0.35	0.0017924	0.030497	1206	1245	1320	2255	1998	1788	ZNF251	zinc finger protein 251 [Source:HGNC Symbol;Acc:HGNC:13045]
ENSG00000130706	9385.49	11373.8	-0.2771	0.0017935	0.030498	9111	7410	8918	13682	13425	11405	ADRM1	adhesion regulating molecule 1 [Source:HGNC Symbol;Acc:HGNC:15759]
ENSG00000135925	57.84	108.55	-0.9064	0.0017977	0.030537	56	44	57	130	125	112	WNT10A	Wnt family member 10A [Source:HGNC Symbol;Acc:HGNC:13829]
ENSG00000173269	11.44	41.49	-1.8757	0.0017968	0.030537	10	16	4	43	69	30	MMRN2	multimerin 2 [Source:HGNC Symbol;Acc:HGNC:19888]
ENSG00000092203	2918.23	3572.13	-0.2916	0.0018006	0.03057	2753	2359	2790	4354	4192	3557	TOX4	TOX high mobility group box family member 4 [Source:HGNC Symbol;Acc:HGNC:20161]
ENSG00000237638	305.69	206.48	0.5674	0.001804	0.030593	314	245	269	243	236	218	LINC02245	long intergenic non-protein coding RNA 2245 [Source:HGNC Symbol;Acc:HGNC:53134]
ENSG00000198324	508.01	688.66	-0.4392	0.0018048	0.030593	530	414	431	868	809	662	PHETA1	PH domain containing endocytic trafficking adaptor 1 [Source:HGNC Symbol;Acc:HGNC:26509]
ENSG00000196199	1365.73	1017.66	0.425	0.0018033	0.030593	1109	1184	1394	1118	1165	1137	MPHOSPH8	M-phase phosphoprotein 8 [Source:HGNC Symbol;Acc:HGNC:29810]
ENSG00000159247	25.6	61	-1.2546	0.0018095	0.030655	23	23	23	83	62	62	TUBBP5	tubulin beta pseudogene 5 [Source:HGNC Symbol;Acc:HGNC:23674]
ENSG00000160446	3018.34	2350.05	0.3614	0.0018248	0.030898	3175	2443	2554	2685	2748	2493	ZDHHC12	zinc finger DHHC-type palmitoyltransferase 12 [Source:HGNC Symbol;Acc:HGNC:19159]
ENSG00000134294	28145	23194.9	0.2791	0.0018296	0.030964	25564	23079	27523	29911	25534	23223	SLC38A2	solute carrier family 38 member 2 [Source:HGNC Symbol;Acc:HGNC:13448]
ENSG00000151694	3397.69	4209.01	-0.3089	0.0018448	0.031199	3131	2666	3415	5454	4799	4051	ADAM17	ADAM metallopeptidase domain 17 [Source:HGNC Symbol;Acc:HGNC:195]
ENSG00000113048	11404.6	9417.43	0.2762	0.0018455	0.031199	10921	9680	10214	11746	10890	9301	MRPS27	mitochondrial ribosomal protein S27 [Source:HGNC Symbol;Acc:HGNC:14512]
ENSG00000223478	464.43	321.83	0.53	0.0018496	0.031253	465	400	389	335	411	338	-	novel transcript
ENSG00000179085	971.09	1292.26	-0.4121	0.0018524	0.031282	1026	822	776	1544	1458	1362	DPM3	dolichyl-phosphate mannosyltransferase subunit 3, regulatory [Source:HGNC Symbol;Acc:HGNC:3007]
ENSG00000165609	3619.27	2825.98	0.3572	0.0018536	0.031286	3220	3188	3355	3352	2966	3189	NUDT5	nudix hydrolase 5 [Source:HGNC Symbol;Acc:HGNC:8052]
ENSG00000137261	152.77	248.36	-0.7002	0.0018597	0.031372	159	107	150	278	357	211	KIAA0319	KIAA0319 [Source:HGNC Symbol;Acc:HGNC:21580]
ENSG00000007866	1073.67	1413.16	-0.3955	0.0018939	0.031919	1123	771	1027	1626	1727	1426	TEAD3	TEA domain transcription factor 3 [Source:HGNC Symbol;Acc:HGNC:11716]
ENSG00000147679	1042.27	1388.33	-0.414	0.0018941	0.031919	884	971	949	1737	1428	1519	UTP23	UTP23 small subunit processome component [Source:HGNC Symbol;Acc:HGNC:28224]
ENSG00000114030	3480.75	2730.84	0.3503	0.0018974	0.031938	2948	2771	3713	3220	3223	2791	KPNA1	karyopherin subunit alpha 1 [Source:HGNC Symbol;Acc:HGNC:6394]
ENSG00000146457	3742.92	4593.22	-0.2955	0.0018981	0.031938	3578	3165	3372	5925	5255	4427	WTAP	WT1 associated protein [Source:HGNC Symbol;Acc:HGNC:16846]
ENSG00000125170	606.08	819.99	-0.4367	0.0018983	0.031938	632	504	503	1038	1006	748	DOK4	docking protein 4 [Source:HGNC Symbol;Acc:HGNC:19868]
ENSG00000125895	112.68	192.42	-0.7754	0.0019067	0.032063	89	99	116	294	215	153	TMEM74B	transmembrane protein 74B [Source:HGNC Symbol;Acc:HGNC:15893]
ENSG00000148362	2189.26	1742.78	0.329	0.00191	0.032101	2123	1860	1932	2193	1917	1790	PAXX	PAXX non-homologous end joining factor [Source:HGNC Symbol;Acc:HGNC:27849]
ENSG00000112367	1724.14	1297.38	0.411	0.0019173	0.032208	1463	1477	1717	1401	1448	1501	FIG4	FIG4 phosphoinositide 5-phosphatase [Source:HGNC Symbol;Acc:HGNC:16873]
ENSG00000130772	758.54	560.38	0.4359	0.0019207	0.03223	768	654	626	705	679	522	MED18	mediator complex subunit 18 [Source:HGNC Symbol;Acc:HGNC:25944]
ENSG00000125462	495	352.15	0.492	0.0019205	0.03223	528	381	434	409	433	350	MIR9-1HG	MIR9-1 host gene [Source:HGNC Symbol;Acc:HGNC:30780]
ENSG00000124275	2202.19	1744.55	0.3366	0.0019223	0.032241	2036	1698	2241	2144	1940	1815	MTRR	5-methyltetrahydrofolate-homocysteine methyltransferase reductase [Source:HGNC Symbol;Acc:HGNC:7473]
ENSG00000068745	5129.7	6272.86	-0.2902	0.0019239	0.032251	5110	4082	4707	7985	7153	6152	IP6K2	inositol hexakisphosphate kinase 2 [Source:HGNC Symbol;Acc:HGNC:17313]
ENSG00000105677	4858.17	3819.12	0.3468	0.0019279	0.0323	4709	4162	4250	5071	4665	3311	TMEM147	transmembrane protein 147 [Source:HGNC Symbol;Acc:HGNC:30414]
ENSG00000110104	3064.64	3804.8	-0.3117	0.0019324	0.032359	2886	2390	3035	4568	4256	4024	CCDC86	coiled-coil domain containing 86 [Source:HGNC Symbol;Acc:HGNC:28359]
ENSG00000254999	4782.43	5957.52	-0.3171	0.0019351	0.032388	4850	3951	4136	7638	7072	5560	BRK1	BRICK1 subunit of SCAR/WAVE actin nucleating complex [Source:HGNC Symbol;Acc:HGNC:23057]
ENSG00000236751	112.27	183.85	-0.7139	0.0019381	0.032403	90	105	107	228	218	178	LINC01186	long intergenic non-protein coding RNA 1186 [Source:HGNC Symbol;Acc:HGNC:49573]
ENSG00000130511	3370.88	2727.43	0.3058	0.0019377	0.032403	3280	2777	3063	3364	3013	2845	SSBP4	single stranded DNA binding protein 4 [Source:HGNC Symbol;Acc:HGNC:15676]
ENSG00000174842	361.51	529.4	-0.5486	0.0019573	0.032708	301	292	386	559	573	638	GLMN	glomulin, FKBP associated protein [Source:HGNC Symbol;Acc:HGNC:14373]
ENSG00000233892	2.58	18.06	-2.8042	0.0019689	0.032884	3	2	2	19	24	18	PAIP1P1	poly(A) binding protein interacting protein 1 pseudogene 1 [Source:HGNC Symbol;Acc:HGNC:18240]
ENSG00000122877	25.91	65.24	-1.3312	0.0019788	0.033032	34	22	14	65	82	72	EGR2	early growth response 2 [Source:HGNC Symbol;Acc:HGNC:3239]
ENSG00000186567	42.56	87.74	-1.0426	0.0019804	0.033041	46	36	33	104	91	100	CEACAM19	CEA cell adhesion molecule 19 [Source:HGNC Symbol;Acc:HGNC:31951]
ENSG00000062822	5086.18	4041.19	0.3317	0.0019829	0.033065	4942	4161	4662	4825	5265	3657	POLD1	DNA polymerase delta 1, catalytic subunit [Source:HGNC Symbol;Acc:HGNC:9175]
ENSG00000177548	384.82	538.61	-0.4848	0.0019843	0.033071	372	318	351	581	708	532	RABEP2	rabaptin, RAB GTPase binding effector protein 2 [Source:HGNC Symbol;Acc:HGNC:24817]
ENSG00000072694	0	8.09	-5.3096	0.0019898	0.033146	0	0	0	14	8	6	FCGR2B	Fc fragment of IgG receptor IIb [Source:HGNC Symbol;Acc:HGNC:3618]
ENSG00000254726	1932.56	2402.69	-0.3138	0.0019991	0.03327	1857	1499	1886	2940	2820	2383	MEX3A	mex-3 RNA binding family member A [Source:HGNC Symbol;Acc:HGNC:33482]
ENSG00000183598	0	8.28	-5.3399	0.0020003	0.03327	0	0	0	14	4	10	H3C13	H3 clustered histone 13 [Source:HGNC Symbol;Acc:HGNC:25311]
ENSG00000101363	2604.34	3244.45	-0.3171	0.0020004	0.03327	2650	2103	2299	4042	3844	3129	MANBAL	mannosidase beta like [Source:HGNC Symbol;Acc:HGNC:15799]
ENSG00000110723	309.96	184.08	0.7568	0.0020043	0.033318	282	246	312	157	184	265	EXPH5	exophilin 5 [Source:HGNC Symbol;Acc:HGNC:30578]
ENSG00000115183	2324.83	1839.93	0.3373	0.0020075	0.033352	2192	1811	2302	2339	2252	1675	TANC1	tetratricopeptide repeat, ankyrin repeat and coiled-coil containing 1 [Source:HGNC Symbol;Acc:HGNC:29364]
ENSG00000135678	9245.97	7614.16	0.2802	0.0020093	0.033365	8477	7584	8960	9346	8466	7932	CPM	carboxypeptidase M [Source:HGNC Symbol;Acc:HGNC:2311]
ENSG00000245498	76	35.15	1.1197	0.0020159	0.033457	71	60	75	33	40	44	-	novel transcript, antisense to C11orf61
ENSG00000138587	196.05	102.95	0.9361	0.0020195	0.0335	158	158	215	91	85	161	MNS1	meiosis specific nuclear structural 1 [Source:HGNC Symbol;Acc:HGNC:29636]
ENSG00000096093	2801.09	2203.63	0.3466	0.0020216	0.0335	2553	2292	2736	2544	2392	2475	EFHC1	EF-hand domain containing 1 [Source:HGNC Symbol;Acc:HGNC:16406]
ENSG00000142039	1116.71	1420.99	-0.3481	0.0020207	0.0335	1061	971	982	1745	1688	1387	CCDC97	coiled-coil domain containing 97 [Source:HGNC Symbol;Acc:HGNC:28289]
ENSG00000114529	922.3	1195.34	-0.3749	0.0020257	0.033551	812	784	896	1571	1408	1094	C3orf52	chromosome 3 open reading frame 52 [Source:HGNC Symbol;Acc:HGNC:26255]
ENSG00000164902	3037.37	3866.98	-0.3485	0.0020299	0.033602	2456	2674	3064	4588	4548	3943	PHAX	phosphorylated adaptor for RNA export [Source:HGNC Symbol;Acc:HGNC:10241]
ENSG00000183666	252.28	162.94	0.6335	0.0020315	0.033612	226	191	268	175	195	178	GUSBP1	GUSB pseudogene 1 [Source:HGNC Symbol;Acc:HGNC:13670]
ENSG00000223760	111.02	182.83	-0.7185	0.0020409	0.033749	109	87	105	196	241	181	MED15P9	mediator complex subunit 15 pseudogene 9 [Source:HGNC Symbol;Acc:HGNC:44130]
ENSG00000276966	45.19	99.01	-1.128	0.0020436	0.033777	49	39	34	89	93	144	H4C5	H4 clustered histone 5 [Source:HGNC Symbol;Acc:HGNC:4790]
ENSG00000142552	2212.09	2796.99	-0.3379	0.0020466	0.033809	2250	1667	2090	3222	3302	2919	RCN3	reticulocalbin 3 [Source:HGNC Symbol;Acc:HGNC:21145]
ENSG00000249502	19.13	50.38	-1.3928	0.0020541	0.033916	19	14	19	52	60	57	-	novel transcript, antisense to LAP3
ENSG00000173726	9618.69	7946.29	0.2756	0.0020555	0.033921	8858	8193	8935	9862	8884	8149	TOMM20	translocase of outer mitochondrial membrane 20 [Source:HGNC Symbol;Acc:HGNC:20947]
ENSG00000138028	204.55	311.63	-0.6082	0.0020596	0.03397	220	178	154	411	331	315	CGREF1	cell growth regulator with EF-hand domain 1 [Source:HGNC Symbol;Acc:HGNC:16962]
ENSG00000285888	28.74	68.55	-1.2477	0.0020704	0.03413	32	15	32	76	96	61	-	novel transcript
ENSG00000196557	367.54	541.16	-0.5579	0.0020757	0.034201	412	256	333	674	731	445	CACNA1H	calcium voltage-gated channel subunit alpha1 H [Source:HGNC Symbol;Acc:HGNC:1395]
ENSG00000069345	4010.73	4899.64	-0.289	0.002087	0.034366	3785	3432	3616	6253	5570	4807	DNAJA2	DnaJ heat shock protein family (Hsp40) member A2 [Source:HGNC Symbol;Acc:HGNC:14884]
ENSG00000198300	523.58	337.28	0.634	0.0020879	0.034366	403	374	648	400	476	276	PEG3	paternally expressed 3 [Source:HGNC Symbol;Acc:HGNC:8826]
ENSG00000080200	562.42	339.15	0.7326	0.0020929	0.034431	409	428	690	324	309	486	CRYBG3	crystallin beta-gamma domain containing 3 [Source:HGNC Symbol;Acc:HGNC:34427]
ENSG00000170836	867.83	1110.35	-0.3558	0.002096	0.034463	805	715	828	1392	1320	1060	PPM1D	protein phosphatase, Mg2+/Mn2+ dependent 1D [Source:HGNC Symbol;Acc:HGNC:9277]
ENSG00000132950	512.15	703.08	-0.4565	0.002111	0.034693	442	441	500	834	729	801	ZMYM5	zinc finger MYM-type containing 5 [Source:HGNC Symbol;Acc:HGNC:13029]
ENSG00000159199	6253.07	5017.17	0.3175	0.002114	0.034707	6064	5464	5345	6633	5600	4826	ATP5MC1	ATP synthase membrane subunit c locus 1 [Source:HGNC Symbol;Acc:HGNC:841]
ENSG00000269959	10.28	35.61	-1.7894	0.002114	0.034707	15	7	6	48	38	35	SPACA6P-AS	SPACA6P antisense RNA [Source:HGNC Symbol;Acc:HGNC:49383]
ENSG00000144036	1961.76	1543.44	0.3463	0.0021283	0.034923	1699	1665	1937	1770	1806	1631	EXOC6B	exocyst complex component 6B [Source:HGNC Symbol;Acc:HGNC:17085]
ENSG00000112149	1371.56	1751.94	-0.3536	0.0021324	0.034973	1290	1129	1292	2236	2186	1552	CD83	CD83 molecule [Source:HGNC Symbol;Acc:HGNC:1703]
ENSG00000070950	1915.28	1388.91	0.4642	0.002135	0.034997	1452	1659	2060	1545	1461	1647	RAD18	RAD18 E3 ubiquitin protein ligase [Source:HGNC Symbol;Acc:HGNC:18278]
ENSG00000166183	327.48	222.29	0.5607	0.0021459	0.035156	313	270	303	232	278	238	ASPG	asparaginase [Source:HGNC Symbol;Acc:HGNC:20123]
ENSG00000126775	993.01	1271.65	-0.3572	0.0021474	0.035163	926	809	953	1690	1451	1189	ATG14	autophagy related 14 [Source:HGNC Symbol;Acc:HGNC:19962]
ENSG00000120075	114.1	193.64	-0.761	0.0021526	0.035231	95	99	114	194	207	244	HOXB5	homeobox B5 [Source:HGNC Symbol;Acc:HGNC:5116]
ENSG00000106153	21577.2	17347.7	0.3147	0.002158	0.0353	21845	18159	18317	22258	20878	15932	CHCHD2	coiled-coil-helix-coiled-coil-helix domain containing 2 [Source:HGNC Symbol;Acc:HGNC:21645]
ENSG00000145907	26772.4	22070.5	0.2786	0.0021605	0.035324	24385	22033	26022	28416	26181	20517	G3BP1	G3BP stress granule assembly factor 1 [Source:HGNC Symbol;Acc:HGNC:30292]
ENSG00000181004	206.18	328.59	-0.6735	0.0021638	0.035359	162	218	171	329	383	387	BBS12	Bardet-Biedl syndrome 12 [Source:HGNC Symbol;Acc:HGNC:26648]
ENSG00000145348	338.38	213.93	0.6649	0.0021666	0.035387	272	290	352	222	207	282	TBCK	TBC1 domain containing kinase [Source:HGNC Symbol;Acc:HGNC:28261]
ENSG00000156709	6434.1	5283.81	0.2841	0.0021749	0.035504	6190	5494	5696	6472	6140	5288	AIFM1	apoptosis inducing factor mitochondria associated 1 [Source:HGNC Symbol;Acc:HGNC:8768]
ENSG00000083168	2249.38	1698.72	0.4049	0.0021788	0.03555	1904	1723	2478	2152	2152	1490	KAT6A	lysine acetyltransferase 6A [Source:HGNC Symbol;Acc:HGNC:13013]
ENSG00000087494	131.92	208.54	-0.6595	0.0021808	0.035564	135	108	114	240	239	224	PTHLH	parathyroid hormone like hormone [Source:HGNC Symbol;Acc:HGNC:9607]
ENSG00000197563	1756.93	1366.17	0.3624	0.0021822	0.035569	1684	1388	1690	1767	1704	1192	PIGN	phosphatidylinositol glycan anchor biosynthesis class N [Source:HGNC Symbol;Acc:HGNC:8967]
ENSG00000169689	4316.15	3476.38	0.3121	0.0021871	0.03563	4320	3599	3752	4211	4252	3335	CENPX	centromere protein X [Source:HGNC Symbol;Acc:HGNC:11422]
ENSG00000188316	39.37	13.2	1.5748	0.0021893	0.035648	38	29	40	20	12	13	ENO4	enolase 4 [Source:HGNC Symbol;Acc:HGNC:31670]
ENSG00000126950	0	8.05	-5.3038	0.0021928	0.035668	0	0	0	16	6	6	TMEM35A	transmembrane protein 35A [Source:HGNC Symbol;Acc:HGNC:25864]
ENSG00000119950	1673.86	2096.39	-0.3247	0.0021922	0.035668	1546	1364	1621	2723	2266	2119	MXI1	MAX interactor 1, dimerization protein [Source:HGNC Symbol;Acc:HGNC:7534]
ENSG00000133740	919.69	1180.25	-0.3599	0.0021965	0.035711	845	774	867	1507	1271	1218	E2F5	E2F transcription factor 5 [Source:HGNC Symbol;Acc:HGNC:3119]
ENSG00000215630	71.22	25.31	1.4917	0.0021979	0.035715	47	29	121	37	30	20	GUSBP9	GUSB pseudogene 9 [Source:HGNC Symbol;Acc:HGNC:42323]
ENSG00000225399	298.59	202.48	0.5622	0.0022035	0.035787	295	224	292	250	219	215	-	novel transcript
ENSG00000277268	161.3	257.1	-0.6697	0.0022053	0.035799	138	115	186	314	258	293	LHX1-DT	LHX1 divergent transcript [Source:HGNC Symbol;Acc:HGNC:53778]
ENSG00000286555	18.88	52.16	-1.4621	0.0022082	0.035827	20	16	15	49	48	75	-	novel transcript, antisense to ARAP1
ENSG00000081307	1811.9	2338.17	-0.3673	0.0022119	0.03587	1602	1468	1836	2672	2537	2649	UBA5	ubiquitin like modifier activating enzyme 5 [Source:HGNC Symbol;Acc:HGNC:23230]
ENSG00000177200	924.81	588.81	0.6532	0.0022142	0.035885	692	668	1156	587	561	803	CHD9	chromodomain helicase DNA binding protein 9 [Source:HGNC Symbol;Acc:HGNC:25701]
ENSG00000224877	1037.32	771.87	0.425	0.0022151	0.035885	987	928	881	988	987	661	NDUFAF8	NADH:ubiquinone oxidoreductase complex assembly factor 8 [Source:HGNC Symbol;Acc:HGNC:33551]
ENSG00000223501	4427.51	3613.54	0.2931	0.0022233	0.035986	4413	3505	4081	4506	4261	3499	VPS52	VPS52 subunit of GARP complex [Source:HGNC Symbol;Acc:HGNC:10518]
ENSG00000072958	4294.81	5526.56	-0.3639	0.0022242	0.035986	4318	3430	3887	6917	7292	4666	AP1M1	adaptor related protein complex 1 subunit mu 1 [Source:HGNC Symbol;Acc:HGNC:13667]
ENSG00000184058	51.86	103.29	-0.9898	0.0022248	0.035986	53	31	58	116	142	93	TBX1	T-box transcription factor 1 [Source:HGNC Symbol;Acc:HGNC:11592]
ENSG00000137310	4126.09	3386.39	0.2849	0.0022272	0.036007	3953	3374	3840	4305	3937	3261	TCF19	transcription factor 19 [Source:HGNC Symbol;Acc:HGNC:11629]
ENSG00000143315	680.61	508.83	0.419	0.0022372	0.03615	619	578	642	681	549	499	PIGM	phosphatidylinositol glycan anchor biosynthesis class M [Source:HGNC Symbol;Acc:HGNC:18858]
ENSG00000184500	1047.1	1367.96	-0.3847	0.0022409	0.036191	978	828	1032	1574	1474	1550	PROS1	protein S [Source:HGNC Symbol;Acc:HGNC:9456]
ENSG00000181444	1143.1	1467.52	-0.3595	0.0022446	0.036234	1108	870	1125	1683	1711	1556	ZNF467	zinc finger protein 467 [Source:HGNC Symbol;Acc:HGNC:23154]
ENSG00000153015	1809.37	2479.95	-0.4547	0.0022747	0.036682	1341	1582	1960	2916	2533	2879	CWC27	CWC27 spliceosome associated cyclophilin [Source:HGNC Symbol;Acc:HGNC:10664]
ENSG00000197702	1900.52	1523.6	0.3191	0.0022738	0.036682	1865	1530	1752	1823	1812	1524	PARVA	parvin alpha [Source:HGNC Symbol;Acc:HGNC:14652]
ENSG00000261298	2.23	18.68	-3.0684	0.0022801	0.036751	4	2	0	11	29	22	-	novel transcript
ENSG00000149196	2325.19	1872.07	0.3126	0.0022828	0.036775	2194	2013	2070	2318	2134	1889	HIKESHI	heat shock protein nuclear import factor hikeshi [Source:HGNC Symbol;Acc:HGNC:26938]
ENSG00000131018	1914.06	1348.71	0.5058	0.0022872	0.036828	1409	1566	2206	1380	1511	1617	SYNE1	spectrin repeat containing nuclear envelope protein 1 [Source:HGNC Symbol;Acc:HGNC:17089]
ENSG00000197283	1402.42	1086.57	0.3686	0.0022903	0.036848	1263	1096	1444	1243	1348	1085	SYNGAP1	synaptic Ras GTPase activating protein 1 [Source:HGNC Symbol;Acc:HGNC:11497]
ENSG00000171451	182.71	273.27	-0.5822	0.0022908	0.036848	156	160	177	362	303	264	DSEL	dermatan sulfate epimerase like [Source:HGNC Symbol;Acc:HGNC:18144]
ENSG00000143970	2854.08	2159.43	0.4024	0.0022925	0.036857	2332	2154	3265	2673	2622	2042	ASXL2	ASXL transcriptional regulator 2 [Source:HGNC Symbol;Acc:HGNC:23805]
ENSG00000254837	100.74	51.79	0.9634	0.0022959	0.036893	83	94	94	51	60	62	-	novel transcript
ENSG00000104133	1752.43	1333.49	0.3951	0.0023089	0.037084	1541	1378	1832	1516	1433	1529	SPG11	SPG11 vesicle trafficking associated, spatacsin [Source:HGNC Symbol;Acc:HGNC:11226]
ENSG00000204682	279.6	417.73	-0.5774	0.0023121	0.037117	329	184	250	550	446	421	MIR1915HG	MIR1915 host gene [Source:HGNC Symbol;Acc:HGNC:31448]
ENSG00000143486	3192.02	2575.9	0.3095	0.0023231	0.037255	3236	2545	2867	3125	3081	2527	EIF2D	eukaryotic translation initiation factor 2D [Source:HGNC Symbol;Acc:HGNC:6583]
ENSG00000125741	1529.63	1200.88	0.3488	0.0023224	0.037255	1527	1207	1412	1531	1452	1105	OPA3	outer mitochondrial membrane lipid metabolism regulator OPA3 [Source:HGNC Symbol;Acc:HGNC:8142]
ENSG00000178951	2268.01	2868.84	-0.3384	0.0023249	0.037265	2173	1710	2276	3313	3245	3109	ZBTB7A	zinc finger and BTB domain containing 7A [Source:HGNC Symbol;Acc:HGNC:18078]
ENSG00000229953	180.18	111.24	0.698	0.0023337	0.037311	173	131	186	138	121	117	-	novel transcript
ENSG00000217801	337.43	473.47	-0.4887	0.0023299	0.037311	359	270	285	619	525	464	-	protein tyrosine phosphatase family pseudogene
ENSG00000168785	3324.52	2631.82	0.3367	0.0023334	0.037311	3316	2693	2992	3526	3130	2329	TSPAN5	tetraspanin 5 [Source:HGNC Symbol;Acc:HGNC:17753]
ENSG00000133812	1561.76	1061.24	0.5584	0.0023316	0.037311	1146	1197	1896	1028	1204	1306	SBF2	SET binding factor 2 [Source:HGNC Symbol;Acc:HGNC:2135]
ENSG00000119965	852.36	1122.24	-0.397	0.002332	0.037311	802	745	753	1466	1138	1192	C10orf88	chromosome 10 open reading frame 88 [Source:HGNC Symbol;Acc:HGNC:25822]
ENSG00000116667	1230.99	955.8	0.3654	0.0023349	0.037312	1078	1040	1209	1180	1035	1014	C1orf21	chromosome 1 open reading frame 21 [Source:HGNC Symbol;Acc:HGNC:15494]
ENSG00000226026	44.07	15.37	1.5099	0.0023395	0.037329	34	45	39	25	16	12	-	novel transcript
ENSG00000109861	3883.86	4801.9	-0.3062	0.0023386	0.037329	3882	3100	3540	5936	5924	4467	CTSC	cathepsin C [Source:HGNC Symbol;Acc:HGNC:2528]
ENSG00000104892	28.64	65.48	-1.1943	0.0023381	0.037329	22	27	28	68	80	72	KLC3	kinesin light chain 3 [Source:HGNC Symbol;Acc:HGNC:20717]
ENSG00000204923	226.47	143.31	0.6628	0.0023517	0.037506	190	199	222	158	152	170	FBXO48	F-box protein 48 [Source:HGNC Symbol;Acc:HGNC:33857]
ENSG00000178401	569.03	774.47	-0.4457	0.0023538	0.037521	511	494	531	1109	788	742	DNAJC22	DnaJ heat shock protein family (Hsp40) member C22 [Source:HGNC Symbol;Acc:HGNC:25802]
ENSG00000197121	1569.95	1184.87	0.4062	0.0023562	0.037541	1229	1343	1669	1435	1301	1264	PGAP1	post-GPI attachment to proteins inositol deacylase 1 [Source:HGNC Symbol;Acc:HGNC:25712]
ENSG00000216285	377.48	251.38	0.5832	0.0023724	0.037779	363	327	329	376	293	196	-	phosphoglycerate mutase 1 (brain) (PGAM1) pseudogene
[truncated: 29,836 more rows]
