# Supplementary material for: Mannose Inhibits NSCLC Growth and Inflammatory Microenvironment by Regulating Gut Microbiota and Targeting OGT/hnRNP R/JUN/IL-8 Axis
Source: Int J Biol Sci. 2025 Jan 27;21(4):1566–84. doi: 10.7150/ijbs.107256 (PMC11844275; doi:10.7150/ijbs.107256)
Supplement: Supplementary file 1 — Supplementary figures and tables. [file ijbsv21p1566s1.zip › Supplementary table 7.xlsx]

## Sheet: Proteins
Accession	Description	Coverage [%]	# Peptides	# PSMs	# Unique Peptides	# AAs	MW [kDa]	calc. pI	Abundances (Grouped): H1299_IP
P13010	X-ray repair cross-complementing protein 5 OS=Homo sapiens OX=9606 GN=XRCC5 PE=1 SV=3	2	1	1	1	732	82.7	5.81	29994592
A0A0A0MR02	Voltage-dependent anion-selective channel protein 2 (Fragment) OS=Homo sapiens OX=9606 GN=VDAC2 PE=1 SV=1	8	2	2	2	282	30.3	7.81	1.01909e+06
P08670	Vimentin OS=Homo sapiens OX=9606 GN=VIM PE=1 SV=4	70	31	40	31	466	53.6	5.12	1.75392e+09
O00159	Unconventional myosin-Ic OS=Homo sapiens OX=9606 GN=MYO1C PE=1 SV=4	5	5	5	5	1063	121.6	9.41	4.77899e+06
Q5HYL6	Uncharacterized protein DKFZp686E1899 OS=Homo sapiens OX=9606 GN=DKFZp686E1899 PE=2 SV=1	31	10	13	10	352	39.5	5.19	4.32834e+07
J3QTR3	Ubiquitin-40S ribosomal protein S27a (Fragment) OS=Homo sapiens OX=9606 GN=RPS27A PE=1 SV=1	32	3	3	3	106	12.2	10.14	12493232
E9PQI8	U4/U6.U5 tri-snRNP-associated protein 1 OS=Homo sapiens OX=9606 GN=SART1 PE=1 SV=1	4	1	1	1	164	17.5	11.17	148613
Q12792	Twinfilin-1 OS=Homo sapiens OX=9606 GN=TWF1 PE=1 SV=3	2	1	1	1	350	40.3	6.96	58510652
Q8IWP6	Tubulin beta chain OS=Homo sapiens OX=9606 PE=2 SV=1	52	15	16	2	445	49.7	4.92	7.69251e+07
B2RBD5	Tubulin beta chain OS=Homo sapiens OX=9606 PE=2 SV=1	19	6	7	1	450	50.4	4.93	410930
A0A384NYT8	Tubulin beta chain (Fragment) OS=Homo sapiens OX=9606 PE=2 SV=1	49	14	15	1	442	49.4	4.89	13364542
B3KT06	Tubulin alpha chain OS=Homo sapiens OX=9606 PE=2 SV=1	37	12	19	12	416	46.3	5.14	148598268
P35030	Trypsin-3 OS=Homo sapiens OX=9606 GN=PRSS3 PE=1 SV=2	4	1	1	1	304	32.5	7.49	16066202
Q5TCU3	Tropomyosin beta chain OS=Homo sapiens OX=9606 GN=TPM2 PE=1 SV=1	18	5	5	2	284	32.8	4.68	5.62372e+06
A0A2R8Y5V9	Tropomyosin alpha-4 chain OS=Homo sapiens OX=9606 GN=TPM4 PE=1 SV=1	10	3	3	1	248	28.6	4.7	6.44717e+06
Q1ZYL5	Tropomyosin 1 alpha variant 6 OS=Homo sapiens OX=9606 PE=2 SV=1	9	2	2	2	245	28.5	4.78
C9J614	Tripartite motif-containing protein 59 (Fragment) OS=Homo sapiens OX=9606 GN=TRIM59 PE=4 SV=1	18	1	1	1	177	20.6	6.43
Q59H77	T-complex protein 1 subunit gamma (Fragment) OS=Homo sapiens OX=9606 PE=2 SV=1	2	1	1	1	577	63.5	6.43	660725
Q99832	T-complex protein 1 subunit eta OS=Homo sapiens OX=9606 GN=CCT7 PE=1 SV=2	6	2	2	2	543	59.3	7.65
P50991	T-complex protein 1 subunit delta OS=Homo sapiens OX=9606 GN=CCT4 PE=1 SV=4	2	1	1	1	539	57.9	7.83	929424
E7ERF2	T-complex protein 1 subunit alpha OS=Homo sapiens OX=9606 GN=TCP1 PE=1 SV=1	2	1	1	1	433	46.9	5.59	1.11076e+06
Q92804	TATA-binding protein-associated factor 2N OS=Homo sapiens OX=9606 GN=TAF15 PE=1 SV=1	32	13	17	11	592	61.8	8.02	1.53912e+08
A0A7I2YQB2	Stress-70 protein, mitochondrial OS=Homo sapiens OX=9606 GN=HSPA9 PE=1 SV=1	6	3	3	3	577	63.1	5.72	6.22091e+06
A0A8I5KY88	Spliceosome-associated protein CWC27 homolog OS=Homo sapiens OX=9606 GN=CWC27 PE=1 SV=1	5	1	1	1	372	42.7	5.62	104009
K9MS24	Spectrin beta chain OS=Homo sapiens OX=9606 GN=SPTBN1 PE=2 SV=1	2	5	5	5	2364	274.2	5.55	2.97165e+06
Q96IR1	RPS4X protein (Fragment) OS=Homo sapiens OX=9606 GN=RPS4X PE=2 SV=2	8	2	2	2	243	27.2	9.94	2.3136e+06
Q9Y3I0	RNA-splicing ligase RtcB homolog OS=Homo sapiens OX=9606 GN=RTCB PE=1 SV=1	11	4	4	4	505	55.2	7.23	1.01668e+07
B0QYK0	RNA-binding protein EWS OS=Homo sapiens OX=9606 GN=EWSR1 PE=1 SV=1	12	5	5	5	618	64.9	9.38	2.42145e+07
P38159	RNA-binding motif protein, X chromosome OS=Homo sapiens OX=9606 GN=RBMX PE=1 SV=3	25	9	11	9	391	42.3	10.05	1.5596e+08
Q9Y224	RNA transcription, translation and transport factor protein OS=Homo sapiens OX=9606 GN=RTRAF PE=1 SV=1	15	3	3	3	244	28.1	6.65	122292
A8K7F6	RNA helicase OS=Homo sapiens OX=9606 PE=2 SV=1	21	7	7	7	406	46.1	5.48	7.98575e+06
A0A7I2V2S0	RNA helicase OS=Homo sapiens OX=9606 GN=DDX5 PE=1 SV=1	6	2	2	2	416	47.2	8.47	957583
Q5STU3	RNA helicase OS=Homo sapiens OX=9606 GN=DDX39B PE=1 SV=2	2	1	1	1	425	48.8	7.08	1.11506e+06
D6REE5	Receptor of-activated protein C kinase 1 (Fragment) OS=Homo sapiens OX=9606 GN=RACK1 PE=1 SV=1	5	1	1	1	321	34.9	6.83
P61026	Ras-related protein Rab-10 OS=Homo sapiens OX=9606 GN=RAB10 PE=1 SV=1	6	1	1	1	200	22.5	8.38
A0A8V8TNX9	Pyruvate kinase PKM OS=Homo sapiens OX=9606 GN=PKM PE=4 SV=1	19	8	8	8	605	65.8	7.99	1.21178e+07
Q53ZX8	Protease serine 1 (Fragment) OS=Homo sapiens OX=9606 GN=PRSS1 PE=4 SV=1	24	1	3	1	84	9.1	9.47	4.15638e+06
F5GY37	Prohibitin OS=Homo sapiens OX=9606 GN=PHB2 PE=1 SV=1	3	1	1	1	267	29.7	9.88
A0A6Q8PFJ0	Prelamin-A/C OS=Homo sapiens OX=9606 GN=LMNA PE=1 SV=1	10	6	6	6	729	80.9	8.27	1.17845e+07
P0CG38	POTE ankyrin domain family member I OS=Homo sapiens OX=9606 GN=POTEI PE=3 SV=1	8	6	13	2	1075	121.2	6.21	9554536
E9PFP8	Poly(rC)-binding protein 3 OS=Homo sapiens OX=9606 GN=PCBP3 PE=1 SV=1	6	2	2	2	361	38.2	8.06	4.36178e+06
A0A8I5KSD5	Plectin OS=Homo sapiens OX=9606 GN=PLEC PE=1 SV=1	3	13	13	13	4453	505	5.71	1.58992e+07
P07205	Phosphoglycerate kinase 2 OS=Homo sapiens OX=9606 GN=PGK2 PE=1 SV=3	4	1	1	1	417	44.8	8.54
B2RE88	Phosphate carrier protein, mitochondrial OS=Homo sapiens OX=9606 PE=2 SV=1	7	2	2	2	361	39.9	9.36	6290142
Q9BTI9	Nucleophosmin (Fragment) OS=Homo sapiens OX=9606 GN=NPM1 PE=2 SV=2	7	2	2	2	228	25	4.86	5.38139e+06
P19338	Nucleolin OS=Homo sapiens OX=9606 GN=NCL PE=1 SV=3	15	10	10	10	710	76.6	4.7	2.4642e+07
A0A7I2V535	Non-POU domain-containing octamer-binding protein OS=Homo sapiens OX=9606 GN=NONO PE=1 SV=1	3	1	1	1	501	57.6	9.33
F4ZW63	NF45 OS=Homo sapiens OX=9606 PE=2 SV=1	6	2	2	2	390	43	5.34
A0A8I5KWT8	Myosin-9 OS=Homo sapiens OX=9606 GN=MYH9 PE=1 SV=1	57	118	196	103	1981	229	5.64	7.30979e+09
P35580	Myosin-10 OS=Homo sapiens OX=9606 GN=MYH10 PE=1 SV=3	52	105	152	90	1976	228.9	5.54	1.52126e+09
A0A0J9YXT7	MICOS complex subunit (Fragment) OS=Homo sapiens OX=9606 GN=APOO PE=3 SV=1	14	1	1	1	49	5.2	10.21	1.35385e+06
P43358	Melanoma-associated antigen 4 OS=Homo sapiens OX=9606 GN=MAGEA4 PE=1 SV=2	9	3	3	3	317	34.9	4.69	7.987e+06
B4DJI1	L-lactate dehydrogenase OS=Homo sapiens OX=9606 PE=2 SV=1	9	3	3	3	305	33.6	8.46	7.77186e+06
F8VRN8	LIM domain and actin-binding protein 1 OS=Homo sapiens OX=9606 GN=LIMA1 PE=1 SV=1	3	1	1	1	388	43.2	8.51
A0A2R8Y4H4	Leucine-rich repeat-containing protein 9 OS=Homo sapiens OX=9606 GN=LRRC9 PE=4 SV=1	0	1	1	1	1494	171.4	8.12	4991388
A0A8I5KWU3	La ribonucleoprotein domain family, member 1, isoform CRA_a OS=Homo sapiens OX=9606 GN=LARP1 PE=1 SV=1	1	1	1	1	891	102.4	8.6	44911420
Q07666	KH domain-containing, RNA-binding, signal transduction-associated protein 1 OS=Homo sapiens OX=9606 GN=KHDRBS1 PE=1 SV=1	24	8	9	8	443	48.2	8.66	5.61926e+07
P13647	Keratin, type II cytoskeletal 5 OS=Homo sapiens OX=9606 GN=KRT5 PE=1 SV=3	11	7	8	4	590	62.3	7.74	8934267
P35908	Keratin, type II cytoskeletal 2 epidermal OS=Homo sapiens OX=9606 GN=KRT2 PE=1 SV=2	44	21	24	15	639	65.4	8	1.13079e+08
H6VRF8	Keratin, type II cytoskeletal 1 OS=Homo sapiens OX=9606 GN=KRT1 PE=3 SV=1	43	24	28	20	644	66	8.12	530423185
P35527	Keratin, type I cytoskeletal 9 OS=Homo sapiens OX=9606 GN=KRT9 PE=1 SV=3	37	15	19	15	623	62	5.24	1.17449e+08
P08779	Keratin, type I cytoskeletal 16 OS=Homo sapiens OX=9606 GN=KRT16 PE=1 SV=4	8	4	5	1	473	51.2	5.05	2628616
P02533	Keratin, type I cytoskeletal 14 OS=Homo sapiens OX=9606 GN=KRT14 PE=1 SV=4	10	4	5	1	472	51.5	5.16
A0A1B0GVI3	Keratin, type I cytoskeletal 10 OS=Homo sapiens OX=9606 GN=KRT10 PE=1 SV=2	40	18	25	16	624	63.3	5.26	2.60582e+08
A4QPB0	IQ motif containing GTPase activating protein 1 OS=Homo sapiens OX=9606 GN=IQGAP1 PE=1 SV=1	14	17	17	17	1657	189.2	6.48	1.95748e+07
A0A7I2YQK5	Inosine-5'-monophosphate dehydrogenase OS=Homo sapiens OX=9606 GN=IMPDH2 PE=1 SV=1	4	2	2	2	513	55.5	7.02
Q6GMV7	Immunoglobulin lambda-1 light chain-like OS=Homo sapiens OX=9606 PE=2 SV=1	3	1	1	1	236	24.9	6.89	8566073
A0A5C2G8J2	IGL c3955_light_IGLV1-47_IGLJ3 (Fragment) OS=Homo sapiens OX=9606 PE=2 SV=1	13	1	1	1	110	11.6	8.97	3.12277e+06
A0A5C2FYN0	IGL c367_light_IGLV1-44_IGLJ3 (Fragment) OS=Homo sapiens OX=9606 PE=2 SV=1	13	1	1	1	110	11.6	6
Q86YZ3	Hornerin OS=Homo sapiens OX=9606 GN=HRNR PE=1 SV=2	8	4	4	4	2850	282.2	10.04	6.20438e+06
Q6B823	Histone H4 (Fragment) OS=Homo sapiens OX=9606 PE=3 SV=1	19	1	1	1	43	4.9	10.92	1.11065e+06
Q16778	Histone H2B type 2-E OS=Homo sapiens OX=9606 GN=H2BC21 PE=1 SV=3	21	2	2	2	126	13.9	10.32	1.97533e+06
Q16777	Histone H2A type 2-C OS=Homo sapiens OX=9606 GN=H2AC20 PE=1 SV=4	7	1	1	1	129	14	10.9	1.617e+06
Q4VB24	Histone cluster 1, H1e OS=Homo sapiens OX=9606 GN=HIST1H1E PE=2 SV=1	4	1	1	1	219	21.9	11.03	4.45562e+06
B4DY08	Heterogeneous nuclear ribonucleoproteins C1/C2 OS=Homo sapiens OX=9606 GN=HNRNPC PE=1 SV=1	26	9	10	9	288	32	8.72	1.39535e+07
A0A7I2V323	Heterogeneous nuclear ribonucleoproteins A2/B1 OS=Homo sapiens OX=9606 GN=HNRNPA2B1 PE=1 SV=1	28	9	11	8	333	35.2	8.87	3.89505e+07
Q00839	Heterogeneous nuclear ribonucleoprotein U OS=Homo sapiens OX=9606 GN=HNRNPU PE=1 SV=6	23	15	20	15	825	90.5	6	1.05266e+08
O43390	Heterogeneous nuclear ribonucleoprotein R OS=Homo sapiens OX=9606 GN=HNRNPR PE=1 SV=1	48	27	34	15	633	70.9	8.13	4.54639e+08
A0A286YEZ8	Heterogeneous nuclear ribonucleoprotein R (Fragment) OS=Homo sapiens OX=9606 GN=HNRNPR PE=1 SV=1	31	5	9	1	141	16.2	6.81	17612109
O60506	Heterogeneous nuclear ribonucleoprotein Q OS=Homo sapiens OX=9606 GN=SYNCRIP PE=1 SV=2	47	24	30	16	623	69.6	8.59	6.43449e+07
M0QZM1	Heterogeneous nuclear ribonucleoprotein M (Fragment) OS=Homo sapiens OX=9606 GN=HNRNPM PE=1 SV=1	4	1	1	1	383	40	6.73	3077784
B4DUQ1	Heterogeneous nuclear ribonucleoprotein K OS=Homo sapiens OX=9606 PE=2 SV=1	31	11	12	11	439	48.5	5.92	3.53389e+07
Q53F48	Heterogeneous nuclear ribonucleoprotein H3 isoform a variant (Fragment) OS=Homo sapiens OX=9606 PE=2 SV=1	18	4	5	4	346	36.9	7.34	8140478
E9PCY7	Heterogeneous nuclear ribonucleoprotein H OS=Homo sapiens OX=9606 GN=HNRNPH1 PE=1 SV=1	13	4	5	3	429	47.1	6.34	1.07915e+07
P52597	Heterogeneous nuclear ribonucleoprotein F OS=Homo sapiens OX=9606 GN=HNRNPF PE=1 SV=3	7	2	3	1	415	45.6	5.58	141566
A0A024RDF4	Heterogeneous nuclear ribonucleoprotein D (AU-rich element RNA binding protein 1, 37kDa), isoform CRA_e OS=Homo sapiens OX=9606 GN=HNRPD PE=4 SV=1	18	5	6	4	306	32.8	8.16	1.3883e+07
P51991	Heterogeneous nuclear ribonucleoprotein A3 OS=Homo sapiens OX=9606 GN=HNRNPA3 PE=1 SV=2	19	5	6	5	378	39.6	9.01	4.62714e+07
F8W6I7	Heterogeneous nuclear ribonucleoprotein A1 OS=Homo sapiens OX=9606 GN=HNRNPA1 PE=1 SV=2	9	2	3	1	307	33.1	9.13
Q13151	Heterogeneous nuclear ribonucleoprotein A0 OS=Homo sapiens OX=9606 GN=HNRNPA0 PE=1 SV=1	11	2	2	2	305	30.8	9.29	2.48967e+06
D6RBZ0	Heterogeneous nuclear ribonucleoprotein A/B OS=Homo sapiens OX=9606 GN=HNRNPAB PE=1 SV=1	11	3	3	3	327	35.7	6.95	3.586e+06
K7ER77	Hematopoietic SH2 domain-containing protein (Fragment) OS=Homo sapiens OX=9606 GN=HSH2D PE=4 SV=1	100	1	1	1	40	4.4	9.16	662377
P07900	Heat shock protein HSP 90-alpha OS=Homo sapiens OX=9606 GN=HSP90AA1 PE=1 SV=5	13	9	10	3	732	84.6	5.02	5.38406e+06
P04792	Heat shock protein beta-1 OS=Homo sapiens OX=9606 GN=HSPB1 PE=1 SV=2	13	2	3	2	205	22.8	6.4	3.31123e+06
A0A024RD80	Heat shock protein 90kDa alpha (Cytosolic), class B member 1, isoform CRA_a OS=Homo sapiens OX=9606 GN=HSP90AB1 PE=3 SV=1	18	11	12	5	724	83.2	5.03	2.12365e+07
E9PKE3	Heat shock cognate 71 kDa protein OS=Homo sapiens OX=9606 GN=HSPA8 PE=1 SV=1	9	4	4	2	627	68.8	5.52	5.51689e+06
H3BQZ7	HCG2044799 OS=Homo sapiens OX=9606 GN=HNRNPUL2-BSCL2 PE=4 SV=1	14	11	11	11	746	84.6	4.93	8.81834e+07
Q9NY12	H/ACA ribonucleoprotein complex subunit 1 OS=Homo sapiens OX=9606 GN=GAR1 PE=1 SV=1	12	2	2	1	217	22.3	10.92	1.44661e+06
A0A3B3IUA8	Guanine nucleotide-binding protein G(i) subunit alpha-1 OS=Homo sapiens OX=9606 GN=GNAI1 PE=1 SV=1	7	1	1	1	148	16.7	9.5
B5MDF5	GTP-binding nuclear protein Ran OS=Homo sapiens OX=9606 GN=RAN PE=1 SV=1	15	3	3	3	233	26.2	7.01	2.28319e+06
P04406	Glyceraldehyde-3-phosphate dehydrogenase OS=Homo sapiens OX=9606 GN=GAPDH PE=1 SV=3	42	10	15	10	335	36	8.46	1.05775e+08
K7EPT8	Glial fibrillary acidic protein (Fragment) OS=Homo sapiens OX=9606 GN=GFAP PE=1 SV=2	15	2	2	2	75	8.4	9.86	2.46499e+07
B7Z2X4	Gelsolin OS=Homo sapiens OX=9606 PE=2 SV=1	33	17	21	17	705	77.7	5.69	2.29788e+08
Q8TBR3	Fusion (Involved in t(1216) in malignant liposarcoma) OS=Homo sapiens OX=9606 GN=FUS PE=2 SV=1	13	6	8	4	526	53.4	9.38	135548254
P04075	Fructose-bisphosphate aldolase A OS=Homo sapiens OX=9606 GN=ALDOA PE=1 SV=2	8	1	1	1	364	39.4	8.09	811755
Q53FI7	Four and a half LIM domains 1 variant (Fragment) OS=Homo sapiens OX=9606 PE=2 SV=1	17	4	4	4	280	31.9	8.22	3.64159e+06
Q14315	Filamin-C OS=Homo sapiens OX=9606 GN=FLNC PE=1 SV=3	1	3	3	1	2725	290.8	5.97
P21333	Filamin-A OS=Homo sapiens OX=9606 GN=FLNA PE=1 SV=4	3	7	7	6	2647	280.6	6.06	4.05396e+06
A0A024R321	Filamin B, beta (Actin binding protein 278), isoform CRA_a OS=Homo sapiens OX=9606 GN=FLNB PE=3 SV=1	2	4	4	2	2622	280.3	5.94	1.46207e+07
Q96BS4	FBL protein (Fragment) OS=Homo sapiens OX=9606 GN=FBL PE=2 SV=2	41	8	8	8	260	28.4	9.42	1.6414e+07
Q16658	Fascin OS=Homo sapiens OX=9606 GN=FSCN1 PE=1 SV=3	4	2	2	2	493	54.5	7.24	3.80447e+06
I6L9E8	Family with sequence similarity 98, member A OS=Homo sapiens OX=9606 GN=FAM98A PE=2 SV=1	10	3	3	3	518	55.1	8.88	1.46706e+06
B2R7T8	F-actin-capping protein subunit beta OS=Homo sapiens OX=9606 PE=2 SV=1	32	10	13	10	272	30.6	6	5.04262e+07
P47755	F-actin-capping protein subunit alpha-2 OS=Homo sapiens OX=9606 GN=CAPZA2 PE=1 SV=3	24	4	4	3	286	32.9	5.85	6.10246e+06
P52907	F-actin-capping protein subunit alpha-1 OS=Homo sapiens OX=9606 GN=CAPZA1 PE=1 SV=3	45	9	12	8	286	32.9	5.69	9.15129e+07
Q9Y5B9	FACT complex subunit SPT16 OS=Homo sapiens OX=9606 GN=SUPT16H PE=1 SV=1	1	1	1	1	1047	119.8	5.66	881676
K7EL20	Eukaryotic translation initiation factor 3 subunit G (Fragment) OS=Homo sapiens OX=9606 GN=EIF3G PE=1 SV=8	3	1	1	1	262	29.3	5.41
A0A7I2V3I2	Eukaryotic translation initiation factor 3 subunit E OS=Homo sapiens OX=9606 GN=EIF3E PE=1 SV=1	3	1	1	1	396	46.7	5.54
A0A384P5S9	Epididymis secretory sperm binding protein OS=Homo sapiens OX=9606 PE=2 SV=1	1	2	2	2	2452	282.1	5.34	978546
A0A7P0TAE1	Endoplasmin OS=Homo sapiens OX=9606 GN=HSP90B1 PE=1 SV=1	1	1	1	1	789	90.7	5.24	756945
P49411	Elongation factor Tu, mitochondrial OS=Homo sapiens OX=9606 GN=TUFM PE=1 SV=3	15	6	6	6	455	49.8	7.61	1.52865e+07
P13639	Elongation factor 2 OS=Homo sapiens OX=9606 GN=EEF2 PE=1 SV=4	7	6	6	6	858	95.3	6.83	4.06133e+07
P26641	Elongation factor 1-gamma OS=Homo sapiens OX=9606 GN=EEF1G PE=1 SV=3	6	2	2	2	437	50.1	6.67	4.11015e+06
P29692	Elongation factor 1-delta OS=Homo sapiens OX=9606 GN=EEF1D PE=1 SV=5	22	4	4	4	281	31.1	5.01	1687697
Q05639	Elongation factor 1-alpha 2 OS=Homo sapiens OX=9606 GN=EEF1A2 PE=1 SV=1	16	5	7	1	463	50.4	9.03	1.79755e+06
Q53HQ7	Elongation factor 1-alpha (Fragment) OS=Homo sapiens OX=9606 PE=2 SV=1	27	8	12	4	462	50.2	8.94	6.10873e+07
O43854	EGF-like repeat and discoidin I-like domain-containing protein 3 OS=Homo sapiens OX=9606 GN=EDIL3 PE=1 SV=1	2	1	1	1	480	53.7	7.28	3.68109e+06
Q96C19	EF-hand domain-containing protein D2 OS=Homo sapiens OX=9606 GN=EFHD2 PE=1 SV=1	11	2	2	1	240	26.7	5.2
A0A024R493	EF-hand domain family, member D1, isoform CRA_a OS=Homo sapiens OX=9606 GN=EFHD1 PE=4 SV=1	14	3	3	2	239	26.9	5.39	4.55698e+06
Q9NZ23	Drug-sensitive protein 1 OS=Homo sapiens OX=9606 GN=YA61 PE=2 SV=1	5	1	1	1	136	14.9	7.5	948081
Q16643	Drebrin OS=Homo sapiens OX=9606 GN=DBN1 PE=1 SV=4	36	16	21	16	649	71.4	4.45	102882933
P36957	Dihydrolipoyllysine-residue succinyltransferase component of 2-oxoglutarate dehydrogenase complex, mitochondrial OS=Homo sapiens OX=9606 GN=DLST PE=1 SV=4	2	1	1	1	453	48.7	8.95
P81605	Dermcidin OS=Homo sapiens OX=9606 GN=DCD PE=1 SV=2	10	1	1	1	110	11.3	6.54	10821122
H3BRG4	Cytochrome b-c1 complex subunit 2, mitochondrial OS=Homo sapiens OX=9606 GN=UQCRC2 PE=1 SV=1	4	1	1	1	412	44.6	9
A0A0S2Z471	creatine kinase (Fragment) OS=Homo sapiens OX=9606 GN=CKB PE=1 SV=1	4	1	1	1	405	44.9	6.11	1.01759e+06
B4DMH3	Coronin OS=Homo sapiens OX=9606 PE=2 SV=1	23	10	11	10	437	49.3	7.02	4.41406e+07
Q9P2M7	Cingulin OS=Homo sapiens OX=9606 GN=CGN PE=1 SV=3	1	1	1	1	1203	137	5.52
X6R700	Chromatin target of PRMT1 protein OS=Homo sapiens OX=9606 GN=CHTOP PE=1 SV=1	13	2	2	2	223	23.6	12.26
A0A1U9X8Y4	Chloride intracellular channel protein OS=Homo sapiens OX=9606 PE=3 SV=1	16	3	3	3	240	26.8	5.26	4517109
P00450	Ceruloplasmin OS=Homo sapiens OX=9606 GN=CP PE=1 SV=1	1	1	1	1	1065	122.1	5.72	2.96596e+06
B2RDE1	cDNA, FLJ96568, highly similar to Homo sapiens tropomyosin 3 (TPM3), mRNA OS=Homo sapiens OX=9606 PE=2 SV=1	24	7	9	5	248	29	4.75	2.73339e+07
B2RBS8	cDNA, FLJ95666, highly similar to Homo sapiens albumin (ALB), mRNA OS=Homo sapiens OX=9606 PE=2 SV=1	12	7	8	7	609	69.3	6.28	1.7912e+08
B2R9K8	cDNA, FLJ94440, highly similar to Homo sapiens chaperonin containing TCP1, subunit 6A (zeta 1)(CCT6A), mRNA OS=Homo sapiens OX=9606 PE=2 SV=1	2	1	1	1	531	57.9	6.8	1.18654e+06
B2R853	cDNA, FLJ93744, highly similar to Homo sapiens keratin 6E (KRT6E), mRNA OS=Homo sapiens OX=9606 PE=2 SV=1	9	5	6	1	564	60	7.72
A8K3K1	cDNA FLJ78096, highly similar to Homo sapiens actin, alpha, cardiac muscle (ACTC), mRNA OS=Homo sapiens OX=9606 PE=2 SV=1	26	9	25	1	377	42	5.39	308205179
A8K4T9	cDNA FLJ77421, highly similar to Homo sapiens autoantigen p542 mRNA OS=Homo sapiens OX=9606 PE=2 SV=1	3	1	1	1	291	30.4	9.47	1.29747e+06
B4DF70	cDNA FLJ60461, highly similar to Peroxiredoxin-2 OS=Homo sapiens OX=9606 PE=2 SV=1	6	1	1	1	183	20.1	8.78	2.65194e+06
B4DTA2	cDNA FLJ60148, highly similar to Homo sapiens heterogeneous nuclear ribonucleoprotein D-like (HNRPDL), transcript variant 2, mRNA OS=Homo sapiens OX=9606 PE=2 SV=1	13	3	3	2	271	30.2	8.72	7.79913e+06
B4DIM6	cDNA FLJ60015, highly similar to Adapter-related protein complex 1 sigma- 1B subunit OS=Homo sapiens OX=9606 PE=2 SV=1	14	1	2	1	207	24.2	9.41	2612855
B7Z2Z1	cDNA FLJ59523, highly similar to Scaffold attachment factor B OS=Homo sapiens OX=9606 PE=2 SV=1	13	8	8	8	811	91	7.24	5.22239e+06
B4E3P1	cDNA FLJ57036, highly similar to Homo sapiens tropomyosin 2 (beta) (TPM2), transcript variant 2, mRNA OS=Homo sapiens OX=9606 PE=2 SV=1	11	3	3	1	303	34.1	5.05	2.21217e+06
B4DEB0	cDNA FLJ56054, highly similar to 26S proteasome non-ATPase regulatory subunit 3 OS=Homo sapiens OX=9606 PE=2 SV=1	2	1	1	1	509	58.5	7.68	1.41444e+06
B4DNX1	cDNA FLJ53752, highly similar to Heat shock 70 kDa protein 1 OS=Homo sapiens OX=9606 PE=2 SV=1	7	3	3	1	417	45.1	5.73	659163
B3KRK4	cDNA FLJ34459 fis, clone HLUNG2002916, highly similar to SRC SUBSTRATE CORTACTIN OS=Homo sapiens OX=9606 PE=2 SV=1	4	1	1	1	234	26.2	4.55
B7Z809	C-1-tetrahydrofolate synthase, cytoplasmic OS=Homo sapiens OX=9606 PE=2 SV=1	1	1	1	1	1020	110.4	8.56
P07814	Bifunctional glutamate/proline--tRNA ligase OS=Homo sapiens OX=9606 GN=EPRS1 PE=1 SV=5	1	1	1	1	1512	170.5	7.33	987616
Q562R1	Beta-actin-like protein 2 OS=Homo sapiens OX=9606 GN=ACTBL2 PE=1 SV=2	10	3	12	1	376	42	5.59	1.91911e+06
Q53G99	Beta actin variant (Fragment) OS=Homo sapiens OX=9606 PE=2 SV=1	65	18	53	7	375	41.7	5.59	1.12098e+10
O00571	ATP-dependent RNA helicase DDX3X OS=Homo sapiens OX=9606 GN=DDX3X PE=1 SV=3	2	1	1	1	662	73.2	7.18	1.92865e+06
A0A7I2V4F0	ATP-dependent RNA helicase DDX1 OS=Homo sapiens OX=9606 GN=DDX1 PE=1 SV=1	12	7	7	7	734	81.7	7.33	6.74856e+06
Q0QEN7	ATP synthase subunit beta (Fragment) OS=Homo sapiens OX=9606 GN=ATP5B PE=2 SV=1	6	2	2	2	445	48.1	5.07	2.71263e+06
P25705	ATP synthase subunit alpha, mitochondrial OS=Homo sapiens OX=9606 GN=ATP5F1A PE=1 SV=1	25	11	11	11	553	59.7	9.13	2.95294e+07
P24539	ATP synthase F(0) complex subunit B1, mitochondrial OS=Homo sapiens OX=9606 GN=ATP5PB PE=1 SV=2	3	1	1	1	256	28.9	9.36
A0A3S8NFS6	ATIII-T1 OS=Homo sapiens OX=9606 PE=3 SV=1	3	1	1	1	414	47.1	6.04
P08243	Asparagine synthetase [glutamine-hydrolyzing] OS=Homo sapiens OX=9606 GN=ASNS PE=1 SV=4	3	2	2	2	561	64.3	6.86	1.80541e+06
P00966	Argininosuccinate synthase OS=Homo sapiens OX=9606 GN=ASS1 PE=1 SV=2	2	1	1	1	412	46.5	8.02	2527198
H0YMD0	Annexin (Fragment) OS=Homo sapiens OX=9606 GN=ANXA2 PE=1 SV=1	11	2	2	2	227	25.3	5.97	2.17469e+06
Q16352	Alpha-internexin OS=Homo sapiens OX=9606 GN=INA PE=1 SV=2	2	1	1	1	499	55.4	5.4
P06733	Alpha-enolase OS=Homo sapiens OX=9606 GN=ENO1 PE=1 SV=2	19	5	5	5	434	47.1	7.39	3.74696e+06
O43707	Alpha-actinin-4 OS=Homo sapiens OX=9606 GN=ACTN4 PE=1 SV=2	70	55	93	37	911	104.8	5.44	3.27691e+09
P12814	Alpha-actinin-1 OS=Homo sapiens OX=9606 GN=ACTN1 PE=1 SV=2	60	45	72	20	892	103	5.41	3.02632e+08
H0YJW3	Alpha-actinin-1 (Fragment) OS=Homo sapiens OX=9606 GN=ACTN1 PE=1 SV=1	60	12	21	1	251	28.9	5.06	6457611
P12236	ADP/ATP translocase 3 OS=Homo sapiens OX=9606 GN=SLC25A6 PE=1 SV=4	12	4	4	4	298	32.8	9.74	1.95284e+07
P61158	Actin-related protein 3 OS=Homo sapiens OX=9606 GN=ACTR3 PE=1 SV=3	42	15	17	15	418	47.3	5.88	1.20058e+08
O15144	Actin-related protein 2/3 complex subunit 2 OS=Homo sapiens OX=9606 GN=ARPC2 PE=1 SV=1	34	10	12	10	300	34.3	7.36	1.10915e+08
O15143	Actin-related protein 2/3 complex subunit 1B OS=Homo sapiens OX=9606 GN=ARPC1B PE=1 SV=3	28	7	10	1	372	40.9	8.35	13162529
A0A1W2PNV4	Actin-related protein 2/3 complex subunit 1A OS=Homo sapiens OX=9606 PE=3 SV=1	25	10	14	4	684	75.8	8.59	2.56455e+07
P61160	Actin-related protein 2 OS=Homo sapiens OX=9606 GN=ACTR2 PE=1 SV=1	20	7	12	7	394	44.7	6.74	65834165
Q562L9	Actin-like protein (Fragment) OS=Homo sapiens OX=9606 GN=ACT PE=4 SV=1	53	3	10	1	103	11.5	6.52	13131851
Q562Z4	Actin-like protein (Fragment) OS=Homo sapiens OX=9606 GN=ACT PE=4 SV=1	25	2	4	1	103	11.5	7.58	34198236
A0A2R8YFE2	Actin, cytoplasmic 1 (Fragment) OS=Homo sapiens OX=9606 GN=ACTB PE=1 SV=1	51	3	7	1	79	8.8	9.2	38035987
E9PPH5	Acidic leucine-rich nuclear phosphoprotein 32 family member E (Fragment) OS=Homo sapiens OX=9606 GN=ANP32E PE=1 SV=1	11	1	1	1	114	13.1	4.22
P39687	Acidic leucine-rich nuclear phosphoprotein 32 family member A OS=Homo sapiens OX=9606 GN=ANP32A PE=1 SV=1	17	4	4	4	249	28.6	4.09	4300000
A0A7P0TAI0	78 kDa glucose-regulated protein OS=Homo sapiens OX=9606 GN=HSPA5 PE=1 SV=1	5	3	3	3	616	68.1	5.14	2.15786e+06
E9PKZ0	60S ribosomal protein L8 (Fragment) OS=Homo sapiens OX=9606 GN=RPL8 PE=1 SV=1	5	1	1	1	205	22.4	10.76
A8MUD9	60S ribosomal protein L7 OS=Homo sapiens OX=9606 GN=RPL7 PE=1 SV=1	5	1	1	1	208	24.4	10.67
A0A2R8Y6J3	60S ribosomal protein L5 (Fragment) OS=Homo sapiens OX=9606 GN=RPL5 PE=1 SV=1	3	1	1	1	238	27	9.13
Q53G74	60S ribosomal protein L4 (Fragment) OS=Homo sapiens OX=9606 PE=2 SV=1	3	1	1	1	427	47.7	11	1.12756e+06
P39023	60S ribosomal protein L3 OS=Homo sapiens OX=9606 GN=RPL3 PE=1 SV=2	2	1	1	1	403	46.1	10.18	2.17995e+06
P26373	60S ribosomal protein L13 OS=Homo sapiens OX=9606 GN=RPL13 PE=1 SV=4	9	2	2	2	211	24.2	11.65	3.54406e+06
P05388	60S acidic ribosomal protein P0 OS=Homo sapiens OX=9606 GN=RPLP0 PE=1 SV=1	20	5	5	5	317	34.3	5.97	4.15376e+06
A0A7I2V599	60 kDa heat shock protein, mitochondrial OS=Homo sapiens OX=9606 GN=HSPD1 PE=1 SV=1	10	4	4	4	537	57.8	7.77	9.27301e+06
P08865	40S ribosomal protein SA OS=Homo sapiens OX=9606 GN=RPSA PE=1 SV=4	4	1	1	1	295	32.8	4.87
P62241	40S ribosomal protein S8 OS=Homo sapiens OX=9606 GN=RPS8 PE=1 SV=2	5	1	1	1	208	24.2	10.32
P62753	40S ribosomal protein S6 OS=Homo sapiens OX=9606 GN=RPS6 PE=1 SV=1	3	1	1	1	249	28.7	10.84	2.41316e+06
A8K4W0	40S ribosomal protein S3a OS=Homo sapiens OX=9606 GN=RPS3A PE=2 SV=1	7	2	2	2	264	29.9	9.73	373982
P23396	40S ribosomal protein S3 OS=Homo sapiens OX=9606 GN=RPS3 PE=1 SV=2	18	4	4	4	243	26.7	9.66	5.72369e+06
Q13200	26S proteasome non-ATPase regulatory subunit 2 OS=Homo sapiens OX=9606 GN=PSMD2 PE=1 SV=3	1	1	1	1	908	100.1	5.2
P27348	14-3-3 protein theta OS=Homo sapiens OX=9606 GN=YWHAQ PE=1 SV=1	13	3	3	3	245	27.7	4.78	5.30283e+06
